# Supplementary material for: A Comprehensive Microarray-Based DNA Methylation Study of 367 Hematological Neoplasms
Source: PLoS One. 2009 Sep 11;4(9):e6986. doi: 10.1371/journal.pone.0006986 (PMC2737286; doi:10.1371/journal.pone.0006986)
Supplement: Table S1 — Raw data: methylation values. (5.96 MB TXT) [file pone.0006986.s004.txt]

TargetID	SYMBOL	SYNONYM	WPB-1	WPB-2	WPB-3	WPB-4	WBM-1	WBM-2	WBM-3	WBM-4	PBL-1	PBL-2	PBL-3	PBL-4	PBL-5	PBL-6	PBL-7	CD34-pos-1	CD34-pos-2	CD34-pos-3	CD34-pos-4	T-cell-1	T-cell-2	T-cell-3	T-cell-4	T-cell-5	B-cell-1	B-cell-2	B-cell-3	B-cell-4	B-cell-5	GCB-1	GCB-2	LBL-1	LBL-2	LBL-3	LBL-4	LBL-5	LBL-6	DLBCL-1	DLBCL-2	DLBCL-3	DLBCL-4	DLBCL-5	DLBCL-6	DLBCL-7	DLBCL-8	DLBCL-9	DLBCL-10
AATK_E63_R	AATK	.	0.9366829	0.9343855	0.940529	0.9320737	0.9596107	0.9461907	0.9463387	0.9628068	0.9577595	0.955548	0.9539515	0.9511227	0.9469605	0.9417191	0.938867	0.9520097	0.9201328	0.9711355	0.9628316	0.9302896	0.9555042	0.9352951	0.9320095	0.9541765	0.9351034	0.9388889	0.9003817	0.9135042	0.9222798	0.6037939	0.723985	0.8081681	0.406572	0.9309436	0.8760537	0.8995064	0.8990555	0.3894864	0.1293833	0.2898544	0.2491443	0.1166483	0.1471189	0.7475755	0.2575666	0.7734722	0.7403797
AATK_P519_R	AATK	.	0.9336194	0.93121	0.9437186	0.9264878	0.956197	0.9392927	0.9617186	0.9571723	0.9511522	0.9426543	0.9554612	0.9415448	0.9544154	0.9290315	0.9361485	0.9344165	0.9413173	0.949248	0.9515755	0.9461851	0.9470231	0.9484121	0.9372492	0.9363002	0.9426259	0.9470544	0.9517246	0.9582219	0.9408596	0.9607164	0.9540342	0.9480376	0.9547415	0.9539946	0.9518986	0.9374787	0.9277376	0.91631	0.9466569	0.9327894	0.869121	0.9122484	0.8322411	0.9347556	0.9381373	0.9583254	0.9192201
AATK_P709_R	AATK	.	0.8820089	0.8850147	0.8940644	0.745078	0.8772789	0.8251998	0.7972859	0.8446944	0.9063724	0.8851607	0.9055218	0.8969129	0.8928224	0.8512876	0.8793953	0.8739994	0.8796195	0.8432404	0.8875747	0.8961853	0.9095274	0.9100559	0.8763018	0.8716227	0.8786432	0.8860401	0.8954436	0.880954	0.8729201	0.8909079	0.8966917	0.8786074	0.8814933	0.8380719	0.8846382	0.8537126	0.851478	0.8167921	0.897243	0.7586181	0.7051368	0.7130815	0.6750518	0.838529	0.8474747	0.9271206	0.7755474
ABCA1_E120_R	ABCA1	TGD, ABC1, CERP, ABC-1, HDLDT1	0.01769636	0.01504408	0.01040646	0.01121628	0.01590742	0.0308654	0.01544393	0.01724943	0.02724468	0.02563447	0.03242498	0.03005995	0.03285386	0.02605654	0.02986542	0.02159265	0.01463213	0.01705805	0.0174121	0.02808284	0.02424937	0.02615219	0.02819713	0.02749601	0.02531974	0.02509719	0.0327207	0.03233208	0.02948008	0.01977314	0.02054256	0.02004257	0.02244554	0.01891143	0.01602959	0.01433521	0.01468531	0.02840209	0.01484691	0.2834861	0.0136842	0.01098778	0.01737773	0.01586463	0.01458626	0.02323542	0.01550147
ABCA1_P45_F	ABCA1	TGD, ABC1, CERP, ABC-1, HDLDT1	0.02645181	0.02572887	0.01588208	0.01532465	0.02660819	0.04472798	0.02248422	0.02585983	0.0366617	0.03504285	0.0357204	0.03445067	0.03077715	0.03314051	0.0480791	0.02402165	0.01867042	0.02089003	0.01812717	0.03604819	0.03104991	0.03219572	0.04725157	0.03724551	0.05260524	0.03642575	0.03892255	0.03828353	0.0312725	0.02816635	0.02958447	0.02938585	0.03379858	0.02022669	0.02419804	0.04792185	0.02876029	0.0196894	0.0185568	0.7402986	0.02108515	0.02844962	0.01945375	0.01687357	0.0392322	0.02850903	0.04627388
ABCB4_E429_F	ABCB4	MDR3, PGY3, ABC21, MDR2/3, PFIC-3	0.8929723	0.8706957	0.9566092	0.963617	0.9579015	0.9558266	0.9524974	0.9557679	0.9353575	0.9502515	0.9537181	0.9535961	0.9364222	0.9448757	0.9424384	0.9260299	0.9015378	0.9654492	0.9658073	0.9468481	0.9495977	0.9188856	0.9394997	0.9339306	0.9539828	0.9566315	0.9556265	0.9650834	0.9560647	0.9534758	0.9578921	0.9563125	0.9582493	0.9699036	0.9650072	0.9224375	0.9575589	0.8434875	0.5451251	0.8933464	0.6416945	0.7403958	0.8959513	0.888661	0.9830412	0.8774576	0.9630953
ABCB4_P51_F	ABCB4	MDR3, PGY3, ABC21, MDR2/3, PFIC-3	0.89767	0.8956207	0.9490699	0.9596457	0.953419	0.946393	0.9506579	0.9587352	0.9400935	0.9345123	0.9452497	0.9376257	0.9309227	0.9350772	0.9159305	0.918429	0.8993963	0.9635194	0.9660201	0.9330235	0.9421476	0.9165913	0.9386999	0.9154523	0.9440463	0.9499854	0.9490647	0.9504634	0.9422261	0.9510158	0.9524181	0.9555983	0.9563661	0.9601526	0.9652502	0.9373851	0.9550099	0.8671158	0.9586626	0.830551	0.8157753	0.7934498	0.9411789	0.9318292	0.984233	0.9198837	0.955662
ABCB4_P892_F	ABCB4	MDR3, PGY3, ABC21, MDR2/3, PFIC-3	0.8806953	0.879077	0.9076869	0.9241618	0.9046332	0.9010934	0.9327629	0.8980981	0.8595104	0.890637	0.9007394	0.8252784	0.8433487	0.8306804	0.9042432	0.919736	0.8821385	0.9620076	0.9523474	0.8853083	0.8606344	0.8366297	0.868652	0.9078983	0.9205358	0.8642609	0.9047928	0.8962061	0.896237	0.851026	0.901181	0.9032925	0.9219028	0.8918025	0.904472	0.5441842	0.856617	0.637004	0.2377014	0.4879308	0.3384469	0.2829174	0.3818116	0.6195849	0.6090052	0.7342042	0.18462
ABCC2_E16_R	ABCC2	DJS, MRP2, cMRP, ABC30, CMOAT, KIAA1010	0.942546	0.9226001	0.9713908	0.9759638	0.9547599	0.9297945	0.9463209	0.9494956	0.9322889	0.9390957	0.9168217	0.9233176	0.9357967	0.8993877	0.9326328	0.9031053	0.9175346	0.7330552	0.9740178	0.9556728	0.9587702	0.9493777	0.9381646	0.9353699	0.9610194	0.959359	0.9612494	0.9412168	0.9304845	0.968776	0.9627929	0.9532943	0.9431854	0.9791232	0.9740825	0.962854	0.9489605	0.8721012	0.2182626	0.8975437	0.9609908	0.9566561	0.9333622	0.9103312	0.6847529	0.9665937	0.5872185
ABCC2_P88_F	ABCC2	DJS, MRP2, cMRP, ABC30, CMOAT, KIAA1010	0.9307124	0.9216434	0.9676027	0.9731146	0.9676713	0.9586921	0.9665269	0.9671187	0.9604969	0.9664794	0.9555604	0.9577345	0.9445563	0.9419897	0.944078	0.9221587	0.927822	0.9690772	0.9684495	0.9636576	0.9645914	0.9557411	0.9612731	0.958874	0.9531363	0.956904	0.9591713	0.9469529	0.9477251	0.9650573	0.963101	0.9549209	0.9638339	0.9590429	0.9629468	0.9543503	0.9471948	0.9181592	0.9612333	0.9591629	0.9606746	0.9207776	0.9550562	0.9301549	0.8313055	0.9593141	0.9581939
ABCC5_P444_F	ABCC5	MRP5, SMRP, ABC33, MOATC, MOAT-C, pABC11, EST277145	0.02686118	0.02265006	0.02420422	0.01628834	0.02117836	0.03445689	0.0225411	0.02191202	0.04717394	0.03571468	0.0400726	0.03528554	0.04133658	0.03031069	0.03797274	0.01509315	0.0246214	0.02131245	0.01691141	0.04130322	0.03293947	0.03229692	0.02708515	0.02711312	0.0390251	0.03320806	0.06057778	0.04981376	0.05931346	0.09255597	0.0615666	0.02352922	0.02661568	0.02496968	0.031687	0.1017053	0.03316714	0.329433	0.09206121	0.03606947	0.02938592	0.5965672	0.02704641	0.03168051	0.01701695	0.2801839	0.03319263
ABCG2_P178_R	ABCG2	MRX, MXR, ABCP, BCRP, BMDP, MXR1, ABC15, BCRP1, CDw338, EST157481, MGC102821	0.03322378	0.03510902	0.04782566	0.04700731	0.05259002	0.06901152	0.06258939	0.05876556	0.09043838	0.08779185	0.1017698	0.0935562	0.1006835	0.1001634	0.1057341	0.02242771	0.02465484	0.06441887	0.07166807	0.1275109	0.08570004	0.07896783	0.07685774	0.0833037	0.07487383	0.082782	0.103552	0.09754818	0.09006949	0.0689691	0.05572998	0.06085391	0.0733539	0.05076382	0.05629513	0.07491304	0.06355137	0.05432493	0.05567503	0.05080375	0.05959003	0.04337356	0.06178652	0.07054299	0.07211138	0.057907	0.2488108
ABCG2_P310_R	ABCG2	MRX, MXR, ABCP, BCRP, BMDP, MXR1, ABC15, BCRP1, CDw338, EST157481, MGC102821	0.02488664	0.02977531	0.01959392	0.017105	0.02917731	0.02765269	0.03203639	0.02261097	0.02394784	0.01786737	0.0306668	0.02084853	0.02163728	0.01963378	0.02482309	0.03221761	0.01908478	0.02717496	0.02940685	0.0259792	0.02499012	0.02644063	0.02295893	0.0231529	0.0362844	0.03658851	0.02538208	0.02246273	0.02899713	0.03252294	0.02785535	0.03505484	0.02911489	0.01628706	0.01991637	0.01934839	0.02112957	0.02579764	0.04672351	0.03154472	0.0347763	0.04357234	0.03504062	0.03322478	0.05000728	0.03627652	0.9435458
ABL1_P53_F	ABL1	ABL, JTK7, p150, c-ABL, v-abl	0.04312099	0.04246904	0.03824236	0.02064464	0.04724601	0.07612763	0.05899443	0.04165683	0.08095909	0.06564289	0.05307863	0.05953307	0.05369356	0.05107421	0.07360487	0.03967413	0.07710677	0.03598124	0.02768246	0.07984709	0.07917903	0.05743943	0.07534078	0.05291843	0.06112517	0.06803426	0.0993188	0.07428177	0.08534336	0.1701279	0.1154505	0.08114739	0.7100091	0.05934127	0.04479105	0.1538137	0.0863461	0.03371436	0.01784438	0.04390868	0.02167677	0.252712	0.02485618	0.1265138	0.0596274	0.139056	0.7290803
ABL2_P459_R	ABL2	ARG, ABLL	0.05673778	0.04696469	0.0790949	0.07200491	0.09290173	0.1144937	0.09317283	0.1041113	0.04519777	0.05941417	0.04815503	0.05938752	0.05966181	0.05892156	0.06684546	0.04289176	0.04848907	0.09037163	0.1098411	0.05424179	0.05103127	0.04482028	0.04831542	0.05146174	0.05473341	0.05269114	0.06093014	0.07254518	0.06095471	0.1043836	0.09872065	0.1307305	0.1117903	0.05674399	0.1058147	0.09855202	0.09633535	0.05628368	0.605288	0.0431631	0.0398019	0.0451977	0.0388797	0.1420938	0.04578507	0.09453318	0.04367419
ABO_E110_F	ABO	GTB, NAGAT, A3GALNT, A3GALT1	0.03953901	0.03086676	0.0330528	0.03029986	0.04019724	0.05154165	0.03103049	0.02421855	0.03852104	0.04910712	0.04461594	0.05089752	0.04837151	0.05484001	0.04964803	0.03411876	0.02846588	0.0345885	0.02925843	0.04315779	0.04190511	0.03888281	0.03753844	0.0410776	0.05070471	0.04140077	0.05721339	0.04226889	0.04672518	0.1231985	0.0486996	0.03081334	0.04351871	0.02342159	0.02033322	0.02700866	0.03610726	0.3760743	0.8927787	0.5811836	0.6942436	0.5125724	0.6842793	0.3013886	0.04912557	0.03809704	0.7774419
ABO_P312_F	ABO	GTB, NAGAT, A3GALNT, A3GALT1	0.05789538	0.06682127	0.04295722	0.09315738	0.09188573	0.1112433	0.06476773	0.06124403	0.1118354	0.09232771	0.1150906	0.1252774	0.1155478	0.1265205	0.1072582	0.09235848	0.05464602	0.06726655	0.05089471	0.109215	0.1001735	0.1116862	0.112835	0.102081	0.1470601	0.1163645	0.1083486	0.1015036	0.1112083	0.1550608	0.05836018	0.0554092	0.06309935	0.0435871	0.04238432	0.05423013	0.05680106	0.3260006	0.7677254	0.8698204	0.8679202	0.6273927	0.8479962	0.2628469	0.03683682	0.06091574	0.1482509
ACTG2_E98_R	ACTG2	ACT, ACTE, ACTA3, ACTL3, ACTSG	0.8328572	0.8040456	0.9263786	0.9252894	0.9310426	0.9345389	0.9235154	0.9200791	0.9353778	0.9357203	0.9368988	0.9340234	0.9298426	0.9210342	0.9084262	0.8162442	0.8388983	0.9320124	0.9286768	0.9505862	0.9314755	0.9147009	0.9264839	0.9075725	0.9289471	0.9281716	0.9218737	0.9058247	0.9162717	0.9062221	0.9214016	0.912603	0.905224	0.9172772	0.9080706	0.8925409	0.8882557	0.4267536	0.1943686	0.2943901	0.3133739	0.8279376	0.1410246	0.7023464	0.6273306	0.6997585	0.8527146
ACTG2_P346_F	ACTG2	ACT, ACTE, ACTA3, ACTL3, ACTSG	0.8941486	0.9000313	0.8089425	0.8509748	0.8455828	0.8452315	0.8499336	0.8544084	0.9117061	0.9214332	0.9236986	0.9098547	0.9078124	0.8919383	0.9122211	0.9036238	0.8748549	0.8505067	0.8461804	0.9182343	0.9239406	0.9035603	0.914304	0.9213891	0.9173868	0.9245131	0.9141594	0.8880758	0.9025206	0.861748	0.8747835	0.7174635	0.72703	0.7181255	0.6660689	0.5422372	0.6376112	0.2978805	0.1200819	0.179936	0.1960954	0.3346031	0.08469607	0.5274762	0.4662123	0.6629066	0.3145278
ACTG2_P455_R	ACTG2	ACT, ACTE, ACTA3, ACTL3, ACTSG	0.9374747	0.9249367	0.9753281	0.9760518	0.968011	0.9672661	0.9649897	0.9692909	0.9385769	0.9430701	0.942572	0.9466193	0.945653	0.9488507	0.9338215	0.9427925	0.9259307	0.9746116	0.967406	0.9541979	0.9575184	0.942305	0.9488765	0.9298958	0.9463705	0.9556648	0.9603693	0.9270877	0.9272019	0.965301	0.9650723	0.9396277	0.9514104	0.9661007	0.9572618	0.8998314	0.9522218	0.6627288	0.1623869	0.2867628	0.3093216	0.9452976	0.732338	0.784632	0.9001909	0.7670648	0.94858
ACVR1_E328_R	ACVR1	ALK2, SKR1, ACTRI, ACVRLK2	0.8625753	0.8490003	0.8646141	0.8821921	0.8470949	0.8556859	0.8673227	0.8648422	0.9145228	0.9274332	0.9002267	0.9219033	0.920794	0.8927521	0.9109384	0.7004976	0.819389	0.8959541	0.8999434	0.9483271	0.9515919	0.9406921	0.9443355	0.9433061	0.9320085	0.9433992	0.9331883	0.9078011	0.9195129	0.9466727	0.9460535	0.7836465	0.9002135	0.8980928	0.9008949	0.6940355	0.8853743	0.91812	0.8967092	0.7373787	0.9081234	0.89813	0.740231	0.9308715	0.8112376	0.9369797	0.9432653
ACVR1_P983_F	ACVR1	ALK2, SKR1, ACTRI, ACVRLK2	0.9338272	0.9233103	0.9696366	0.9668591	0.9571328	0.9636732	0.9699199	0.9713111	0.9163688	0.9428592	0.9468904	0.9412864	0.9342583	0.9213991	0.9095523	0.9256992	0.9318005	0.9759676	0.973163	0.9427248	0.9540091	0.9299437	0.9182669	0.9317921	0.9459893	0.947019	0.9363885	0.9292778	0.9134045	0.9750386	0.9720958	0.8752263	0.959607	0.9681822	0.9356971	0.9252005	0.955019	0.9657875	0.9593167	0.8458771	0.5970377	0.654049	0.9299012	0.9600137	0.9337661	0.9043124	0.9696194
ACVR1B_E497_R	ACVR1B	ALK4, SKR2, ACTRIB, ACVRLK4	0.02345392	0.01961923	0.02611257	0.03740635	0.028952	0.06110788	0.03090861	0.02837954	0.02382858	0.02644476	0.05296802	0.02723826	0.05143537	0.05121113	0.04196465	0.02087651	0.02209055	0.03666713	0.01533081	0.04836517	0.0308848	0.04625618	0.03286026	0.03271969	0.03120901	0.03893841	0.0684962	0.03935112	0.06830553	0.07593459	0.059099	0.03469614	0.04321649	0.06155329	0.04046556	0.07592767	0.05856898	0.01744489	0.02988525	0.01541802	0.01851439	0.01663433	0.03082215	0.04167173	0.02117322	0.04257978	0.02720961
ACVR1B_P572_R	ACVR1B	ALK4, SKR2, ACTRIB, ACVRLK4	0.09807608	0.05874435	0.1017586	0.3501995	0.1497299	0.1135089	0.09833434	0.1234193	0.09446266	0.1021792	0.09808564	0.1114491	0.09270062	0.1097459	0.07926136	0.08132234	0.06004344	0.1463891	0.1022277	0.0589343	0.04879621	0.0397933	0.04104269	0.04510133	0.1315097	0.07925955	0.09109063	0.1036496	0.08702673	0.1014128	0.1106919	0.1352309	0.0860922	0.05404568	0.05181209	0.09994031	0.09035014	0.05006299	0.06235316	0.03963353	0.07989793	0.01868145	0.05456799	0.03851783	0.09204198	0.07201319	0.02388287
ACVR1C_P115_R	ACVR1C	ALK7, ACVRLK7	0.02856305	0.02061203	0.019813	0.02671772	0.04023992	0.06035392	0.03471636	0.04436615	0.04067771	0.04120114	0.04411592	0.04215036	0.04783518	0.04677796	0.04990321	0.01814029	0.01195498	0.04127774	0.03179788	0.04501015	0.0384802	0.03992039	0.03966438	0.04102783	0.05232436	0.04013918	0.0464025	0.04354019	0.04725175	0.04931712	0.03670393	0.03945969	0.05511483	0.03266762	0.02928498	0.05486387	0.04123643	0.03438867	0.0619785	0.7762351	0.6100563	0.02008542	0.03080134	0.0233894	0.04338862	0.04741845	0.02605388
ACVR1C_P363_F	ACVR1C	ALK7, ACVRLK7	0.05193152	0.0713852	0.0354564	0.04773844	0.07366739	0.09271777	0.05605966	0.08455414	0.1538921	0.1110848	0.1014619	0.08605249	0.07499515	0.08046756	0.08550365	0.03868339	0.05523238	0.07125163	0.0995058	0.1161683	0.09298515	0.09689367	0.09738478	0.1422316	0.1358409	0.09810805	0.1050835	0.1106385	0.08809493	0.1644925	0.1471986	0.07549042	0.0970014	0.09639476	0.04678984	0.1358766	0.1543154	0.3965233	0.2163343	0.6853486	0.5522137	0.28946	0.2644352	0.0716308	0.04627228	0.04952493	0.03363037
ACVR2B_E27_R	ACVR2B	ActR-IIB, MGC116908	0.02388092	0.01888833	0.01547783	0.01183823	0.02813156	0.04354718	0.02000929	0.02173395	0.02588494	0.02789482	0.03133501	0.02622753	0.02547814	0.02544633	0.03416436	0.02129908	0.01743965	0.01992517	0.01572312	0.02825909	0.02476918	0.02485026	0.03096932	0.03443307	0.02950807	0.02445433	0.03038672	0.03103094	0.0316258	0.02222939	0.02347343	0.02144648	0.02801649	0.01572118	0.01902093	0.02658333	0.01491813	0.01213651	0.02206748	0.01235546	0.644435	0.02717523	0.02225539	0.01456675	0.03528241	0.03856751	0.01480983
ACVR2B_P676_F	ACVR2B	ActR-IIB, MGC116908	0.05832105	0.05073391	0.04407759	0.04912204	0.07090621	0.09903757	0.06412552	0.0472162	0.09071739	0.07527464	0.05651508	0.09023926	0.08234894	0.1403754	0.06411991	0.05381062	0.04850334	0.08405757	0.05829979	0.06267162	0.06290076	0.06206818	0.04758792	0.1095391	0.1034578	0.07642678	0.07268027	0.08123928	0.0722842	0.1076466	0.09511958	0.08064266	0.07487037	0.0857722	0.05985627	0.07678396	0.1795415	0.02734933	0.07444571	0.06850253	0.6613865	0.02638838	0.06889388	0.0583828	0.08226375	0.08022107	0.04441835
ADAMTS12_E52_R	ADAMTS12	.	0.0326437	0.03190355	0.06644063	0.08400618	0.07263736	0.09501368	0.1086386	0.09316095	0.0482264	0.04219216	0.04084435	0.0509349	0.07224565	0.05241216	0.07347532	0.0180381	0.0406582	0.07363024	0.09510981	0.07124944	0.04817841	0.06584308	0.05961277	0.05441103	0.05383364	0.08837596	0.1586187	0.1076123	0.119179	0.3512281	0.1784046	0.2013756	0.1281444	0.1264213	0.1635504	0.4468152	0.162979	0.6009647	0.2501389	0.6990222	0.7837107	0.6431873	0.5785978	0.1790544	0.07194579	0.3660195	0.868952
ADAMTS12_P250_R	ADAMTS12	.	0.01889095	0.01905222	0.01860123	0.01924775	0.02334428	0.04854855	0.02081399	0.02381855	0.02237521	0.01913783	0.02186823	0.02161073	0.02595195	0.02455862	0.02655262	0.01529435	0.01533204	0.01975968	0.01887471	0.02573922	0.02097859	0.01963983	0.02247807	0.02141924	0.02679882	0.01995468	0.04192387	0.02722749	0.03905813	0.09008722	0.02921158	0.02325946	0.03222044	0.023436	0.02423683	0.3969229	0.02292409	0.2124322	0.01726258	0.4650394	0.5682321	0.4386909	0.05405911	0.0157938	0.02891585	0.0363549	0.1042581
ADCYAP1_E163_R	ADCYAP1	PACAP, MGC126852	0.03314248	0.02877162	0.03512098	0.04060162	0.0505385	0.06788869	0.04716664	0.05218844	0.0207984	0.018035	0.03819726	0.03110961	0.03274575	0.02800845	0.02495064	0.05713585	0.027726	0.04697668	0.04049715	0.02203443	0.02323771	0.02251318	0.02825416	0.02559676	0.02467811	0.02071402	0.03307202	0.033319	0.02747922	0.1235682	0.07074514	0.04671322	0.06310631	0.02592942	0.03434587	0.03107727	0.02579739	0.0871575	0.07866622	0.4139467	0.2015376	0.04929549	0.5734236	0.1322115	0.07260744	0.066188	0.5364829
ADCYAP1_P398_F	ADCYAP1	PACAP, MGC126852	0.0757066	0.0645078	0.05516621	0.03164289	0.05620369	0.07463716	0.07218672	0.05407763	0.06173896	0.07058945	0.0974142	0.07652476	0.08546731	0.06006628	0.08423493	0.06731673	0.07190195	0.04201847	0.06918091	0.06953608	0.05390304	0.05437286	0.07601793	0.07833409	0.06631898	0.09440605	0.2156385	0.08758713	0.122741	0.487803	0.1679602	0.05442553	0.06104491	0.06913468	0.1226835	0.06538136	0.0613894	0.8379356	0.9227419	0.7979376	0.8226264	0.8119004	0.840888	0.4533141	0.07522027	0.2625761	0.8345082
ADCYAP1_P455_R	ADCYAP1	PACAP, MGC126852	0.02966573	0.02641183	0.0217413	0.02457753	0.03275889	0.04971362	0.02812128	0.02776603	0.05251931	0.04879293	0.06392463	0.06533722	0.08367348	0.05388217	0.065432	0.02313393	0.03655425	0.02993677	0.03197819	0.05048523	0.05005326	0.0579964	0.0505558	0.04546625	0.07639809	0.07371922	0.177919	0.06817272	0.1089882	0.2749022	0.07646225	0.09982994	0.09002059	0.07493535	0.03802606	0.0223262	0.03765807	0.7292584	0.7997807	0.5731257	0.6803025	0.4704999	0.6960926	0.4035592	0.03326007	0.4895305	0.4863751
AFF3_P122_F	AFF3	LAF4, MLLT2-like	0.08345254	0.06711002	0.07261017	0.1268546	0.06326184	0.1008599	0.07244403	0.05725743	0.03139791	0.04747287	0.03946506	0.03620509	0.03638733	0.05012529	0.03869274	0.1327711	0.04077535	0.06137862	0.2132781	0.04489391	0.0290963	0.03594033	0.03835618	0.02660671	0.03734158	0.0486579	0.03192046	0.06592671	0.03067039	0.05946004	0.05816988	0.04974134	0.05745264	0.06611128	0.05380533	0.05588057	0.06426427	0.1110512	0.1421409	0.0891052	0.1179114	0.06359404	0.1395964	0.244099	0.3243953	0.2370681	0.0665523
AFF3_P808_F	AFF3	LAF4, MLLT2-like	0.9434521	0.9456843	0.9710301	0.9764423	0.9756007	0.9683824	0.975675	0.9775136	0.9657595	0.9667295	0.9741001	0.9666977	0.9629007	0.9628419	0.947039	0.9502053	0.9505966	0.9745403	0.9782608	0.969573	0.9689544	0.9695383	0.9608594	0.9671521	0.9713787	0.9674538	0.967943	0.9673119	0.9545304	0.9791267	0.9710641	0.9722823	0.9590985	0.9688036	0.9714555	0.9689244	0.9678787	0.9619178	0.9741908	0.8706893	0.7002454	0.8513257	0.9371308	0.9480637	0.9600133	0.9533346	0.8200334
AFP_P824_F	AFP	FETA, HPAFP	0.8952964	0.8947264	0.9426061	0.9534092	0.9466567	0.9172739	0.9308129	0.9486057	0.8790338	0.9142675	0.9043512	0.9138865	0.9043326	0.9249658	0.9127995	0.9014937	0.894278	0.9463538	0.9492102	0.9145421	0.9261513	0.8615291	0.9170042	0.8526323	0.9134377	0.9246716	0.9228658	0.9190143	0.905815	0.9446847	0.9513392	0.8955057	0.8750926	0.9090997	0.9112242	0.850921	0.9099309	0.5071964	0.7252082	0.7409207	0.3483023	0.5319314	0.6955003	0.9216614	0.490887	0.8518687	0.9306211
AGTR1_P154_F	AGTR1	AT1, AG2S, AT1B, AT2R1, HAT1R, AGTR1A, AGTR1B, AT2R1A, AT2R1B	0.05724859	0.08209847	0.04017965	0.06662786	0.07324848	0.07051311	0.05014377	0.06841982	0.1004273	0.06084525	0.08530308	0.08954166	0.1020731	0.04969121	0.06678542	0.07625072	0.08398255	0.0566946	0.07150882	0.07698108	0.06118819	0.09266117	0.06245277	0.08597024	0.09717253	0.09473911	0.2219522	0.0764991	0.1253993	0.4389163	0.1610124	0.04816684	0.054836	0.2155121	0.03888625	0.04082057	0.0465172	0.1329713	0.7617072	0.6780008	0.6926107	0.6398541	0.2635393	0.428885	0.05146334	0.05616729	0.105078
AGTR1_P41_F	AGTR1	AT1, AG2S, AT1B, AT2R1, HAT1R, AGTR1A, AGTR1B, AT2R1A, AT2R1B	0.02628158	0.02158161	0.02464027	0.01028355	0.029982	0.04190849	0.02277248	0.02673266	0.03405029	0.04059459	0.03796013	0.03746993	0.03286539	0.03784589	0.02942261	0.02064824	0.0362289	0.02387376	0.01909326	0.05224374	0.0260656	0.03951085	0.04004728	0.06105225	0.04792001	0.0566697	0.09861373	0.03301613	0.0584129	0.2789738	0.06695905	0.02726509	0.04421822	0.02588964	0.02515798	0.1179762	0.02597585	0.1921072	0.04137295	0.6926017	0.1215928	0.1622006	0.7161297	0.3758239	0.04451736	0.6626455	0.6780181
AGXT_E115_R	AGXT	AGT, SPT, AGT1, SPAT, TLH6, AGXT1	0.9394615	0.9350957	0.9678065	0.9634299	0.9743474	0.9512619	0.9670045	0.9712501	0.9596294	0.9573528	0.956359	0.9503292	0.9487464	0.9464743	0.946367	0.9360805	0.9498847	0.9768712	0.9732012	0.957064	0.9590318	0.9498223	0.9508622	0.9468046	0.9517253	0.9452884	0.9560484	0.9350677	0.939045	0.9578612	0.9596264	0.8707877	0.8465927	0.9506112	0.940877	0.8656923	0.9191536	0.8787848	0.9522955	0.9560739	0.8837886	0.8744189	0.9459936	0.9214533	0.7468306	0.9469527	0.9430363
AGXT_P180_F	AGXT	AGT, SPT, AGT1, SPAT, TLH6, AGXT1	0.8166679	0.8400447	0.7946178	0.7527574	0.8732057	0.9302868	0.9050927	0.934854	0.9466334	0.9562982	0.9384017	0.9365997	0.9229766	0.922752	0.9262922	0.958207	0.8717636	0.9765122	0.9712649	0.9545853	0.9617913	0.9460674	0.9482964	0.9571587	0.9520101	0.9534973	0.9427685	0.9263769	0.926594	0.8906312	0.9220632	0.7347591	0.4726382	0.8006226	0.8322172	0.7233526	0.7924832	0.4389478	0.1347846	0.5191594	0.3123177	0.1781241	0.6164511	0.8413417	0.5424947	0.8483793	0.1606953
AHR_E103_F	AHR	.	0.03369404	0.02920052	0.02289506	0.02997644	0.03829044	0.05127583	0.03339789	0.03554709	0.06157586	0.05652803	0.05211299	0.07246777	0.06070694	0.04328738	0.04513961	0.03128089	0.02251757	0.03232788	0.02640957	0.04215253	0.03608707	0.05383068	0.03906634	0.04314392	0.04483157	0.04202751	0.05545697	0.04630211	0.04952464	0.034229	0.03258574	0.02965457	0.04034135	0.0257039	0.02270743	0.02439995	0.02945858	0.04169245	0.07130764	0.07050917	0.09069144	0.04974371	0.05674578	0.0385437	0.018351	0.03438037	0.02403594
AHR_P166_R	AHR	.	0.03427397	0.02182245	0.02846622	0.01846678	0.04616963	0.06657173	0.04267648	0.04504837	0.04619137	0.03488254	0.0555112	0.04335931	0.03320501	0.04026777	0.03384051	0.02452917	0.01732462	0.04972639	0.03802054	0.04854394	0.03391648	0.04135074	0.04640364	0.04210818	0.06851345	0.02975744	0.0333875	0.03238878	0.03336885	0.0479178	0.03970924	0.04279364	0.05308999	0.03076039	0.03615117	0.02818299	0.0304469	0.03064128	0.02891825	0.02115823	0.02994219	0.02576377	0.03257076	0.03039197	0.03102529	0.04508802	0.03549424
AIM2_E208_F	AIM2	PYHIN4	0.8851368	0.885328	0.878801	0.9091942	0.9213935	0.876502	0.901209	0.908769	0.89318	0.8948421	0.8817701	0.8680329	0.8656819	0.8572602	0.8858355	0.9151041	0.8423623	0.9427303	0.918532	0.8296225	0.8638184	0.8336146	0.8887612	0.8876696	0.878168	0.8460877	0.6825165	0.8210758	0.780996	0.3064935	0.2983196	0.5746793	0.4087141	0.2984176	0.2836642	0.6808079	0.4071575	0.4518281	0.2633527	0.439732	0.5457224	0.2984782	0.4294835	0.5492558	0.3682755	0.5944988	0.26304
AIM2_P624_F	AIM2	PYHIN4	0.6669731	0.6560347	0.5065165	0.3511806	0.4437662	0.7964547	0.6987615	0.7540711	0.8615269	0.8858729	0.8483388	0.8132842	0.8428137	0.8193125	0.8763747	0.9385853	0.5149587	0.9667215	0.9251452	0.8875909	0.9085673	0.8660069	0.8997198	0.902923	0.8884926	0.8736966	0.6951781	0.8009946	0.8295684	0.1365009	0.1661294	0.5044901	0.3136071	0.04075786	0.04645292	0.6590514	0.0575993	0.1763968	0.1272338	0.2824078	0.2031837	0.1793567	0.2078205	0.5011054	0.1800454	0.5322595	0.08389434
AKT1_P310_R	AKT1	PKB, RAC, PRKBA, MGC99656, RAC-ALPHA	0.05154369	0.04093809	0.02516672	0.03212614	0.03798609	0.0734375	0.02801777	0.03521851	0.1530502	0.1170157	0.1153716	0.1209607	0.1153549	0.1016446	0.1193635	0.02902775	0.03800638	0.04467327	0.03482308	0.1324179	0.1056765	0.1164636	0.1539816	0.1274483	0.1325146	0.1109444	0.09247071	0.1210565	0.1162217	0.04818936	0.05364074	0.03290347	0.04309336	0.02322513	0.0236094	0.02474022	0.02637135	0.04507545	0.01711051	0.03413125	0.03334595	0.02588219	0.02380905	0.02344691	0.0296202	0.03292422	0.04042313
ALK_E183_R	ALK	CD246	0.03880565	0.03280145	0.03463336	0.020204	0.03551009	0.06455615	0.02797531	0.0340152	0.1328781	0.1656718	0.1547691	0.1598523	0.1930677	0.1667262	0.1727625	0.02051709	0.03219342	0.04097587	0.02386677	0.2146846	0.1702137	0.1359898	0.1538517	0.1361462	0.1770304	0.1546387	0.1930289	0.1912773	0.1803546	0.1706451	0.06381111	0.07169268	0.08135054	0.02928781	0.03047704	0.02875364	0.0340503	0.5023789	0.5763662	0.7011008	0.7070001	0.6938599	0.684989	0.2995045	0.02533821	0.3131287	0.5692161
ALK_P28_F	ALK	CD246	0.01605547	0.01582429	0.05033727	0.09702818	0.06957193	0.08329958	0.05155738	0.06422249	0.02744935	0.01896498	0.01886616	0.02135947	0.02417859	0.02655549	0.02624182	0.01386004	0.01331452	0.05586546	0.04515352	0.02956201	0.02203596	0.01936107	0.02394848	0.02306141	0.0235159	0.02317991	0.03588578	0.04052242	0.03286023	0.1587438	0.08580838	0.06071707	0.1077854	0.05574339	0.06471561	0.1113521	0.1301854	0.3193226	0.1994906	0.7876047	0.7393303	0.4422928	0.5931895	0.3615037	0.09541824	0.05160085	0.775967
ALOX12_E85_R	ALOX12	LOG12	0.1737186	0.3807313	0.5130867	0.4590079	0.2980827	0.4818346	0.1976691	0.433857	0.6264357	0.6992313	0.2686837	0.5093524	0.8027949	0.5541595	0.6629698	0.0216498	0.347241	0.100541	0.5618612	0.7223956	0.4027452	0.8191307	0.7771827	0.7235745	0.5239405	0.3648305	0.8078517	0.6947296	0.6712523	0.8491345	0.8736588	0.821413	0.9261721	0.6719148	0.8092019	0.8381163	0.3979754	0.9450046	0.9671321	0.9451305	0.9405069	0.9512116	0.9139771	0.8482738	0.8174819	0.9077233	0.9630777
ALOX12_P223_R	ALOX12	LOG12	0.1542092	0.4020945	0.3864276	0.3571005	0.252078	0.4330868	0.1166011	0.3110543	0.626678	0.7497481	0.3395471	0.5997217	0.8014131	0.6082336	0.7506301	0.05909296	0.2141801	0.07658181	0.4193889	0.7585828	0.4053325	0.8330365	0.7663123	0.8003869	0.5732698	0.3386911	0.7660887	0.7561061	0.6223428	0.747332	0.7979819	0.7012636	0.8024576	0.5150045	0.4448168	0.1351195	0.1129529	0.8922169	0.8770013	0.8890656	0.9107116	0.9372507	0.8683674	0.6495904	0.7173532	0.867722	0.9628385
ALPL_P278_F	ALPL	HOPS, TNAP, TNSALP, AP-TNAP	0.01849345	0.01783659	0.01851328	0.009346949	0.01267293	0.02614781	0.01305068	0.01542464	0.02242639	0.04461488	0.03224646	0.02365078	0.05165873	0.02934323	0.03753631	0.01490008	0.01804828	0.01312516	0.00872072	0.03431267	0.02922712	0.02933522	0.03628787	0.02268085	0.03257029	0.04072228	0.03012764	0.03132012	0.02902013	0.01645108	0.01873933	0.01266577	0.01716776	0.01033258	0.01117002	0.01355907	0.0110189	0.01170656	0.009024288	0.009854341	0.01079578	0.0389857	0.01646765	0.01365213	0.01428077	0.02281036	0.01187886
ALPL_P433_F	ALPL	HOPS, TNAP, TNSALP, AP-TNAP	0.4056664	0.3839679	0.2162343	0.2187567	0.2766022	0.2849489	0.2303263	0.2321648	0.4458825	0.3488418	0.2868013	0.330572	0.4561768	0.4169962	0.2723036	0.3238448	0.3936771	0.2301573	0.1963363	0.3872148	0.3353163	0.3353753	0.3358113	0.4181692	0.3718287	0.2292297	0.3221291	0.306091	0.2081715	0.211885	0.198075	0.1405974	0.1352371	0.1485058	0.112707	0.1310267	0.1067878	0.1319932	0.1592528	0.08238143	0.07956816	0.08192474	0.06768872	0.1426567	0.1229838	0.3060851	0.05975389
AOC3_P890_R	AOC3	HPAO, VAP1, VAP-1	0.6136038	0.6327806	0.4733361	0.5937022	0.5856087	0.5489013	0.553979	0.5965128	0.6531513	0.7220925	0.6454515	0.6663044	0.6156041	0.6287915	0.6598383	0.6945828	0.5708627	0.6517861	0.5856667	0.6002114	0.6370981	0.6069193	0.6507248	0.6770627	0.6240918	0.6532671	0.5498398	0.5847711	0.6437596	0.3240229	0.4896172	0.6499922	0.4790445	0.46329	0.5399313	0.2111985	0.4281839	0.1379657	0.02787881	0.1225486	0.09002198	0.04297485	0.08553882	0.2966885	0.07065277	0.4245123	0.2462865
APBA1_E99_R	APBA1	X11, X11A, MINT1, D9S411E, X11ALPHA	0.06320859	0.09482269	0.06874648	0.05647422	0.07639606	0.08964322	0.07463691	0.07471028	0.03007915	0.03401174	0.03187181	0.02708159	0.02591875	0.02576173	0.03785701	0.09198032	0.08287611	0.07389182	0.0899383	0.03406959	0.03999169	0.05416078	0.02219956	0.08169949	0.03545287	0.05684935	0.05533654	0.0807787	0.06517331	0.1702451	0.1351632	0.08407915	0.1013562	0.0520328	0.07916061	0.05075809	0.05162888	0.7963356	0.8066537	0.5410435	0.5451229	0.03064577	0.07415931	0.08147751	0.07723221	0.1323728	0.07642505
APBA1_P644_F	APBA1	X11, X11A, MINT1, D9S411E, X11ALPHA	0.03944781	0.03699661	0.02272746	0.01972413	0.03660729	0.0461888	0.02838409	0.03525537	0.06957873	0.05232736	0.07031702	0.05443293	0.07866694	0.04181086	0.05509263	0.05371623	0.02707163	0.02949459	0.03321739	0.05492835	0.05207771	0.06319175	0.05794694	0.05716411	0.06297573	0.04652946	0.06938098	0.06391101	0.0642942	0.06965821	0.04695502	0.03345986	0.03778929	0.02657675	0.03019183	0.03494627	0.02899005	0.1372482	0.1367181	0.6239538	0.5309374	0.06984214	0.07717757	0.100929	0.03920655	0.05178458	0.09077354
APBA2_P227_F	APBA2	X11L, MINT2, LIN-10, HsT16821, MGC99508, D15S1518E, MGC:14091	0.8613746	0.8342268	0.8667119	0.9375414	0.9493592	0.8837463	0.894657	0.9241686	0.815975	0.8191348	0.7534236	0.8407728	0.7630859	0.7628201	0.773803	0.903971	0.8533103	0.9493557	0.9507881	0.751023	0.7001609	0.7422931	0.7542312	0.6950383	0.8616076	0.8528007	0.904664	0.8528265	0.875957	0.9453984	0.9417418	0.9259275	0.9597514	0.949456	0.9072586	0.9369373	0.9393181	0.420105	0.1541126	0.3276711	0.2536901	0.1555264	0.4509445	0.8035072	0.3109091	0.7805973	0.9278665
APBA2_P305_R	APBA2	X11L, MINT2, LIN-10, HsT16821, MGC99508, D15S1518E, MGC:14091	0.8216606	0.8294671	0.8999277	0.9185597	0.939644	0.8937651	0.90842	0.9228712	0.8348423	0.859	0.8654096	0.8628471	0.8313147	0.8519096	0.830207	0.8407897	0.7809026	0.93647	0.9376792	0.8306776	0.8319944	0.7804477	0.7906319	0.7329327	0.8514828	0.8530677	0.7706379	0.8540394	0.8344323	0.6787072	0.788283	0.4423321	0.5768368	0.5315847	0.4321056	0.3684604	0.5686929	0.6759249	0.2835911	0.3961621	0.4049651	0.2111183	0.6435868	0.8090137	0.5620528	0.775626	0.1721364
APC_E117_R	APC	GS, DP2, DP3, FAP, FPC, DP2.5	0.255064	0.1828999	0.08266404	0.07047713	0.1021345	0.1280247	0.1121984	0.09430882	0.5735819	0.4212738	0.4453133	0.4017571	0.3807933	0.3441962	0.3086123	0.1782116	0.1190141	0.08438899	0.0898938	0.3827233	0.3738478	0.5037925	0.4398977	0.5345636	0.382704	0.324249	0.3118457	0.2928457	0.2925217	0.1699238	0.1832177	0.1002012	0.1328239	0.0646586	0.07430306	0.07299174	0.07913602	0.1488606	0.1298737	0.1355074	0.1270971	0.1405751	0.1309544	0.1617766	0.09048782	0.2355111	0.1046141
APC_P14_F	APC	GS, DP2, DP3, FAP, FPC, DP2.5	0.07658889	0.08952527	0.08728868	0.04814816	0.05923755	0.08165974	0.07225534	0.1008608	0.08019697	0.09309386	0.06939273	0.07493761	0.04922454	0.09740458	0.07435504	0.1005739	0.06952602	0.06228359	0.05879734	0.08942805	0.07258853	0.1625691	0.1052493	0.2718359	0.08444535	0.08672783	0.05875836	0.08704591	0.0797938	0.09363197	0.09217207	0.08945587	0.0939011	0.06016506	0.06503719	0.07378726	0.1147132	0.06834635	0.098153	0.07007331	0.07818835	0.09367923	0.05363709	0.1731537	0.09670823	0.1107681	0.05477909
APC_P280_R	APC	GS, DP2, DP3, FAP, FPC, DP2.5	0.03444361	0.0247416	0.02142419	0.01448998	0.03360487	0.03512185	0.03598497	0.0297732	0.02168497	0.02958436	0.03013659	0.03546716	0.02955838	0.02922732	0.03052384	0.01708107	0.01570866	0.02576751	0.02000113	0.02719137	0.02511255	0.03210618	0.02131722	0.0276438	0.02721818	0.02103972	0.0291022	0.02764266	0.02866971	0.02972008	0.02905201	0.02538481	0.03353118	0.01925086	0.02152507	0.02884447	0.02528832	0.02853694	0.03848882	0.02264659	0.02472047	0.02498097	0.02670464	0.03964527	0.04030886	0.05950005	0.01661357
APOA1_P261_F	APOA1	MGC117399	0.9354611	0.9195404	0.9700064	0.9744769	0.9723032	0.965519	0.971274	0.9717902	0.9672281	0.9665706	0.9691283	0.9683135	0.9632081	0.9586235	0.9583939	0.9396055	0.9307694	0.9708026	0.9734479	0.96536	0.9635412	0.9573904	0.9542449	0.954918	0.9515373	0.962738	0.9613675	0.9277999	0.9529384	0.9518679	0.9635166	0.9511325	0.9611299	0.9642209	0.9402711	0.9409697	0.9506208	0.575215	0.1187706	0.5521328	0.3606558	0.8048254	0.9127086	0.8241817	0.6119184	0.9639308	0.9383926
APOA1_P75_F	APOA1	MGC117399	0.8485768	0.8684785	0.9509968	0.9592205	0.9501522	0.916561	0.2669982	0.9424394	0.906649	0.9194564	0.2719402	0.8783026	0.7954155	0.8482217	0.906612	0.8543022	0.8799117	0.9410235	0.9563574	0.8808563	0.9299934	0.8412876	0.864176	0.9162443	0.8604757	0.9011007	0.8217581	0.8167189	0.8764254	0.9035187	0.9316996	0.8390295	0.9031568	0.8811562	0.8542899	0.8567573	0.8620158	0.8402468	0.7816404	0.3415399	0.3999372	0.6892102	0.4994605	0.8733928	0.7998682	0.908125	0.1830871
APOC1_P406_R	APOC1	.	0.7403781	0.7700686	0.7797734	0.796284	0.7398772	0.7620395	0.7776568	0.8004446	0.8438495	0.881671	0.8626208	0.8765034	0.8408042	0.8701739	0.8747135	0.6483183	0.7578102	0.8356953	0.8085345	0.8896369	0.9127725	0.8717514	0.8860803	0.8176897	0.8818155	0.8987827	0.8950599	0.8480887	0.8814675	0.8434182	0.8391143	0.7114074	0.7364221	0.7511033	0.7002827	0.6757747	0.7523324	0.3995517	0.4635348	0.5595973	0.4654846	0.3040161	0.5196463	0.7041951	0.2730368	0.7010498	0.5467609
APOC2_P377_F	APOC2	MGC75082	0.7779215	0.7290302	0.8278785	0.8319581	0.8554906	0.868412	0.8791251	0.8782471	0.8488239	0.8681359	0.8303657	0.8361621	0.7481886	0.8017308	0.8234881	0.6254233	0.6927443	0.8985924	0.8739719	0.8574454	0.8493102	0.8342615	0.8435742	0.8254265	0.8064716	0.8034886	0.80631	0.6983349	0.7902932	0.8191984	0.8310914	0.6666069	0.7101265	0.7659312	0.756285	0.3804264	0.6995682	0.5000936	0.2499423	0.6769679	0.3944118	0.5078469	0.431278	0.7551329	0.7099299	0.7602531	0.884106
APP_E8_F	APP	AAA, AD1, PN2, ABPP, APPI, CVAP, ABETA, CTFgamma	0.01384316	0.01613491	0.01867344	0.03313909	0.03272787	0.05724168	0.02839981	0.03887622	0.03304411	0.03274802	0.02844904	0.03894664	0.03962002	0.04049516	0.04131772	0.02023307	0.01062859	0.03944561	0.03025172	0.03734933	0.03427111	0.02995435	0.03102981	0.03785377	0.03855906	0.03444887	0.03922357	0.03935015	0.03884251	0.03743218	0.02766107	0.03368801	0.03850311	0.02450621	0.03012659	0.02743175	0.02386348	0.6851207	0.0428469	0.7067455	0.7914507	0.6700504	0.7204198	0.01862454	0.02005302	0.03677582	0.02534155
APP_P179_R	APP	AAA, AD1, PN2, ABPP, APPI, CVAP, ABETA, CTFgamma	0.02066005	0.02447774	0.02652555	0.01518844	0.02594823	0.05540114	0.02596451	0.03101594	0.06142978	0.04341701	0.06090023	0.05301979	0.0650724	0.05946169	0.05965486	0.02579575	0.02099692	0.02754349	0.01823914	0.05484485	0.05030049	0.05445021	0.0469791	0.05002443	0.08664268	0.04285485	0.06970524	0.05495823	0.05485208	0.03809468	0.0512064	0.04026651	0.04959584	0.0259196	0.02718586	0.05862118	0.04695516	0.1982565	0.07713044	0.2461601	0.275933	0.3670222	0.2782852	0.04930089	0.04129041	0.03686085	0.02943935
AREG_E25_F	AREG	AR, SDGF, CRDGF, MGC13647	0.04246137	0.03036135	0.02601337	0.02072159	0.04457374	0.0702117	0.0368073	0.03830216	0.04091744	0.03276049	0.04023629	0.03371917	0.03911209	0.03374465	0.04211644	0.03173109	0.02335367	0.04382567	0.03112436	0.0329312	0.02951451	0.03719937	0.03739843	0.03745564	0.03657881	0.03233086	0.04018378	0.03527381	0.03682782	0.04147588	0.03891539	0.04103826	0.04012479	0.0292667	0.03380442	0.03754114	0.02772611	0.03528576	0.03160523	0.03016292	0.04673457	0.03434637	0.02961956	0.03216545	0.03479846	0.04850078	0.531401
AREG_P217_R	AREG	AR, SDGF, CRDGF, MGC13647	0.06315606	0.04163149	0.1378121	0.1422128	0.1340959	0.09978618	0.1272896	0.1233549	0.04208564	0.04724482	0.04604601	0.06612964	0.03814684	0.06599166	0.07275464	0.03139242	0.0343756	0.1058105	0.1176699	0.07179999	0.07979684	0.05667482	0.06724412	0.04720112	0.0385337	0.03298434	0.04209263	0.03763976	0.05370472	0.1851615	0.1750087	0.1424417	0.1088863	0.1550902	0.2043265	0.1604858	0.1547244	0.1465086	0.2056892	0.1001031	0.07064839	0.06370736	0.09503735	0.1406141	0.2253226	0.2674136	0.09642477
ARHGAP9_P260_F	ARHGAP9	10C, RGL1, MGC1295	0.8816007	0.8762772	0.9533268	0.9494818	0.9526901	0.9081013	0.9327793	0.9395989	0.8413286	0.8538797	0.8357846	0.8600482	0.8601301	0.8599547	0.8662043	0.8988394	0.8874561	0.9385263	0.9556594	0.8639362	0.8553351	0.8435274	0.8557503	0.854346	0.8621954	0.8574191	0.8719294	0.8687335	0.8699026	0.9176259	0.9263183	0.8833889	0.9396557	0.9634842	0.9534489	0.9540063	0.9519252	0.9483178	0.9668939	0.9368578	0.8906475	0.9428897	0.9276055	0.9489347	0.9306524	0.9358907	0.943944
ARHGAP9_P518_R	ARHGAP9	10C, RGL1, MGC1295	0.8638747	0.8770022	0.9562204	0.9576927	0.9496362	0.9355624	0.9511957	0.9585216	0.8290508	0.8666697	0.8152178	0.8706333	0.8447559	0.842944	0.8857978	0.8737338	0.8970307	0.9575145	0.9624166	0.881757	0.8667017	0.8466908	0.8651208	0.8544076	0.8683774	0.8653093	0.8747309	0.8707984	0.8685183	0.9296602	0.9321635	0.9338717	0.9478391	0.9439449	0.9663306	0.9505963	0.9600741	0.9502806	0.9638525	0.9306662	0.9375508	0.7173932	0.924444	0.9070925	0.9116397	0.8948644	0.9553543
ARHGDIB_P148_R	ARHGDIB	D4, GDIA2, GDID4, LYGDI, Ly-GDI, RAP1GN1	0.06352775	0.06171793	0.3334852	0.2229556	0.142761	0.2304588	0.2153007	0.3200827	0.0263503	0.06180207	0.02897188	0.03555575	0.02575689	0.06741915	0.05295549	0.02770677	0.1085866	0.2219768	0.2743016	0.06116873	0.06392267	0.02644381	0.06969994	0.03027792	0.03117453	0.03511558	0.03087364	0.02783323	0.03407187	0.3695626	0.3366411	0.289091	0.2587847	0.3734646	0.2374078	0.2012812	0.2105421	0.1189188	0.2002635	0.1518918	0.189846	0.1271102	0.1722107	0.2365454	0.3331969	0.2447968	0.182211
ARNT_P238_R	ARNT	HIF1B, TANGO, HIF1BETA, HIF-1beta	0.02750623	0.02859501	0.02406786	0.01847848	0.02462258	0.02562004	0.02471745	0.02157518	0.02244119	0.02802958	0.02941924	0.0172018	0.04304976	0.03544899	0.01932034	0.02288118	0.02109898	0.02079716	0.02129593	0.02009077	0.02123283	0.0173427	0.02134574	0.02167164	0.02655043	0.01931504	0.01995324	0.02547494	0.02922518	0.0311944	0.03289957	0.02904745	0.03057204	0.02655273	0.01826792	0.02234752	0.02680442	0.03115442	0.04545301	0.02924469	0.03296112	0.04231789	0.03219163	0.02692743	0.03287714	0.02783258	0.05250624
ASB4_E89_F	ASB4	ASB-4	0.8986062	0.9026207	0.950969	0.9502779	0.9513651	0.9528004	0.9555324	0.9483121	0.9135513	0.931726	0.9103131	0.9270503	0.8921576	0.9087194	0.9219747	0.8884305	0.9121206	0.964409	0.9589911	0.9228687	0.9350142	0.8841129	0.9218414	0.9211846	0.9256526	0.9244758	0.9183813	0.8946235	0.9217175	0.9484265	0.9543938	0.8829941	0.9325717	0.9063185	0.9245223	0.8950021	0.9191454	0.7626802	0.6931157	0.9281278	0.9125971	0.4942408	0.9130371	0.8966107	0.6786124	0.909919	0.9146984
ASB4_P391_F	ASB4	ASB-4	0.8945528	0.8892547	0.9247804	0.940644	0.9389539	0.9010057	0.9357238	0.930568	0.9230998	0.932494	0.9354292	0.9346585	0.9176912	0.9356651	0.9277868	0.9088445	0.8905175	0.9522508	0.9459084	0.9433687	0.9402862	0.8868496	0.9294037	0.9179822	0.9180433	0.9241422	0.8872442	0.9127198	0.9078982	0.7955248	0.8680549	0.8283673	0.8812913	0.8308777	0.8658246	0.8314947	0.8680739	0.4704511	0.1905459	0.3943322	0.328476	0.2075056	0.2269044	0.7576666	0.2059626	0.8093112	0.2163792
ASB4_P52_R	ASB4	ASB-4	0.9063865	0.8917283	0.9657542	0.9672596	0.9627746	0.9592834	0.9596568	0.9666908	0.9563088	0.9601242	0.9501895	0.9517121	0.9437501	0.9393254	0.9354892	0.9112934	0.9161348	0.968952	0.970012	0.9531224	0.9574593	0.9379975	0.9404606	0.9468075	0.9543579	0.9517585	0.9499916	0.9502323	0.9420712	0.9595505	0.955022	0.9622939	0.965383	0.9723716	0.9699514	0.9675474	0.9636154	0.7791724	0.9500012	0.9553294	0.9577522	0.9287496	0.9183668	0.91756	0.6464136	0.9492424	0.9566112
ASCL1_E24_F	ASCL1	ASH1, HASH1, MASH1	0.04837725	0.02667286	0.02722421	0.0240077	0.03690175	0.05260116	0.03977373	0.03262677	0.03994401	0.05077054	0.0442009	0.03816241	0.04835324	0.04839686	0.05060793	0.03437701	0.03489586	0.03349187	0.03250095	0.04174707	0.04045482	0.03580003	0.03432357	0.06221665	0.03163197	0.05597286	0.05299352	0.03859325	0.06037191	0.05079705	0.05898366	0.03876869	0.04499149	0.02961494	0.03139355	0.02839925	0.03792256	0.5943535	0.03222125	0.7510734	0.7684567	0.8571631	0.7032657	0.2577801	0.03726446	0.03079855	0.02433567
ASCL1_P747_F	ASCL1	ASH1, HASH1, MASH1	0.4430684	0.2771575	0.3357993	0.3908834	0.3293068	0.2954035	0.3110673	0.413273	0.3945016	0.3783308	0.2438405	0.2844584	0.3890096	0.2296511	0.2872876	0.2137374	0.2835809	0.2770173	0.3210813	0.3792288	0.3523142	0.4439136	0.3580875	0.255732	0.3829313	0.4085812	0.4597155	0.3280464	0.2381478	0.5602586	0.4776263	0.5711125	0.09993427	0.7003522	0.3200978	0.8037276	0.3220763	0.797335	0.6653744	0.8713891	0.9174865	0.9398253	0.8828005	0.730624	0.1547908	0.4691662	0.9503478
ASCL2_E76_R	ASCL2	ASH2, HASH2, MASH2	0.1264676	0.105011	0.1225763	0.1296711	0.1025743	0.1471744	0.11938	0.1284765	0.09235334	0.09286503	0.07808606	0.05871943	0.08588288	0.07613077	0.09297738	0.1366282	0.1197581	0.1358658	0.1284629	0.0764449	0.08512964	0.06756695	0.1184641	0.1098035	0.129197	0.09511521	0.1946513	0.1133758	0.1543091	0.514648	0.3149157	0.1266035	0.5280551	0.201972	0.1554658	0.4954847	0.1429426	0.8650512	0.7930115	0.8722541	0.7786239	0.8039279	0.8888324	0.6398805	0.8720789	0.2428522	0.9159725
ASCL2_P360_F	ASCL2	ASH2, HASH2, MASH2	0.1123414	0.09908891	0.05412527	0.06016265	0.09130425	0.08918328	0.06800253	0.05560679	0.09278429	0.0792226	0.09320979	0.08036131	0.0989289	0.08111626	0.08735541	0.08887277	0.09395804	0.09602351	0.05852958	0.1100233	0.1007572	0.08121458	0.08542757	0.07360718	0.1274241	0.1413697	0.2579611	0.1040485	0.1508001	0.4770728	0.2029684	0.07635769	0.1209923	0.06878086	0.08128168	0.4545096	0.1020103	0.8570284	0.9301877	0.8488727	0.816749	0.8444109	0.8771375	0.5118108	0.6090682	0.4915512	0.9142376
ASCL2_P609_R	ASCL2	ASH2, HASH2, MASH2	0.2090885	0.1473624	0.1923289	0.1882362	0.156065	0.1424594	0.1463175	0.1263885	0.2260027	0.09678743	0.127939	0.1428175	0.3087282	0.1555262	0.3102365	0.4057281	0.3181799	0.1572881	0.1885471	0.2008094	0.1335286	0.2333852	0.1543872	0.2636068	0.2325635	0.1934035	0.5059326	0.3213562	0.4347705	0.5516526	0.3695511	0.1141288	0.5024472	0.2807562	0.3926876	0.4023372	0.3073416	0.7985458	0.9009447	0.8394941	0.8287629	0.7557206	0.8442898	0.5941092	0.6388747	0.7110181	0.8159626
ATP10A_P147_F	ATP10A	ATPVA, ATPVC, ATP10C, KIAA0566	0.1304789	0.1402726	0.1171552	0.06311996	0.1027783	0.1078484	0.1168338	0.09207498	0.1151517	0.08777394	0.08670313	0.09332147	0.09922618	0.07329021	0.1100406	0.07017893	0.0857766	0.08491352	0.08112505	0.155106	0.09524919	0.07302795	0.05605261	0.08419281	0.06549739	0.08890401	0.1540751	0.04641519	0.0760785	0.2559321	0.1694487	0.09965533	0.5462731	0.07575485	0.1067616	0.0888279	0.07768589	0.07900386	0.06315517	0.7500432	0.7867312	0.6482333	0.7377743	0.4765148	0.1615931	0.1848356	0.5458698
ATP10A_P524_R	ATP10A	ATPVA, ATPVC, ATP10C, KIAA0566	0.593826	0.6098616	0.6676078	0.6584847	0.7425779	0.7773203	0.7781929	0.775734	0.7167153	0.7648348	0.6806022	0.7016543	0.6238957	0.6840116	0.6709628	0.6779943	0.5292489	0.8652953	0.7355593	0.7181862	0.7441889	0.6066442	0.6853637	0.6689141	0.6467721	0.675838	0.4249354	0.4561563	0.5596309	0.3061022	0.2212252	0.3166493	0.1519088	0.2796813	0.3775848	0.2522071	0.3187063	0.1559756	0.343497	0.6052591	0.2672533	0.07095544	0.3074826	0.3415265	0.1140579	0.4761883	0.1995266
AXIN1_P995_R	AXIN1	AXIN, MGC52315	0.6090974	0.5493717	0.7094907	0.5688655	0.6324145	0.4817081	0.7104442	0.7982958	0.7863283	0.649743	0.7062432	0.803348	0.6985736	0.5068114	0.6784779	0.3406597	0.3787648	0.6656948	0.8059413	0.8964768	0.8061888	0.7189994	0.7280475	0.7899539	0.820344	0.7296895	0.5974717	0.6632724	0.6276909	0.7383854	0.748722	0.5612472	0.6174095	0.5129651	0.6217479	0.1147134	0.4945391	0.3688135	0.1160299	0.362922	0.8460373	0.8207063	0.2526294	0.7758076	0.4082699	0.6388358	0.9515827
AXL_E61_F	AXL	UFO	0.08803362	0.1202096	0.07372068	0.1054561	0.0769755	0.09918173	0.06393328	0.1004157	0.1087254	0.1043237	0.1257592	0.1438766	0.1428183	0.1104797	0.1127043	0.04774816	0.09558174	0.05926703	0.1197788	0.2834827	0.1393874	0.1451617	0.1011306	0.07404579	0.1075415	0.1754282	0.2214686	0.1102622	0.08568468	0.4258468	0.2314523	0.3142386	0.1714891	0.05421843	0.1949895	0.7843071	0.1474536	0.2939891	0.0301383	0.4683617	0.4357526	0.0332149	0.4280351	0.4735669	0.1009993	0.1161673	0.8651221
AXL_P223_R	AXL	UFO	0.394733	0.4870482	0.3966056	0.3431239	0.4589854	0.2839771	0.5221163	0.4738229	0.6884193	0.5590515	0.6937856	0.6874487	0.4436832	0.3848301	0.7489264	0.2974055	0.2929891	0.5018324	0.4931183	0.6833605	0.6864603	0.5354058	0.5270255	0.6751554	0.6511323	0.6817384	0.4511751	0.370492	0.7383707	0.3909849	0.3243551	0.2989244	0.1887483	0.1376187	0.256299	0.2258941	0.3375925	0.1218609	0.06774116	0.4295793	0.1151737	0.0935315	0.05418886	0.4616602	0.1834222	0.4302969	0.4773336
B3GALT5_E246_R	B3GALT5	B3T5, GLCT5, B3GalTx, B3GalT-V, beta3Gal-T5	0.7457032	0.7284354	0.7248648	0.7742476	0.7987543	0.7655869	0.7948412	0.803419	0.785543	0.8491305	0.8050414	0.8184603	0.8125679	0.7602354	0.8322442	0.8079384	0.6971672	0.8448414	0.8143933	0.8558201	0.8297146	0.7868593	0.7965147	0.771567	0.8375485	0.7953321	0.7933147	0.7668794	0.8054383	0.7188019	0.753319	0.2785368	0.4605193	0.4751762	0.4963174	0.3159102	0.4807803	0.6672305	0.7840302	0.6973448	0.724739	0.3223593	0.6133614	0.4619551	0.1827495	0.7417104	0.7160898
B3GALT5_P330_F	B3GALT5	B3T5, GLCT5, B3GalTx, B3GalT-V, beta3Gal-T5	0.9193673	0.9164392	0.9245765	0.9427592	0.9439759	0.9042885	0.9357087	0.9368687	0.9133243	0.9248552	0.923371	0.9195994	0.8939466	0.8911718	0.9068021	0.9451694	0.908094	0.9452295	0.9456309	0.9193887	0.9167386	0.9141726	0.910751	0.9216459	0.9251632	0.9198324	0.8861006	0.9038537	0.892626	0.8559602	0.8914498	0.6953929	0.5402512	0.7860852	0.8171874	0.6116284	0.8023758	0.7182572	0.7753704	0.5207118	0.8815078	0.480953	0.7912782	0.8098153	0.5792435	0.811973	0.734915
BAX_E281_R	BAX	Bax zeta	0.3922214	0.2432171	0.4757744	0.4906715	0.4472708	0.3990627	0.4972221	0.5160903	0.1534666	0.3271645	0.1135697	0.1556137	0.03351346	0.2334123	0.381323	0.1313599	0.3721482	0.5076906	0.4967256	0.3751255	0.4408481	0.2521905	0.3992105	0.3545575	0.3932821	0.1574773	0.1577845	0.08056485	0.2025028	0.5936052	0.6275733	0.5062702	0.5666878	0.496837	0.485074	0.5575271	0.5540591	0.2276727	0.08916318	0.1515815	0.5016688	0.1904987	0.2675076	0.3994005	0.1704772	0.4046525	0.4118243
BCAM_E100_R	BCAM	AU, LU, CD239, MSK19	0.02151302	0.01851474	0.01220218	0.01463364	0.01751499	0.04556943	0.01974154	0.01913463	0.02984599	0.02920666	0.03015966	0.02980246	0.04083624	0.0310147	0.04542416	0.01374547	0.01500172	0.02092733	0.01259986	0.0331552	0.0291106	0.02667965	0.03264429	0.03958267	0.03089518	0.04201968	0.04076321	0.0364685	0.04019494	0.03856079	0.02271009	0.03825684	0.05823212	0.01397595	0.03824925	0.01791379	0.01335337	0.1354157	0.05550004	0.1700429	0.1347398	0.1606327	0.01804619	0.06105443	0.01469807	0.02390589	0.05451979
BCAM_P205_F	BCAM	AU, LU, CD239, MSK19	0.0467771	0.04365193	0.1266325	0.1470647	0.08953326	0.1160732	0.10496	0.1030624	0.04928341	0.04067331	0.04002203	0.04473665	0.06188291	0.04800322	0.05710234	0.05547391	0.05978266	0.1002118	0.1620512	0.05387455	0.03892835	0.0419551	0.05424633	0.03685717	0.06789212	0.0610697	0.0918119	0.1151772	0.06474632	0.3251958	0.1783071	0.09685896	0.2011544	0.1000806	0.1016006	0.2540315	0.2146953	0.843657	0.7774453	0.8397449	0.8286052	0.877553	0.1811678	0.2480234	0.09998769	0.2650928	0.1178166
BCL2A1_P1127_R	BCL2A1	GRS, BFL1, HBPA1, BCL2L5	0.9387797	0.9424977	0.9755174	0.9766591	0.9753234	0.9739291	0.9783432	0.9769512	0.9689804	0.9671944	0.9720852	0.9701865	0.9641045	0.9647018	0.9589033	0.9665605	0.9494854	0.982726	0.9832456	0.9727808	0.9745303	0.9610195	0.9640083	0.9652761	0.9588321	0.958166	0.9211751	0.9511825	0.9428349	0.6950167	0.781226	0.9415786	0.9799649	0.9685019	0.9750452	0.8645882	0.9734266	0.7274925	0.2958094	0.4968341	0.4188651	0.9742994	0.6394167	0.8863231	0.9616524	0.8451457	0.9519869
BCL2L2_E172_F	BCL2L2	BCLW, BCL-W, KIAA0271	0.04579847	0.05119828	0.05457344	0.03732	0.02629397	0.07491358	0.0291697	0.05217978	0.1965982	0.09372035	0.1227298	0.1749574	0.167408	0.09137158	0.1328217	0.05092591	0.03298404	0.03827845	0.02156395	0.1735706	0.1337427	0.1177405	0.2346207	0.1266993	0.1366339	0.1697015	0.1088147	0.1334267	0.1272743	0.0335534	0.0327367	0.02758306	0.03926935	0.02133757	0.03255302	0.02535747	0.02533112	0.01988182	0.01960638	0.04854866	0.02095632	0.02010699	0.02561706	0.06352173	0.02016836	0.0974372	0.01748598
BCL2L2_P280_F	BCL2L2	BCLW, BCL-W, KIAA0271	0.1447901	0.1368021	0.1762917	0.109465	0.1162003	0.1252601	0.1621197	0.1691243	0.2694319	0.3042115	0.1870481	0.2587299	0.2537749	0.158605	0.2305978	0.07650264	0.1200238	0.1135685	0.07521566	0.3690203	0.284729	0.3161231	0.2634681	0.3798728	0.1452022	0.2003148	0.1129853	0.1134596	0.1620808	0.1195018	0.1224774	0.03823303	0.07030158	0.06882696	0.04292185	0.05038047	0.2208217	0.1321422	0.02024715	0.0669269	0.5518373	0.0474747	0.05515615	0.1365415	0.07290629	0.2442302	0.0267333
BCL3_E71_F	BCL3	BCL4, D19S37	0.03819308	0.03460217	0.1928721	0.2147864	0.2177617	0.1934196	0.2371049	0.2213042	0.03094196	0.03426205	0.03446266	0.05841906	0.03596824	0.08251239	0.05989465	0.03056214	0.03190134	0.2038017	0.19836	0.04844082	0.05764978	0.0389086	0.06117396	0.02657673	0.04993154	0.04117476	0.04513146	0.03626974	0.0466551	0.1656146	0.1789229	0.1479636	0.1890417	0.208078	0.1738211	0.2465419	0.2092466	0.09920999	0.08420074	0.1268305	0.1113811	0.09556131	0.1554459	0.1348834	0.1947607	0.1665532	0.1497415
BCL3_P1038_R	BCL3	BCL4, D19S37	0.02402801	0.02030626	0.01314043	0.01890446	0.02339866	0.04723293	0.01831902	0.01702202	0.0317591	0.03364352	0.03184693	0.03526271	0.03973675	0.03649459	0.04357783	0.01543468	0.01146809	0.02142511	0.01486674	0.03605427	0.03020157	0.02740461	0.03523748	0.03186673	0.03245585	0.03404588	0.03761389	0.03880765	0.03902153	0.02549816	0.02391877	0.02146715	0.02985082	0.01637625	0.01563079	0.01464772	0.0133926	0.01361369	0.01116111	0.01446775	0.01785873	0.01616029	0.01684792	0.01347988	0.01618038	0.02688507	0.01492969
BCL6_P248_R	BCL6	BCL5, LAZ3, BCL6A, ZNF51, ZBTB27	0.04728331	0.05003157	0.0366527	0.06008894	0.05220663	0.04448756	0.0452203	0.0426011	0.06189753	0.07484109	0.05415304	0.06458163	0.06815574	0.08975384	0.05515917	0.04572375	0.03019227	0.04082735	0.04321439	0.05197738	0.06577779	0.05513308	0.07926697	0.06620236	0.06525875	0.05386678	0.08765993	0.1702385	0.1433491	0.04926836	0.03016349	0.05313923	0.1257064	0.1154721	0.05607705	0.04747295	0.03852058	0.05371305	0.02186274	0.03237663	0.02521475	0.02124378	0.03122668	0.1243316	0.0504142	0.05697418	0.02502722
BCR_P346_F	BCR	ALL, CML, PHL, BCR1, D22S11, D22S662	0.8655436	0.7801165	0.7976634	0.8016541	0.8254294	0.8851609	0.8138543	0.8216792	0.9443237	0.9480048	0.8903853	0.9146336	0.8938882	0.8886318	0.9078262	0.5017438	0.6731191	0.8181157	0.8649632	0.9636725	0.9600214	0.9469432	0.9478216	0.9481739	0.9343117	0.9085574	0.8568998	0.8440019	0.901152	0.931497	0.9237881	0.9331352	0.9674054	0.9412636	0.9306159	0.9802144	0.9550012	0.3159072	0.6258727	0.2346095	0.1626795	0.3193479	0.2224469	0.7293844	0.2302453	0.7052856	0.03928069
BCR_P422_F	BCR	ALL, CML, PHL, BCR1, D22S11, D22S662	0.785264	0.7970578	0.7887859	0.8207992	0.803736	0.7858971	0.7891982	0.831396	0.8766455	0.8931171	0.8682868	0.8927985	0.8660071	0.8078005	0.867224	0.5875572	0.7331297	0.8096069	0.852471	0.9316902	0.9077541	0.8776782	0.8725075	0.8922845	0.8735821	0.8297389	0.8206595	0.7164271	0.856071	0.8563737	0.8545991	0.8835417	0.9058281	0.9093873	0.8822219	0.9053167	0.8928856	0.266852	0.1026381	0.1697862	0.1670608	0.1091947	0.5223392	0.7518353	0.2400071	0.6811683	0.04868667
BDNF_E19_R	BDNF	MGC34632	0.06630866	0.08315673	0.05756684	0.05189421	0.06373803	0.06890901	0.07714426	0.06359752	0.1181787	0.1142004	0.08554539	0.06931481	0.09073807	0.06672584	0.09446775	0.07986799	0.082617	0.05887206	0.07348125	0.08382131	0.08163944	0.09601506	0.09436791	0.1187968	0.11142	0.08218071	0.1360627	0.09321238	0.09853858	0.3618037	0.1425301	0.07623472	0.06398661	0.08824092	0.124945	0.3423089	0.06352587	0.4497577	0.08940937	0.8487053	0.5106897	0.4802772	0.564508	0.2810284	0.5440959	0.1457629	0.6074154
BDNF_P259_R	BDNF	MGC34632	0.2301324	0.2333311	0.281051	0.2048233	0.1623629	0.2181671	0.1756039	0.269327	0.4553834	0.3485044	0.385368	0.322752	0.4880204	0.3069162	0.3144318	0.0951816	0.2869594	0.2324114	0.2836997	0.3977815	0.3512791	0.4272504	0.3554478	0.2456995	0.3483679	0.4492767	0.5251188	0.5097014	0.5507041	0.702769	0.5428049	0.1741423	0.4074376	0.3356486	0.3208008	0.7245933	0.3310142	0.8922518	0.8251874	0.8674601	0.9074148	0.9025556	0.7431561	0.5828484	0.8763385	0.8635283	0.9193883
BIRC5_E89_F	BIRC5	API4, EPR-1	0.02261176	0.02160068	0.0166945	0.01248784	0.02033416	0.04837763	0.02018963	0.01635897	0.02359609	0.02663327	0.02509447	0.01983555	0.02950135	0.02855303	0.03029958	0.01673651	0.01420616	0.02111684	0.01671661	0.02252887	0.02536829	0.01864055	0.02436466	0.0262368	0.02299759	0.02392149	0.02758974	0.02964074	0.03090517	0.02337465	0.03195573	0.02706696	0.02393023	0.08842023	0.0142804	0.01732466	0.017816	0.02004434	0.01969985	0.01980001	0.1169394	0.0206092	0.02608984	0.02260841	0.02402808	0.03896303	0.03044351
BLK_P14_F	BLK	MGC10442	0.7685515	0.7703584	0.7307622	0.8334744	0.8413566	0.7748923	0.8564696	0.8444792	0.7353389	0.7363317	0.7762433	0.7850034	0.7846029	0.7388447	0.7844175	0.8566943	0.7268237	0.7582148	0.724916	0.8292873	0.8234566	0.7750653	0.7996283	0.7607595	0.3194503	0.4613996	0.1262613	0.2919219	0.09427584	0.08494686	0.09240332	0.06935763	0.06405445	0.04732057	0.04537213	0.04277105	0.09533035	0.2796302	0.07252458	0.176784	0.3256733	0.1190416	0.1516843	0.5611819	0.1794784	0.5539082	0.07104592
BLK_P668_R	BLK	MGC10442	0.9138539	0.911305	0.9317622	0.9512973	0.9574672	0.8923656	0.890884	0.9205385	0.9057375	0.9000762	0.844305	0.8651415	0.8944654	0.8290513	0.8853819	0.9493712	0.7787896	0.91244	0.8769844	0.9678018	0.9732491	0.966706	0.9565004	0.9628516	0.7508364	0.7835721	0.1671662	0.6128823	0.2678033	0.04457347	0.04641587	0.03672039	0.03909493	0.02678882	0.0258022	0.03065291	0.1411244	0.4865858	0.1371933	0.3127073	0.5555311	0.270051	0.2602991	0.7901844	0.465849	0.755417	0.07199304
BMP2_E48_R	BMP2	BMP2A	0.03663316	0.04535092	0.03427766	0.02308524	0.03062815	0.04271943	0.02674617	0.03804829	0.0520995	0.05271952	0.03390475	0.0330661	0.0310188	0.02736387	0.05122255	0.04917229	0.03662744	0.02299494	0.03060904	0.08253295	0.03590446	0.06367247	0.06311235	0.03220248	0.04236609	0.04349608	0.05410435	0.06601828	0.04979666	0.2331132	0.07299487	0.02512945	0.07958544	0.02331031	0.0412765	0.02286074	0.04304201	0.7167259	0.8545449	0.6863751	0.7314053	0.6550947	0.8093151	0.3987373	0.07671329	0.4583337	0.6728711
BMP2_P1201_F	BMP2	BMP2A	0.04212819	0.0303201	0.03382527	0.02864199	0.03125187	0.02990951	0.03153902	0.02040796	0.03619749	0.02529328	0.04968965	0.03104367	0.0414921	0.03729011	0.04519743	0.02993323	0.03000796	0.0224974	0.02268515	0.06402672	0.03796733	0.03612179	0.05035668	0.02810418	0.03476723	0.04251709	0.04151922	0.02743545	0.0372262	0.0686833	0.04931621	0.08149306	0.03101766	0.02888378	0.0157314	0.02002737	0.04027515	0.7366408	0.593807	0.6823717	0.7647716	0.7149639	0.7498303	0.07504211	0.02701948	0.04793914	0.03954168
BMP3_E147_F	BMP3	.	0.0375492	0.0459124	0.05549217	0.034097	0.0734601	0.07016272	0.06815813	0.05998005	0.1563511	0.1567077	0.1210905	0.1390917	0.1310889	0.1260962	0.1087414	0.03985882	0.03716739	0.07624692	0.05873591	0.1293484	0.1265882	0.1042995	0.1381174	0.1264151	0.1266096	0.09887842	0.1237226	0.133793	0.1124319	0.08539224	0.08567134	0.06496707	0.08193088	0.05419754	0.06370381	0.06559397	0.07886598	0.4061968	0.07588344	0.04510625	0.04153652	0.03192095	0.04918087	0.07678463	0.2995292	0.05918949	0.7837545
BMP3_P56_R	BMP3	.	0.01861297	0.01821239	0.0110019	0.01058283	0.01713621	0.03480766	0.0145482	0.01603414	0.04449107	0.0335363	0.03825064	0.03538634	0.03730273	0.03652561	0.03992892	0.02203863	0.01591188	0.01797371	0.01780313	0.04036097	0.03088113	0.03108937	0.03261452	0.05763338	0.03078827	0.0304044	0.03788007	0.0366688	0.03909096	0.03438192	0.0205134	0.01780365	0.02297115	0.01267181	0.01463368	0.01233574	0.05454327	0.02796185	0.01320461	0.04443615	0.01350179	0.01202244	0.01486168	0.03772551	0.03597197	0.02113226	0.9047238
BMP4_P123_R	BMP4	ZYME, BMP2B, BMP2B1	0.02685424	0.02641341	0.07448803	0.04146536	0.09412873	0.1090388	0.09784634	0.08684459	0.0400699	0.0357329	0.04094416	0.0478018	0.04948103	0.05599039	0.06447506	0.01150714	0.02138	0.07414441	0.08532949	0.07071569	0.05215618	0.04196098	0.04460753	0.04197662	0.06451244	0.05512371	0.096155	0.2134298	0.08439251	0.2949941	0.1249338	0.1178976	0.09226674	0.1699748	0.1003915	0.1192158	0.1646294	0.7649503	0.05205681	0.8072084	0.8990799	0.5023072	0.05308321	0.08473976	0.6581399	0.08586778	0.6765251
BMP4_P199_R	BMP4	ZYME, BMP2B, BMP2B1	0.2140127	0.2466337	0.3960611	0.3846756	0.3053989	0.3031336	0.2936345	0.2898449	0.4348739	0.4276264	0.2759562	0.2746221	0.3375193	0.2824456	0.3085931	0.2448305	0.3552476	0.2791811	0.2285818	0.4222451	0.3557313	0.39086	0.4201674	0.3610633	0.3266383	0.3631608	0.3011765	0.4009581	0.2445704	0.5109148	0.2353036	0.6145356	0.09449238	0.1669733	0.2723346	0.4961811	0.381929	0.9085881	0.1796285	0.8874794	0.9414743	0.6563572	0.2152826	0.3916008	0.4921311	0.2961388	0.9455162
BMP6_P163_F	BMP6	VGR, VGR1	0.02170509	0.02642555	0.02312725	0.01748205	0.03427019	0.05695255	0.03377976	0.03345004	0.04461268	0.03788133	0.04535652	0.04716261	0.08204114	0.04093245	0.06247852	0.01668457	0.03855509	0.04349431	0.02416188	0.09262136	0.05060612	0.04905921	0.04372908	0.03959138	0.06009465	0.05688646	0.05975481	0.04684988	0.04877067	0.04410277	0.03820102	0.03661127	0.04025209	0.02857576	0.05515613	0.0306154	0.04082453	0.02045733	0.02185412	0.0180337	0.03310429	0.0164573	0.04515173	0.04370861	0.02459954	0.03436008	0.6707164
BMP6_P398_F	BMP6	VGR, VGR1	0.03263089	0.02570777	0.03182879	0.02240949	0.02962878	0.03747329	0.01964411	0.02541986	0.02730005	0.02876593	0.02811521	0.03154872	0.03125887	0.02734831	0.03568125	0.03391907	0.02751053	0.02470537	0.02153838	0.02882539	0.02599639	0.02509257	0.034341	0.03135752	0.0252702	0.02459378	0.03164175	0.02841641	0.03352464	0.02106745	0.03231312	0.02133745	0.03089188	0.02061345	0.02355538	0.01917094	0.02090622	0.01699473	0.02260543	0.01839499	0.01636957	0.01442705	0.04336533	0.0173839	0.02582073	0.02838497	0.02747611
BMPR1A_E88_F	BMPR1A	ALK3, CD292, ACVRLK3	0.7448035	0.722402	0.6806769	0.7382487	0.7489709	0.677694	0.7147422	0.5816635	0.849668	0.8503966	0.8543307	0.762208	0.8461465	0.7142527	0.8400847	0.7208097	0.7227933	0.7374634	0.7476186	0.8516114	0.7488576	0.8243092	0.7119142	0.7850267	0.8502448	0.7454681	0.8737449	0.813124	0.86198	0.5222884	0.8164926	0.7930467	0.787755	0.7745913	0.7315334	0.78313	0.7411945	0.7722594	0.8062861	0.7559341	0.7676549	0.5704691	0.7292308	0.759787	0.7334424	0.8374619	0.7643638
BMPR1A_P956_F	BMPR1A	ALK3, CD292, ACVRLK3	0.04707966	0.04690684	0.044798	0.05141316	0.0273467	0.05742764	0.06821541	0.03977657	0.05958369	0.08066463	0.06865557	0.1136783	0.113435	0.08406943	0.1010552	0.03120687	0.04284525	0.04346187	0.02843494	0.1414282	0.1150069	0.1053245	0.1036675	0.1367653	0.07563247	0.09787753	0.04595999	0.07006845	0.05310896	0.01749503	0.02174735	0.01755753	0.02425794	0.02009801	0.01392825	0.02473535	0.02821766	0.0124672	0.009813193	0.01963913	0.01457115	0.01449433	0.01323602	0.0217884	0.01203339	0.0458295	0.01599313
BMPR2_E435_F	BMPR2	BMR2, PPH1, BMPR3, BRK-3, T-ALK, BMPR-II	0.05367405	0.05718496	0.03145831	0.02872667	0.05233109	0.06850186	0.0324502	0.04952075	0.0247801	0.01765837	0.02192981	0.02073887	0.02590291	0.02162516	0.02862945	0.0654906	0.0445589	0.05913633	0.04406311	0.02324661	0.01821701	0.02167952	0.02752055	0.02878556	0.02415417	0.02252254	0.02914076	0.02839692	0.03002645	0.03034138	0.02556297	0.02760566	0.04728351	0.01818743	0.02316388	0.02726355	0.02271042	0.03955729	0.05293269	0.04196011	0.04073411	0.03093243	0.0438757	0.04377988	0.04170531	0.04268905	0.0382131
BMPR2_P1271_F	BMPR2	BMR2, PPH1, BMPR3, BRK-3, T-ALK, BMPR-II	0.03565457	0.05387484	0.03880484	0.02492402	0.03276993	0.04002237	0.03093969	0.02981032	0.04610168	0.03567519	0.05949695	0.03948008	0.0560984	0.05885772	0.03505796	0.06346525	0.0328388	0.02026032	0.03494022	0.03980566	0.03596466	0.03587922	0.03302958	0.03522416	0.03499835	0.03912076	0.0444966	0.03658703	0.03668541	0.03972036	0.07036212	0.0563762	0.04421948	0.05386583	0.04556169	0.05646823	0.0453761	0.02940152	0.01671686	0.0257627	0.02588936	0.01339517	0.0198457	0.02076879	0.0447453	0.0459997	0.02758128
BRCA1_P835_R	BRCA1	IRIS, PSCP, BRCAI, BRCC1, RNF53	0.8242379	0.6608015	0.8506323	0.6822797	0.7613409	0.6381673	0.6406317	0.625692	0.8071995	0.7028344	0.67801	0.6226541	0.7449228	0.6928761	0.7936732	0.7045265	0.6910811	0.7100402	0.6942631	0.7576508	0.7742425	0.719158	0.7488593	0.775774	0.7234594	0.7632107	0.7681065	0.7659146	0.767471	0.7761623	0.7482246	0.7908498	0.8759543	0.9006013	0.7940325	0.6643628	0.6920858	0.6519064	0.9189453	0.7531232	0.8809942	0.8483145	0.8521928	0.702269	0.5710988	0.8691967	0.7366606
BSG_P211_R	BSG	M6, OK, 5F7, TCSF, CD147, EMMPRIN	0.03901584	0.04678675	0.02943259	0.02666383	0.03095566	0.03569824	0.03720448	0.02979359	0.02115492	0.01997514	0.02069475	0.01913646	0.02323583	0.01879717	0.02107714	0.04065969	0.03815914	0.03300422	0.03265001	0.02290878	0.01971233	0.01872891	0.02191427	0.02261236	0.02269014	0.01848331	0.02364862	0.04049326	0.02662004	0.05979388	0.06077044	0.0351063	0.04849949	0.02663653	0.02981793	0.03611041	0.02881449	0.02512197	0.02349225	0.0324978	0.03783638	0.02578212	0.03450649	0.02770665	0.04308664	0.04836171	0.02719388
C20orf47_P225_R	ERGIC3	Erv46, CGI-54, PRO0989, C20orf47, NY-BR-84, SDBCAG84, dJ477O4.2	0.06776437	0.06831021	0.05477956	0.02481333	0.03911004	0.07433844	0.04151786	0.04887915	0.06089841	0.06698403	0.05066751	0.05499695	0.05455907	0.04914416	0.05384596	0.0606745	0.07433183	0.04497821	0.0557583	0.06009256	0.06176427	0.06460215	0.0586406	0.0968092	0.05983773	0.04630248	0.05523736	0.07165381	0.08045501	0.04027715	0.05246665	0.06028061	0.04122023	0.03139964	0.05286943	0.02490714	0.03162568	0.02333855	0.03223631	0.02421442	0.03535976	0.02262637	0.02083581	0.04094242	0.03766323	0.03346781	0.02811509
C4B_E171_F	C4B	CH, C4F, CO4, C4B1, C4B3, CPAMD3	0.7689571	0.8086479	0.722329	0.7791378	0.7854111	0.7252944	0.7347142	0.8018513	0.8576019	0.8728091	0.8746516	0.8776563	0.8903276	0.8455004	0.8700581	0.8131076	0.8099179	0.7577635	0.7697115	0.8657998	0.8494801	0.8292904	0.8407583	0.844649	0.8593893	0.8696409	0.8678837	0.9000586	0.8684798	0.6357172	0.7196243	0.6135222	0.6103488	0.6881534	0.5062072	0.5141416	0.6303532	0.3937948	0.5497323	0.7564151	0.4732772	0.2010874	0.3855515	0.4707271	0.2401879	0.7517297	0.3418839
C4B_P191_F	C4B	CH, C4F, CO4, C4B1, C4B3, CPAMD3	0.9281334	0.9371629	0.9700541	0.9674159	0.9722222	0.9673236	0.9681312	0.9749973	0.9512213	0.9541991	0.9480729	0.9588257	0.9504906	0.9572441	0.9453257	0.9395815	0.9349323	0.9749905	0.9761817	0.9648147	0.9650593	0.9564115	0.9594823	0.9545158	0.9534296	0.9590985	0.9413317	0.939853	0.9408758	0.9310867	0.9417245	0.9571525	0.9705552	0.969604	0.9677624	0.9688437	0.9515576	0.849281	0.5514168	0.5823759	0.5011126	0.4725865	0.689322	0.9158733	0.6635001	0.911531	0.8832435
CALCA_E174_R	CALCA	CT, KC, CGRP, CALC1, CGRP1, CGRP-I, MGC126648	0.2908921	0.172663	0.3055649	0.2823116	0.1637496	0.2943664	0.1968697	0.2016631	0.3753771	0.4112697	0.2220894	0.1572101	0.1668523	0.174906	0.1939358	0.09882309	0.2429391	0.1768833	0.2505915	0.3174665	0.2248427	0.2852102	0.5147619	0.3753068	0.3784721	0.2630866	0.3816922	0.4050723	0.2194479	0.7058454	0.4753007	0.3829543	0.2781374	0.7263376	0.6059393	0.03707586	0.2725848	0.8742971	0.9578017	0.9347913	0.9361011	0.9234426	0.9429594	0.7827396	0.153596	0.4685672	0.8065428
CALCA_P171_F	CALCA	CT, KC, CGRP, CALC1, CGRP1, CGRP-I, MGC126648	0.6330531	0.590478	0.4021264	0.3926606	0.3563934	0.397415	0.3885625	0.4007564	0.6236584	0.631485	0.5192559	0.5414222	0.5112001	0.5350221	0.5711125	0.538639	0.6018037	0.3848417	0.3937215	0.6560346	0.5859372	0.5978159	0.6823	0.5830561	0.5880995	0.5805254	0.5635915	0.540182	0.5350764	0.5380599	0.4986299	0.594892	0.5792105	0.5514556	0.3379493	0.2375247	0.4024616	0.2928682	0.577277	0.3163842	0.6552149	0.4673815	0.5198746	0.4216065	0.5284089	0.3912891	0.6127243
CALCA_P75_F	CALCA	CT, KC, CGRP, CALC1, CGRP1, CGRP-I, MGC126648	0.07616531	0.05973377	0.06614126	0.05109287	0.0641375	0.08943901	0.05240317	0.05361951	0.08476119	0.1025313	0.0886205	0.06919505	0.1004895	0.09368536	0.09781972	0.05219405	0.05397229	0.05152119	0.06292363	0.1027879	0.07849412	0.07944998	0.122674	0.0931071	0.1067206	0.09071923	0.203237	0.2087582	0.1491393	0.3381782	0.174039	0.07135689	0.07072409	0.04078973	0.05901182	0.3314062	0.1509236	0.7000266	0.8095256	0.7442535	0.6910554	0.6340216	0.6216638	0.2071536	0.03787817	0.1578672	0.8739061
CAPG_E228_F	CAPG	MCP, AFCP	0.02363459	0.02274062	0.01506109	0.06001024	0.02310528	0.03054664	0.01687905	0.02324891	0.0479382	0.0413342	0.05136655	0.04918447	0.04679829	0.04553626	0.05282274	0.04219816	0.02335841	0.02508746	0.04372659	0.05218051	0.04141956	0.0403768	0.05640289	0.04661941	0.04388192	0.04484544	0.04846208	0.0503509	0.04194954	0.02818693	0.02922702	0.02714272	0.02646581	0.02000477	0.0228881	0.02312179	0.02373328	0.06971296	0.05241939	0.04272855	0.03073462	0.03501252	0.0676278	0.1116971	0.06447418	0.1236921	0.03302938
CARD15_P302_R	CARD15	CD, ACUG, BLAU, IBD1, NOD2, NOD2B, PSORAS1	0.3234445	0.3633704	0.1090378	0.07397914	0.09371737	0.3557034	0.3154222	0.2876836	0.6152252	0.7385482	0.502277	0.5828627	0.472649	0.3865595	0.6504568	0.05059946	0.2623803	0.2978642	0.3280684	0.7657565	0.7816664	0.6222286	0.7437123	0.7550673	0.7423149	0.7985652	0.5956273	0.5020558	0.7274206	0.6546475	0.5944781	0.1318119	0.8872432	0.1880351	0.1050704	0.02908823	0.04701903	0.0388478	0.01100204	0.09485288	0.02415337	0.4600509	0.391983	0.2158932	0.04583014	0.3274873	0.01353441
CARD15_P665_F	CARD15	CD, ACUG, BLAU, IBD1, NOD2, NOD2B, PSORAS1	0.2964668	0.2556048	0.4375145	0.3105682	0.1859024	0.3631494	0.4331129	0.3867161	0.4706722	0.5687931	0.4268264	0.4433134	0.4515471	0.4455292	0.5533196	0.5212702	0.3240942	0.6729945	0.6887411	0.5592517	0.5310916	0.3670878	0.4264302	0.4260358	0.7675969	0.7620226	0.6124221	0.5986015	0.6961419	0.6499038	0.5368916	0.5110228	0.7619856	0.5727891	0.1575967	0.05021477	0.1223536	0.2128873	0.0761646	0.1659414	0.05404766	0.4835732	0.3969173	0.3243003	0.1530195	0.5410573	0.04782969
CASP10_E139_F	CASP10	MCH4, ALPS2, FLICE2	0.04886579	0.04499312	0.0755725	0.04546793	0.05757168	0.07904933	0.04356193	0.04781694	0.08187791	0.0669667	0.077466	0.07263602	0.1254961	0.05936872	0.1072934	0.0329029	0.04676316	0.04666488	0.0342213	0.1142164	0.07349027	0.07858341	0.07670892	0.06148402	0.08327784	0.05438107	0.05125459	0.05270218	0.05365281	0.04289322	0.04007054	0.04293941	0.04983001	0.03085788	0.0357977	0.02694935	0.02663862	0.05061956	0.05905724	0.03091476	0.01938535	0.02441753	0.04425762	0.1163179	0.03653602	0.05416374	0.02759009
CASP10_P186_F	CASP10	MCH4, ALPS2, FLICE2	0.02840982	0.02268149	0.02946889	0.03240269	0.03692557	0.05888995	0.05659699	0.04177849	0.02170104	0.01892917	0.02785456	0.02294336	0.0286042	0.03725918	0.02999472	0.02334259	0.02230431	0.04532704	0.02684271	0.03658041	0.02500728	0.02728615	0.02332973	0.02396144	0.02324838	0.02764705	0.03063214	0.02582938	0.02696015	0.03396166	0.03258421	0.03500184	0.0415848	0.02843929	0.02913547	0.02592014	0.03858995	0.04101532	0.01974115	0.02363432	0.04137016	0.0186716	0.03255406	0.04884433	0.05318053	0.04934218	0.03065233
CASP10_P334_F	CASP10	MCH4, ALPS2, FLICE2	0.1001489	0.114307	0.2108403	0.1599369	0.0803334	0.1422178	0.1312665	0.1383445	0.2034516	0.1491842	0.1045965	0.1704925	0.1705758	0.1095232	0.1244712	0.05727211	0.1554644	0.08083448	0.05974157	0.2542884	0.1761242	0.2213258	0.2281434	0.153748	0.1303474	0.09055085	0.0569965	0.0724499	0.06169016	0.08346315	0.07190791	0.05630983	0.1887572	0.05233384	0.04366958	0.05312318	0.07611236	0.1406808	0.04669471	0.08163333	0.1115437	0.09039921	0.07705941	0.3400735	0.08747648	0.2743151	0.02890226
CASP2_P192_F	CASP2	ICH1, NEDD2, CASP-2, ICH-1L, ICH-1L/1S	0.02877643	0.03366946	0.02375381	0.03143345	0.05079315	0.04393565	0.03974502	0.04334328	0.04145833	0.03939155	0.03220486	0.03392754	0.03100711	0.02838883	0.03394205	0.03097476	0.02238164	0.03740785	0.02749931	0.04233637	0.03491892	0.03128992	0.03642525	0.0359805	0.03284391	0.02741892	0.03478328	0.04843291	0.02869439	0.04143514	0.0410793	0.03937129	0.04946101	0.03418663	0.03781455	0.03997947	0.03215675	0.02536713	0.0286919	0.03040978	0.02869759	0.01983542	0.02807739	0.05223765	0.05099006	0.04943107	0.04239253
CASP3_P420_R	CASP3	CPP32, SCA-1, CPP32B	0.03237387	0.03197034	0.01951222	0.04114473	0.03639397	0.0648338	0.03638921	0.03524993	0.03592911	0.03519111	0.03341936	0.03327629	0.03404323	0.03457947	0.03748045	0.0380592	0.0235885	0.03706671	0.04027053	0.03773852	0.0317588	0.03378674	0.03318047	0.03192905	0.03275451	0.02923648	0.0310747	0.03233942	0.03527374	0.03061148	0.03462364	0.02760122	0.03350223	0.02381377	0.02472595	0.02232915	0.01890471	0.01991634	0.01223765	0.02026001	0.01551891	0.01206851	0.01602167	0.03780914	0.02552822	0.03807355	0.01655325
CASP6_P201_F	CASP6	MCH2	0.05141509	0.03792312	0.02668169	0.01563035	0.04892033	0.04652283	0.04882538	0.02518105	0.1411694	0.04613813	0.1058206	0.04487651	0.1387553	0.04266075	0.1229522	0.01831125	0.01368625	0.02515438	0.02187425	0.04101211	0.03894228	0.116603	0.04627551	0.1391769	0.03047626	0.03648257	0.1189669	0.06074797	0.1203614	0.02803864	0.02737325	0.02959172	0.06396266	0.01913048	0.02990628	0.03964266	0.02812809	0.02401434	0.0535312	0.01467515	0.02164286	0.01206059	0.03238882	0.01942201	0.04363916	0.02860927	0.02206001
CASP6_P230_R	CASP6	MCH2	0.01889645	0.02402349	0.01573945	0.00961677	0.01510553	0.03539743	0.02119986	0.01939525	0.05329519	0.05376871	0.06269298	0.05890495	0.06738994	0.04239479	0.05259985	0.02558839	0.01746597	0.01958238	0.01314628	0.05089878	0.05377424	0.04584059	0.05807677	0.05723953	0.05527737	0.04565117	0.04697939	0.04975216	0.04879083	0.01854752	0.01935542	0.01510452	0.02154056	0.0140402	0.01758527	0.01549011	0.01237874	0.01457733	0.01426698	0.0136339	0.01346375	0.0115383	0.01287333	0.03863773	0.01991554	0.01918834	0.01290661
CASP8_E474_F	CASP8	CAP4, MACH, MCH5, FLICE, MGC78473	0.04486823	0.05287798	0.07982218	0.08459233	0.09729225	0.1026338	0.0954638	0.1190691	0.1026545	0.08403488	0.09048632	0.08306922	0.09467775	0.0832867	0.08114474	0.03748315	0.02526126	0.1378631	0.09396654	0.1066144	0.08928283	0.07931676	0.07267371	0.0616885	0.09678264	0.1143909	0.08881357	0.1044695	0.09844691	0.08527273	0.103983	0.09236597	0.09614566	0.1253552	0.06916627	0.1299563	0.1365749	0.08989337	0.1306056	0.0687925	0.05645998	0.05352776	0.1362296	0.1895842	0.09448355	0.1703417	0.08095603
CAV1_P130_R	CAV1	CAV, VIP21, MSTP085	0.05313314	0.03458527	0.04145335	0.04799303	0.03998945	0.06845024	0.04135495	0.05476718	0.0634298	0.07299295	0.06576924	0.06264498	0.08765661	0.05960315	0.06071767	0.03008254	0.0313995	0.04317601	0.078815	0.07262121	0.0702395	0.05809362	0.0634135	0.06136104	0.0912523	0.06414899	0.09700649	0.05686831	0.07516395	0.06191665	0.05730801	0.04758976	0.05795721	0.04683238	0.04686939	0.04659304	0.05025513	0.04153152	0.04216717	0.02629917	0.02510503	0.02506846	0.04998881	0.03042815	0.03881899	0.06347942	0.03113915
CAV1_P169_F	CAV1	CAV, VIP21, MSTP085	0.1425163	0.1753304	0.1769546	0.1182895	0.1150485	0.1548637	0.1651405	0.1762683	0.2502623	0.2137603	0.2084747	0.270651	0.2872584	0.1785483	0.2088435	0.1184597	0.1409365	0.1575112	0.1848435	0.1991442	0.1881984	0.1925221	0.2290468	0.1594314	0.2138347	0.210819	0.199759	0.1318052	0.1839665	0.198002	0.2058547	0.2646748	0.1154666	0.1480757	0.1434081	0.06721793	0.1478758	0.0472989	0.06027243	0.06658684	0.02545002	0.04581339	0.05000219	0.05703703	0.05950037	0.2098418	0.5374539
CAV2_E33_R	CAV2	CAV, MGC12294	0.01915588	0.02397984	0.01371312	0.03837363	0.02665401	0.04474287	0.0177823	0.02683095	0.04155882	0.03108462	0.04999617	0.03286362	0.06355014	0.03027858	0.03671331	0.06659652	0.01902706	0.02561832	0.03867095	0.03364412	0.03925248	0.04788277	0.04358973	0.03817628	0.04887639	0.03575524	0.04832968	0.08689854	0.04289298	0.04814745	0.03709136	0.05912276	0.2455079	0.09674996	0.04498322	0.03440943	0.1911087	0.01367308	0.01442022	0.885667	0.01407758	0.6021596	0.01387128	0.02681233	0.01322734	0.05655166	0.6943637
CCKAR_E79_F	CCKAR	CCK-A, CCKRA, CCK1-R	0.8935307	0.897464	0.8863727	0.9110001	0.8873872	0.8675208	0.8651733	0.8905769	0.9340445	0.9334214	0.9419788	0.9219917	0.9121464	0.9058951	0.9124055	0.8800406	0.8893017	0.9068184	0.8622941	0.9257345	0.9319608	0.9044027	0.9176416	0.8824688	0.9255984	0.9238918	0.9284288	0.938826	0.9226449	0.884051	0.8930223	0.885595	0.9120933	0.9099038	0.8700027	0.8601633	0.8511625	0.6219679	0.8766056	0.7737597	0.8087428	0.6777247	0.8561635	0.8400525	0.566982	0.9156288	0.9018245
CCKAR_P270_F	CCKAR	CCK-A, CCKRA, CCK1-R	0.8574637	0.8754183	0.8955046	0.9070019	0.8972617	0.8583314	0.902388	0.9091703	0.8922548	0.8775433	0.8908098	0.8842432	0.855499	0.8738016	0.8946067	0.8496864	0.8575169	0.9217922	0.9119096	0.9012102	0.8996024	0.8800057	0.8875307	0.894503	0.8997433	0.9039649	0.8766732	0.8757038	0.8631424	0.8729954	0.887911	0.8359115	0.8367998	0.7864008	0.8351079	0.6624709	0.7805477	0.5255009	0.04886725	0.4725237	0.7035141	0.65488	0.8325241	0.6757567	0.2919829	0.8996029	0.8665152
CCKBR_P361_R	CCKBR	GASR, CCK-B	0.01663437	0.02650468	0.02635578	0.01557298	0.04600364	0.07483402	0.03478516	0.03015369	0.04055704	0.03737392	0.03569852	0.04007294	0.04591902	0.04539477	0.0482121	0.0131886	0.01324789	0.03323222	0.03470251	0.04489873	0.03659982	0.03431878	0.0397044	0.03792814	0.04497871	0.04412393	0.07752448	0.05489442	0.06116905	0.1399438	0.03386354	0.03392038	0.03599511	0.02689701	0.02751383	0.02162326	0.02642378	0.2416165	0.4478362	0.762179	0.6495132	0.3536524	0.02880348	0.03437032	0.03355464	0.02869545	0.02282975
CCKBR_P480_F	CCKBR	GASR, CCK-B	0.03247675	0.02959682	0.0309715	0.01748034	0.02371767	0.04609846	0.026534	0.03289314	0.04398855	0.06714451	0.05998019	0.06084092	0.07873349	0.06297531	0.06327149	0.01849334	0.03551901	0.02721165	0.04082642	0.07485984	0.05125471	0.05250138	0.05853024	0.0436775	0.08438399	0.07729817	0.1867018	0.1955065	0.1113347	0.3031118	0.1118075	0.05687915	0.03586832	0.07347593	0.4151725	0.1061108	0.1430267	0.4683017	0.9413012	0.8026032	0.6954584	0.7943146	0.238362	0.1527158	0.02531661	0.4535176	0.01566689
CCL3_E53_R	CCL3	MIP1A, SCYA3, G0S19-1, LD78ALPHA, MIP-1-alpha	0.5839654	0.6275082	0.4841052	0.6453933	0.6755396	0.5667952	0.4644008	0.5907789	0.488522	0.550651	0.3924927	0.4686486	0.5008274	0.3916014	0.4903636	0.8341144	0.3761888	0.7835585	0.6682407	0.566507	0.5979899	0.6446107	0.7012039	0.6219802	0.336563	0.3153649	0.1001551	0.3272566	0.1562807	0.04212087	0.03219765	0.03696253	0.04520987	0.02850255	0.02642272	0.03065334	0.02878853	0.09536652	0.08295596	0.1069603	0.1385706	0.08506068	0.07801756	0.3076333	0.0765314	0.2580298	0.04612277
CCL3_P543_R	CCL3	MIP1A, SCYA3, G0S19-1, LD78ALPHA, MIP-1-alpha	0.923215	0.9030561	0.9440671	0.9612237	0.9761068	0.9554206	0.9561236	0.9603035	0.8782216	0.9166707	0.8757374	0.8843786	0.8439796	0.8271252	0.9044034	0.9224284	0.8788962	0.9762502	0.9686933	0.9195774	0.932115	0.8911242	0.8920652	0.9398643	0.8846534	0.8781979	0.6343174	0.8288255	0.758207	0.1989474	0.2168515	0.1533429	0.1396483	0.1264398	0.1304142	0.2081295	0.2031395	0.5400914	0.293785	0.59297	0.6567544	0.4272609	0.4427835	0.8032041	0.3374062	0.7912881	0.2325109
CCNA1_E7_F	CCNA1	.	0.02815763	0.02413187	0.01759507	0.03402122	0.0390198	0.04577626	0.02099334	0.03271114	0.02681565	0.01944222	0.02813719	0.02835938	0.02767963	0.02811547	0.03725274	0.02147635	0.05220331	0.02302269	0.02329833	0.0306878	0.02773958	0.03471227	0.02303304	0.05298604	0.02682106	0.02484898	0.05003747	0.1200333	0.05489642	0.1722939	0.04989865	0.03894411	0.03429887	0.02559187	0.04180737	0.08241335	0.08054647	0.9015352	0.03274063	0.893749	0.9127387	0.8905994	0.9315616	0.465479	0.01785197	0.05157443	0.9623109
CCNA1_P216_F	CCNA1	.	0.0197207	0.01689228	0.01611324	0.01384526	0.02595364	0.04599622	0.02787126	0.02308598	0.02868876	0.03364971	0.03288229	0.03266818	0.03889613	0.03130721	0.03821988	0.01933304	0.01718187	0.02492326	0.02182115	0.03453158	0.02905805	0.02574085	0.0271531	0.02991708	0.03337698	0.02669943	0.03853414	0.07112107	0.0469863	0.05463948	0.03863876	0.02868841	0.03585874	0.01997817	0.01963981	0.03184023	0.02279218	0.6380094	0.0232835	0.6832313	0.7604835	0.7554996	0.8343031	0.1793749	0.0524413	0.04317579	0.4315614
CCNC_P132_R	CCNC	.	0.01516852	0.01582565	0.01129691	0.01397867	0.01199372	0.03162001	0.01268464	0.01160642	0.02408745	0.02347931	0.01714727	0.02239255	0.02410572	0.0202913	0.02753081	0.01322857	0.01091537	0.01396038	0.008724771	0.01834864	0.01979295	0.01683897	0.01822199	0.01977229	0.02283017	0.01898247	0.02872743	0.02613766	0.03411716	0.02594967	0.02586353	0.01488916	0.02293345	0.01931605	0.01610153	0.02839597	0.01910192	0.01432252	0.01968312	0.01612019	0.01214078	0.01171383	0.01607219	0.01935682	0.0120886	0.02426442	0.009567043
CCND1_E280_R	CCND1	BCL1, PRAD1, U21B31, D11S287E, cyclin D1	0.02327869	0.02343194	0.02144234	0.03106439	0.03056967	0.06121025	0.03122367	0.02574305	0.0391993	0.03871596	0.03839737	0.04296045	0.04823416	0.04605605	0.05617152	0.01765872	0.02056385	0.02978952	0.02676534	0.0449336	0.04460064	0.03444939	0.03736887	0.03969321	0.04076493	0.03586966	0.05252736	0.05285649	0.05153232	0.04153741	0.03394085	0.04115469	0.04520361	0.03027614	0.02629712	0.03996032	0.02946773	0.02729557	0.0146523	0.5412585	0.0197554	0.01744349	0.02427985	0.02088167	0.03556986	0.02763143	0.02124609
CCND1_P343_R	CCND1	BCL1, PRAD1, U21B31, D11S287E, cyclin D1	0.06177881	0.04601399	0.0484882	0.02713277	0.04719511	0.06186254	0.03464549	0.04739675	0.06608881	0.06877732	0.06327005	0.04484956	0.05711864	0.04745372	0.04909426	0.05802241	0.06048239	0.04410387	0.04754293	0.04557116	0.05483709	0.05835344	0.07404455	0.05171858	0.04994584	0.03940579	0.0443651	0.03865341	0.04037933	0.07044283	0.05010492	0.0466961	0.04868034	0.04918829	0.06740879	0.02511989	0.0434155	0.05387972	0.05389442	0.0580912	0.05729392	0.08081029	0.0657762	0.06365094	0.07461803	0.05686776	0.04552681
CCND2_P887_F	CCND2	KIAK0002, MGC102758	0.01993042	0.02505725	0.02143994	0.01548689	0.03563759	0.07339177	0.02461877	0.02572604	0.02870858	0.02634985	0.0270596	0.03025029	0.0409626	0.02999551	0.03699969	0.02455455	0.01800057	0.03333702	0.01799864	0.03213678	0.02836009	0.02900894	0.02887653	0.03033177	0.03390273	0.0309288	0.0387658	0.0368789	0.03842494	0.02929375	0.02464889	0.03354105	0.03573185	0.02524091	0.02694444	0.02565792	0.02084255	0.0166782	0.02455345	0.01653278	0.03634801	0.02470279	0.02417819	0.01816667	0.02625385	0.02274685	0.02042904
CCND2_P898_R	CCND2	KIAK0002, MGC102758	0.01879947	0.01754273	0.0167378	0.01839799	0.02104806	0.04528999	0.01834081	0.02142022	0.03104412	0.03203789	0.03197737	0.04518512	0.03769461	0.035793	0.03914801	0.01827606	0.01267119	0.01987859	0.02862663	0.03383999	0.03047111	0.03160063	0.03378252	0.03382966	0.03559957	0.03080707	0.03919663	0.04875772	0.03685851	0.02267317	0.02524848	0.02347435	0.04383301	0.01817948	0.01777105	0.01791294	0.02851517	0.01379961	0.04677234	0.01258324	0.01944	0.01948447	0.01771701	0.01251973	0.03478193	0.02201125	0.02395013
CCND3_P435_F	CCND3	.	0.0520177	0.05253064	0.05940873	0.04637226	0.07718275	0.09118491	0.04577424	0.0680656	0.09939831	0.09270532	0.08097061	0.09848278	0.09945825	0.08745597	0.09777751	0.06875529	0.03370968	0.09997798	0.07254461	0.08488452	0.07468296	0.07484643	0.07200542	0.06794736	0.1049237	0.09733763	0.09190954	0.1182147	0.1230494	0.05220996	0.03845299	0.04478078	0.05223475	0.03344895	0.03822559	0.03451867	0.04746836	0.05233723	0.04212959	0.0424902	0.05228012	0.03491787	0.03508277	0.03781018	0.02704498	0.07658525	0.04652745
CCNE1_P683_F	CCNE1	CCNE	0.04644436	0.05203759	0.05497972	0.04835131	0.0827658	0.1032301	0.06925951	0.08233972	0.1073929	0.07674732	0.100879	0.0748079	0.08541532	0.06649429	0.0701356	0.03441111	0.05375998	0.07896277	0.06180494	0.05259316	0.06043205	0.07525581	0.06452426	0.08834961	0.07151347	0.09279305	0.06217936	0.07116269	0.08671304	0.07592078	0.08176272	0.06461858	0.06696784	0.06261592	0.06039439	0.06271321	0.06084369	0.03624801	0.05608	0.03209096	0.03765155	0.01947373	0.0392194	0.04682338	0.07114469	0.07015282	0.03598788
CCR5_P630_R	CCR5	CKR5, CD195, CKR-5, CCCKR5, CMKBR5, CC-CKR-5	0.2408685	0.1726501	0.3716034	0.489266	0.3760761	0.312557	0.358887	0.3187642	0.2032771	0.189568	0.198214	0.1633645	0.1393933	0.1165025	0.1690684	0.3301271	0.2461468	0.3858366	0.4178045	0.1447463	0.1844463	0.1296261	0.1493413	0.2002136	0.2284442	0.1856288	0.08933753	0.1192375	0.1127598	0.3011019	0.3701032	0.1705497	0.2261798	0.2171297	0.1905314	0.2139885	0.2604581	0.1713065	0.03270068	0.3687623	0.1766107	0.03699502	0.2147669	0.2143796	0.09125301	0.1588092	0.3225747
CD1A_P414_R	CD1A	CD1	0.934856	0.9303382	0.9777654	0.9757054	0.9730799	0.9573023	0.972984	0.9776025	0.945579	0.9580774	0.9416304	0.9488078	0.9341925	0.9439629	0.9434078	0.9266894	0.9437246	0.9777115	0.9772147	0.953686	0.9563835	0.9395373	0.9520595	0.9527168	0.9610944	0.9550529	0.9534135	0.9375752	0.9426979	0.9728552	0.9744279	0.9654955	0.9706748	0.9688307	0.9701191	0.9552881	0.9715208	0.9078364	0.8882188	0.9757599	0.8697488	0.9551296	0.7503426	0.9666793	0.9856485	0.9648292	0.9736054
CD1A_P6_F	CD1A	CD1	0.8738294	0.8822322	0.9369687	0.945038	0.9279487	0.8974525	0.9311042	0.9228245	0.8762965	0.9055898	0.8952067	0.8935009	0.8827382	0.9018964	0.9015286	0.9160077	0.8937694	0.9459006	0.9537014	0.8665223	0.8910664	0.8484597	0.9036268	0.8913596	0.9039881	0.9185587	0.9392589	0.90163	0.9310927	0.9467738	0.9461392	0.8999344	0.943624	0.8887227	0.9007523	0.8372761	0.9224464	0.8970122	0.9345247	0.8823249	0.8841096	0.9014567	0.9165868	0.879396	0.969672	0.9249377	0.9483785
CD2_P68_F	CD2	T11, SRBC	0.06762234	0.0540815	0.05913727	0.05314902	0.05943859	0.1074885	0.06950332	0.07183399	0.04237478	0.04334692	0.05007694	0.03721791	0.05545075	0.03732193	0.03640089	0.2264748	0.04518839	0.1623175	0.150244	0.04119242	0.0382816	0.04230061	0.03428497	0.05404995	0.03153333	0.03543004	0.05245286	0.06155262	0.03954894	0.1884533	0.1822611	0.09732339	0.2415634	0.06639265	0.08713792	0.127187	0.1167545	0.07374964	0.06581227	0.0951633	0.05266076	0.07052024	0.07886662	0.2020714	0.1027312	0.2265833	0.07729713
CD34_E20_R	CD34	.	0.04992741	0.04468114	0.1462331	0.122142	0.1356693	0.1340056	0.1256119	0.1423322	0.05378196	0.05232513	0.0345611	0.03403226	0.0416161	0.06235337	0.05797045	0.02165226	0.04834468	0.1077229	0.1370032	0.05339656	0.04815824	0.04116358	0.03912079	0.03084973	0.03661345	0.03982776	0.0487437	0.03502832	0.04248742	0.2788316	0.221894	0.1648411	0.1944436	0.1544631	0.1394518	0.2148683	0.1930815	0.2447612	0.1876996	0.1973117	0.3439689	0.08643957	0.1812641	0.206287	0.1518902	0.2275966	0.2314765
CD34_P339_R	CD34	.	0.3071256	0.3244172	0.2932412	0.2500111	0.2236379	0.3069591	0.278096	0.2327494	0.4679373	0.4950888	0.3483306	0.3444533	0.4100032	0.2703041	0.3758793	0.1023942	0.290168	0.2030963	0.2697371	0.5967174	0.5290224	0.5394827	0.6387551	0.5551767	0.4497285	0.5100781	0.49068	0.3702492	0.3502513	0.5091665	0.4600694	0.2203556	0.09541631	0.1586667	0.130543	0.25699	0.1797514	0.1237794	0.1635231	0.5752114	0.1055374	0.2200939	0.1006176	0.3101083	0.4503005	0.368597	0.04986313
CD34_P780_R	CD34	.	0.2147106	0.2212802	0.1786543	0.1815364	0.1150196	0.2561766	0.2293685	0.1577674	0.4051842	0.5083353	0.3115399	0.3381323	0.4971175	0.3567969	0.3847373	0.06256499	0.2495614	0.1304298	0.1848188	0.5694432	0.5321735	0.5046619	0.5780239	0.3771203	0.3261717	0.3570349	0.2731456	0.2346212	0.278974	0.3234648	0.2531361	0.3430753	0.1445896	0.1457389	0.1360233	0.05403976	0.1715603	0.1075172	0.05492534	0.2599021	0.09185092	0.1208961	0.3104018	0.2986267	0.3086288	0.4334927	0.2903889
CD40_E58_R	CD40	p50, Bp50, CDW40, MGC9013, TNFRSF5	0.03045523	0.03281233	0.02405102	0.03388832	0.02580946	0.07622795	0.05342025	0.02921976	0.04620109	0.0659349	0.07763509	0.05377791	0.05179813	0.05026788	0.05926428	0.03720625	0.0274328	0.02801361	0.02673713	0.126564	0.0625883	0.05373926	0.06972352	0.08393756	0.03966044	0.04022817	0.04207835	0.04908762	0.04388087	0.02167771	0.02192544	0.02245519	0.02725552	0.01757301	0.02010593	0.01742698	0.01459376	0.01742698	0.01614751	0.01867811	0.01939776	0.02027924	0.01878135	0.01820085	0.01612804	0.05595676	0.01691238
CD40_P372_R	CD40	p50, Bp50, CDW40, MGC9013, TNFRSF5	0.09193117	0.09086266	0.08394928	0.07543902	0.05288283	0.0881312	0.08261917	0.07913823	0.1449639	0.1211739	0.1042226	0.1092084	0.1594104	0.1058381	0.1104154	0.04086902	0.09935397	0.04527367	0.05130137	0.2816879	0.1435301	0.1639644	0.1733681	0.09118517	0.1291589	0.1229706	0.05238937	0.05495679	0.05270689	0.0402718	0.04707679	0.03804707	0.04227995	0.02531604	0.02875665	0.03515685	0.02589542	0.05744746	0.03778818	0.04126173	0.02383863	0.01921105	0.0213685	0.1323796	0.04306079	0.1133627	0.01961568
CD44_E26_F	CD44	IN, LHR, MC56, MDU2, MDU3, MIC4, Pgp1, CDW44, MUTCH-I, ECMR-III, MGC10468	0.01788567	0.0227667	0.01368988	0.01083895	0.02289499	0.04637987	0.02158438	0.01990793	0.03556944	0.04002357	0.02876735	0.03495139	0.0419686	0.0351351	0.04979734	0.01959777	0.01711237	0.0238076	0.01247036	0.04073302	0.03495495	0.03264708	0.02973721	0.05369012	0.03661551	0.03141013	0.03492332	0.04350882	0.03901218	0.02428138	0.02671727	0.0224761	0.03204443	0.01873821	0.02061944	0.01390039	0.01897449	0.01871761	0.01919483	0.01261267	0.0167642	0.01344655	0.01653915	0.01696302	0.01850308	0.02244905	0.01501072
CD44_P87_F	CD44	IN, LHR, MC56, MDU2, MDU3, MIC4, Pgp1, CDW44, MUTCH-I, ECMR-III, MGC10468	0.08492609	0.07130649	0.07590308	0.06022462	0.1013721	0.1061043	0.1059659	0.06539038	0.06733465	0.09084105	0.07357734	0.08052233	0.09972963	0.08006858	0.08259965	0.06828319	0.05115388	0.1023033	0.1201583	0.1168567	0.1007047	0.0756844	0.09570631	0.09933754	0.08804409	0.09157211	0.04496888	0.1077062	0.0478522	0.03915244	0.05036373	0.08657775	0.08121919	0.03849736	0.03932199	0.03290251	0.1245723	0.02953957	0.02079622	0.02025901	0.04240765	0.03108164	0.02139505	0.04249032	0.05134764	0.05488333	0.01951372
CD81_P211_F	CD81	S5.7, TAPA1, TSPAN28	0.1289787	0.1272538	0.07950589	0.1195735	0.1227571	0.1219772	0.1122262	0.111676	0.098318	0.07519158	0.07523872	0.08404568	0.1127078	0.1001755	0.09861296	0.1100527	0.08469658	0.1057165	0.09082332	0.06997821	0.06582697	0.0687837	0.08790896	0.0780886	0.08634823	0.06956287	0.06308038	0.08387871	0.08631992	0.07096474	0.0766158	0.08587909	0.08471085	0.106707	0.06225946	0.06055952	0.06038908	0.05232578	0.03366594	0.06319724	0.3560954	0.04317514	0.3434547	0.1015453	0.05140494	0.07495776	0.2441391
CD81_P272_R	CD81	S5.7, TAPA1, TSPAN28	0.6188645	0.5023687	0.5087397	0.5305057	0.4972311	0.475214	0.5221418	0.5100124	0.7799495	0.718791	0.7921167	0.7809365	0.8588278	0.7700374	0.7727495	0.492982	0.463162	0.5245162	0.4807909	0.8507044	0.7964442	0.780786	0.7496007	0.7452062	0.7407439	0.7157111	0.7223862	0.7565237	0.7205541	0.5727288	0.513607	0.7496756	0.5884933	0.6981734	0.5918154	0.5996259	0.4268727	0.4569234	0.03254711	0.8582408	0.891433	0.8209822	0.8652073	0.4404732	0.2236757	0.4527873	0.9029096
CD82_P557_R	CD82	R2, 4F9, C33, IA4, ST6, GR15, KAI1, SAR2, TSPAN27	0.338551	0.365692	0.3056575	0.2029923	0.1800544	0.4358746	0.4641857	0.436962	0.66166	0.7492012	0.5606624	0.5447993	0.5762342	0.4228394	0.7078475	0.08836167	0.3995884	0.3124757	0.3090116	0.7738662	0.7369595	0.6610084	0.7207935	0.8046989	0.593027	0.6218078	0.2131171	0.2560147	0.3685268	0.1179437	0.1382802	0.04657494	0.05136333	0.02981396	0.04858383	0.03453572	0.03305093	0.1250849	0.04421356	0.06048542	0.0635834	0.05597309	0.08260474	0.2998552	0.1339875	0.252966	0.02840221
CD86_P3_F	CD86	B70, B7-2, LAB72, CD28LG2, MGC34413	0.1250158	0.09854115	0.2240758	0.1917694	0.09288844	0.1448512	0.1618154	0.1501967	0.219875	0.3603275	0.1841859	0.2830406	0.3644686	0.2133417	0.3047934	0.04260724	0.1316644	0.07793105	0.1227112	0.4184318	0.324578	0.2810057	0.2410894	0.2352405	0.2333108	0.235127	0.0624539	0.132664	0.06846083	0.05908285	0.05460663	0.06980066	0.07988168	0.067274	0.05543274	0.06717466	0.1327091	0.2468327	0.2484968	0.1271271	0.3566182	0.2249473	0.1171886	0.6009462	0.2740938	0.2255844	0.07776548
CD9_E14_R	CD9	5H9, BA2, P24, GIG2, MIC3, MRP-1, BTCC-1, DRAP-27, TSPAN29	0.03557029	0.02469585	0.02801334	0.02334451	0.04079388	0.06484186	0.02843064	0.0369291	0.05215203	0.04523789	0.04564829	0.05233716	0.0691186	0.05728704	0.06091634	0.02440846	0.02458484	0.03546641	0.02125351	0.06866575	0.04954235	0.04515581	0.04987979	0.08217251	0.05131147	0.05024976	0.08248802	0.05699146	0.06229363	0.05250708	0.04177648	0.0370568	0.04683444	0.03034694	0.04046097	0.03339759	0.03568452	0.01755495	0.05100336	0.03709702	0.01941966	0.01478997	0.03375971	0.017611	0.02904433	0.0494788	0.2813339
CD9_P504_F	CD9	5H9, BA2, P24, GIG2, MIC3, MRP-1, BTCC-1, DRAP-27, TSPAN29	0.1893798	0.2018496	0.2036445	0.1622763	0.08513212	0.240798	0.2220285	0.1752187	0.4308182	0.4457867	0.3336038	0.3992561	0.3878821	0.3007946	0.3867195	0.04486291	0.1753995	0.111483	0.1013078	0.5384817	0.4580766	0.5415339	0.5598874	0.495925	0.1719005	0.1638692	0.1253529	0.07324693	0.08666884	0.07436736	0.07987173	0.3664828	0.05127161	0.06166246	0.05376434	0.05168122	0.06299505	0.1099388	0.07947955	0.5027478	0.09857354	0.0688257	0.04786408	0.3331668	0.1038695	0.2376526	0.04309364
CD9_P585_R	CD9	5H9, BA2, P24, GIG2, MIC3, MRP-1, BTCC-1, DRAP-27, TSPAN29	0.3711635	0.4363948	0.4690497	0.3814578	0.3011516	0.4502552	0.433356	0.3591281	0.6716217	0.7160562	0.6376693	0.6890028	0.6982595	0.600956	0.6653858	0.125417	0.3505702	0.3218481	0.2746774	0.74941	0.6924762	0.7487823	0.7969822	0.8061381	0.4782296	0.4460956	0.4354047	0.2936416	0.3564025	0.2227003	0.2337221	0.5165438	0.07375034	0.08414927	0.07786106	0.07312179	0.1957299	0.2367069	0.1747575	0.1590426	0.2437425	0.5636499	0.1861512	0.5433331	0.2894852	0.4418318	0.07931191
CDC25B_E83_F	CDC25B	.	0.02091336	0.02150367	0.0168908	0.03012689	0.03689009	0.06999854	0.02690704	0.02556888	0.02506523	0.02322526	0.02215365	0.02423403	0.02491476	0.02246475	0.02621257	0.02645977	0.01337678	0.03696767	0.0198381	0.02170657	0.02171517	0.02293167	0.02478157	0.02645908	0.03663512	0.0219788	0.02127819	0.02508428	0.02471857	0.02590864	0.02896557	0.03237828	0.03948807	0.02586834	0.02922158	0.01857202	0.02117529	0.01531375	0.02646536	0.01306949	0.02269827	0.01442319	0.01985789	0.01445787	0.027093	0.02815798	0.02698108
CDC25B_P11_R	CDC25B	.	0.0353982	0.02929689	0.02834513	0.02325439	0.02769452	0.05407042	0.03377222	0.0300681	0.02592233	0.0278399	0.03353133	0.02338572	0.03694082	0.0281425	0.04136794	0.02313662	0.02280653	0.03439114	0.02152582	0.03192167	0.02902717	0.03008904	0.02591574	0.03467604	0.03620455	0.03029586	0.03873593	0.03756024	0.04781055	0.03984873	0.04166785	0.03873091	0.03837117	0.02896279	0.02644648	0.02985127	0.04401591	0.01843052	0.02623181	0.02500256	0.04389467	0.02551349	0.02353738	0.02448072	0.04428575	0.04146079	0.02710943
CDH1_P45_F	CDH1	UVO, CDHE, ECAD, LCAM, Arc-1, CD324	0.0435302	0.04258068	0.08016695	0.07587192	0.06508156	0.07430411	0.06778362	0.04747906	0.09821182	0.09271102	0.08745004	0.09684833	0.1069728	0.0744617	0.107038	0.075365	0.03448031	0.06235708	0.04711387	0.1320432	0.1067034	0.09470435	0.1222635	0.1157105	0.125192	0.1100209	0.1191056	0.07081224	0.07001504	0.2830665	0.1288506	0.1584341	0.06873322	0.07461834	0.05982062	0.04473856	0.1232304	0.8253776	0.1331294	0.7559315	0.743776	0.6847479	0.8053744	0.2492774	0.05835029	0.1018973	0.2681233
CDH1_P52_R	CDH1	UVO, CDHE, ECAD, LCAM, Arc-1, CD324	0.0270134	0.02108324	0.05946507	0.05061413	0.044709	0.07163735	0.0539608	0.05538848	0.04469064	0.06236069	0.04484025	0.03483389	0.0465319	0.04514942	0.05416259	0.01346066	0.02459637	0.05155943	0.05468785	0.07454033	0.03186282	0.04303351	0.03818363	0.0726331	0.05311822	0.04944684	0.1359426	0.09688896	0.07846098	0.4141682	0.1411641	0.08972418	0.08404505	0.0673616	0.1133789	0.08060717	0.09245881	0.942505	0.08307489	0.8940461	0.9013622	0.9102303	0.6150782	0.347802	0.1339561	0.2383419	0.7622221
CDH11_E102_R	CDH11	OB, CAD11, CDHOB, OSF-4	0.04039305	0.03774894	0.03999538	0.01731711	0.04971244	0.06055555	0.04523977	0.0392759	0.03552036	0.02995008	0.03015343	0.03080669	0.04719472	0.03973414	0.06185402	0.02153455	0.02730794	0.03737739	0.02396165	0.04553366	0.03663737	0.03559972	0.03077248	0.03231591	0.07573092	0.06507315	0.1264175	0.04009265	0.1081162	0.3840159	0.1101237	0.04088473	0.05440127	0.04847606	0.04480648	0.03847456	0.04744609	0.829704	0.6600673	0.7323684	0.8260054	0.7892165	0.8482078	0.363077	0.02993896	0.3067749	0.6426452
CDH11_P203_R	CDH11	OB, CAD11, CDHOB, OSF-4	0.02739295	0.02250138	0.03116416	0.01861684	0.01703349	0.06116042	0.01889743	0.02166152	0.05638428	0.05148341	0.04692097	0.04550336	0.07455891	0.041352	0.05176175	0.01304809	0.04194572	0.02432722	0.04196442	0.0420804	0.04200172	0.04230566	0.03461366	0.04504033	0.06757367	0.04804949	0.1825595	0.05524831	0.1043309	0.4916732	0.1164622	0.03144066	0.233041	0.02326254	0.04033283	0.1004937	0.1373978	0.8700585	0.8314137	0.7746419	0.818692	0.8107082	0.8674688	0.3182824	0.1429961	0.5015325	0.8458285
CDH11_P354_R	CDH11	OB, CAD11, CDHOB, OSF-4	0.1583584	0.145305	0.3345178	0.2816374	0.2995653	0.2822529	0.2385006	0.3462545	0.2847534	0.2827862	0.2241518	0.2309669	0.3212911	0.2005635	0.3039416	0.07483831	0.19195	0.2010266	0.3579958	0.3821962	0.2629668	0.2417438	0.1746147	0.2734714	0.3973104	0.3587323	0.5948634	0.2944629	0.4923824	0.7800181	0.572744	0.3237209	0.3323727	0.2285647	0.3056946	0.5737869	0.3552414	0.82222	0.8237129	0.8355681	0.853436	0.5499447	0.8068842	0.5895563	0.3311684	0.4412049	0.8698681
CDH13_E102_F	CDH13	CDHH	0.06028013	0.05084256	0.09762913	0.07149804	0.03960668	0.06976803	0.04548635	0.05559938	0.05308683	0.05760914	0.06717481	0.04243001	0.07340515	0.0520726	0.08322653	0.02867644	0.07436023	0.04358177	0.06510611	0.06938428	0.07263406	0.07643793	0.09065503	0.05109025	0.1030903	0.098256	0.232016	0.06334009	0.1365992	0.6100527	0.2649443	0.1528212	0.194833	0.5344541	0.4629986	0.07313018	0.07535383	0.9086493	0.7610691	0.8404963	0.8421092	0.8492382	0.8829724	0.5040383	0.7637271	0.5834077	0.9432607
CDH13_P88_F	CDH13	CDHH	0.1487207	0.1241098	0.1949115	0.2315723	0.1421241	0.1724082	0.1725173	0.1836211	0.2240442	0.2457107	0.1724939	0.1659135	0.2492601	0.1431533	0.1847929	0.1331897	0.2330905	0.1546367	0.1747524	0.2866323	0.2156261	0.2410127	0.2761084	0.2123708	0.3714954	0.3218448	0.5570013	0.1638249	0.3187099	0.7771143	0.4870259	0.08957262	0.4953848	0.7653579	0.3506259	0.1250224	0.5561373	0.9085059	0.9159752	0.9493823	0.9265491	0.9387258	0.9583529	0.5827091	0.8605491	0.3565698	0.8861982
CDH17_E31_F	CDH17	HPT1, CDH16, HPT-1, MGC138218	0.9390779	0.9341788	0.978449	0.9764137	0.9783974	0.9689083	0.9760959	0.9775464	0.9549825	0.9608189	0.9649728	0.9607489	0.9549172	0.9567577	0.950335	0.9430436	0.9411982	0.9788424	0.9795074	0.9610955	0.9646895	0.9503695	0.9486182	0.9537632	0.9577275	0.9649212	0.950663	0.9545954	0.9477502	0.9383256	0.9557284	0.9218906	0.9515981	0.9155687	0.9590915	0.92301	0.9429904	0.757561	0.4058959	0.7149583	0.7002749	0.7987972	0.7530808	0.933853	0.5662245	0.9107908	0.2036554
CDH17_P376_F	CDH17	HPT1, CDH16, HPT-1, MGC138218	0.9017047	0.9027693	0.9209104	0.9300516	0.9001047	0.8518702	0.9002396	0.9079965	0.9434421	0.9427171	0.9231797	0.9241728	0.9036368	0.8937615	0.9166313	0.8928403	0.9181356	0.900668	0.917654	0.9409263	0.9409358	0.9238337	0.932283	0.938063	0.9383264	0.9331803	0.9019771	0.9250789	0.9068975	0.814199	0.8440327	0.7767226	0.8352084	0.8173425	0.6970549	0.5471863	0.795127	0.3907053	0.1830479	0.7515941	0.8006743	0.4627357	0.4842801	0.6841925	0.5845919	0.7362463	0.4108426
CDH17_P532_F	CDH17	HPT1, CDH16, HPT-1, MGC138218	0.9277994	0.9289524	0.9617888	0.9616525	0.9536546	0.9107661	0.9544869	0.9525564	0.9695325	0.9719402	0.9701678	0.9701623	0.962088	0.9624112	0.9579343	0.9259846	0.9354999	0.9461716	0.9589808	0.968005	0.9720311	0.9601198	0.9639249	0.9619207	0.9688978	0.9687207	0.9655063	0.9630271	0.9606922	0.9630703	0.9672017	0.9343033	0.9398423	0.9480371	0.9494706	0.9229324	0.9283029	0.8279814	0.9299241	0.8615513	0.8783199	0.8981321	0.5575718	0.9096489	0.869711	0.9616828	0.944647
CDH3_E100_R	CDH3	CDHP, HJMD, PCAD	0.06687874	0.05883682	0.04585894	0.06534248	0.05459742	0.06873024	0.07712796	0.05818544	0.06752895	0.04582271	0.0497535	0.04165189	0.05574038	0.04445606	0.05218761	0.05022898	0.04323141	0.05227016	0.03381298	0.04300897	0.04091072	0.0573902	0.05265078	0.05894974	0.04757067	0.04911344	0.04994098	0.04758747	0.08054075	0.1206097	0.07042976	0.04214005	0.09760595	0.03490331	0.0537964	0.02836099	0.03790928	0.8774973	0.04387201	0.6703838	0.3339523	0.4521979	0.3575008	0.04201937	0.03575417	0.08617889	0.6904413
CDH3_P87_R	CDH3	CDHP, HJMD, PCAD	0.1183371	0.1105909	0.07216524	0.07642404	0.07598558	0.09354766	0.08029845	0.08747955	0.05354972	0.03835478	0.04998202	0.04229115	0.0479084	0.04058153	0.04821112	0.1414372	0.1125708	0.08817203	0.08360005	0.05010259	0.03404396	0.03454947	0.0403165	0.03652724	0.04688123	0.04377919	0.05137702	0.05292685	0.05392902	0.1456986	0.1403703	0.09030703	0.1141612	0.07014579	0.07466257	0.07577623	0.07331687	0.1468492	0.05816786	0.522206	0.14766	0.04651498	0.05291138	0.06216776	0.05047115	0.1167555	0.07559493
CDK10_E74_F	CDK10	PISSLRE	0.02104333	0.02016306	0.01799065	0.01707883	0.02061942	0.03874984	0.02839995	0.02625044	0.02847948	0.03986544	0.03520682	0.04126362	0.04930385	0.05080863	0.04676898	0.01331065	0.01337213	0.02716479	0.01710757	0.04309211	0.04113607	0.03668164	0.04939145	0.03021934	0.03565816	0.04467877	0.04913069	0.05374623	0.04053152	0.02516679	0.02887485	0.02633425	0.03445911	0.02328877	0.0223089	0.02832513	0.02384537	0.01558987	0.03153247	0.0186701	0.03213391	0.02063982	0.03279102	0.0134589	0.03379938	0.02465212	0.02010135
CDK10_P199_R	CDK10	PISSLRE	0.33113	0.3866352	0.3890653	0.3529437	0.3429651	0.3735052	0.3856056	0.3345068	0.3820127	0.3457285	0.3301627	0.2825422	0.3468753	0.3378913	0.3043648	0.3849793	0.4032447	0.3276117	0.441611	0.3856645	0.3792721	0.3080747	0.369621	0.2422597	0.3992985	0.4019334	0.3362817	0.3953761	0.2820707	0.3138976	0.3682339	0.6061718	0.1976906	0.1496614	0.3988532	0.6807995	0.2265844	0.06913558	0.05645854	0.06574251	0.08093252	0.2166374	0.3052451	0.3319426	0.080299	0.2691361	0.04315474
CDK2_P330_R	CDK2	p33(CDK2)	0.02968766	0.04272991	0.03032972	0.02608038	0.02750846	0.05463133	0.03109202	0.03619362	0.05767833	0.05230171	0.04747124	0.0629646	0.0479509	0.05398929	0.04505193	0.05632021	0.02569258	0.03399118	0.02914128	0.06051379	0.05141011	0.0412147	0.04804304	0.1209061	0.07561383	0.05959209	0.05495369	0.03469872	0.02843623	0.04012536	0.03611384	0.03149405	0.0305892	0.02436369	0.02589754	0.02669354	0.02006486	0.02463757	0.02065488	0.01555037	0.01921256	0.01836159	0.01883176	0.01916156	0.05153229	0.02067096	0.01583161
CDK6_E256_F	CDK6	PLSTIRE, MGC59692	0.120847	0.09734088	0.06122349	0.06285155	0.08262074	0.11113	0.08618187	0.07557981	0.2407008	0.2129337	0.2146545	0.2288977	0.2292351	0.1853093	0.1896373	0.08327492	0.08144199	0.07799979	0.07521672	0.2029493	0.1706258	0.1887771	0.1935218	0.2144219	0.2015878	0.1536872	0.2059192	0.1938674	0.193582	0.1212001	0.1269858	0.08153478	0.09237021	0.05794073	0.0593477	0.06413186	0.06027383	0.07211806	0.07231882	0.07165699	0.06678303	0.05850172	0.06247878	0.05871535	0.02609746	0.1164662	0.06037102
CDK6_P291_R	CDK6	PLSTIRE, MGC59692	0.02177788	0.01788578	0.01731453	0.01533563	0.02514944	0.04467807	0.02096052	0.02358315	0.03010845	0.02519831	0.03167772	0.02886176	0.0403838	0.02480299	0.04256459	0.0243787	0.01597648	0.02307372	0.01532312	0.02360831	0.02170254	0.02727235	0.03073048	0.03113709	0.0263467	0.02334932	0.03254537	0.030021	0.03696716	0.02737452	0.02854082	0.02287696	0.03602115	0.01954617	0.0185438	0.01925336	0.02193285	0.0313642	0.01729	0.02588881	0.02602116	0.0197677	0.0183775	0.02141758	0.01308306	0.02980382	0.02168023
CDKN1A_E101_F	CDKN1A	P21, CIP1, SDI1, WAF1, CAP20, CDKN1, MDA-6, p21CIP1	0.02530458	0.02329833	0.02175333	0.03689336	0.01951829	0.03910844	0.04662474	0.0205108	0.04283985	0.04701966	0.03983708	0.05035727	0.05364491	0.04631104	0.0465121	0.01762269	0.01406719	0.01965432	0.02295553	0.04824299	0.04480352	0.03451098	0.0443671	0.03964884	0.04500716	0.04353428	0.05352144	0.05027493	0.05038165	0.02921259	0.02640241	0.02259748	0.03437342	0.01831169	0.0225406	0.02755137	0.02757145	0.01651315	0.0306243	0.01736696	0.01447916	0.01743877	0.02095724	0.01431213	0.02516498	0.03459259	0.01528234
CDKN1A_P242_F	CDKN1A	P21, CIP1, SDI1, WAF1, CAP20, CDKN1, MDA-6, p21CIP1	0.02992468	0.03237787	0.01973928	0.01901272	0.02117055	0.03705632	0.02186763	0.02661162	0.03143279	0.03287592	0.0388296	0.03509483	0.04759606	0.06750678	0.04830503	0.0468531	0.02235588	0.02391437	0.01898313	0.05146002	0.0329412	0.08824582	0.0607643	0.03325642	0.03781993	0.03959506	0.0384672	0.04365295	0.04798799	0.02399708	0.02483043	0.02614664	0.0258129	0.01473217	0.01523623	0.01454898	0.06086309	0.01722289	0.01425839	0.01642377	0.02772589	0.08268245	0.01574824	0.04487782	0.02424149	0.03339095	0.01600789
CDKN1B_P1161_F	CDKN1B	KIP1, CDKN4, P27KIP1	0.02310223	0.01827003	0.02166338	0.01866682	0.02327559	0.03181076	0.020423	0.02210432	0.03546218	0.03519773	0.03168323	0.02810217	0.03507277	0.03784417	0.04454166	0.01875098	0.01080149	0.02260839	0.02724042	0.03899	0.02987286	0.02824314	0.03628095	0.04897144	0.03428464	0.04772754	0.05455825	0.0334608	0.02697907	0.0289151	0.03415018	0.02716819	0.01808358	0.01758511	0.01575743	0.01329955	0.01794217	0.01171754	0.01804769	0.01407331	0.009748297	0.0102756	0.02361575	0.01956528	0.02042642	0.03052015	0.01114432
CDKN1C_P6_R	CDKN1C	BWS, WBS, p57, BWCR, KIP2	0.06112541	0.06589141	0.09471168	0.1338588	0.1235011	0.1718155	0.1245525	0.1173856	0.1130775	0.1158505	0.1137402	0.1062433	0.1364267	0.1146821	0.1204901	0.05405167	0.03970887	0.1325825	0.1135525	0.0996741	0.09373227	0.0833606	0.1048285	0.1092433	0.1038035	0.09582186	0.1098734	0.1315639	0.1230079	0.1164269	0.1424627	0.1482191	0.1646306	0.1375373	0.1300979	0.1899098	0.2033515	0.6025952	0.08152869	0.9205483	0.9178371	0.7340317	0.1318172	0.102396	0.1293808	0.1111515	0.1339696
CDKN1C_P626_F	CDKN1C	BWS, WBS, p57, BWCR, KIP2	0.05099216	0.05214601	0.06096489	0.0260147	0.04936446	0.07118396	0.04041011	0.05318007	0.1313801	0.1203104	0.1167694	0.1585198	0.1455951	0.09918037	0.1710277	0.01780916	0.03320754	0.04009247	0.03685287	0.2063624	0.1647022	0.1777781	0.1082884	0.2894893	0.138209	0.1021101	0.1759134	0.09250833	0.08941134	0.1136685	0.05313788	0.4050907	0.05419325	0.01663065	0.05206791	0.07373284	0.08030894	0.2750501	0.01742661	0.7525571	0.5327027	0.08114848	0.02513245	0.06162866	0.04423388	0.07614037	0.02527782
CDKN2A_E121_R	CDKN2A	ARF, MLM, p14, p16, p19, CMM2, INK4, MTS1, TP16, CDK4I, CDKN2, INK4a, p14ARF, p16INK4, p16INK4a	0.06097941	0.06001911	0.0506059	0.03708354	0.08460926	0.1037627	0.06949127	0.06322703	0.07110498	0.05105321	0.06749473	0.06155455	0.06901337	0.05343992	0.06025319	0.05933627	0.03239653	0.08095334	0.06398035	0.05838227	0.04718082	0.05770252	0.04338443	0.05385993	0.05336434	0.05062671	0.05386416	0.05539914	0.06016177	0.08661289	0.07980612	0.07614381	0.0823352	0.06148187	0.06538217	0.0786463	0.04505473	0.0923356	0.422985	0.067541	0.06350563	0.08703653	0.05508818	0.03591432	0.1061122	0.06653674	0.07725948
CDKN2B_E220_F	CDKN2B	P15, MTS2, TP15, INK4B	0.06125876	0.07002307	0.02138665	0.02061503	0.02970758	0.06317848	0.0317994	0.02896149	0.1925595	0.1699233	0.2110206	0.1875691	0.1857127	0.1738778	0.1408018	0.04691411	0.03845711	0.03787496	0.02531659	0.1504841	0.1332151	0.1532765	0.1355528	0.1729732	0.1232809	0.1314995	0.1338507	0.1305494	0.1717375	0.06927249	0.05640057	0.03542451	0.04037208	0.02578877	0.02443359	0.02163192	0.02894846	0.04991031	0.08785827	0.03374839	0.02779426	0.06084188	0.03100562	0.02886145	0.027042	0.07380289	0.0292265
CDKN2B_seq_50_S294_F	CDKN2B	P15, MTS2, TP15, INK4B	0.04998066	0.03757152	0.04668447	0.1006993	0.04247971	0.0539479	0.04753534	0.02721252	0.0479573	0.062565	0.04874872	0.04581678	0.07061724	0.06330282	0.07827375	0.01868087	0.05565986	0.02981309	0.07109015	0.07136005	0.07625202	0.09854921	0.05835323	0.06365042	0.08538093	0.03607362	0.1166726	0.2471652	0.08619148	0.2207417	0.1028191	0.5986624	0.6700138	0.1029775	0.04496433	0.08388562	0.07579507	0.05513915	0.03116689	0.03777105	0.02516468	0.05033512	0.01879046	0.08118139	0.03836918	0.1099174	0.0120914
CEACAM1_E57_R	CEACAM1	BGP, BGP1, BGPI	0.02131783	0.01943998	0.01326777	0.01163963	0.02065356	0.04230934	0.02318188	0.01805487	0.02311063	0.01919255	0.0244056	0.0240266	0.02960262	0.02892253	0.03003737	0.0122201	0.01652533	0.02193244	0.0193185	0.04321571	0.0221988	0.02228105	0.02761139	0.02344736	0.03052307	0.02572615	0.0288688	0.0289479	0.03057012	0.02601191	0.02439183	0.02313892	0.03132946	0.01527993	0.01881353	0.0348722	0.01553014	0.01636871	0.01599223	0.01475797	0.01514141	0.01360794	0.02214536	0.02281962	0.02236585	0.04442229	0.01422995
CEACAM1_P44_R	CEACAM1	BGP, BGP1, BGPI	0.08284485	0.08152371	0.09016243	0.08649791	0.0928108	0.1169058	0.1237244	0.1173258	0.1450181	0.1344645	0.1878309	0.1182225	0.2379923	0.2137036	0.1873279	0.3115459	0.1414288	0.1057455	0.1134678	0.1669737	0.1094607	0.09440368	0.07713066	0.09041938	0.1254422	0.1034472	0.0873132	0.1041442	0.09793387	0.234795	0.1995491	0.2055878	0.1061908	0.1316186	0.1303233	0.1509787	0.07890428	0.2010709	0.3848816	0.08354904	0.1656618	0.06551925	0.0831183	0.237977	0.1591683	0.2327972	0.07430086
CEBPA_P1163_R	CEBPA	CEBP, C/EBP-alpha	0.03042742	0.02354376	0.04673339	0.02888644	0.06910965	0.0707683	0.05763168	0.05523089	0.03794941	0.04396169	0.03081498	0.03007005	0.03210729	0.04208376	0.03830502	0.02077355	0.02660732	0.06686183	0.0573333	0.0388137	0.03433534	0.04371691	0.0372928	0.03179033	0.03036408	0.03931157	0.05226168	0.03324204	0.03539489	0.1152993	0.05611793	0.0648827	0.07817611	0.05096251	0.06183627	0.08409116	0.06183643	0.6533155	0.1392024	0.5480909	0.0913422	0.6164781	0.5134019	0.2468946	0.0628909	0.06839101	0.6910036
CEBPA_P706_F	CEBPA	CEBP, C/EBP-alpha	0.03879496	0.04167425	0.03465407	0.07227489	0.0533414	0.08997388	0.04886131	0.04404181	0.06025822	0.05574016	0.05166737	0.05250007	0.09176438	0.08417461	0.07003168	0.03334787	0.04023938	0.05598496	0.05376488	0.07137637	0.06284755	0.07682665	0.05044359	0.09879521	0.06128177	0.07693699	0.1211741	0.06160137	0.07288069	0.290088	0.0955495	0.06248372	0.07141333	0.05447282	0.07395349	0.04689548	0.1861758	0.9306695	0.8917379	0.9198979	0.9321876	0.9448787	0.8710089	0.6900532	0.04466	0.4920263	0.8388113
CFTR_P115_F	CFTR	CF, MRP7, ABC35, ABCC7, TNR-CFTR, dJ760C5.1	0.04201535	0.03025584	0.02480203	0.01424704	0.03556649	0.04782481	0.04671843	0.02576976	0.05943694	0.06818087	0.06189863	0.05734427	0.05733551	0.05845078	0.0527291	0.02870448	0.03038934	0.02745963	0.02792118	0.04598349	0.05106002	0.0437328	0.04483748	0.04612496	0.06998549	0.06499708	0.08225269	0.03863684	0.09894045	0.1725013	0.07766736	0.04143894	0.2202	0.09035878	0.07832577	0.0267408	0.03668088	0.1601568	0.660261	0.3093663	0.3144712	0.1917698	0.323386	0.06012923	0.02993885	0.0788768	0.3866338
CFTR_P372_R	CFTR	CF, MRP7, ABC35, ABCC7, TNR-CFTR, dJ760C5.1	0.06292342	0.04780156	0.3561373	0.3645869	0.3339338	0.23952	0.3183415	0.3447551	0.09168816	0.08909901	0.07729255	0.04460709	0.03396253	0.04689775	0.0669133	0.0464025	0.07013462	0.3795993	0.3683186	0.07564526	0.06240201	0.05568498	0.08512831	0.04035899	0.07439707	0.05211285	0.1430024	0.1009766	0.07927285	0.6336704	0.5282873	0.1515337	0.2703166	0.3075662	0.2956219	0.7663243	0.3780207	0.7906789	0.9057601	0.7668716	0.8555	0.7042568	0.7063146	0.5923808	0.7154127	0.5191668	0.9211233
CHD2_P451_F	CHD2	DKFZp781D1727	0.8984681	0.8902849	0.933659	0.9466364	0.938716	0.9190071	0.9464819	0.9411133	0.8944494	0.9193736	0.9088675	0.9027402	0.9021091	0.9034929	0.9222963	0.9006572	0.9054882	0.9373825	0.9475811	0.9200473	0.9319122	0.86714	0.9258074	0.9180807	0.9064448	0.9112017	0.9146281	0.8866214	0.8773024	0.9133202	0.9391121	0.9297712	0.9002159	0.9225465	0.8247553	0.9541763	0.9254794	0.7727054	0.8205789	0.4724378	0.7516304	0.3479078	0.9311317	0.810537	0.7360855	0.8681979	0.1714891
CHD2_P667_F	CHD2	DKFZp781D1727	0.8219588	0.8374324	0.923962	0.9162692	0.9075879	0.8678418	0.9063959	0.8978196	0.8247872	0.8842232	0.8151136	0.8500309	0.8254707	0.8734398	0.8952909	0.8593677	0.8602015	0.9189119	0.926742	0.8898319	0.9033414	0.747404	0.9065272	0.850127	0.8603317	0.8799793	0.8938541	0.8896329	0.8423678	0.9164023	0.9196544	0.9289954	0.9202191	0.9366481	0.8896793	0.9196905	0.8870398	0.6547453	0.8131274	0.8526085	0.906357	0.8440633	0.8376595	0.802622	0.8466845	0.908355	0.9141222
CHFR_P501_F	CHFR	RNF116, RNF196, FLJ10796	0.07889473	0.03745731	0.05626117	0.03436952	0.0535877	0.05358183	0.03348844	0.0518792	0.0302634	0.02769392	0.03049351	0.02352794	0.02648346	0.02733562	0.03515933	0.0431978	0.03620404	0.04736414	0.03918748	0.0295451	0.03164884	0.03662097	0.0358265	0.03305725	0.03653861	0.02838957	0.03157542	0.03709144	0.03411426	0.09953622	0.05406905	0.0567098	0.08358648	0.05533855	0.04701239	0.07839598	0.06825619	0.7544824	0.1085591	0.07147682	0.967307	0.9680184	0.5899182	0.05510042	0.07441459	0.07330149	0.05331656
CHFR_P635_R	CHFR	RNF116, RNF196, FLJ10796	0.05107055	0.02938867	0.0182242	0.02342582	0.02726091	0.03871343	0.02099558	0.02341281	0.06051694	0.06264854	0.05803305	0.06151421	0.07224892	0.06110196	0.07307329	0.02477589	0.01928055	0.0331415	0.02120453	0.0570704	0.05821414	0.0531078	0.06095231	0.05800854	0.06644461	0.05992879	0.05956493	0.07812383	0.07249143	0.03157414	0.03182111	0.0302592	0.02961659	0.01307828	0.0149199	0.01613931	0.02243504	0.4205031	0.01484232	0.01675387	0.5731611	0.6424153	0.1350809	0.02576087	0.01985489	0.03744432	0.01265597
CHGA_E52_F	CHGA	CGA	0.04225196	0.03728426	0.07621759	0.09625338	0.05902797	0.08001635	0.05200234	0.06929183	0.03869575	0.02233149	0.03246972	0.02764929	0.03443677	0.04197068	0.05827671	0.04629128	0.06503464	0.05693533	0.08433981	0.04895716	0.03446171	0.04426398	0.04147563	0.05378025	0.08378395	0.04723288	0.1663423	0.1037337	0.07695813	0.4575768	0.1115929	0.05629151	0.1635476	0.1606329	0.1197169	0.05122948	0.09327942	0.7734488	0.9307674	0.7689445	0.8631775	0.8105976	0.8164567	0.5251743	0.1208905	0.5100198	0.7656268
CHGA_P243_F	CHGA	CGA	0.4705584	0.1626293	0.2253003	0.4891428	0.1254746	0.164374	0.3505015	0.2319564	0.1636862	0.2502026	0.3348471	0.2091418	0.150344	0.200345	0.225641	0.2085833	0.2190268	0.3002617	0.4283734	0.4409654	0.3570894	0.2422985	0.4129718	0.3104177	0.4322894	0.4079179	0.2254154	0.2825112	0.1480471	0.5004002	0.5821099	0.452176	0.1436013	0.3232766	0.246289	0.2176039	0.2315784	0.4596087	0.7598804	0.7862093	0.7494992	0.7651943	0.6590286	0.4300562	0.09974866	0.1694039	0.8377893
CHI3L2_E10_F	CHI3L2	YKL39, YKL-39	0.7398543	0.7071537	0.8096222	0.8413038	0.8261272	0.7576753	0.8138549	0.8094885	0.7713687	0.8103051	0.6345164	0.6123585	0.6588187	0.5984187	0.6972026	0.8490365	0.5163848	0.9234424	0.9050836	0.7969042	0.7898516	0.7560064	0.7920489	0.8261775	0.8214871	0.8239424	0.7030801	0.7365329	0.7452472	0.6279819	0.5748934	0.8529817	0.9190174	0.8059889	0.800149	0.9194323	0.7548299	0.6450136	0.1982259	0.3413866	0.231802	0.5105326	0.6641473	0.5305899	0.3174123	0.5462915	0.4781705
CHI3L2_P226_F	CHI3L2	YKL39, YKL-39	0.7000418	0.6804665	0.742402	0.7154272	0.7077436	0.7155898	0.7257935	0.7430068	0.7793903	0.8017697	0.7624725	0.7738498	0.799576	0.7448434	0.7980527	0.9079169	0.5931787	0.915756	0.8824131	0.7885447	0.7392177	0.7398525	0.7153745	0.6678206	0.9111193	0.8929077	0.879235	0.8755405	0.8968554	0.7528462	0.7641137	0.8932198	0.9394288	0.909742	0.8857861	0.9392788	0.7548868	0.4704234	0.09614988	0.5460688	0.1484594	0.2589993	0.5050949	0.6662957	0.3104883	0.5630482	0.8870181
CLDN4_P1120_R	CLDN4	CPER, CPE-R, CPETR, CPETR1, WBSCR8, hCPE-R	0.8521916	0.8452803	0.7705746	0.844636	0.859577	0.8355724	0.8534659	0.8541985	0.8775116	0.889377	0.8642261	0.8363881	0.7948244	0.8370858	0.8511503	0.9208231	0.8529856	0.8925682	0.8813871	0.8124421	0.8487797	0.8196719	0.8698296	0.8696045	0.8452871	0.8379472	0.709173	0.7934251	0.7739561	0.2383178	0.3146179	0.1304478	0.1105516	0.09350131	0.170031	0.3607011	0.2587539	0.2890978	0.1692445	0.3436008	0.2374687	0.1207873	0.1820285	0.487192	0.8177132	0.6832424	0.08770854
CLK1_P538_F	CLK1	CLK, STY, CLK/STY	0.2777397	0.2932338	0.1766123	0.2579262	0.2480141	0.2594399	0.2157658	0.2529896	0.2974481	0.2766988	0.2539961	0.2680546	0.2458274	0.2510693	0.2517131	0.3839138	0.2639331	0.2636231	0.265006	0.2439981	0.2446706	0.2314852	0.3290982	0.3836544	0.3223275	0.2639203	0.2052875	0.2559859	0.2849149	0.1174993	0.1521759	0.1685254	0.1400254	0.04828188	0.04899375	0.1199372	0.1144938	0.03588982	0.05394121	0.0360621	0.05307164	0.04358346	0.0555573	0.07191025	0.06207196	0.1669554	0.03226406
COL18A1_P365_R	COL18A1	KNO, MGC74745	0.04888241	0.04231146	0.04419311	0.05404374	0.05026002	0.0683106	0.05627389	0.04708318	0.04438786	0.04750536	0.04965633	0.05913404	0.06488039	0.06589492	0.07090762	0.02354942	0.03280281	0.05887899	0.0401305	0.06078112	0.05588789	0.05257954	0.06775167	0.1076916	0.06102254	0.0596267	0.1409955	0.09127207	0.1074782	0.2346873	0.1242816	0.06573466	0.08040616	0.03602666	0.08472455	0.07571609	0.0514366	0.7056535	0.1700137	0.754154	0.77162	0.7507312	0.7947485	0.4009677	0.4521024	0.1042145	0.7016286
COL18A1_P494_R	COL18A1	KNO, MGC74745	0.02924499	0.02795329	0.09635776	0.1410531	0.1242673	0.09977801	0.1386265	0.1097887	0.06600212	0.0576393	0.05729596	0.06250329	0.1146164	0.0780389	0.06577396	0.02551747	0.03277317	0.10757	0.1100664	0.06126326	0.05683691	0.05443062	0.06402984	0.04406009	0.06690267	0.0836712	0.1279022	0.05963377	0.07260436	0.2465174	0.14676	0.1377822	0.2170984	0.09397772	0.1185705	0.2383362	0.2859023	0.8269776	0.2619937	0.7912251	0.8803236	0.8624113	0.9111884	0.5936356	0.1412858	0.134372	0.6870221
COL1A1_P117_R	COL1A1	OI4, aa 694-711	0.2029161	0.1699038	0.27455	0.2618533	0.2425643	0.2419543	0.3152741	0.220175	0.28916	0.2798058	0.3796825	0.2938469	0.3204971	0.2827543	0.3205868	0.1371654	0.1491912	0.2714505	0.207996	0.3268565	0.2727041	0.272321	0.2665415	0.2757871	0.24763	0.285384	0.2953908	0.2662972	0.2569132	0.2161363	0.2069178	0.05954795	0.4448779	0.06808946	0.09741677	0.06241034	0.1321817	0.07068726	0.04527654	0.04855161	0.06518357	0.02662525	0.2202416	0.207447	0.1209575	0.1509047	0.05813772
COL1A1_P5_F	COL1A1	OI4, aa 694-711	0.3343255	0.2633877	0.3229404	0.3151501	0.2520475	0.2671441	0.2632521	0.1914574	0.4161147	0.3822089	0.3531404	0.2958913	0.4122499	0.3119907	0.3713554	0.1302036	0.2982688	0.2151232	0.2442819	0.4843525	0.3487394	0.3945686	0.3291076	0.3302762	0.4064424	0.3677954	0.4514545	0.3576227	0.4158091	0.6213163	0.4280925	0.2324272	0.7678828	0.3002231	0.2165504	0.9280648	0.1209425	0.5013945	0.02823355	0.7421438	0.08293246	0.2281812	0.05426434	0.3565432	0.07129685	0.339284	0.7408659
COL1A2_E299_F	COL1A2	OI4	0.05944434	0.05166688	0.04302496	0.04952952	0.05433223	0.05618009	0.03421349	0.03524595	0.09907176	0.08311284	0.09320766	0.09911888	0.111648	0.06441735	0.0698229	0.04175755	0.04702803	0.03489478	0.06509472	0.08180381	0.06009096	0.08897704	0.07291826	0.07113655	0.06723483	0.05886685	0.1033704	0.08824652	0.09653075	0.1990733	0.07381806	0.04123294	0.05119415	0.03291296	0.04850461	0.0346361	0.05392034	0.7073483	0.02743237	0.8582935	0.578925	0.03452788	0.4464934	0.05765451	0.01201959	0.07148402	0.02679366
COL1A2_P407_R	COL1A2	OI4	0.3947357	0.3699437	0.6013155	0.406251	0.6005105	0.5421882	0.6266083	0.5478401	0.6880583	0.6763328	0.7788472	0.7297065	0.587788	0.503209	0.6910539	0.2326159	0.3252739	0.4123022	0.3266349	0.5149601	0.7122174	0.4465784	0.4298238	0.4724686	0.4701768	0.7701157	0.6771755	0.6411725	0.7897547	0.6782154	0.6336465	0.8428267	0.266508	0.3161918	0.7075135	0.1935528	0.3400207	0.7878773	0.5916076	0.7765517	0.8358374	0.3415204	0.6477326	0.579332	0.8457855	0.8090329	0.6052965
COL1A2_P48_R	COL1A2	OI4	0.03798598	0.03394869	0.04052926	0.03254548	0.03398301	0.05707713	0.03086283	0.04252955	0.03438021	0.05375352	0.04003641	0.04380276	0.06251369	0.03468222	0.05002654	0.01974775	0.03163427	0.03121622	0.0399924	0.04607708	0.04730681	0.04113941	0.04141256	0.06335393	0.04503953	0.06146099	0.1173895	0.06982848	0.1007617	0.2552311	0.08708226	0.09196166	0.03709081	0.03952152	0.03555349	0.2693479	0.07979611	0.6676659	0.02503018	0.6864133	0.8006504	0.1921586	0.1666606	0.03170951	0.01578154	0.09510747	0.01785327
COL4A3_E205_R	COL4A3	.	0.0278404	0.02802646	0.01702121	0.01516947	0.02824455	0.05447133	0.02694723	0.02559643	0.02941564	0.03162682	0.03074274	0.02415081	0.0387893	0.02559	0.04123111	0.02743624	0.01825495	0.02446191	0.0159577	0.02523034	0.02322908	0.0317289	0.02588134	0.03679469	0.02834679	0.02676193	0.04051578	0.03475958	0.04160755	0.02601962	0.02482212	0.02426105	0.03777506	0.0161799	0.02159444	0.02247163	0.0194289	0.03493482	0.02746069	0.02777574	0.2058485	0.02629185	0.03733496	0.01815536	0.02416217	0.05162373	0.02669549
COL4A3_P545_F	COL4A3	.	0.02968214	0.027989	0.02556026	0.02109876	0.03572122	0.06408054	0.03354256	0.02933376	0.03903067	0.06426659	0.03943469	0.04220934	0.05068879	0.04750303	0.06254274	0.0253523	0.02580241	0.03685411	0.02756385	0.05460807	0.03991046	0.05373173	0.03840571	0.05371267	0.04678415	0.04118658	0.05887976	0.04394478	0.05600318	0.03503596	0.02820431	0.04952495	0.03563522	0.02486426	0.03067856	0.02207896	0.02215242	0.03119025	0.01754116	0.03344895	0.3998846	0.02043341	0.02411885	0.01831182	0.03253742	0.03277908	0.03027567
COL6A1_P283_F	COL6A1	OPLL	0.01483691	0.01469058	0.01119225	0.008864432	0.01588728	0.03704311	0.01437178	0.01448628	0.01914386	0.01510534	0.02394827	0.01865451	0.019757	0.02048639	0.02191999	0.01642953	0.01479011	0.01455525	0.01510829	0.01870373	0.01331786	0.01474607	0.01884739	0.01934577	0.01904527	0.01694017	0.02492617	0.02278251	0.02295326	0.02990495	0.02092884	0.02223059	0.02753915	0.01526722	0.01330466	0.01335039	0.02142651	0.2059598	0.02308308	0.8480518	0.3608716	0.7797575	0.3713946	0.109838	0.01374384	0.03041408	0.1246124
COL6A1_P425_F	COL6A1	OPLL	0.03571456	0.04286089	0.05442023	0.06391762	0.07861055	0.1072751	0.08718047	0.09765994	0.04750828	0.04943568	0.04807838	0.04897012	0.05049749	0.0613046	0.06116899	0.03424574	0.0326992	0.1011223	0.09023114	0.05244035	0.04994788	0.04140298	0.0496377	0.07140675	0.05514196	0.05923263	0.06897536	0.06615383	0.06521897	0.1141158	0.1136287	0.1172122	0.1679139	0.09237272	0.09413414	0.1483239	0.155736	0.1657067	0.1785886	0.5990801	0.5755674	0.5405554	0.4206427	0.2753546	0.1018434	0.0716712	0.1448977
COMT_E401_F	COMT	.	0.06060481	0.04829783	0.04012412	0.03321437	0.06478738	0.08582103	0.05872352	0.07285324	0.07192245	0.1082208	0.08020213	0.08002058	0.1042038	0.08667959	0.08361117	0.04303388	0.04433237	0.07549332	0.04875812	0.07797451	0.07446875	0.08217034	0.05511792	0.06671882	0.09574557	0.04998186	0.08078685	0.07385504	0.06779882	0.07096682	0.0644151	0.03656258	0.05437274	0.0305205	0.02853849	0.0431913	0.04136296	0.02577802	0.02127213	0.02946573	0.03027388	0.0277057	0.04721065	0.03130029	0.04054746	0.06258568	0.03397318
COPG2_P298_F	COPG2	2-COP, FLJ11781	0.08595262	0.07210708	0.05679937	0.06379277	0.07779405	0.07738441	0.07946114	0.07453257	0.02761809	0.02382552	0.0274961	0.02368391	0.02642955	0.02104207	0.02870134	0.06292325	0.05615252	0.07101049	0.0681907	0.02600385	0.02131865	0.02693639	0.03709161	0.0274789	0.02528481	0.02368166	0.02738218	0.02545319	0.0258894	0.1036529	0.1301699	0.08311209	0.09325107	0.04403917	0.05600347	0.07077796	0.06469168	0.0479025	0.0420963	0.06303412	0.03481879	0.04363391	0.05384848	0.05697747	0.06259809	0.126708	0.04222181
CPA4_E20_F	CPA4	CPA3	0.7359302	0.7131651	0.7529482	0.8038237	0.8010425	0.7575798	0.7403599	0.8205438	0.727562	0.8201197	0.7129104	0.7761796	0.7115203	0.739832	0.7427278	0.7425059	0.6897731	0.8377523	0.7248227	0.7369611	0.7771113	0.7354255	0.7376178	0.7733309	0.5638118	0.6118904	0.2839806	0.5389862	0.6166624	0.2155965	0.05523469	0.1535615	0.3463918	0.3272136	0.315282	0.1687462	0.07852145	0.1868303	0.06863937	0.1086701	0.09086385	0.08869722	0.07752879	0.4680742	0.2416825	0.6426837	0.06081709
CPA4_P1265_R	CPA4	CPA3	0.9036018	0.8939259	0.9487815	0.945286	0.940862	0.942715	0.9425589	0.9446683	0.945127	0.9447252	0.9456648	0.9435444	0.9338489	0.9228246	0.930406	0.8925592	0.8747718	0.9529698	0.9469636	0.9521111	0.9472654	0.9390365	0.9372935	0.9394633	0.9451135	0.9492878	0.9501227	0.9396701	0.9312501	0.9379008	0.9290891	0.9499084	0.9471586	0.9496425	0.9521968	0.9549403	0.9419218	0.9439742	0.7575135	0.9312961	0.7127192	0.8966593	0.9152089	0.9460286	0.8985553	0.9228342	0.9325275
CPA4_P961_R	CPA4	CPA3	0.9352905	0.9249948	0.8468373	0.8723177	0.8439497	0.8555547	0.8283166	0.8345324	0.9605237	0.9612736	0.9607931	0.9655071	0.9589709	0.9474358	0.9477195	0.9055095	0.9262418	0.8631552	0.8591948	0.9611747	0.9586767	0.9567863	0.9531612	0.9533767	0.9594641	0.9624804	0.9633195	0.9588053	0.9505478	0.908963	0.9273663	0.8971425	0.8821114	0.8913085	0.8801068	0.8398715	0.8130988	0.8809859	0.8407723	0.855761	0.8588452	0.8163683	0.7567205	0.8942785	0.6983299	0.9042588	0.8291917
CPNE1_P138_F	CPNE1	CPN1, COPN1, MGC1142	0.02029235	0.02429335	0.0161244	0.02423824	0.02562932	0.04958653	0.02259407	0.03012612	0.04551578	0.04226594	0.03743321	0.04914181	0.03718532	0.03662819	0.03980392	0.02259101	0.02155718	0.03819476	0.02386377	0.03981807	0.03337052	0.04251132	0.04303358	0.04994658	0.04212252	0.04301346	0.04213811	0.04069486	0.04148526	0.03557603	0.02487932	0.028741	0.04102155	0.02848847	0.0277353	0.03131043	0.0287276	0.01746392	0.03031458	0.02228252	0.01989695	0.01282035	0.02012788	0.03106414	0.02926673	0.02274927	0.1081984
CREB1_P819_F	CREB1	CREB, MGC9284	0.03824986	0.05323361	0.04416146	0.07184102	0.0502141	0.0414443	0.05375166	0.04490818	0.03499174	0.0626106	0.06013154	0.05436884	0.03024806	0.03652523	0.04424088	0.1241828	0.06336254	0.08776245	0.0992519	0.04375136	0.03951679	0.03686898	0.05136304	0.1187782	0.05074468	0.05172777	0.02874779	0.03002406	0.0350427	0.04488758	0.04714398	0.07032976	0.04751251	0.04816137	0.05434141	0.05875292	0.04482591	0.06737494	0.03229285	0.06141396	0.06010255	0.0226877	0.02949767	0.03890672	0.04105077	0.05621754	0.02204297
CREBBP_P712_R	CREBBP	CBP, RTS, RSTS	0.8530943	0.8628929	0.9057493	0.8656211	0.8672182	0.8214248	0.8829447	0.8381535	0.9187028	0.8995749	0.9117451	0.88688	0.918457	0.8814583	0.9110977	0.8482798	0.8718498	0.856935	0.8576754	0.9277143	0.9133118	0.9315892	0.9161584	0.8910123	0.9079823	0.8990681	0.9318143	0.9132929	0.8791674	0.9012939	0.8692089	0.7978765	0.852878	0.9098049	0.8588564	0.8523799	0.7351385	0.61637	0.7769619	0.4345905	0.7333351	0.9191912	0.7840949	0.920831	0.4306506	0.8248174	0.7112834
CRIP1_P874_R	CRIP1	CRHP, CRIP, CRP1	0.1343884	0.1791191	0.2059869	0.1452699	0.1122904	0.2623903	0.2193787	0.2084847	0.4284932	0.5333843	0.37522	0.5003626	0.3457716	0.3580541	0.5298388	0.03369265	0.1505302	0.187879	0.1359276	0.6927363	0.6840867	0.6165539	0.6559315	0.7160075	0.3219833	0.3214492	0.1142987	0.1934486	0.2350474	0.04759001	0.05548939	0.04560041	0.07654299	0.03259647	0.07900871	0.05086851	0.08021473	0.1162102	0.04378978	0.04615701	0.07274613	0.05301486	0.04556097	0.295801	0.1366518	0.113862	0.0262088
CRK_P721_F	CRK	CRKII	0.5316026	0.3697582	0.3957681	0.5981736	0.5862328	0.5331224	0.2301255	0.3443486	0.5570232	0.5196002	0.2303343	0.3476728	0.4420171	0.4585699	0.4731676	0.5534111	0.512136	0.5436283	0.4829583	0.5932087	0.5364906	0.3987008	0.449327	0.4604799	0.5211111	0.5199507	0.2865513	0.489979	0.4201939	0.2107045	0.3035905	0.2230276	0.1068917	0.6978482	0.3342504	0.4782991	0.3125338	0.1574025	0.08200212	0.1193499	0.2031032	0.1911672	0.154289	0.2246607	0.2526705	0.4616445	0.06474853
CSF1_P217_F	CSF1	MCSF, MGC31930	0.11497	0.08661296	0.07416594	0.09483548	0.1021319	0.0982224	0.08659109	0.09824738	0.04641403	0.0378224	0.03366933	0.03397578	0.04513092	0.04798925	0.0574663	0.09640045	0.06726143	0.1268618	0.1588829	0.03135178	0.05001205	0.03745748	0.0453076	0.04228099	0.05140866	0.09271283	0.05601266	0.03971994	0.06345124	0.1691137	0.1757687	0.2296667	0.1332042	0.1170518	0.09966432	0.1967564	0.1196272	0.8366065	0.2103237	0.84375	0.8460939	0.6327827	0.2340765	0.1479102	0.1035393	0.0873624	0.7318779
CSF1_P339_F	CSF1	MCSF, MGC31930	0.02449664	0.0312092	0.01931488	0.01322034	0.02964641	0.06401247	0.02525647	0.02703248	0.0381714	0.04746663	0.04005672	0.04092536	0.05630928	0.05470264	0.05866273	0.02439351	0.01803291	0.02720131	0.01887645	0.05648658	0.03859207	0.0446092	0.03452688	0.04272673	0.02409592	0.03933008	0.04554198	0.03133085	0.0325864	0.04495553	0.03105034	0.02877269	0.03369921	0.01892843	0.02572631	0.02238285	0.02697168	0.5596081	0.02543087	0.8445528	0.714438	0.5004327	0.06954069	0.03291428	0.02445593	0.02629471	0.8712592
CSF1R_E26_F	CSF1R	FMS, CSFR, FIM2, C-FMS, CD115	0.7428694	0.7607167	0.8278226	0.6974887	0.714891	0.8876855	0.869206	0.7860978	0.929772	0.9423353	0.8624281	0.8439521	0.8830344	0.8153608	0.877158	0.8819863	0.7214828	0.9652991	0.9535074	0.9576104	0.9631973	0.9564013	0.9463986	0.9463562	0.9516811	0.9610986	0.934918	0.9050409	0.9047745	0.9141029	0.9357482	0.9096507	0.961666	0.9117517	0.8998235	0.9450055	0.916916	0.6032062	0.3512942	0.5847277	0.3734092	0.6032684	0.6523073	0.8881266	0.7123359	0.8556023	0.9425848
CSF2_E248_R	CSF2	GMCSF, MGC131935	0.877086	0.8836547	0.904403	0.8879026	0.915628	0.9001916	0.9087798	0.9128056	0.9251422	0.9328018	0.9320836	0.9217939	0.9061584	0.9126846	0.9215476	0.8983849	0.8452824	0.932175	0.9220979	0.9392879	0.9320644	0.915588	0.9207175	0.9257963	0.935897	0.9338228	0.919864	0.9112702	0.9234115	0.876847	0.8781503	0.6758962	0.7836645	0.6407342	0.7799647	0.5217009	0.6889343	0.4802859	0.9470397	0.5886564	0.627489	0.7545332	0.7318722	0.8632905	0.8773344	0.7015209	0.4559903
CSF2_P605_F	CSF2	GMCSF, MGC131935	0.877522	0.8782509	0.8744951	0.8860301	0.8576536	0.8099398	0.875348	0.8918835	0.9133888	0.9163529	0.9089398	0.9081161	0.9013692	0.8795922	0.890177	0.9035797	0.880326	0.8854847	0.9008705	0.9170862	0.922211	0.9098753	0.8985881	0.9123127	0.9162583	0.9138537	0.9198964	0.9175063	0.9015025	0.8963915	0.8894417	0.8049863	0.85085	0.743256	0.8181387	0.7494012	0.7807028	0.8320019	0.5669734	0.5659173	0.1314054	0.504169	0.824674	0.894985	0.7999752	0.7819084	0.862385
CSF3_E242_R	CSF3	GCSF, G-CSF, MGC45931	0.7426554	0.7426546	0.7849864	0.6727552	0.5291712	0.7496058	0.7921847	0.7833228	0.9075776	0.9198311	0.8919862	0.8953914	0.9097854	0.8731001	0.8818514	0.7837341	0.7503197	0.7530478	0.772888	0.9361805	0.9291972	0.9314721	0.9277835	0.9243457	0.8861215	0.8908278	0.8903024	0.8154081	0.8719267	0.9123454	0.863385	0.8023282	0.762689	0.9312509	0.7703489	0.4291502	0.8394104	0.7523685	0.2683427	0.4169154	0.688097	0.4227343	0.745249	0.86921	0.9200072	0.8666276	0.7290528
CSF3_P309_R	CSF3	GCSF, G-CSF, MGC45931	0.4895453	0.6597013	0.5075073	0.4649801	0.5302494	0.6160949	0.6627374	0.6460648	0.797339	0.8355878	0.7973761	0.8076944	0.8202088	0.7516766	0.8219575	0.7688354	0.5852564	0.8078099	0.7148193	0.8061848	0.8298714	0.8121408	0.7868935	0.7960563	0.8113397	0.832263	0.7757692	0.7453109	0.8077332	0.486342	0.6004684	0.6336424	0.8361953	0.6565482	0.6237584	0.7982486	0.5571621	0.1436613	0.03834616	0.09855433	0.1156809	0.05279489	0.04666408	0.442559	0.144984	0.4672359	0.8214754
CSF3R_P472_F	CSF3R	CD114, GCSFR	0.4127331	0.4709527	0.4408589	0.3281883	0.1815445	0.5671595	0.5089068	0.4720195	0.8283503	0.8798486	0.820663	0.8304694	0.8630871	0.7970996	0.8515232	0.4888903	0.4428608	0.5454947	0.547526	0.9238837	0.926995	0.9124933	0.913869	0.9133625	0.9030472	0.8987221	0.9163496	0.8579713	0.8925951	0.9149481	0.9026651	0.7685201	0.8321101	0.7706831	0.8768991	0.583254	0.8325023	0.8065739	0.5493819	0.2411652	0.5095791	0.6316489	0.7449841	0.8041796	0.8092017	0.8593737	0.9047607
CSF3R_P8_F	CSF3R	CD114, GCSFR	0.2105459	0.2305437	0.2697505	0.1707339	0.06424109	0.2659114	0.2286772	0.2517174	0.5220077	0.6266114	0.4303943	0.5770527	0.5360048	0.4594656	0.545161	0.04156357	0.259645	0.0930631	0.1277504	0.7013046	0.5813734	0.6563736	0.7200853	0.6570597	0.4038846	0.4626101	0.4494195	0.2835434	0.343798	0.5680075	0.3779413	0.1463789	0.2094589	0.3233417	0.2761304	0.5763184	0.2319074	0.1927225	0.05151872	0.1255809	0.08947733	0.138549	0.1129226	0.3371852	0.1652608	0.325674	0.02789631
CSK_P740_R	CSK	MGC117393	0.0818922	0.04631348	0.03982612	0.06114416	0.09929366	0.04174226	0.03039408	0.08374574	0.08137844	0.1283499	0.07312991	0.07532555	0.07190911	0.08038453	0.1149146	0.08644967	0.05089003	0.04562852	0.06672411	0.09510209	0.09597613	0.06928232	0.1113278	0.0796137	0.07772121	0.06661224	0.08983625	0.07634466	0.08086728	0.07999612	0.0922138	0.04944156	0.07600197	0.03569726	0.04604434	0.04520904	0.04344413	0.04226084	0.05043397	0.0365181	0.04040284	0.02923593	0.03821652	0.01841053	0.04138943	0.09122947	0.03817517
CSPG2_E38_F	CSPG2	VERSICAN, DKFZp686K06110	0.04363884	0.05413692	0.06087219	0.04380801	0.04447674	0.07330144	0.03840577	0.04333326	0.03566315	0.02601636	0.03474016	0.0430553	0.03411093	0.034766	0.04775186	0.04356345	0.0468469	0.05879983	0.03875175	0.02701942	0.03874808	0.04774834	0.03515137	0.02729471	0.04052684	0.07217781	0.04827087	0.06722078	0.06358722	0.09693648	0.0560472	0.1115422	0.4574539	0.04978653	0.04065787	0.1232522	0.1167474	0.7379875	0.6804395	0.7157129	0.1683644	0.7269371	0.6659738	0.3340698	0.06661694	0.3952178	0.6405578
CSPG2_P82_R	CSPG2	VERSICAN, DKFZp686K06110	0.07623237	0.06186721	0.107344	0.06355119	0.09127366	0.1054872	0.05895531	0.0751228	0.1109815	0.09442186	0.1178561	0.1259715	0.1332212	0.1725566	0.1449934	0.07888669	0.0803526	0.1044923	0.09276486	0.1223369	0.1060222	0.09088823	0.09167314	0.2734245	0.1395022	0.1851946	0.1482742	0.1731786	0.1243434	0.156402	0.1235481	0.08267168	0.3169618	0.07845233	0.04541628	0.09229672	0.1347163	0.8937716	0.9587895	0.8149181	0.06239765	0.3124093	0.7551801	0.4502613	0.07359998	0.1375609	0.8440847
CSTB_E410_F	CSTB	PME, CST6, EPM1, STFB, cystatin B	0.02144042	0.01826116	0.01427623	0.01872361	0.02192431	0.03668553	0.02021253	0.02533996	0.0321091	0.03558751	0.03310633	0.0319964	0.03901799	0.0330115	0.04279745	0.01996276	0.01395924	0.02250529	0.01554554	0.03873908	0.03303865	0.03035664	0.03515756	0.03421506	0.0367727	0.03440578	0.04227969	0.04162085	0.03908821	0.03117527	0.02126071	0.02051207	0.0299106	0.01723639	0.0161395	0.01794278	0.02021399	0.03501106	0.01287848	0.02564336	0.02010951	0.01757195	0.02029561	0.01342227	0.02317372	0.02723211	0.02857684
CTGF_E156_F	CTGF	CCN2, NOV2, IGFBP8, MGC102839	0.03566886	0.03659527	0.01913319	0.01180069	0.03329236	0.04880261	0.02185532	0.02232742	0.06930536	0.06098989	0.06218254	0.05573378	0.07242246	0.05589708	0.05564351	0.04248201	0.02282881	0.02642334	0.01942522	0.05882417	0.05818243	0.04930876	0.0539625	0.0544555	0.04768139	0.04716158	0.0598591	0.05235236	0.06035717	0.1076069	0.03707894	0.02979983	0.03600707	0.0270041	0.04218618	0.02103211	0.01761725	0.4991734	0.01715203	0.3733001	0.6282167	0.6737646	0.6842315	0.2898195	0.017075	0.3995132	0.8752284
CTGF_P693_R	CTGF	CCN2, NOV2, IGFBP8, MGC102839	0.9310776	0.9165291	0.975005	0.9763892	0.9731851	0.9705559	0.9672207	0.9713957	0.9605743	0.9676023	0.9666238	0.9657123	0.9563268	0.9555984	0.961859	0.922336	0.93623	0.9723958	0.9744669	0.9685523	0.967591	0.9633769	0.9611351	0.9653137	0.9643285	0.9704811	0.965483	0.9579127	0.957903	0.9676777	0.9649796	0.9708494	0.9591144	0.9752014	0.9765799	0.9737489	0.9696546	0.8446017	0.2521826	0.9580794	0.9707536	0.9600859	0.9599414	0.9626824	0.9168109	0.9657862	0.9732484
CTLA4_E176_R	CTLA4	CD152, CTLA-4	0.8226593	0.8167515	0.8388637	0.8863847	0.9087306	0.7509517	0.8602641	0.8614659	0.7108914	0.6706839	0.7873864	0.7493678	0.7562463	0.8055983	0.7117974	0.9121135	0.8174001	0.8687322	0.924776	0.2146433	0.2086122	0.1603202	0.207153	0.170327	0.8593655	0.8342577	0.9400916	0.9361985	0.9302919	0.9122379	0.9137376	0.9199346	0.9160323	0.9199865	0.9161323	0.9006724	0.9064876	0.693921	0.7205889	0.8483412	0.2320838	0.8071547	0.8346424	0.6957861	0.3672816	0.867851	0.8696715
CTLA4_P1128_F	CTLA4	CD152, CTLA-4	0.8900198	0.8866531	0.873138	0.8747768	0.8679427	0.872705	0.8675178	0.8807338	0.9043118	0.9255201	0.9299729	0.9312451	0.925777	0.9028711	0.9059071	0.925887	0.9071974	0.8711168	0.8546016	0.9329795	0.9135032	0.8983253	0.8958279	0.8877636	0.9111983	0.9246484	0.8677844	0.9118005	0.9065322	0.7177701	0.7721824	0.6185144	0.7481144	0.558566	0.5284399	0.6697805	0.7014158	0.7880785	0.8676803	0.6465866	0.6280014	0.5427384	0.6531663	0.8214031	0.795562	0.833688	0.6098707
CTNNA1_P185_R	CTNNA1	CAP102, FLJ36832	0.01689616	0.01666924	0.03081056	0.01452495	0.01779438	0.03660761	0.01570776	0.01387896	0.02572059	0.02866261	0.03637128	0.03048524	0.03026689	0.02890266	0.03543022	0.01855301	0.01250111	0.01923669	0.01054304	0.03041129	0.02944938	0.02300775	0.02696391	0.03100349	0.03017388	0.02320231	0.03278387	0.0337062	0.03453247	0.02220801	0.02348624	0.01939853	0.02241389	0.01413989	0.01812993	0.0202293	0.0197244	0.02156327	0.01424715	0.01480946	0.6995175	0.01570165	0.02151865	0.01284569	0.01921522	0.02217702	0.01892491
CTNNA1_P382_R	CTNNA1	CAP102, FLJ36832	0.0326338	0.03170576	0.02407781	0.01963537	0.03858811	0.04954841	0.03286485	0.03768785	0.08082157	0.08238667	0.07725533	0.07780507	0.08695486	0.07929984	0.07899477	0.02033801	0.02104587	0.03549543	0.02530913	0.09166125	0.08969397	0.06671368	0.07524005	0.08790953	0.0782792	0.07973412	0.06971444	0.08155242	0.07246774	0.04952049	0.03554992	0.03561605	0.04720304	0.02800636	0.02577353	0.0398328	0.03903289	0.03491068	0.03262797	0.0254101	0.5078231	0.03635644	0.03503172	0.0310569	0.05000482	0.04156414	0.03055146
CTNNB1_P757_F	CTNNB1	.	0.05042172	0.06349017	0.06936024	0.04753711	0.06967046	0.08590513	0.08438817	0.0676889	0.05774118	0.03734693	0.03819279	0.0450817	0.04434631	0.04756356	0.06154428	0.06786078	0.05971215	0.06883163	0.06893047	0.05061385	0.04026986	0.04529237	0.05739646	0.06687924	0.05049594	0.03383657	0.04253003	0.03621829	0.0426095	0.074582	0.08238284	0.06919853	0.08424526	0.07674197	0.05665698	0.1019098	0.08261909	0.09058827	0.1234419	0.06578878	0.04254615	0.07186679	0.06836252	0.1087541	0.1656899	0.07264945	0.05208078
CTSD_P726_F	CTSD	CPSD, MGC2311	0.7224723	0.770496	0.6256455	0.6457485	0.6962802	0.6958235	0.6770043	0.6612912	0.7605859	0.7503692	0.7130165	0.7219992	0.7487854	0.7647746	0.6967013	0.7699997	0.711221	0.8470333	0.7414817	0.7163738	0.6965939	0.690291	0.8327659	0.7090278	0.7321324	0.7752616	0.7010431	0.7766541	0.7298756	0.5840915	0.6488213	0.533213	0.7379199	0.7179737	0.5626143	0.7355169	0.6110473	0.2324861	0.0540212	0.213388	0.2028277	0.1223713	0.2546054	0.5363902	0.1787866	0.5509063	0.06654872
CTSH_E157_R	CTSH	CPSB, MGC1519, minichain, DKFZp686B24257	0.07842313	0.07665927	0.07186951	0.08490934	0.08467991	0.1208424	0.08304709	0.09640679	0.03275051	0.0318529	0.03489513	0.03423863	0.04385804	0.0410009	0.05038313	0.06498618	0.07131438	0.09877186	0.09882273	0.03293813	0.03329607	0.0293587	0.03415517	0.03390733	0.035735	0.03677236	0.0330158	0.03660521	0.03634777	0.126767	0.1332856	0.0896046	0.1007258	0.07326859	0.07323295	0.09604751	0.09017524	0.08256797	0.06893586	0.06483881	0.06675853	0.07172807	0.09493624	0.05441753	0.09838419	0.1334643	0.06596717
CTSH_P238_F	CTSH	CPSB, MGC1519, minichain, DKFZp686B24257	0.02469088	0.02644656	0.03533968	0.04089011	0.04929768	0.07478449	0.03563406	0.03756591	0.01667156	0.03451971	0.0234016	0.02084975	0.0264538	0.02075224	0.02888423	0.029713	0.02489313	0.04817025	0.0377857	0.02538796	0.02358073	0.01978178	0.02829508	0.02047795	0.02697326	0.0360598	0.03002458	0.03760333	0.0304973	0.03528395	0.04256982	0.04182117	0.04936402	0.03338684	0.03594115	0.03830855	0.03823129	0.02840501	0.02595003	0.02835606	0.02104264	0.01692591	0.0246097	0.03743447	0.04244545	0.04287526	0.02919156
CTSL_P264_R	CTSL	MEP, CATL	0.3219397	0.4008984	0.3852912	0.3887103	0.3489583	0.3338186	0.4297805	0.3741352	0.5062965	0.515264	0.4734212	0.4505248	0.4998804	0.3573886	0.4626447	0.3246572	0.3694463	0.3270891	0.3030455	0.5585123	0.4772209	0.5362124	0.5045344	0.5310253	0.4394143	0.3606667	0.4516958	0.5207466	0.458042	0.5542308	0.3567025	0.5757183	0.1904918	0.4514678	0.3843775	0.5844543	0.4231369	0.7702492	0.9129823	0.7896609	0.8375511	0.8235337	0.8320614	0.583223	0.1956948	0.7850963	0.9146686
CTSL_P81_F	CTSL	MEP, CATL	0.04705235	0.03262169	0.03389093	0.01603715	0.03171349	0.04399699	0.02829473	0.02368422	0.04234905	0.04164862	0.0429775	0.03686484	0.03088456	0.03746983	0.04669463	0.03371807	0.03782162	0.02138943	0.02454864	0.04355847	0.03561388	0.04476648	0.03867336	0.04112072	0.05356349	0.03673611	0.08089546	0.147688	0.09435467	0.3808803	0.09568223	0.05381264	0.07590122	0.2574757	0.02787021	0.02856354	0.03284809	0.7720617	0.9328529	0.7654738	0.8360093	0.8743521	0.8150124	0.5051902	0.278587	0.6730494	0.938707
CTTN_E29_R	CTTN	EMS1	0.05981895	0.06392298	0.06764883	0.02824692	0.06586801	0.08805617	0.06432717	0.0536147	0.0761181	0.06880867	0.07457667	0.06031941	0.07303174	0.05590723	0.05923993	0.04916669	0.03544757	0.05448353	0.04564796	0.0722291	0.05644059	0.05686878	0.07355782	0.07179952	0.08590148	0.06405842	0.07875571	0.06711008	0.0538241	0.05290671	0.05723771	0.05586689	0.1037316	0.04145513	0.04854622	0.04094034	0.03690733	0.0345112	0.02930578	0.02242114	0.02484	0.02815278	0.04127263	0.02716376	0.03769571	0.04100459	0.05068337
CXCL9_E268_R	CXCL9	CMK, MIG, Humig, SCYB9, crg-10	0.8653359	0.857865	0.894798	0.9205613	0.9260734	0.9076058	0.9094958	0.924883	0.8760606	0.8844491	0.8771792	0.8844	0.8587902	0.8626111	0.8574778	0.8694894	0.8573205	0.9432785	0.9372847	0.8416987	0.8636323	0.8123421	0.8638913	0.8952429	0.8820217	0.8715829	0.8201455	0.8841345	0.8843237	0.8437322	0.7799982	0.5225497	0.6648886	0.5566112	0.7381482	0.1074466	0.4664922	0.8413281	0.9265697	0.907735	0.8969179	0.4813389	0.9091417	0.7508464	0.7776891	0.8154081	0.07143047
CYP1A1_P382_F	CYP1A1	AHH, AHRR, CP11, CYP1, P1-450, P450-C, P450DX	0.04042351	0.03572597	0.02536574	0.0271125	0.05688269	0.06435063	0.04668359	0.04106909	0.02430812	0.01886983	0.0361086	0.03305973	0.03478605	0.02980692	0.03446969	0.03109495	0.03101475	0.03662421	0.0484446	0.02635844	0.02373964	0.0306061	0.03146678	0.02933297	0.03602599	0.03912747	0.03915798	0.03372783	0.0346384	0.09940665	0.05530886	0.04432078	0.05761839	0.03402698	0.02428577	0.02371081	0.02919274	0.4553463	0.02206912	0.6287715	0.01712153	0.4786101	0.03689478	0.02635982	0.03252759	0.0765075	0.1751931
CYP1B1_E83_R	CYP1B1	CP1B, GLC3A	0.04246215	0.03031479	0.0668865	0.07940678	0.06781664	0.08063234	0.05603272	0.0535258	0.05667856	0.05765262	0.04608116	0.08096769	0.04346851	0.05194861	0.06190589	0.03098008	0.02817552	0.05878404	0.1230993	0.06320776	0.06928519	0.06647439	0.085936	0.05449893	0.06046515	0.05017922	0.08034103	0.0428629	0.04436024	0.2089754	0.0921423	0.04964528	0.06985731	0.06164855	0.04488295	0.05880912	0.1209885	0.9126971	0.8134835	0.9156617	0.923161	0.9196333	0.9263787	0.1319319	0.07399248	0.122725	0.7679589
CYP1B1_P212_F	CYP1B1	CP1B, GLC3A	0.03740931	0.03986535	0.1338978	0.1902353	0.136305	0.111425	0.131266	0.1634156	0.04361293	0.05392097	0.04699587	0.078208	0.04492198	0.1001657	0.07250514	0.02715737	0.03124084	0.154469	0.1467958	0.05099341	0.05976666	0.04211928	0.05786791	0.114654	0.05534933	0.04231116	0.06192382	0.0438994	0.06461341	0.1645838	0.1676751	0.123709	0.1889071	0.1307576	0.1144959	0.1717323	0.1750014	0.6535101	0.2067622	0.6527026	0.6799826	0.4101859	0.3479304	0.137489	0.07987262	0.126846	0.09017266
CYP2E1_E53_R	CYP2E1	CPE1, CYP2E, P450-J, P450C2E	0.8310478	0.8705899	0.8980787	0.8851384	0.8829491	0.8367891	0.8987204	0.9090287	0.8805631	0.8671752	0.8852688	0.9049521	0.9075425	0.8139609	0.883767	0.8652641	0.8532738	0.8775708	0.8620706	0.9031798	0.8876531	0.8828111	0.834259	0.8645215	0.8653768	0.8694094	0.9080734	0.8390514	0.8828033	0.906876	0.906844	0.8581446	0.9065418	0.8972499	0.9033984	0.6218983	0.8283578	0.9124488	0.9418137	0.6663476	0.8366253	0.7349764	0.9374655	0.8590823	0.6469692	0.8661755	0.9171994
CYP2E1_P416_F	CYP2E1	CPE1, CYP2E, P450-J, P450C2E	0.9122347	0.9031446	0.9449403	0.9526718	0.9448389	0.8923219	0.9466321	0.953458	0.9607418	0.9581475	0.9646853	0.966345	0.9563023	0.9514212	0.946527	0.9376305	0.9146677	0.9408729	0.9307266	0.9659833	0.9609113	0.9576381	0.9534692	0.9441054	0.9500606	0.9539449	0.9560966	0.9624563	0.9485756	0.9297358	0.9328337	0.7711667	0.9524922	0.8582816	0.8799936	0.6628608	0.8945153	0.5031184	0.7006495	0.4552796	0.3312632	0.8980569	0.9026402	0.9361134	0.6922586	0.8678362	0.1295435
DAB2_P35_F	DAB2	DOC2, DOC-2	0.02511108	0.0182364	0.02004329	0.01813773	0.03390497	0.06654882	0.02866499	0.02853844	0.04023325	0.04404994	0.04160336	0.03785736	0.04942393	0.03483527	0.04626371	0.01935187	0.01693888	0.03032956	0.02636871	0.05118732	0.03075189	0.03007757	0.03353428	0.03438997	0.05121533	0.05831471	0.1310381	0.051421	0.1018089	0.2369122	0.07005553	0.03886204	0.04070294	0.0367836	0.06051138	0.02548343	0.04554231	0.7558805	0.7197814	0.7669808	0.6953927	0.01606578	0.8176486	0.04683298	0.02220812	0.05545432	0.5861048
DAB2_P468_F	DAB2	DOC2, DOC-2	0.04273504	0.04059125	0.02321242	0.02372645	0.03476331	0.05241865	0.02576582	0.0298165	0.01922837	0.02387522	0.02868852	0.02667331	0.02646153	0.02564627	0.02804732	0.0361267	0.03494262	0.0294164	0.03662115	0.0241738	0.02143094	0.02136539	0.02090909	0.0205381	0.0285978	0.03016784	0.07333894	0.1363431	0.04353593	0.3039672	0.07049964	0.0505095	0.1574682	0.02857057	0.02924858	0.02167352	0.01826614	0.7547326	0.7912071	0.8318111	0.6475295	0.4909725	0.7309822	0.01932044	0.07090934	0.1748941	0.04046209
DAB2IP_E18_R	DAB2IP	AIP1, AF9Q34, DIP1/2, KIAA1743	0.02254391	0.02132228	0.05040993	0.05615847	0.08426402	0.08671335	0.06834771	0.08980489	0.02754584	0.02226402	0.03047872	0.03139531	0.03284227	0.05396229	0.03532806	0.01728872	0.01756964	0.08195368	0.07993464	0.05556773	0.0370505	0.02976228	0.0369997	0.05316404	0.03355348	0.03095416	0.04099592	0.03583646	0.03326204	0.07035381	0.08613257	0.07844665	0.09279219	0.06720249	0.06781238	0.1016072	0.1118267	0.04576194	0.09219907	0.04368461	0.04673303	0.03416627	0.07209141	0.04591383	0.07615615	0.05551154	0.05522474
DAB2IP_P671_F	DAB2IP	AIP1, AF9Q34, DIP1/2, KIAA1743	0.1294903	0.118768	0.1653029	0.1544771	0.09905579	0.1233072	0.1422469	0.1735889	0.2056722	0.1455734	0.1679511	0.1913741	0.1913396	0.130275	0.1695174	0.1311047	0.1171523	0.1194682	0.1224907	0.153029	0.1452305	0.1351971	0.1627298	0.1453473	0.1359515	0.1548974	0.1629075	0.1734655	0.1735084	0.2492721	0.2047373	0.1571867	0.1422107	0.1249429	0.2377355	0.1568676	0.1245022	0.1131814	0.3127849	0.1054854	0.1206926	0.2773618	0.3555216	0.1200074	0.2355369	0.1208193	0.3565197
DAB2IP_P9_F	DAB2IP	AIP1, AF9Q34, DIP1/2, KIAA1743	0.0352341	0.03390028	0.02225082	0.02189881	0.03578019	0.0608266	0.0266078	0.02910726	0.04113356	0.03708727	0.05543191	0.04173854	0.05542968	0.03834559	0.05006311	0.03863112	0.02314026	0.03465846	0.02397506	0.03738888	0.0392396	0.0323126	0.04042535	0.03905989	0.03667454	0.03774826	0.05646178	0.04258126	0.05302387	0.03782354	0.03646962	0.03932744	0.04046971	0.02253338	0.02947626	0.02180528	0.02084342	0.01788833	0.02704094	0.02069377	0.02112049	0.01919703	0.02353736	0.02715162	0.01780229	0.03494163	0.02015522
DAPK1_E46_R	DAPK1	DAPK, DKFZp781I035	0.120239	0.08392139	0.1506529	0.1045436	0.1215983	0.1100459	0.1726688	0.1649045	0.1076401	0.153009	0.1012175	0.1035403	0.05771936	0.1042506	0.1389188	0.06059712	0.1234116	0.1210914	0.1914462	0.1302071	0.1497622	0.1295414	0.1496938	0.1796388	0.1467296	0.1223933	0.140153	0.08313219	0.1189983	0.5151073	0.2862864	0.1399608	0.7027569	0.1866204	0.4337253	0.1780468	0.1935074	0.7015051	0.8499811	0.7420422	0.7790756	0.7756518	0.7298815	0.4517353	0.1063291	0.569015	0.8214686
DAPK1_P10_F	DAPK1	DAPK, DKFZp781I035	0.01900709	0.01945212	0.04335765	0.03060979	0.04637729	0.06933161	0.05392176	0.05235219	0.02735827	0.03809484	0.03386635	0.0438895	0.0653893	0.03492045	0.04927389	0.01357093	0.02559851	0.05314978	0.09216963	0.04501997	0.03082289	0.02820823	0.02933991	0.02574602	0.06416251	0.06477895	0.2102063	0.07404337	0.1491989	0.5325592	0.1445791	0.03824147	0.2663327	0.05200209	0.05904341	0.05436202	0.1132931	0.8368366	0.9144943	0.8468829	0.8941774	0.8176054	0.8854435	0.4850194	0.08725706	0.4601745	0.9408301
DAPK1_P345_R	DAPK1	DAPK, DKFZp781I035	0.02647698	0.01517566	0.0381823	0.02677382	0.06085045	0.07725222	0.04114855	0.04460751	0.02525271	0.03794875	0.035123	0.02899651	0.03904437	0.0370121	0.04690355	0.02484626	0.02999861	0.05124956	0.06237179	0.05385221	0.02796028	0.0288688	0.02607596	0.0221802	0.07369738	0.05246654	0.09257748	0.03238627	0.1151482	0.4129301	0.08776093	0.04162306	0.06375828	0.1061306	0.0484262	0.04810863	0.04748534	0.8611851	0.9655607	0.8602308	0.908947	0.8745275	0.9098562	0.4941227	0.2909611	0.8289044	0.5897402
DBC1_E204_F	DBC1	FAM5A, DBCCR1	0.1673029	0.1521209	0.2341518	0.3042027	0.1347458	0.1900028	0.1945501	0.2005787	0.2428717	0.2692668	0.2421648	0.2670806	0.3122732	0.2803122	0.3009284	0.116146	0.2275366	0.1590979	0.1133671	0.3827498	0.2831852	0.2750111	0.2811005	0.246691	0.3175924	0.390524	0.5378518	0.336477	0.4703639	0.7444498	0.5339422	0.2567127	0.6169794	0.4731887	0.5578479	0.1875384	0.5160382	0.8279734	0.9386257	0.8346214	0.8888504	0.8196767	0.8493021	0.6908615	0.8859687	0.8286896	0.8683394
DBC1_P351_R	DBC1	FAM5A, DBCCR1	0.05546157	0.05433443	0.09104561	0.0616439	0.02941298	0.06588599	0.05097048	0.03645933	0.0560582	0.1197592	0.09021031	0.06992262	0.168086	0.08019838	0.1417554	0.01876841	0.08243825	0.04442963	0.0511778	0.1342821	0.1157335	0.08102981	0.0782243	0.07615381	0.1680509	0.2182811	0.4767727	0.2427867	0.3878098	0.7216055	0.432291	0.1686561	0.6681224	0.2571017	0.1083343	0.3613954	0.15316	0.7816116	0.9346789	0.5779665	0.8475446	0.731976	0.8120816	0.2754529	0.8998151	0.5482716	0.946166
DCC_E53_R	DCC	CRC18, CRCR1	0.2440702	0.2284301	0.2645001	0.1870061	0.1715497	0.2119605	0.194947	0.2881756	0.2300837	0.2374225	0.1694671	0.2026686	0.2237224	0.1562789	0.2475097	0.2287527	0.2939034	0.2510633	0.3588992	0.3169942	0.2706202	0.3061517	0.2637931	0.3024316	0.3186243	0.3143428	0.3585902	0.210318	0.3235925	0.7070867	0.5672334	0.1952419	0.8030052	0.3414207	0.4386082	0.5468066	0.3987782	0.8455425	0.8997603	0.9095205	0.8000602	0.770622	0.8482597	0.6326154	0.6749034	0.6037493	0.9612492
DCC_P177_F	DCC	CRC18, CRCR1	0.04611647	0.04180058	0.04072444	0.1176034	0.05689785	0.06261729	0.06573064	0.04868697	0.1555203	0.09256554	0.1705831	0.1412223	0.1233623	0.09675954	0.127284	0.03362021	0.05578234	0.02976986	0.07561921	0.1565415	0.1335503	0.1479854	0.07992315	0.1169491	0.1332893	0.1976511	0.2033808	0.170928	0.2246526	0.4513578	0.2174262	0.1652066	0.04371321	0.0457125	0.03131348	0.06370663	0.04206331	0.5730931	0.4065112	0.905848	0.8685463	0.7881947	0.9088455	0.08184901	0.5077238	0.4300307	0.748148
DCC_P471_R	DCC	CRC18, CRCR1	0.07185362	0.0661133	0.1378663	0.1131326	0.06035349	0.1053422	0.06642972	0.08212762	0.1509649	0.2035085	0.1911932	0.1669848	0.2079461	0.13577	0.2061632	0.06391507	0.1038198	0.08100756	0.08035798	0.2026991	0.166634	0.1967823	0.1266088	0.2570231	0.2089793	0.2927902	0.4384108	0.264895	0.3601643	0.6260891	0.3756984	0.2263746	0.08296941	0.1676078	0.2386869	0.2150394	0.1541599	0.9330035	0.8329202	0.9591872	0.9168332	0.9321893	0.7493975	0.6668559	0.8771824	0.6215462	0.7822225
DCN_P1320_R	DCN	PG40, PGII, PGS2, DSPG2, SLRR1B	0.9030471	0.9027917	0.9620034	0.9562641	0.9485965	0.9507304	0.9577467	0.9549164	0.9449328	0.9620211	0.9500161	0.957533	0.9526523	0.9611456	0.9568393	0.8857694	0.9216658	0.971126	0.9659992	0.9684663	0.9652618	0.9478107	0.9590661	0.9448699	0.9597374	0.9620722	0.9688535	0.9509299	0.9577429	0.962638	0.9629683	0.9337123	0.9401385	0.9320036	0.9316037	0.8647496	0.9242947	0.8758866	0.9684315	0.9571738	0.9487212	0.895336	0.9501224	0.9404813	0.5324724	0.9242389	0.9647231
DDB2_P407_F	DDB2	.	0.5183713	0.1437412	0.109347	0.07872462	0.1131208	0.1243919	0.1202957	0.1301836	0.09352341	0.03526322	0.04359488	0.07695226	0.1352499	0.1270213	0.0632553	0.1050981	0.1319011	0.1280773	0.1159163	0.161189	0.04217093	0.1270608	0.2607076	0.057303	0.1921899	0.02703139	0.1582867	0.3010758	0.05320823	0.09033473	0.0950782	0.06460552	0.08109537	0.06084816	0.07648502	0.3559947	0.06569646	0.04545058	0.0365005	0.03636265	0.04602564	0.1194211	0.05251916	0.06268026	0.07855493	0.1327543	0.05384597
DDB2_P613_R	DDB2	.	0.5096605	0.1719447	0.1675269	0.1865046	0.1375944	0.1386462	0.09891077	0.2441989	0.2106376	0.1042572	0.1246496	0.2526383	0.3485085	0.2646712	0.1799147	0.2268019	0.1930027	0.1589357	0.09846142	0.3551588	0.148294	0.2695651	0.3538481	0.233164	0.3086315	0.09457521	0.286313	0.3231626	0.1947528	0.2044428	0.2182507	0.0642314	0.1380602	0.1208624	0.191932	0.6754212	0.07073933	0.073513	0.03524481	0.03754916	0.06681499	0.5660617	0.06191671	0.1250612	0.09465235	0.2623363	0.03950499
DDIT3_P1313_R	DDIT3	CHOP, CEBPZ, CHOP10, GADD153, MGC4154	0.6092719	0.6516722	0.6544787	0.6700493	0.5819162	0.6840566	0.7214488	0.7131518	0.8188944	0.8493955	0.7472906	0.7971343	0.8012051	0.7389141	0.7638686	0.719855	0.6067061	0.8182343	0.7539889	0.813888	0.8160123	0.799349	0.788745	0.7521831	0.7972209	0.7869105	0.6872059	0.7815655	0.7457778	0.3809599	0.673637	0.8818548	0.8068315	0.8138217	0.599122	0.9397199	0.7396122	0.2855575	0.05175358	0.1715841	0.1441085	0.1026867	0.1487624	0.595263	0.1959675	0.4695273	0.06785062
DDR1_E23_R	DDR1	CAK, DDR, NEP, PTK3, RTK6, TRKE, CD167, EDDR1, MCK10, NTRK4, PTK3A	0.05261803	0.04828873	0.09667076	0.03418613	0.06272252	0.07414971	0.07446029	0.07094774	0.06999193	0.06501603	0.05480427	0.08141876	0.1072497	0.0654276	0.07891367	0.04224941	0.06382599	0.05527217	0.02632503	0.119647	0.05992339	0.07178894	0.1054353	0.08507503	0.04352497	0.04634722	0.03937608	0.03189569	0.04653578	0.04597093	0.03826018	0.04276475	0.05311736	0.04517034	0.04290559	0.06382447	0.03451134	0.03104841	0.0568632	0.03637423	0.03953278	0.02372143	0.0334858	0.09668469	0.03320699	0.07723385	0.03195339
DDR1_P332_R	DDR1	CAK, DDR, NEP, PTK3, RTK6, TRKE, CD167, EDDR1, MCK10, NTRK4, PTK3A	0.8401669	0.809809	0.8659619	0.8905594	0.8763862	0.7776558	0.8064578	0.8236682	0.8366061	0.8487177	0.8560169	0.8351463	0.8719909	0.8214272	0.8278669	0.8312658	0.7183779	0.8966658	0.7775521	0.9428887	0.9252846	0.9321991	0.9029014	0.903786	0.4070521	0.4878218	0.1123361	0.2949297	0.1375361	0.03323735	0.04433704	0.0386679	0.04568377	0.02296503	0.02424044	0.0626469	0.03565802	0.2705639	0.04708742	0.1347918	0.2288382	0.09120846	0.08336653	0.598241	0.07897958	0.4430935	0.04305066
DDR2_E331_F	DDR2	TKT, NTRKR3, TYRO10	0.9146191	0.9188995	0.9588575	0.974501	0.9672114	0.9659283	0.9659341	0.9594747	0.9528869	0.9528416	0.951157	0.9479346	0.951478	0.9324375	0.9453202	0.9084024	0.923273	0.9734598	0.9699597	0.9533355	0.9574027	0.9415601	0.9402583	0.9470044	0.9438438	0.9481466	0.9527121	0.9203335	0.9334432	0.949855	0.9408154	0.9554719	0.9486848	0.9694562	0.8542164	0.9661656	0.9587489	0.8208774	0.515168	0.9536937	0.5297292	0.4695494	0.8241369	0.8934718	0.2819849	0.843122	0.9483884
DDR2_P743_R	DDR2	TKT, NTRKR3, TYRO10	0.8996403	0.9057603	0.8966733	0.8993524	0.9030947	0.9066066	0.8999305	0.9201258	0.9301925	0.9360116	0.9319172	0.9261079	0.9105644	0.8988125	0.9246101	0.9262881	0.8982878	0.9402009	0.936256	0.9288668	0.9300473	0.9160246	0.9206054	0.9272198	0.9344838	0.938824	0.9248431	0.9355047	0.9262821	0.9186492	0.9245158	0.765233	0.8506935	0.7364575	0.8168121	0.8316759	0.79692	0.7605764	0.1437366	0.6279209	0.2512451	0.1869381	0.2457845	0.8482057	0.715631	0.7490832	0.601545
DES_E228_R	DES	CSM1, CSM2, CMD1I, FLJ12025, FLJ39719, FLJ41013, FLJ41793	0.08859892	0.08008052	0.0586914	0.06127268	0.04984729	0.07418559	0.05097751	0.05260078	0.1134122	0.09561068	0.1028718	0.09902927	0.1205888	0.1110969	0.09207915	0.05774404	0.08888096	0.06615762	0.06074782	0.1215629	0.09135644	0.0938748	0.1146162	0.09053765	0.1007304	0.1148876	0.2155138	0.1406806	0.1447512	0.4312086	0.2588718	0.1143519	0.09459561	0.08572599	0.1704767	0.1032414	0.1285183	0.6670439	0.126046	0.4271247	0.6691142	0.6303648	0.6610256	0.2816563	0.2758631	0.3765825	0.8384773
DES_P1006_R	DES	CSM1, CSM2, CMD1I, FLJ12025, FLJ39719, FLJ41013, FLJ41793	0.9066669	0.9049734	0.8376223	0.8243932	0.8416699	0.8385175	0.8348519	0.8489333	0.9444402	0.9364613	0.9432247	0.9311398	0.9145215	0.9226054	0.9146958	0.9124414	0.901363	0.8783424	0.8664349	0.9231274	0.9292763	0.9067355	0.9234061	0.9027121	0.9152056	0.9248272	0.8694018	0.9110299	0.9045949	0.6859437	0.7545542	0.1659298	0.1110309	0.2765888	0.240582	0.07198924	0.2384719	0.3627807	0.1040003	0.3031031	0.2857647	0.1229365	0.1502379	0.5122157	0.3682333	0.7494897	0.07895009
DHCR24_P406_R	DHCR24	KIAA0018, SELADIN1, Nbla03646, seladin-1	0.01743971	0.01565622	0.01264108	0.008705704	0.01769237	0.04127498	0.01996484	0.01560789	0.01670547	0.01826066	0.01833465	0.02864519	0.02279113	0.02831182	0.03759215	0.01011732	0.009562211	0.02011201	0.0135584	0.02863361	0.02336918	0.02301763	0.02135673	0.0333795	0.02641688	0.03402664	0.02628689	0.03396555	0.02431407	0.02023613	0.02146075	0.02093289	0.02618221	0.01429326	0.01407289	0.02073157	0.02120656	0.0139844	0.0280497	0.8846285	0.0112528	0.01022082	0.2248885	0.1428746	0.02390634	0.06191029	0.2863547
DHCR24_P652_R	DHCR24	KIAA0018, SELADIN1, Nbla03646, seladin-1	0.5364044	0.4899344	0.6007792	0.5861612	0.5017369	0.6084037	0.593391	0.5828849	0.7602053	0.754499	0.6493628	0.706993	0.7159379	0.6026482	0.6262193	0.6037542	0.534537	0.6718269	0.6710242	0.7530435	0.7691383	0.7646559	0.7577941	0.7719262	0.659077	0.6799446	0.5503898	0.6109254	0.544939	0.4872447	0.6103522	0.4888523	0.4812372	0.3955132	0.456002	0.4207515	0.5191563	0.4078113	0.2055524	0.2697814	0.2815767	0.1902554	0.277646	0.575514	0.3903301	0.6194665	0.1723293
DIO3_E230_R	DIO3	D3, 5DIII, TXDI3, DIOIII	0.636701	0.6486216	0.7122405	0.7108075	0.7002701	0.6515086	0.712736	0.6914345	0.8295528	0.8226951	0.800471	0.8054404	0.8196674	0.7777569	0.808967	0.5790921	0.6566906	0.7211314	0.687505	0.8149464	0.812974	0.7789842	0.7860425	0.7174622	0.7821267	0.8139939	0.8415416	0.8600189	0.8029144	0.8838935	0.824599	0.7111085	0.9508648	0.7496651	0.5491227	0.8406906	0.7686548	0.894678	0.9717357	0.9083165	0.8658237	0.9097508	0.9250897	0.8065282	0.4692785	0.9486643	0.9113771
DIO3_P674_F	DIO3	D3, 5DIII, TXDI3, DIOIII	0.02314448	0.0267843	0.03352587	0.03875304	0.02616827	0.05515071	0.02525315	0.02925422	0.04650995	0.05529038	0.05922151	0.07205184	0.05320294	0.05872171	0.06210141	0.01836412	0.05501471	0.03160999	0.0315515	0.0717916	0.04732196	0.04633177	0.04500862	0.06711743	0.07067069	0.1098007	0.1770996	0.1992498	0.1294845	0.4732541	0.1541923	0.1056596	0.175676	0.05454991	0.2719297	0.5822371	0.0705088	0.6694809	0.9111849	0.699978	0.6059245	0.7769207	0.7922466	0.3815237	0.0410957	0.7870111	0.7053719
DIO3_P90_F	DIO3	D3, 5DIII, TXDI3, DIOIII	0.06970222	0.06873284	0.1180961	0.1278651	0.1248657	0.1315605	0.09933451	0.1139882	0.1443775	0.1720719	0.2005417	0.1827873	0.1653082	0.2919669	0.1939752	0.03060474	0.07180417	0.1062457	0.1240006	0.1809689	0.1713062	0.2153582	0.1822055	0.2879038	0.2212364	0.1999725	0.2339524	0.1924782	0.2151755	0.4243353	0.2516729	0.1789435	0.2946365	0.1298542	0.1208744	0.2654236	0.1951894	0.6264936	0.8069506	0.6263725	0.5359497	0.5921992	0.6725556	0.3788556	0.1688525	0.7091199	0.5447302
DIRAS3_E55_R	DIRAS3	ARHI, NOEY2	0.7910064	0.8273029	0.8702157	0.8374212	0.8760019	0.8454746	0.8563177	0.8718073	0.8794589	0.876821	0.8797318	0.8673561	0.8541087	0.8653463	0.8851811	0.8114031	0.8351029	0.8838084	0.8978612	0.907265	0.8977883	0.8630644	0.8862334	0.8293986	0.90062	0.8934193	0.8990577	0.9000207	0.8908978	0.9158597	0.899544	0.8835663	0.7866136	0.8723674	0.8748379	0.9459622	0.7439312	0.9387221	0.96328	0.9423864	0.9240741	0.9357295	0.9425747	0.8969257	0.561569	0.907842	0.9659297
DIRAS3_P745_F	DIRAS3	ARHI, NOEY2	0.7137912	0.715968	0.7700888	0.6900686	0.6562597	0.7258378	0.7118474	0.7635869	0.6822953	0.7416842	0.7337624	0.7442069	0.636917	0.7240335	0.697312	0.6771086	0.7206315	0.7287114	0.7338101	0.7874358	0.6748281	0.6817604	0.7887046	0.7725295	0.7948253	0.6433902	0.7104442	0.7882113	0.7094739	0.8380873	0.7538275	0.7755259	0.8308794	0.7082278	0.6382998	0.6215165	0.3052377	0.8773493	0.9303008	0.8640592	0.8670666	0.5477375	0.8992668	0.6962947	0.3523564	0.8222625	0.9427403
DKFZP564O0823_E45_F	DKFZP564O0823	.	0.07382349	0.06206127	0.02539687	0.02713842	0.03309493	0.05223673	0.03230682	0.03465651	0.08512688	0.08168867	0.07658502	0.09890404	0.07943489	0.08121235	0.0679398	0.05401035	0.04317591	0.03141425	0.02813938	0.0800567	0.07311774	0.07220028	0.06437707	0.05701589	0.06127344	0.05797574	0.06584365	0.06395026	0.0638366	0.04697973	0.04651958	0.03886631	0.0464067	0.02587205	0.02787317	0.03150376	0.03537042	0.03539457	0.02043907	0.02986967	0.02961182	0.02083215	0.03222166	0.05439914	0.02917007	0.06420581	0.8921696
DKFZP564O0823_P386_F	DKFZP564O0823	.	0.382596	0.5076034	0.6765479	0.7424713	0.6621094	0.6378887	0.5873505	0.6101651	0.5526654	0.5980589	0.4663678	0.4949721	0.3982581	0.3937179	0.502078	0.3743444	0.397801	0.6124359	0.565755	0.5616475	0.5946033	0.4111944	0.5364199	0.4514695	0.5767075	0.624092	0.4720958	0.3821002	0.4992588	0.5808785	0.6025181	0.6585795	0.5043258	0.4812202	0.7569779	0.5798831	0.5988581	0.3093693	0.2033188	0.336574	0.3351542	0.1716748	0.214449	0.5166933	0.2965643	0.4654961	0.7996073
DLC1_E276_F	DLC1	HP, ARHGAP7, STARD12, FLJ21120, p122-RhoGAP	0.1973814	0.2564223	0.2695345	0.181222	0.217351	0.2891555	0.1887755	0.2956981	0.3358077	0.3613324	0.2000234	0.2724933	0.238022	0.1898643	0.1450283	0.2046826	0.3077331	0.2065051	0.2225373	0.2209201	0.2616274	0.3145412	0.2552425	0.2146647	0.33681	0.3206943	0.4171533	0.2025363	0.1888412	0.6145366	0.4668748	0.1584274	0.2543889	0.1360946	0.1518669	0.1318479	0.1547399	0.1568656	0.1657549	0.7849161	0.7665136	0.1247905	0.7656126	0.2584575	0.2107387	0.2578444	0.8409584
DLC1_P695_F	DLC1	HP, ARHGAP7, STARD12, FLJ21120, p122-RhoGAP	0.6837099	0.7381639	0.6072052	0.7382461	0.8074964	0.7454472	0.7053432	0.7116814	0.8415578	0.8370805	0.7916119	0.7536725	0.7627687	0.7679946	0.8186193	0.8390368	0.7146496	0.8164461	0.709381	0.7918223	0.7001434	0.7162259	0.7704195	0.8229538	0.8162599	0.7062199	0.6654907	0.7684585	0.6987317	0.4803146	0.4077331	0.05701643	0.06189073	0.1601704	0.1744033	0.07285769	0.1603431	0.1666209	0.6274593	0.5174408	0.202514	0.102467	0.278291	0.2806063	0.192273	0.5089347	0.1736569
DLC1_P88_R	DLC1	HP, ARHGAP7, STARD12, FLJ21120, p122-RhoGAP	0.4350026	0.4110007	0.3206314	0.3031912	0.4180604	0.3820297	0.4304008	0.3712658	0.433666	0.4531265	0.3634026	0.2833632	0.3744752	0.3190811	0.4189964	0.4128966	0.4097794	0.432169	0.4279577	0.4293159	0.3098128	0.3572519	0.3402007	0.4167667	0.4659022	0.3570762	0.4847606	0.3980311	0.4647727	0.3244144	0.352557	0.1963069	0.4868638	0.2189678	0.2463325	0.1738561	0.3872792	0.2336368	0.1741782	0.5108762	0.614523	0.3000003	0.7328824	0.4029111	0.1425891	0.3277749	0.4404297
DLK1_E227_R	DLK1	FA1, ZOG, pG2, PREF1, Pref-1	0.05065705	0.04138058	0.05233983	0.04411831	0.03335821	0.06720049	0.0496789	0.04854651	0.08578452	0.09504257	0.1038246	0.08398796	0.1406268	0.08262046	0.1096446	0.02358349	0.06897613	0.03592596	0.08251018	0.1639176	0.1054826	0.1313068	0.1256139	0.0624292	0.2140568	0.1463341	0.4757555	0.3675063	0.2392373	0.7002501	0.3435941	0.05838879	0.2339383	0.04836949	0.06232631	0.1037589	0.1029438	0.8643686	0.9683266	0.8748326	0.9298467	0.8689194	0.9177015	0.6416572	0.09553074	0.8592361	0.8770578
DLL1_P386_F	DLL1	DELTA1	0.03378836	0.02632451	0.02505392	0.01564671	0.03840821	0.04753397	0.0288329	0.02198457	0.01640958	0.01810325	0.01981159	0.0160323	0.01776203	0.01936615	0.02561336	0.02206944	0.01909885	0.03021443	0.0252948	0.01559916	0.01356504	0.01411608	0.01877888	0.01782682	0.01974566	0.01768618	0.01914404	0.01959188	0.0216114	0.03462202	0.03806832	0.028673	0.04735752	0.02565589	0.02377321	0.03328685	0.03719278	0.01617471	0.02330355	0.0146963	0.02388522	0.0145602	0.01802122	0.02855555	0.02094378	0.02679582	0.0226943
DLL1_P832_F	DLL1	DELTA1	0.1350441	0.1311771	0.3390056	0.2637455	0.1795076	0.1566359	0.1499096	0.2089292	0.1442416	0.1455778	0.1702663	0.1588961	0.2243055	0.1359866	0.1458088	0.07856192	0.2395604	0.2102865	0.1766105	0.2341851	0.1670271	0.1786407	0.212255	0.2040449	0.2123661	0.1717835	0.163045	0.1474638	0.1115985	0.1467269	0.2029803	0.2237602	0.1959608	0.1523852	0.1197229	0.1410989	0.1701758	0.1367833	0.1608299	0.1400411	0.1167151	0.3067113	0.1288125	0.2023137	0.1664521	0.1380742	0.179011
DMP1_E194_F	DMP1	.	0.9053833	0.9015816	0.9220482	0.9435798	0.9300078	0.9056613	0.9166122	0.9207547	0.9212441	0.946264	0.9253073	0.9328122	0.91879	0.9283556	0.9388509	0.9180731	0.9112149	0.9325181	0.9372655	0.9448725	0.9535679	0.9027221	0.9511445	0.9310425	0.9373378	0.9439958	0.9266152	0.9423262	0.9155981	0.8746496	0.9013666	0.9044525	0.8286178	0.8917118	0.8574612	0.8591269	0.8691903	0.7769524	0.8644555	0.5867032	0.6346775	0.399507	0.751744	0.8299638	0.8541397	0.892962	0.8558988
DMP1_P134_F	DMP1	.	0.7680897	0.8096499	0.8853726	0.9077579	0.8956157	0.8666528	0.876465	0.8777815	0.733243	0.7829697	0.7223515	0.7539598	0.7194892	0.7794119	0.8049861	0.8199887	0.8333319	0.9220463	0.9195693	0.7931654	0.8179266	0.6943624	0.8434871	0.787587	0.7967535	0.7973952	0.7318401	0.8350909	0.7641537	0.6783122	0.7698689	0.9064859	0.2688887	0.7703453	0.7850065	0.82437	0.8249779	0.4199422	0.1052988	0.254616	0.2392326	0.2110214	0.1760164	0.6490863	0.3125362	0.557705	0.3878257
DNAJC15_E26_R	DNAJC15	MCJ, HSD18, DNAJD1	0.07199325	0.06432756	0.06034006	0.08047463	0.08538486	0.1048053	0.06942606	0.04537323	0.1996892	0.2203747	0.1844671	0.1373461	0.1423404	0.1026783	0.1463095	0.07056392	0.09826387	0.06018965	0.056371	0.3379675	0.2997928	0.1669959	0.1564906	0.1575857	0.1704927	0.1881612	0.08398353	0.0728036	0.0866471	0.05691967	0.06809308	0.2545836	0.06269646	0.02306704	0.02416342	0.04028023	0.038845	0.03909946	0.02024036	0.03243654	0.0485459	0.01902011	0.01651004	0.05773973	0.03445274	0.08217983	0.1045725
DNAJC15_P65_F	DNAJC15	MCJ, HSD18, DNAJD1	0.8593858	0.8543841	0.9460773	0.9331207	0.9496898	0.9297881	0.933957	0.933288	0.9191075	0.92247	0.9104027	0.9005377	0.8987917	0.8541233	0.87665	0.8806505	0.8077225	0.9453276	0.9317342	0.9469249	0.9332687	0.9273971	0.9142923	0.9047341	0.8872045	0.891533	0.7887395	0.8178512	0.7838728	0.5797666	0.6301212	0.9132529	0.6433913	0.612053	0.8595245	0.6535925	0.8257055	0.5052283	0.1784337	0.4227498	0.4176857	0.250067	0.2471626	0.8189895	0.3768521	0.7725565	0.6971689
DNMT1_P100_R	DNMT1	DNMT, MCMT, CXXC9, MGC104992	0.07790893	0.07978106	0.05640964	0.08379391	0.09420788	0.1080719	0.0708375	0.07397532	0.07621599	0.1218438	0.0772499	0.06777664	0.05212559	0.05504511	0.08056699	0.08778759	0.08370363	0.1082079	0.1122334	0.08572851	0.09677213	0.0603125	0.06974764	0.07153563	0.06653116	0.08763184	0.06267474	0.04592171	0.0635053	0.06705971	0.06671321	0.05627631	0.06110523	0.04752922	0.04194166	0.04410142	0.04245272	0.03911232	0.04226053	0.03467663	0.04363111	0.02437172	0.04935956	0.05761583	0.05214097	0.06146257	0.03151996
DNMT2_P199_F	DNMT2	PuMet, M.HsaIIP	0.8523594	0.8657771	0.892765	0.9278164	0.9016448	0.9086001	0.901853	0.9076781	0.8478094	0.8671165	0.8649945	0.872076	0.8753867	0.8594465	0.8746701	0.8889031	0.8678564	0.9134416	0.9133431	0.8634226	0.8304912	0.838931	0.865052	0.8701671	0.8961701	0.876574	0.8671767	0.8872069	0.885448	0.8893981	0.9055175	0.7738372	0.937821	0.8647792	0.9260201	0.8174365	0.8592699	0.8829002	0.3142243	0.7871145	0.4372397	0.691825	0.9189739	0.854831	0.5749605	0.7995853	0.1527509
DNMT3B_P352_R	DNMT3B	ICF, M.HsaIIIB	0.2112716	0.2684331	0.1372191	0.2247687	0.2375332	0.2268647	0.2868239	0.2350387	0.29111	0.3260002	0.2911329	0.2969531	0.3131716	0.2795472	0.2552344	0.2486392	0.1668487	0.2972257	0.2695	0.3586853	0.2302758	0.2292496	0.1735468	0.2269795	0.2869383	0.3412104	0.1571679	0.243704	0.2326178	0.05933244	0.0565275	0.03781052	0.04150198	0.03026126	0.02960164	0.03689026	0.1107205	0.04825247	0.05059634	0.06334928	0.04582562	0.05525392	0.04066978	0.06726745	0.08892924	0.1130321	0.0434063
DSC2_E90_F	DSC2	DG2, DSC3, CDHF2, DGII/III, DKFZp686I11137	0.1777179	0.2068643	0.2504143	0.1632897	0.1402528	0.2307746	0.2175424	0.2177515	0.2558727	0.3121254	0.2046186	0.2892967	0.4590852	0.286253	0.2990432	0.1159801	0.2911873	0.2462943	0.2249326	0.4134101	0.2936576	0.3609971	0.3553132	0.3154017	0.344442	0.3576416	0.6062142	0.4027764	0.4475333	0.6918426	0.5109876	0.3171267	0.7958415	0.2422133	0.3262556	0.7701466	0.2652361	0.8799359	0.9129404	0.8554911	0.8927786	0.9049321	0.8629326	0.7064705	0.3141585	0.7947609	0.9552154
DSC2_P407_R	DSC2	DG2, DSC3, CDHF2, DGII/III, DKFZp686I11137	0.8891042	0.9003348	0.9553096	0.96364	0.9499459	0.9497927	0.9443994	0.9335822	0.9176649	0.9298356	0.9149292	0.9116473	0.907625	0.903134	0.9099737	0.8845918	0.8802278	0.9583559	0.9483964	0.9285063	0.922753	0.9099932	0.9248306	0.9259169	0.9270937	0.9262207	0.9241025	0.9107351	0.9128794	0.9385717	0.9378672	0.9148036	0.936416	0.9473418	0.9352454	0.9194518	0.938982	0.7358054	0.8106172	0.8279555	0.8062044	0.808354	0.9262332	0.92132	0.5874516	0.8906381	0.9630954
DSG1_E292_F	DSG1	DG1, DSG, CDHF4	0.7755988	0.7962614	0.9244869	0.9596605	0.9146361	0.8590249	0.9098691	0.9297889	0.7412638	0.7844858	0.7423534	0.7293365	0.7455953	0.7543957	0.7920909	0.8763748	0.8348558	0.928333	0.9392319	0.8035541	0.7995033	0.698465	0.8073898	0.7700552	0.7945669	0.8149818	0.7774895	0.8166476	0.7658015	0.8352219	0.837869	0.7191989	0.7712387	0.8709509	0.8705171	0.7735205	0.8659816	0.7382131	0.416344	0.6731111	0.6281266	0.5548856	0.703212	0.8334076	0.6219579	0.7084336	0.2103848
DSG1_P159_R	DSG1	DG1, DSG, CDHF4	0.8409258	0.8187038	0.8314203	0.8553697	0.857084	0.8808885	0.8457159	0.8701563	0.862342	0.8956967	0.8629809	0.8489363	0.8518105	0.8520147	0.8685034	0.8553473	0.8201225	0.9117942	0.852991	0.8711726	0.8826018	0.8079948	0.8653408	0.8660793	0.8942054	0.8628863	0.8112211	0.8256674	0.846813	0.7434766	0.8301219	0.5844958	0.4242971	0.4841826	0.5169974	0.4755325	0.6333558	0.1524038	0.1791401	0.2761562	0.1860835	0.04701639	0.1262608	0.4825375	0.1890963	0.4352971	0.5163709
DSP_P36_F	DSP	DPI, DPII	0.02438175	0.02584564	0.06361404	0.08012249	0.08299644	0.08019018	0.05455402	0.06785303	0.05391518	0.05203269	0.0504218	0.05770919	0.0542108	0.05907888	0.05518335	0.02333461	0.02180879	0.07737926	0.07040013	0.04772604	0.04886153	0.03764379	0.04533837	0.03826513	0.04092836	0.03890064	0.04740836	0.05383763	0.0653905	0.12777	0.1016048	0.0718452	0.1212706	0.09597797	0.082774	0.1193897	0.1476705	0.07167569	0.1618147	0.05704779	0.0614004	0.05287339	0.1863481	0.04160723	0.08369698	0.08209853	0.08500484
DSP_P440_R	DSP	DPI, DPII	0.01605924	0.02481588	0.02056081	0.01631175	0.01499102	0.03096843	0.02352605	0.01857799	0.03708246	0.04517737	0.04865746	0.03647031	0.04164636	0.04363735	0.04122649	0.02604869	0.0250076	0.01818787	0.01712748	0.05671239	0.04398732	0.04875978	0.04519001	0.02995658	0.05238526	0.04956409	0.0463641	0.03546655	0.0349144	0.04486554	0.03264022	0.01906843	0.03249138	0.02568984	0.01351999	0.01696004	0.01571545	0.0183313	0.01669066	0.02111457	0.02385845	0.02204196	0.02443838	0.02438067	0.02933285	0.04185478	0.02213923
DST_E31_F	DST	BPA, BP240, BPAG1, MACF2, CATX-15, KIAA0465, KIAA1470	0.02530039	0.02021317	0.05152535	0.04401159	0.07139491	0.08504064	0.05921249	0.07759241	0.03004789	0.02429958	0.02532005	0.03516367	0.0308336	0.03172972	0.03682843	0.0101499	0.01150283	0.06449279	0.04563276	0.02758055	0.03180097	0.02799883	0.02577965	0.02769759	0.0267709	0.02573931	0.0351902	0.03432074	0.04236586	0.05890823	0.05197265	0.03593121	0.05686656	0.03156476	0.04235527	0.03839383	0.03769307	0.5895622	0.02943573	0.8720398	0.6577513	0.8738962	0.9126304	0.03403713	0.02163452	0.03448794	0.4568283
DST_P262_R	DST	BPA, BP240, BPAG1, MACF2, CATX-15, KIAA0465, KIAA1470	0.0296136	0.03206065	0.01536096	0.03698462	0.03333373	0.04815941	0.03370788	0.03091786	0.0677989	0.05409551	0.06400706	0.06372472	0.06022524	0.05211411	0.05398138	0.02333425	0.01856217	0.03075814	0.01649516	0.0548617	0.04990235	0.04972314	0.05251376	0.04870458	0.04730617	0.04838062	0.05270353	0.05759643	0.05316687	0.04037983	0.03111766	0.03104781	0.03805098	0.02874769	0.02166863	0.03876439	0.02280116	0.4052887	0.01276127	0.5408549	0.4654754	0.7461846	0.7088594	0.02645982	0.01940819	0.0471269	0.02901348
DUSP4_E61_F	DUSP4	TYP, HVH2, MKP2, MKP-2	0.04332153	0.03382488	0.08751363	0.1670039	0.1621411	0.1512698	0.176707	0.1662292	0.03347558	0.03411695	0.03341227	0.03420833	0.03913902	0.04898801	0.04853707	0.03444345	0.03140666	0.1306855	0.1550087	0.04174918	0.03572977	0.03486489	0.04328487	0.03626562	0.04100082	0.04097914	0.03784278	0.04168204	0.03779542	0.1155474	0.1426885	0.146323	0.1767171	0.1975123	0.1181151	0.1765703	0.1844505	0.1203844	0.2465081	0.1081272	0.07604948	0.09262157	0.1410784	0.08565244	0.1495551	0.1240317	0.1676029
DUSP4_P925_R	DUSP4	TYP, HVH2, MKP2, MKP-2	0.01672359	0.01318941	0.01430258	0.02118997	0.02700531	0.03415352	0.01876737	0.0196696	0.02384807	0.0244536	0.03158805	0.03314794	0.03437273	0.03001653	0.04241221	0.00977469	0.007632182	0.01524134	0.01460916	0.02975634	0.02495581	0.02405873	0.02433236	0.02407698	0.02567149	0.02431982	0.02885785	0.03972462	0.03058647	0.02406336	0.03070139	0.01912881	0.02546809	0.01364784	0.01448739	0.01458292	0.01716557	0.01492496	0.01338418	0.01218552	0.01655499	0.8252704	0.01520272	0.021793	0.01789333	0.02849158	0.01481666
E2F3_P840_R	E2F3	E2F-3, KIAA0075, MGC104598, DKFZp686C18211	0.03222283	0.03631735	0.03474121	0.02541807	0.02876506	0.04782619	0.04278846	0.02423898	0.0543808	0.04301286	0.05034044	0.05097989	0.04552336	0.06208375	0.04639158	0.04085741	0.02403627	0.02145786	0.03066665	0.06248746	0.04464103	0.04217649	0.04913411	0.05035334	0.04457054	0.04874666	0.06016868	0.08949619	0.04716298	0.05116841	0.04889816	0.09226432	0.5835271	0.03197184	0.03889479	0.1521686	0.03693356	0.02476807	0.03149847	0.02965331	0.02345467	0.02525269	0.03363626	0.0370537	0.06369445	0.05281365	0.02892241
E2F5_P516_R	E2F5	E2F-5	0.4900751	0.486945	0.504821	0.6497862	0.5954625	0.4283994	0.4081271	0.4931819	0.518852	0.3309661	0.2568022	0.3358514	0.3339188	0.2984241	0.2902811	0.6204972	0.4575784	0.6008962	0.5789474	0.3145733	0.2001634	0.2376471	0.2731858	0.1267791	0.25431	0.2328589	0.1076168	0.1950535	0.1253544	0.04282322	0.06402016	0.100581	0.06435315	0.4014617	0.1099888	0.173487	0.2327714	0.1116455	0.07925017	0.1069939	0.1045446	0.03541251	0.09794006	0.2999104	0.1740723	0.2007543	0.04397972
EDN1_E50_R	EDN1	ET1	0.1225685	0.1227331	0.08996525	0.06553897	0.09054142	0.1230376	0.08851981	0.08599862	0.03258272	0.02829565	0.06145464	0.03441977	0.05566323	0.0270127	0.03317523	0.1255401	0.1266392	0.0926903	0.08459546	0.02400997	0.02343716	0.03411834	0.0354344	0.03199654	0.02970665	0.02731042	0.06554613	0.03246212	0.03415314	0.1636308	0.1548555	0.09838894	0.1102266	0.08811931	0.08062108	0.07460614	0.05949809	0.0539811	0.07151122	0.05239262	0.06671591	0.07349008	0.06630646	0.09740399	0.04123498	0.1435332	0.06835098
EDN1_P39_R	EDN1	ET1	0.01733331	0.01716615	0.01640019	0.01076215	0.02224618	0.05259931	0.02055382	0.02284903	0.02124873	0.02137821	0.02282664	0.0248731	0.03077942	0.02766836	0.03072114	0.01590917	0.01409558	0.02424018	0.01810373	0.02473196	0.02340569	0.02668616	0.02428787	0.02510576	0.02735814	0.02251269	0.03086153	0.02938125	0.02790306	0.02854292	0.02428813	0.02450744	0.02904348	0.01736928	0.02065949	0.01967397	0.01938712	0.01968153	0.02963648	0.02296867	0.02599794	0.01625143	0.0210545	0.02106931	0.01547452	0.03047626	0.02260017
EDNRB_P148_R	EDNRB	ETB, ETRB, HSCR, ABCDS, HSCR2	0.9187137	0.9143475	0.967464	0.9631147	0.9622958	0.9607112	0.963693	0.968349	0.9105477	0.9350142	0.9204305	0.9367169	0.9260951	0.9485054	0.9235899	0.9032168	0.9321083	0.9730605	0.9714924	0.9441688	0.94607	0.9108222	0.9404426	0.9275112	0.9463583	0.9447484	0.944016	0.9540152	0.9318963	0.9545851	0.9569498	0.9357903	0.945522	0.9304702	0.9341491	0.8991055	0.9073476	0.920176	0.8181986	0.9460206	0.8070252	0.8810784	0.914606	0.9083973	0.8577521	0.903845	0.9220418
EDNRB_P709_R	EDNRB	ETB, ETRB, HSCR, ABCDS, HSCR2	0.9186166	0.9198495	0.9592282	0.9747934	0.9725053	0.9672168	0.9666276	0.9665349	0.9321587	0.9332392	0.9294865	0.9228041	0.9178038	0.9308488	0.928354	0.9437156	0.9330369	0.9787157	0.9713402	0.9373059	0.9432592	0.8975431	0.936981	0.9380303	0.9346091	0.92264	0.8513499	0.9128242	0.9073927	0.8384457	0.8975022	0.7456906	0.7784152	0.8434343	0.8179612	0.6180781	0.8176	0.5247147	0.2332539	0.3704171	0.532492	0.3600972	0.5668322	0.8975294	0.6740841	0.75324	0.7000206
EFNA1_P591_R	EFNA1	B61, EFL1, ECKLG, EPLG1, LERK1, TNFAIP4	0.02213178	0.02197814	0.02135836	0.02902927	0.03864281	0.03852423	0.02233028	0.01996905	0.03297914	0.03068995	0.0271756	0.0254366	0.04012553	0.02645349	0.0347638	0.0268149	0.04563005	0.02287668	0.0204763	0.02732496	0.02489576	0.0322976	0.02837833	0.03183022	0.03015225	0.0279395	0.03820786	0.03127567	0.0345289	0.07085291	0.02757078	0.02620608	0.1647941	0.01466976	0.04632489	0.01723598	0.01480964	0.01853144	0.01404225	0.01297957	0.9421538	0.01210752	0.01779537	0.01645306	0.01478634	0.03499743	0.01886843
EFNA1_P7_F	EFNA1	B61, EFL1, ECKLG, EPLG1, LERK1, TNFAIP4	0.01650074	0.01368279	0.01337344	0.01073582	0.02112321	0.03467546	0.02036961	0.01450129	0.02020171	0.02205496	0.02390717	0.02214829	0.02758756	0.0246467	0.02657801	0.01990037	0.01202212	0.01836185	0.01412465	0.02959019	0.02129911	0.02035886	0.02107186	0.02226438	0.03299811	0.02222837	0.02794296	0.02269802	0.03048323	0.04135256	0.02071778	0.04514197	0.03113783	0.02186756	0.01986256	0.03022187	0.01756656	0.01236892	0.0159944	0.01660653	0.4571233	0.01067092	0.0154402	0.0193763	0.01929465	0.03012926	0.0137835
EFNB3_E17_R	EFNB3	EFL6, EPLG8, LERK8	0.4044186	0.4214897	0.1753176	0.1757133	0.29131	0.3268149	0.2786575	0.2787498	0.7921295	0.7290241	0.7188113	0.7125463	0.7442937	0.6669494	0.6383232	0.381697	0.3727041	0.3086316	0.2753212	0.6915827	0.6923951	0.7221016	0.7249383	0.7455372	0.7284237	0.6994061	0.6705725	0.7113315	0.6457518	0.3866157	0.3726278	0.271253	0.3073204	0.1770226	0.1881553	0.2306711	0.2030856	0.2590234	0.2251661	0.2558458	0.3066512	0.5251954	0.4554951	0.2191526	0.3340067	0.3777561	0.2321471
EFNB3_P442_R	EFNB3	EFL6, EPLG8, LERK8	0.05089745	0.04144708	0.05250469	0.03713423	0.0584991	0.06574716	0.04446574	0.07269464	0.1729584	0.1310319	0.1580969	0.131087	0.1631157	0.1168014	0.1458866	0.01872175	0.03696744	0.04759945	0.05017905	0.1526253	0.1187369	0.1569665	0.128893	0.1498257	0.1284969	0.1202844	0.1286732	0.1295653	0.1530715	0.09939368	0.0870308	0.06049997	0.06962598	0.1142326	0.1093594	0.04410426	0.06995103	0.05085348	0.03421881	0.03826996	0.06721756	0.1462165	0.08404245	0.04427379	0.1212267	0.1031282	0.1287031
EGF_E339_F	EGF	URG	0.950811	0.94407	0.9658732	0.9712147	0.9465508	0.9048362	0.9594775	0.9610018	0.968659	0.9727467	0.9695483	0.9697994	0.9648588	0.9578713	0.9597365	0.9525564	0.9523819	0.9515941	0.964572	0.9716273	0.9717239	0.9670833	0.9654706	0.9687325	0.9639092	0.9724104	0.9725106	0.969183	0.9689494	0.960659	0.9677775	0.9519757	0.955065	0.9586116	0.9571091	0.9626713	0.9629046	0.9696021	0.9668281	0.9599922	0.9644746	0.9576896	0.9458662	0.8690507	0.5344427	0.9606885	0.9578129
EGF_P242_R	EGF	URG	0.817923	0.7685067	0.8762464	0.8830622	0.842089	0.8491818	0.8585528	0.8442045	0.8780661	0.9038687	0.8994052	0.8805927	0.9063739	0.8617371	0.8815114	0.7704018	0.8352583	0.8589339	0.8626298	0.9257951	0.9316211	0.885913	0.9105378	0.9035118	0.8747998	0.9069589	0.860356	0.8804829	0.8553859	0.8739247	0.8897179	0.8647131	0.8088084	0.8224488	0.7476901	0.8941542	0.86369	0.5581363	0.7856786	0.5065951	0.3917734	0.8605531	0.7228937	0.782259	0.792894	0.7702131	0.710883
EGF_P413_F	EGF	URG	0.7914433	0.8245534	0.8038625	0.8324037	0.8831397	0.8779245	0.850852	0.8747666	0.839713	0.8686931	0.8735846	0.8657961	0.8303289	0.8507125	0.8562676	0.8479585	0.7718801	0.9347141	0.8952007	0.8483165	0.8682676	0.7872348	0.8398116	0.8607242	0.8664631	0.8572457	0.7751818	0.8410613	0.8211794	0.6292793	0.732667	0.6053644	0.7083361	0.6491542	0.5980223	0.2254985	0.5267827	0.2157967	0.1484984	0.1217397	0.5366414	0.08713769	0.5171806	0.7431898	0.1860376	0.6322318	0.3521674
EGFR_E295_R	EGFR	ERBB, mENA, ERBB1	0.02032575	0.02003496	0.01521791	0.01732915	0.02891584	0.06181578	0.02302102	0.02313203	0.03815461	0.03183669	0.03619089	0.03985336	0.04717303	0.03470181	0.03897961	0.02138456	0.02479428	0.03066869	0.01994841	0.03418738	0.0266486	0.03146052	0.02980116	0.02716476	0.03453309	0.04374799	0.08378194	0.03358569	0.04385011	0.2167733	0.04742279	0.03533945	0.03574855	0.02062225	0.03543516	0.01775705	0.02546503	0.661482	0.9365367	0.6874649	0.7644624	0.7464072	0.7655565	0.2860703	0.01669642	0.5324459	0.9154552
EGFR_P260_R	EGFR	ERBB, mENA, ERBB1	0.05539507	0.03644043	0.03254565	0.03172525	0.04009433	0.07227709	0.04783025	0.04824904	0.062924	0.05704549	0.05867686	0.05811101	0.07252119	0.05567997	0.06325285	0.05099166	0.04339324	0.03429845	0.05732723	0.06459249	0.0554743	0.04615272	0.07758521	0.05798289	0.06105039	0.05344624	0.1119245	0.08436029	0.07853004	0.2629269	0.1078679	0.07284772	0.1267158	0.02337492	0.04084499	0.2384283	0.04245669	0.7726103	0.9113985	0.8354136	0.8860413	0.8299587	0.8704571	0.3646531	0.03829812	0.06761089	0.4238342
EGR4_E70_F	EGR4	NGFIC, NGFI-C, PAT133	0.04603502	0.03231966	0.1864692	0.2675117	0.1565344	0.1392613	0.1436292	0.188647	0.02890616	0.03838497	0.03342727	0.0391502	0.02576419	0.067506	0.04526982	0.03763675	0.03787339	0.164895	0.1686124	0.06381676	0.05488424	0.02757115	0.06121712	0.09578313	0.04189609	0.02474038	0.03709753	0.03076258	0.03326534	0.2642238	0.2583528	0.1910959	0.2426175	0.1885334	0.1917903	0.2789772	0.2491444	0.1945818	0.225697	0.1801238	0.4913737	0.3801598	0.1664703	0.2073853	0.2067823	0.2269486	0.2198058
EGR4_P479_F	EGR4	NGFIC, NGFI-C, PAT133	0.02947092	0.04570417	0.02743585	0.01904938	0.020047	0.03003781	0.02358834	0.02691307	0.07510123	0.07428156	0.07463986	0.07659571	0.07213014	0.07766418	0.07561595	0.03651629	0.02851842	0.02620346	0.04593944	0.07034723	0.06173588	0.0628253	0.07760959	0.07158438	0.06387373	0.07129808	0.06646874	0.06266594	0.06805383	0.03148799	0.03542663	0.02361793	0.02956213	0.03872015	0.02655254	0.02093948	0.02548872	0.0180904	0.02118744	0.01828145	0.1058259	0.02532701	0.01398424	0.01527577	0.02656422	0.04392733	0.01589611
EIF2AK2_E103_R	EIF2AK2	PKR, PRKR, EIF2AK1, MGC126524	0.01901415	0.01707979	0.04384793	0.03021082	0.06059276	0.07466768	0.04648414	0.04087112	0.02968956	0.03160428	0.03147844	0.03277246	0.038923	0.03600935	0.03764814	0.02097001	0.01459978	0.06139122	0.0457013	0.03529727	0.03077777	0.02944203	0.03553065	0.03022135	0.03341092	0.03620359	0.04168331	0.04159211	0.03946823	0.06373536	0.05844805	0.04649903	0.06560375	0.04209198	0.04035516	0.05904718	0.0621325	0.04040938	0.0511153	0.02681616	0.03306721	0.0298072	0.04321656	0.04318403	0.0403686	0.05465919	0.03767693
EIF2AK2_P313_F	EIF2AK2	PKR, PRKR, EIF2AK1, MGC126524	0.03162147	0.02673081	0.02484704	0.04293286	0.03620825	0.05852321	0.03529133	0.02825494	0.0632474	0.02496148	0.03785351	0.03417278	0.06198367	0.02582239	0.03567329	0.03581735	0.03197689	0.05497741	0.05938463	0.03868927	0.04643101	0.04586829	0.03462142	0.02858042	0.03017062	0.05523149	0.0452898	0.05399631	0.028335	0.04300852	0.06167975	0.04167681	0.04742709	0.0343665	0.05756842	0.02811942	0.04022094	0.02234135	0.02551815	0.01967775	0.0259354	0.03359924	0.02714057	0.04722052	0.03501003	0.06623008	0.02530371
ELK3_P514_F	ELK3	ERP, NET, SAP2	0.0904809	0.08317933	0.06205069	0.09828471	0.05336057	0.1435736	0.07124839	0.08875636	0.1635712	0.1754651	0.08872577	0.1512435	0.07044828	0.08116218	0.1395272	0.07416993	0.06294691	0.1071175	0.1016238	0.1311226	0.1251921	0.2099069	0.1670911	0.1844472	0.07466888	0.1560712	0.06680302	0.06288435	0.07428671	0.08042978	0.09616642	0.09564621	0.1656455	0.3472703	0.1648676	0.1512717	0.3037604	0.1526392	0.09639542	0.1358181	0.1233471	0.09465089	0.1081667	0.2243091	0.1016435	0.2561071	0.05735162
ELL_P693_F	ELL	Men, ELL1, C19orf17, ELL_HUMAN, DKFZp434I1916	0.5070703	0.4624611	0.4463998	0.4725814	0.4807657	0.3840106	0.4624457	0.3762928	0.4630699	0.4899749	0.4519622	0.465141	0.3490635	0.4815871	0.4176782	0.4762107	0.3979102	0.5194619	0.4955646	0.5692658	0.3455867	0.3039421	0.4201136	0.3159524	0.3466836	0.365792	0.2602934	0.4649424	0.298518	0.3569676	0.4106486	0.5564882	0.4364377	0.4023448	0.4086927	0.4837779	0.45223	0.1603292	0.05837638	0.08676385	0.1039431	0.06328137	0.2603946	0.3033698	0.09681042	0.2615025	0.02606097
EMR3_E61_F	EMR3	.	0.1720108	0.2068685	0.236197	0.2114048	0.05313037	0.2565661	0.2272408	0.225187	0.5379091	0.5790196	0.4915603	0.5817284	0.6173475	0.4500858	0.558095	0.04388586	0.2040922	0.1079266	0.1250908	0.7035393	0.6429996	0.6279605	0.5942019	0.543276	0.3286656	0.3588223	0.05516285	0.1049052	0.08472484	0.03284664	0.0407486	0.05894006	0.2207269	0.07008988	0.2328804	0.09386612	0.2760624	0.1767231	0.03969176	0.1092296	0.1350985	0.1250868	0.06894785	0.4270595	0.3439054	0.3183792	0.02496258
EMR3_P1297_R	EMR3	.	0.8432843	0.8315079	0.8291115	0.8343641	0.8222898	0.8819673	0.8836586	0.8667211	0.918156	0.9491166	0.9267374	0.9085308	0.9273445	0.9076453	0.9240522	0.9443387	0.8382332	0.9723151	0.9533783	0.9610595	0.9673786	0.9429802	0.9519281	0.952975	0.9561525	0.9472126	0.955842	0.933023	0.940541	0.9514518	0.9528744	0.910925	0.9418176	0.9559093	0.9433107	0.9206874	0.9407449	0.5270197	0.1920117	0.5180207	0.4051691	0.3901643	0.3234963	0.8091105	0.3266582	0.8460116	0.7093407
EMR3_P39_R	EMR3	.	0.1244024	0.1304711	0.1977201	0.1765178	0.09254167	0.207856	0.1897427	0.2788574	0.3504747	0.3341757	0.2960854	0.3154716	0.35199	0.2403839	0.3883248	0.05851907	0.1469276	0.1427505	0.2151816	0.4184347	0.3781153	0.4148546	0.4255045	0.4430185	0.1994736	0.1533526	0.1672191	0.09876046	0.09964102	0.1315348	0.09003054	0.1372721	0.1734531	0.1038944	0.100624	0.130889	0.1549596	0.2253341	0.1546192	0.1791463	0.3073723	0.230031	0.2230484	0.3275451	0.4087678	0.2928067	0.07843434
ENC1_P484_R	ENC1	NRPB, CCL28, ENC-1, PIG10, TP53I10	0.0556716	0.04706546	0.02500285	0.03580407	0.03232398	0.05242514	0.02739068	0.02847693	0.05923934	0.07628752	0.06414464	0.07130174	0.07808203	0.06529023	0.08361418	0.04665317	0.03094147	0.02665781	0.02437775	0.06446842	0.06425009	0.05572831	0.06708647	0.06410338	0.05838057	0.05677778	0.07169797	0.07897601	0.07890033	0.04845618	0.03068208	0.03060415	0.04299451	0.02621247	0.02396052	0.02317557	0.02502044	0.03147995	0.03511646	0.02671213	0.02731112	0.02419089	0.04266699	0.02341646	0.02839847	0.05582421	0.04966448
EPHA1_E46_R	EPHA1	EPH, EPHT, EPHT1	0.02894025	0.02422063	0.01465151	0.0302735	0.02153577	0.04794036	0.01972758	0.02353382	0.02526021	0.02452794	0.02868556	0.02964406	0.03020307	0.02842484	0.03473674	0.0253979	0.02017869	0.02435653	0.01726598	0.02807929	0.02366374	0.02554743	0.02425219	0.02660174	0.02796861	0.02295272	0.03417105	0.02906755	0.03507821	0.02588095	0.02577267	0.03058241	0.03623443	0.02314153	0.03288889	0.02708132	0.02940016	0.01953235	0.02609185	0.01697328	0.01786341	0.02375828	0.02504648	0.01533337	0.01994289	0.05476831	0.02224128
EPHA1_P119_R	EPHA1	EPH, EPHT, EPHT1	0.0230315	0.02149846	0.01276482	0.01512944	0.01552292	0.02304566	0.01404657	0.01610877	0.05562012	0.05178148	0.05875185	0.05777053	0.05479799	0.0583993	0.05566819	0.02021739	0.01406953	0.01302567	0.01053429	0.0491221	0.04560503	0.05598778	0.05593937	0.07106135	0.05477173	0.04917541	0.04973281	0.05039855	0.05968822	0.023185	0.0219209	0.01588294	0.02477587	0.0127468	0.01317333	0.01275913	0.02182421	0.01967766	0.01377839	0.02301221	0.02021106	0.0166222	0.02066161	0.02034827	0.01636704	0.0375936	0.01705498
EPHA2_P203_F	EPHA2	ECK	0.5624004	0.5524411	0.6530516	0.5128631	0.337181	0.5613686	0.6042865	0.5382366	0.7010669	0.7319002	0.5296097	0.5965773	0.656949	0.5598939	0.6501527	0.1927464	0.5638404	0.4416603	0.473559	0.8079067	0.7768474	0.7958087	0.8163977	0.8207689	0.6079456	0.6305941	0.4263595	0.3498101	0.4144567	0.7037885	0.529822	0.5264286	0.8551362	0.7489023	0.6279533	0.7731675	0.4696369	0.8938339	0.1863751	0.8924546	0.8815359	0.8935294	0.6977494	0.7616922	0.3178152	0.8640985	0.633744
EPHA2_P340_R	EPHA2	ECK	0.4009134	0.3700832	0.3597089	0.3927884	0.3045086	0.3675228	0.4824369	0.4036316	0.4642139	0.5444159	0.4998468	0.5400857	0.5173436	0.484946	0.5084907	0.2385829	0.309108	0.3445907	0.3534049	0.6442426	0.5685064	0.5799663	0.5831266	0.5023021	0.398159	0.4696394	0.4494717	0.4237147	0.357731	0.5432738	0.450337	0.3068224	0.2501057	0.6336845	0.4539595	0.5780175	0.4412257	0.3598291	0.0596488	0.7282836	0.3328034	0.3071335	0.4680834	0.5258667	0.1017207	0.5111185	0.8177714
EPHA3_E156_R	EPHA3	ETK, HEK, ETK1, HEK4, TYRO4	0.0634221	0.05978631	0.05695087	0.04449256	0.03293371	0.05371555	0.04019626	0.06060844	0.08335	0.09097264	0.0721302	0.09905449	0.06611376	0.05186245	0.07224285	0.04234582	0.05037262	0.03141631	0.0593733	0.1111213	0.071241	0.0713352	0.05660488	0.1059001	0.08176035	0.06209162	0.0820673	0.09168223	0.09301965	0.3466242	0.09396091	0.03771845	0.05893802	0.0675151	0.1138696	0.0737316	0.0462274	0.8084395	0.08643146	0.840738	0.8836861	0.1770771	0.8010519	0.5597093	0.02537529	0.6044738	0.5993034
EPHA3_P106_R	EPHA3	ETK, HEK, ETK1, HEK4, TYRO4	0.06601976	0.05227052	0.1438047	0.1339222	0.1	0.07102022	0.1049337	0.05624779	0.08586305	0.08064505	0.0927636	0.06637049	0.1027594	0.04383198	0.08898227	0.03824016	0.0756415	0.04522092	0.06596802	0.08199172	0.06577355	0.08683594	0.05265376	0.06027222	0.111589	0.05723234	0.1230443	0.07138688	0.09954984	0.413585	0.1500251	0.08563865	0.05687183	0.133194	0.05043624	0.07402477	0.07578883	0.8043255	0.09198174	0.8912445	0.9227743	0.8081133	0.9076145	0.7238419	0.05984927	0.08815845	0.8777657
EPHA5_E158_R	EPHA5	CEK7, EHK1, HEK7, TYRO4	0.02261203	0.0164137	0.01920338	0.01562816	0.01459739	0.04014555	0.01819307	0.02048449	0.06386121	0.04730005	0.04190555	0.05381834	0.05185971	0.04925058	0.05234352	0.01692372	0.01815044	0.01697018	0.0195286	0.04696373	0.03867605	0.04817161	0.04183668	0.04860482	0.0644982	0.05330146	0.09441905	0.09053543	0.05469412	0.2855016	0.07811471	0.2509104	0.02568395	0.01586146	0.05539236	0.01976414	0.02785929	0.6841079	0.4009445	0.706161	0.6528828	0.5150762	0.8410313	0.2887168	0.2360508	0.3793591	0.8375193
EPHA5_P66_F	EPHA5	CEK7, EHK1, HEK7, TYRO4	0.346466	0.3738651	0.522661	0.561165	0.3423957	0.4171772	0.3810581	0.4294115	0.4532633	0.5649562	0.5391585	0.4887947	0.6216559	0.5047823	0.5506989	0.2767454	0.5339539	0.3355675	0.4302587	0.6462011	0.5611787	0.5291095	0.5830622	0.4434845	0.4986414	0.6326963	0.7326663	0.6863744	0.6868361	0.8403271	0.7347307	0.6445883	0.4787035	0.72276	0.4981861	0.627139	0.5835077	0.7166561	0.9103867	0.773275	0.8539388	0.8162837	0.886596	0.7643644	0.5150818	0.8712881	0.8831722
EPHA7_E6_F	EPHA7	EHK3, HEK11	0.04415204	0.03583087	0.02035139	0.02798117	0.04409199	0.08233798	0.05141724	0.0407002	0.08013703	0.07037915	0.06150716	0.07372396	0.07228907	0.05378831	0.05719668	0.02411111	0.03188204	0.04808682	0.05219286	0.07316929	0.05185934	0.0649057	0.05614109	0.06415221	0.08033247	0.05337778	0.0944849	0.112789	0.09615918	0.3335291	0.07195984	0.04982638	0.05452002	0.04646338	0.04784298	0.08001871	0.04659344	0.6275461	0.8017733	0.5547951	0.7646979	0.7617831	0.7885282	0.344193	0.04431019	0.2772314	0.8671186
EPHA7_P205_R	EPHA7	EHK3, HEK11	0.03856946	0.02781011	0.03302246	0.03186155	0.05066656	0.0831802	0.03776002	0.04170221	0.2227082	0.1864764	0.2053387	0.2029811	0.1803705	0.1571986	0.1612253	0.01896342	0.02303828	0.03682414	0.0239963	0.1667756	0.1332124	0.1741087	0.132609	0.1715051	0.147831	0.1461421	0.1839284	0.1615419	0.1577305	0.3111235	0.08398564	0.0398101	0.04997664	0.02831719	0.02923012	0.04562392	0.05767817	0.7461411	0.08184834	0.6545181	0.8406303	0.8243934	0.8402271	0.4093297	0.04306531	0.5039278	0.7712948
EPHA8_P256_F	EPHA8	EEK, HEK3, KIAA1459	0.04414259	0.0435321	0.08330923	0.1606997	0.08116984	0.1126255	0.1022447	0.09416268	0.05688794	0.07680557	0.04820883	0.08433929	0.09982049	0.07008334	0.07107373	0.03995339	0.04230004	0.1030093	0.07274853	0.09373075	0.06246666	0.0668718	0.05294871	0.05673299	0.08509173	0.05499439	0.1084679	0.09741016	0.07880746	0.2021522	0.1197553	0.1289599	0.08589356	0.06120168	0.08503343	0.1050059	0.08291589	0.4832332	0.3110788	0.2488879	0.5335897	0.5394017	0.50165	0.2162876	0.1284781	0.2920445	0.5430191
EPHA8_P456_R	EPHA8	EEK, HEK3, KIAA1459	0.6624925	0.7655742	0.7951512	0.8565957	0.8274981	0.7807875	0.7901186	0.7654021	0.8524459	0.8173361	0.7855308	0.7413763	0.7882149	0.8183908	0.7933258	0.7795774	0.7576224	0.8217279	0.8642493	0.8084499	0.7701388	0.7822071	0.8095011	0.7657006	0.8102666	0.787489	0.7684416	0.829116	0.7931362	0.8348789	0.8329632	0.7882073	0.6167002	0.7953122	0.897826	0.8160092	0.70408	0.8459795	0.2248745	0.9333948	0.9265765	0.9157296	0.6464916	0.8471453	0.4596596	0.8899467	0.8027508
EPHB1_P503_F	EPHB1	ELK, NET, Hek6, EPHT2	0.09027432	0.08957931	0.1278423	0.09249046	0.06916228	0.09726215	0.1090052	0.1225955	0.1570563	0.1045204	0.1173326	0.1377832	0.1232621	0.07631828	0.1092099	0.07523697	0.07222653	0.09185204	0.09880647	0.09002754	0.09825115	0.105068	0.09750792	0.1176245	0.09680132	0.09066573	0.07676813	0.07950273	0.1092602	0.07614323	0.05654386	0.03582776	0.04332345	0.04191089	0.04225875	0.04852548	0.03927673	0.0400615	0.0465942	0.04418871	0.08019517	0.04046837	0.03487313	0.08029066	0.05096494	0.05955472	0.03693145
EPHB2_E297_F	EPHB2	DRT, ERK, Hek5, EPHT3, Tyro5, MGC87492	0.01411804	0.01400399	0.01498017	0.01755654	0.02803843	0.05073931	0.02746277	0.02828085	0.02440554	0.02521106	0.02281934	0.02595242	0.02642596	0.0224234	0.02970704	0.01458139	0.01893084	0.02918943	0.02089279	0.02428015	0.02162861	0.01735639	0.02741782	0.0238177	0.02317392	0.02284758	0.02801522	0.02730603	0.03320011	0.03345404	0.017495	0.02528309	0.03033101	0.01427183	0.01840223	0.01402925	0.01855109	0.01534479	0.01384594	0.01523696	0.01662632	0.01358741	0.01712271	0.0121589	0.01875144	0.02012865	0.01910959
EPHB2_P165_R	EPHB2	DRT, ERK, Hek5, EPHT3, Tyro5, MGC87492	0.04197432	0.03863303	0.03079895	0.03479282	0.05790112	0.1081987	0.05058892	0.04936114	0.05216166	0.05000371	0.05312337	0.04850374	0.06061761	0.04632498	0.05351339	0.07082619	0.03255061	0.08046075	0.03808348	0.05153178	0.05185972	0.04899406	0.05483551	0.05540556	0.05525843	0.0445529	0.06221611	0.05450618	0.09970076	0.0791879	0.04036451	0.05258191	0.06735422	0.04019864	0.04427624	0.0460166	0.0517621	0.03502439	0.06877333	0.0322233	0.03441534	0.03247296	0.07562788	0.03303765	0.1351494	0.03411946	0.05508905
EPHB3_E0_F	EPHB3	ETK2, HEK2, TYRO6	0.02303877	0.01838484	0.02262242	0.01936302	0.03214005	0.08092152	0.04372387	0.04099826	0.02662192	0.02780745	0.02411761	0.02344722	0.02644708	0.02760018	0.03724236	0.0160428	0.02933534	0.04622883	0.03263403	0.03575042	0.02686107	0.02518619	0.03669566	0.02902115	0.02879969	0.02421608	0.0260261	0.06731709	0.04189277	0.06605469	0.05513126	0.03678228	0.0541806	0.02779217	0.03448458	0.04312529	0.04374874	0.6106046	0.3178114	0.9115722	0.9167645	0.8772364	0.7929232	0.03086585	0.03499254	0.03843314	0.04783485
EPHB3_P569_R	EPHB3	ETK2, HEK2, TYRO6	0.05944334	0.05940204	0.0530741	0.06257513	0.05331833	0.08122602	0.03380033	0.05246009	0.1292884	0.1209019	0.1059248	0.1651869	0.1710198	0.1216442	0.1546149	0.05591918	0.04810609	0.0560919	0.02353708	0.1452639	0.1619738	0.1353443	0.1903533	0.1811669	0.1125354	0.130621	0.1877902	0.1292793	0.120536	0.1512803	0.07551841	0.04076279	0.04158925	0.05837595	0.1053508	0.03693515	0.04398536	0.0283337	0.01420821	0.5318508	0.6207708	0.4352634	0.1951611	0.1311712	0.03184567	0.08396965	0.4426466
EPHB4_E476_R	EPHB4	HTK, MYK1, TYRO11	0.02183865	0.02839585	0.1793072	0.2723222	0.1578722	0.1110622	0.1574947	0.1345476	0.03700387	0.03857501	0.04211077	0.04445896	0.0438569	0.04894794	0.04222733	0.02358522	0.02595821	0.133541	0.1961854	0.04788493	0.03722046	0.02921531	0.04112595	0.03421462	0.03348631	0.03082948	0.05709524	0.1455074	0.05515168	0.2369455	0.1487782	0.117061	0.2125278	0.1036051	0.1190573	0.1698509	0.2099079	0.5085946	0.1905291	0.02917898	0.6641667	0.4174045	0.2367024	0.1465861	0.07412066	0.09203383	0.1396787
EPHB4_P313_R	EPHB4	HTK, MYK1, TYRO11	0.07367431	0.05813238	0.06072147	0.05773704	0.04390376	0.0798951	0.05501131	0.05729796	0.03980433	0.04527167	0.05548226	0.04688997	0.1151601	0.07362371	0.05259895	0.04300825	0.06261382	0.03646768	0.02507446	0.09671006	0.05427914	0.07193903	0.03587592	0.04743094	0.116419	0.04827378	0.06931735	0.06819954	0.04655039	0.2073595	0.06616396	0.06603429	0.08420067	0.05261661	0.07759115	0.08241352	0.05732207	0.8580475	0.06080753	0.6730151	0.8418691	0.2382447	0.8267276	0.05281437	0.04184636	0.09626284	0.05195941
EPHB6_E342_F	EPHB6	HEP	0.0437918	0.04440853	0.04986164	0.03169999	0.04251309	0.05986763	0.04138812	0.04093641	0.1011544	0.06676652	0.07265805	0.09258386	0.09654542	0.06469128	0.06602134	0.03534731	0.03010944	0.03530394	0.0232833	0.06561037	0.05925382	0.06147555	0.06445386	0.04865666	0.04877675	0.05812158	0.07195934	0.06427553	0.0637483	0.04884053	0.05296312	0.03764729	0.05416464	0.02357775	0.1133816	0.07582302	0.02925368	0.02896325	0.0312164	0.0303295	0.02222886	0.3331419	0.05764142	0.03259168	0.0404845	0.05413355	0.0306414
EPHB6_P827_R	EPHB6	HEP	0.03145984	0.03154112	0.02278497	0.01628509	0.02307183	0.04961007	0.0215472	0.02543372	0.04184198	0.03698277	0.03514852	0.06318802	0.04337939	0.07366703	0.05348031	0.02635673	0.01745807	0.02684543	0.01748404	0.04801543	0.03666031	0.0279388	0.04455067	0.0329091	0.0658687	0.03855094	0.04148084	0.0405564	0.04096917	0.02858271	0.03108846	0.03284013	0.03114879	0.02606319	0.02117584	0.01940199	0.01777488	0.01627024	0.01281798	0.01284019	0.02155043	0.01536154	0.02126298	0.01452141	0.01787584	0.03972593	0.01565382
EPHX1_E152_F	EPHX1	MEH, EPHX, EPOX	0.7895873	0.8126805	0.7498568	0.7650319	0.8152558	0.8372796	0.8231354	0.8508108	0.8546541	0.8610399	0.8630084	0.861159	0.813638	0.8391166	0.8541784	0.8858207	0.7251242	0.9094251	0.8541319	0.8169998	0.8467949	0.8146284	0.8597724	0.8109303	0.8354101	0.8425392	0.7494678	0.7585164	0.8101866	0.4963838	0.6107211	0.2103501	0.3527552	0.2352409	0.2456417	0.1199238	0.3499145	0.1785158	0.0794377	0.1184052	0.1271899	0.1734323	0.1997844	0.460861	0.2103725	0.5055969	0.0376346
EPHX1_P1358_R	EPHX1	MEH, EPHX, EPOX	0.8594159	0.8590536	0.7475486	0.752018	0.8458653	0.8254136	0.8254437	0.8378308	0.8695318	0.824542	0.8624789	0.8079016	0.7795476	0.7572243	0.7927797	0.9206099	0.8230064	0.8591593	0.8396565	0.7639018	0.7771384	0.8048901	0.8341621	0.8438129	0.8273078	0.7878056	0.6869695	0.7796211	0.783152	0.4592758	0.4939091	0.2111157	0.2155956	0.2601753	0.2477311	0.1254176	0.2695281	0.2296954	0.1057988	0.1695462	0.1460061	0.09358889	0.1462074	0.4563984	0.3039785	0.5229903	0.07647395
EPHX1_P22_F	EPHX1	MEH, EPHX, EPOX	0.9178978	0.9239374	0.9376758	0.9294836	0.9486946	0.9509525	0.9446914	0.9524369	0.945213	0.9472588	0.9473364	0.9437404	0.9407129	0.9357818	0.9314047	0.9209659	0.9062011	0.9493091	0.9589139	0.9451539	0.943992	0.9318526	0.9444189	0.9506125	0.9404088	0.9458603	0.9258072	0.9179755	0.9366881	0.8909732	0.9217372	0.7483174	0.7279748	0.6741768	0.8401428	0.6941516	0.7549598	0.4503287	0.7656877	0.3459731	0.2795239	0.5370253	0.2667132	0.8070316	0.6250572	0.7474935	0.4084545
EPM2A_P113_F	EPM2A	EPM2, MELF	0.08446709	0.06543156	0.06307416	0.03691506	0.07809433	0.08930312	0.06529637	0.08726472	0.06853475	0.05467652	0.05670544	0.05126574	0.05671382	0.04150728	0.0624562	0.06808478	0.05166608	0.08556849	0.08568571	0.04216506	0.0513163	0.05247266	0.053999	0.05111455	0.04137127	0.04575011	0.04523	0.09011012	0.03687141	0.0767103	0.08174885	0.06984667	0.07117018	0.04117366	0.05414736	0.07361476	0.0564302	0.05429662	0.06628716	0.06203553	0.08456959	0.04364528	0.045905	0.0511696	0.0578068	0.06075723	0.06142277
EPM2A_P64_R	EPM2A	EPM2, MELF	0.0301944	0.03132531	0.0205397	0.02134508	0.03415561	0.05142063	0.03165353	0.02979418	0.03203876	0.03037498	0.04160611	0.03444807	0.04254887	0.03104652	0.04267981	0.02768572	0.02709223	0.03088083	0.02288217	0.03912934	0.02989396	0.03208831	0.03117264	0.03810837	0.02970351	0.03083947	0.03482226	0.03035463	0.03772949	0.03002854	0.03345704	0.02785777	0.03131559	0.02494585	0.02104049	0.01952584	0.02457497	0.01809531	0.03221317	0.01780998	0.01764418	0.01945246	0.02197853	0.0295622	0.02559966	0.03630222	0.01987624
EPO_E244_R	EPO	EP	0.03195102	0.05057844	0.02942695	0.06403373	0.04302423	0.05522229	0.02680878	0.02837606	0.02468992	0.02059165	0.02963042	0.02543093	0.04314442	0.0321589	0.03600706	0.0574837	0.03270479	0.03204346	0.03017359	0.0363158	0.02156926	0.01798772	0.02027689	0.02949946	0.03199029	0.02726448	0.07056065	0.03307132	0.03661984	0.2134854	0.08563999	0.03533267	0.08152184	0.04117155	0.05974875	0.02102665	0.03317659	0.3972933	0.06609251	0.8775561	0.3936616	0.8451297	0.2932341	0.2662478	0.02382842	0.07308989	0.7866631
EPO_P162_R	EPO	EP	0.07769927	0.05357476	0.1128895	0.1810282	0.1011533	0.1039705	0.1347555	0.09113909	0.1280034	0.1009056	0.1105606	0.1079649	0.08864294	0.1461389	0.1330827	0.05253067	0.03397796	0.1041479	0.1126143	0.07741122	0.1042782	0.08716145	0.09151051	0.06350686	0.07075855	0.06652652	0.1836561	0.1628292	0.08248441	0.2687785	0.1682896	0.1032108	0.1487158	0.09497026	0.2494662	0.1879263	0.1701167	0.3413896	0.1388953	0.1247569	0.4046222	0.4620064	0.5169358	0.1181005	0.136465	0.1517174	0.10121
EPS8_E231_F	EPS8	.	0.07182267	0.06882105	0.1143486	0.1422076	0.1068973	0.1223777	0.1451029	0.1313246	0.04621678	0.03519778	0.0486699	0.05252196	0.04511433	0.06550275	0.0555689	0.0532776	0.05362225	0.1420899	0.130898	0.04354503	0.04309077	0.05191571	0.03973439	0.05235601	0.04933681	0.05399342	0.04473267	0.05085011	0.04460996	0.1290398	0.1432754	0.1321678	0.1537228	0.1201293	0.135737	0.1915081	0.1496907	0.1846367	0.2412008	0.7958254	0.1509166	0.6188459	0.1684891	0.6032984	0.1723007	0.1334707	0.5735106
EPS8_P437_F	EPS8	.	0.04765315	0.0713859	0.1037579	0.09345251	0.07854318	0.1210847	0.1039043	0.1264511	0.254142	0.232104	0.1742341	0.1849901	0.2412294	0.1164303	0.147278	0.1725387	0.1262415	0.1070537	0.109907	0.2674176	0.1889779	0.1331605	0.1496972	0.1279574	0.1747701	0.170824	0.1708454	0.1373994	0.1361292	0.1867871	0.1594965	0.1420945	0.103062	0.08745214	0.08245571	0.1506011	0.1362953	0.1129293	0.2679606	0.8560518	0.07866406	0.8969465	0.08690456	0.6916685	0.08790472	0.2130555	0.9428506
ER_seq_a1_S60_F	ESR1	ER, ESR, Era, ESRA, NR3A1, major ORF, DKFZp686N23123	0.03046142	0.03397252	0.05316348	0.07575105	0.05025842	0.07549743	0.04646501	0.04861001	0.05250767	0.0294678	0.0510571	0.0596398	0.05849792	0.05265116	0.05170263	0.02696884	0.03588737	0.0544186	0.04916992	0.04166157	0.05190986	0.04623546	0.0694936	0.05837571	0.04706752	0.04359631	0.06036947	0.04611451	0.0584399	0.08277184	0.0597849	0.05160855	0.07319781	0.04566924	0.06362049	0.06799869	0.05854955	0.6545577	0.05670609	0.801466	0.03806466	0.02605006	0.09997252	0.0654231	0.05304301	0.05954938	0.07936592
ERBB2_P59_R	ERBB2	NEU, NGL, HER2, TKR1, HER-2, c-erb B2, HER-2/neu	0.01890669	0.0189669	0.01183364	0.009675356	0.0162487	0.03076537	0.01274592	0.01515833	0.01844679	0.0175003	0.01797811	0.01944206	0.02036276	0.02174118	0.02345623	0.01825813	0.01692036	0.01454638	0.01106883	0.02142137	0.01869422	0.01817079	0.01937366	0.02351369	0.02061139	0.02282975	0.02119154	0.02534902	0.02538892	0.01957656	0.02017179	0.01702086	0.01914889	0.01247466	0.01163471	0.01117208	0.01193193	0.01249479	0.01314613	0.01292884	0.01278962	0.009806709	0.01562369	0.01206584	0.01287838	0.02607339	0.01219308
ERBB3_E331_F	ERBB3	HER3, ErbB-3, c-erbB3, erbB3-S, MDA-BF-1, MGC88033, c-erbB-3, p180-ErbB3, p45-sErbB3, p85-sErbB3	0.04858254	0.04738755	0.02234981	0.02110499	0.03239449	0.05835558	0.03442119	0.03162544	0.1084287	0.127516	0.1036822	0.1123412	0.1273157	0.1087585	0.1090852	0.04253603	0.03823623	0.03105167	0.02120642	0.1072683	0.09703115	0.08398348	0.09079172	0.09343345	0.1099624	0.1109338	0.1634193	0.1146337	0.1451702	0.09839453	0.04865722	0.05151719	0.04649771	0.02866651	0.02910424	0.02623498	0.05315367	0.02668508	0.0396226	0.02965538	0.03433757	0.01465171	0.5254607	0.06097688	0.02913681	0.05023998	0.03860953
ERBB3_P870_R	ERBB3	HER3, ErbB-3, c-erbB3, erbB3-S, MDA-BF-1, MGC88033, c-erbB-3, p180-ErbB3, p45-sErbB3, p85-sErbB3	0.06951931	0.05766598	0.0861886	0.02382532	0.04477992	0.07956441	0.06732113	0.04844123	0.09848146	0.06458931	0.08465176	0.09907401	0.08131931	0.08601294	0.1083499	0.03353825	0.06567822	0.04334778	0.05553641	0.1296121	0.0849213	0.08687793	0.09031263	0.09798722	0.1037485	0.1011	0.1354763	0.06465217	0.06766757	0.2020293	0.1143358	0.0247786	0.04890538	0.0331108	0.04617518	0.1828794	0.05130918	0.04629696	0.02225022	0.6600919	0.2120455	0.4147586	0.03402003	0.05759357	0.05522546	0.1758007	0.0239221
ERBB4_P255_F	ERBB4	HER4, MGC138404	0.02736489	0.02571783	0.02136356	0.02234263	0.03029522	0.04385267	0.02968192	0.02766041	0.02297299	0.01803006	0.02281226	0.02711593	0.0274401	0.02877442	0.02887727	0.02545368	0.02613735	0.0279448	0.01897512	0.02891235	0.0228366	0.0228245	0.01925204	0.02663132	0.02465786	0.02906426	0.07432275	0.1293973	0.05049041	0.259813	0.04688532	0.04368846	0.03118474	0.01995625	0.02889777	0.03165527	0.03034935	0.7449337	0.7268374	0.8139848	0.8617476	0.8431774	0.8407371	0.5061681	0.0290703	0.06378989	0.9276657
ERBB4_P541_F	ERBB4	HER4, MGC138404	0.02139287	0.0214609	0.01633739	0.01458713	0.01780346	0.03968912	0.015481	0.01872746	0.02925196	0.06205162	0.03146078	0.03381395	0.05460803	0.03771039	0.05101373	0.01720457	0.02779802	0.0191442	0.01988851	0.04870255	0.04027051	0.03423654	0.04434143	0.03099164	0.05657637	0.06143647	0.1740119	0.3005999	0.09060267	0.4275104	0.1121343	0.03139606	0.04351154	0.01711583	0.01850706	0.02320924	0.03457076	0.7975659	0.6587903	0.8276781	0.8918066	0.8600389	0.8714536	0.4283043	0.5339826	0.5322593	0.9453749
ERCC1_P354_F	ERCC1	UV20	0.02665757	0.03039951	0.01610829	0.01928204	0.02028945	0.05004768	0.02043963	0.02404172	0.05234762	0.04095785	0.05936497	0.05123545	0.04473867	0.04094952	0.06022115	0.02562984	0.01738583	0.02558769	0.02198464	0.06913745	0.07041252	0.05876893	0.06046842	0.07294744	0.07535005	0.04483323	0.04867557	0.04556055	0.03784025	0.04054992	0.02682646	0.02101762	0.03147396	0.2296371	0.01965025	0.6523454	0.02375071	0.03957621	0.03084969	0.04753746	0.0498567	0.03546446	0.04985166	0.02729261	0.019038	0.06650852	0.02074975
ERCC1_P440_R	ERCC1	UV20	0.1994694	0.2407349	0.09963633	0.1512669	0.1123876	0.2873037	0.1928773	0.219568	0.3879403	0.5670583	0.315444	0.3945512	0.3917742	0.2758909	0.4825903	0.1641808	0.112175	0.3674231	0.2711485	0.6138548	0.6071039	0.5014075	0.5586321	0.6378229	0.4921223	0.4818481	0.2855497	0.2952387	0.3633355	0.1120666	0.1050527	0.04266154	0.06250097	0.451758	0.0755132	0.3503745	0.1287301	0.03996219	0.02743607	0.0591819	0.04839521	0.03068253	0.03263611	0.1474093	0.04269933	0.1980425	0.02342613
ERCC3_P1210_R	ERCC3	XPB, BTF2, GTF2H, RAD25, TFIIH	0.6505148	0.6892402	0.781503	0.676703	0.5486231	0.7899635	0.7712774	0.7994886	0.9387977	0.9514144	0.910487	0.919584	0.9276112	0.8866035	0.9246269	0.9010777	0.6846439	0.9339371	0.9194109	0.9650781	0.966056	0.951817	0.9510344	0.9560366	0.9516003	0.9591278	0.9528958	0.9436454	0.9473289	0.9080796	0.9144557	0.9382925	0.9436009	0.9621789	0.9487085	0.954082	0.9212868	0.6365474	0.5562268	0.6191387	0.4000193	0.4560145	0.4872878	0.8687788	0.6343988	0.8995887	0.7543464
ERCC6_P698_R	ERCC6	CSB, CKN2, COFS, RAD26	0.04233475	0.04870652	0.1417763	0.2579654	0.2151365	0.1634158	0.2474204	0.220322	0.06928261	0.06440758	0.06333163	0.05474995	0.08059719	0.09218068	0.06800012	0.06077724	0.0481929	0.2105557	0.1550033	0.06679852	0.06635465	0.0589638	0.07172448	0.05642714	0.07068557	0.05078978	0.07277425	0.04991147	0.06962139	0.1987273	0.2230465	0.4181134	0.2565406	0.2560006	0.2536088	0.4192122	0.2924687	0.1095047	0.3353404	0.08968249	0.1184106	0.1496245	0.1776315	0.2687893	0.1788928	0.1616007	0.2350851
ERG_E28_F	ERG	p55, erg-3	0.09160309	0.09837294	0.1041047	0.0766806	0.1026768	0.1037468	0.1211658	0.08642805	0.1215393	0.132751	0.1816686	0.09390795	0.1355987	0.08545091	0.09003869	0.05889357	0.07355127	0.09776192	0.1113135	0.1563467	0.1211811	0.1317126	0.1109197	0.1288103	0.1580424	0.1761964	0.2325214	0.1650297	0.1316131	0.5709165	0.2029331	0.1414652	0.6966938	0.548151	0.5128759	0.03003287	0.06989167	0.768261	0.8468362	0.896462	0.9187213	0.8628342	0.9440898	0.7181435	0.8007811	0.7757733	0.9484912
ERN1_P809_R	ERN1	IRE1, IRE1P, FLJ30999	0.1879991	0.1891876	0.2233354	0.171615	0.2464695	0.3877767	0.3795154	0.2846001	0.6130237	0.6757577	0.5529781	0.514991	0.5365859	0.5813823	0.6621371	0.1495484	0.1214397	0.5780061	0.4113408	0.5533676	0.5537528	0.5006515	0.5899589	0.7044373	0.5882872	0.5106113	0.4539103	0.5957345	0.5828775	0.1173542	0.1762391	0.5083906	0.2383872	0.3222587	0.3938897	0.07289653	0.2852904	0.06222904	0.01411495	0.06119224	0.03009648	0.02893882	0.04135993	0.1104073	0.03598728	0.263547	0.02585685
ESR1_E298_R	ESR1	ER, ESR, Era, ESRA, NR3A1, major ORF, DKFZp686N23123	0.04275186	0.04895845	0.02890116	0.01874839	0.02071556	0.0392808	0.02869278	0.02797037	0.0524013	0.0388676	0.04870204	0.03678459	0.07017888	0.0580893	0.05155178	0.05329081	0.04964229	0.03419475	0.01442088	0.04297423	0.04032913	0.05842427	0.06685936	0.06318442	0.04517261	0.02514103	0.04579864	0.03949587	0.03458969	0.062935	0.03014579	0.03135956	0.02682014	0.01821141	0.01960202	0.02378076	0.0175752	0.6059572	0.03630243	0.856249	0.03236153	0.4674596	0.04449016	0.02664466	0.02565982	0.04264358	0.02510219
ESR1_P151_R	ESR1	ER, ESR, Era, ESRA, NR3A1, major ORF, DKFZp686N23123	0.08403736	0.09811237	0.1765695	0.1072145	0.03151591	0.09468959	0.09152172	0.07448269	0.1353343	0.1429773	0.1233522	0.1592326	0.2068804	0.1367825	0.106612	0.03546461	0.1141462	0.04539555	0.06507683	0.3693615	0.1489709	0.337714	0.237435	0.1234187	0.09258857	0.07713813	0.1097128	0.05556783	0.06895167	0.1714691	0.07085885	0.04008137	0.2195009	0.08999218	0.05433427	0.02908968	0.09112327	0.8620361	0.03735688	0.9070283	0.1347944	0.449543	0.6615953	0.2591411	0.05463532	0.1613467	0.7606003
ESR2_E66_F	ESR2	Erb, ESRB, 5p152, NR3A2, ER-BETA, ESR-BETA	0.02314358	0.01778114	0.0195342	0.01704284	0.01378928	0.03309872	0.02286774	0.01591219	0.02452237	0.02539991	0.02795598	0.02146868	0.02710422	0.02163036	0.02616549	0.02281839	0.01622701	0.01653176	0.01091737	0.02318761	0.02447037	0.02398942	0.0221953	0.02375435	0.02346134	0.0189624	0.02414504	0.02406863	0.02390184	0.02732484	0.02825108	0.01873198	0.0282884	0.01294073	0.01776215	0.01794769	0.01473605	0.01403303	0.02319879	0.01588216	0.01726929	0.01368221	0.01573962	0.01254065	0.01637934	0.02270343	0.01877147
ESR2_P162_F	ESR2	Erb, ESRB, 5p152, NR3A2, ER-BETA, ESR-BETA	0.06890224	0.04955596	0.06479157	0.05131221	0.07330374	0.0795565	0.05131721	0.06850507	0.05190608	0.04676372	0.04669007	0.04017187	0.05080843	0.03292216	0.04650791	0.06615401	0.03766212	0.06344326	0.05617574	0.05212746	0.0438227	0.04842047	0.0537407	0.04656738	0.04652806	0.0413319	0.04918711	0.05107736	0.04266482	0.05689446	0.05262581	0.04616717	0.07319444	0.04085511	0.03850643	0.08131295	0.08190736	0.03155386	0.03208831	0.02892868	0.05497289	0.03531504	0.0530693	0.03256387	0.06077158	0.04173534	0.04561736
ETS1_E253_R	ETS1	ETS-1, EWSR2, FLJ10768	0.05775164	0.05655063	0.190484	0.1902213	0.1765874	0.1669001	0.1612777	0.1765787	0.04781398	0.03348354	0.07336313	0.05595874	0.04800987	0.1227322	0.08503586	0.04893334	0.05345783	0.1597996	0.1803921	0.05428748	0.04368811	0.1442655	0.09369649	0.1202574	0.05966629	0.09035615	0.03730838	0.04631012	0.04654101	0.2281491	0.2566752	0.1398296	0.1902585	0.1277063	0.1468586	0.1561936	0.1998504	0.07599114	0.06892341	0.05988175	0.06831726	0.1242734	0.05787203	0.1040956	0.09278661	0.1577505	0.0869631
ETS1_P559_R	ETS1	ETS-1, EWSR2, FLJ10768	0.02233583	0.02264269	0.01878837	0.01432788	0.02905371	0.04802544	0.0297948	0.02475012	0.01455736	0.01585512	0.01599666	0.01602149	0.02405732	0.02018461	0.02454072	0.01871001	0.01652396	0.03215515	0.02021002	0.01758074	0.01872445	0.01509908	0.01695712	0.01819628	0.02524393	0.01682561	0.02386255	0.02117017	0.02156332	0.0342564	0.0338454	0.02904756	0.03990256	0.01687438	0.02292221	0.02262776	0.02356134	0.01910846	0.01579427	0.01269083	0.01538666	0.01332482	0.01580502	0.02049235	0.02199264	0.03138303	0.01445924
ETS2_P684_F	ETS2	.	0.02166972	0.02078996	0.01419383	0.01979176	0.02068522	0.04507615	0.01803421	0.02053774	0.02703021	0.02521389	0.02679727	0.02288038	0.03183872	0.02202073	0.0285343	0.0162896	0.01600486	0.02152545	0.01615532	0.03151961	0.01978646	0.02257045	0.01992127	0.02072588	0.0317317	0.01794847	0.07318445	0.03115748	0.02736308	0.133525	0.05207543	0.02698267	0.03526937	0.02898192	0.01836834	0.02566077	0.02213223	0.696466	0.01491424	0.8007215	0.02213624	0.04007675	0.8798492	0.02805493	0.02982628	0.05070744	0.9198527
ETS2_P835_F	ETS2	.	0.03185175	0.03995652	0.03327722	0.02490493	0.03300511	0.06091586	0.03869168	0.03627874	0.05265557	0.03531602	0.03849334	0.03568985	0.04174319	0.04002935	0.05286827	0.02770988	0.02347651	0.04339892	0.04933366	0.04539779	0.03240423	0.0416297	0.03067786	0.02546282	0.03964492	0.0240704	0.09507109	0.04359343	0.03974368	0.1508378	0.1202606	0.05832466	0.06315849	0.0376067	0.03630539	0.04138996	0.04302216	0.7883972	0.03750956	0.8159069	0.02052335	0.01891847	0.8279356	0.03403094	0.03133887	0.07354537	0.9280266
ETV1_P235_F	ETV1	ER81, MGC104699, MGC120533, MGC120534, DKFZp781L0674	0.08972698	0.06657136	0.07355607	0.06331065	0.07987326	0.06819482	0.07005888	0.07562061	0.1146242	0.08040532	0.1146183	0.05359223	0.1151838	0.0592996	0.1012396	0.07616498	0.09821697	0.07830919	0.2128986	0.07284988	0.0611119	0.09249318	0.06990008	0.07340944	0.2246367	0.1609269	0.4745382	0.1287989	0.2017944	0.7286545	0.4129193	0.07781075	0.1830693	0.2305541	0.09788398	0.08070272	0.1551523	0.8655346	0.09680232	0.9074491	0.8428137	0.9257158	0.9046988	0.5221634	0.04526369	0.2282151	0.960618
ETV1_P515_F	ETV1	ER81, MGC104699, MGC120533, MGC120534, DKFZp781L0674	0.06996962	0.07062548	0.03676947	0.04945109	0.06906637	0.07668082	0.05318796	0.06221995	0.2242183	0.1697158	0.2541069	0.1900745	0.2018909	0.1704689	0.1529948	0.0700511	0.06075912	0.05745445	0.09468392	0.2148266	0.1627488	0.2031744	0.1614711	0.1561572	0.1620475	0.1700122	0.3750248	0.4370626	0.3432835	0.5561862	0.2426257	0.07814768	0.114392	0.4493246	0.1177678	0.05370238	0.136642	0.1880576	0.03914772	0.8493941	0.7789425	0.8023244	0.7627482	0.3650682	0.08473893	0.2303314	0.9353046
ETV6_E430_F	ETV6	TEL	0.2338156	0.2483024	0.1100728	0.07805694	0.1011716	0.1394019	0.1108298	0.1102852	0.1717759	0.1179035	0.2537063	0.1119995	0.2223857	0.1465018	0.09698799	0.3346282	0.2728138	0.1003253	0.08688606	0.1197716	0.105005	0.1418661	0.1304615	0.09720219	0.09904954	0.1806799	0.1676405	0.1964822	0.1702464	0.167984	0.1579631	0.09627333	0.1757721	0.09472072	0.1007154	0.09109489	0.1000357	0.1321635	0.1916155	0.156227	0.1289441	0.08748467	0.1544194	0.1995204	0.1625292	0.2310552	0.1291667
EVI1_E47_R	EVI1	EVI-1, PRDM3, MDS1-EVI1, AML1-EVI-1	0.07006768	0.054997	0.06195216	0.03227603	0.06975634	0.0916582	0.05546248	0.06709436	0.04988912	0.04565273	0.04520513	0.03355635	0.04541359	0.0343162	0.04210293	0.0620383	0.0655563	0.05800269	0.06551968	0.03598887	0.02766277	0.03414559	0.0384719	0.02887106	0.03804417	0.05399274	0.08524819	0.1465514	0.0652348	0.4327357	0.1370784	0.1027349	0.05728067	0.04757671	0.04741031	0.04345221	0.04155097	0.8993853	0.9672786	0.9277539	0.8829006	0.9353943	0.9486771	0.6171623	0.0392161	0.06992202	0.8805864
EVI1_P30_R	EVI1	EVI-1, PRDM3, MDS1-EVI1, AML1-EVI-1	0.02926594	0.02455111	0.0225077	0.02751895	0.0266533	0.05183757	0.03924219	0.02995129	0.04082455	0.03413119	0.05253921	0.03749534	0.04235917	0.03242441	0.04883383	0.01990736	0.0255113	0.02296742	0.01517494	0.05610646	0.04300765	0.07195631	0.05035796	0.036475	0.06080072	0.03703034	0.09076945	0.09574723	0.03451413	0.1822219	0.05363987	0.02831811	0.07702106	0.02192245	0.02416156	0.08030148	0.03193833	0.4549498	0.5396067	0.7265921	0.8555008	0.5343238	0.6675922	0.4610319	0.03085149	0.05794767	0.8363888
EVI2A_E420_F	EVI2A	EVDA, EVI2	0.551076	0.4955038	0.4622682	0.6946876	0.7626711	0.5294595	0.6152235	0.7060059	0.3695649	0.2264969	0.2455372	0.3238609	0.1833036	0.2540926	0.1866767	0.7632577	0.3671541	0.8743842	0.8337053	0.09479037	0.08810917	0.07345697	0.1396016	0.06263649	0.4566945	0.3980867	0.3463824	0.4787342	0.3643002	0.2898915	0.2703387	0.6705826	0.3954434	0.1724534	0.1005398	0.08828153	0.5327833	0.8885067	0.08820884	0.2148246	0.1875429	0.09585799	0.1943473	0.429657	0.2481064	0.4055173	0.09255625
EVI2A_P94_R	EVI2A	EVDA, EVI2	0.02955024	0.03393551	0.02126199	0.02224496	0.08159245	0.07764914	0.05869367	0.07225294	0.03834363	0.04315087	0.02898783	0.04534347	0.05830534	0.04234003	0.03678374	0.09433912	0.02249654	0.1262115	0.1366621	0.04354741	0.03123159	0.03398428	0.03289357	0.02902423	0.02926633	0.03454246	0.05104615	0.07496877	0.04574623	0.05420338	0.05101745	0.04448802	0.04596785	0.04227702	0.03529171	0.02700758	0.04227743	0.7603044	0.113402	0.06292389	0.07480676	0.0495583	0.08372334	0.03549405	0.09055181	0.230924	0.05743236
EXT1_E197_F	EXT1	EXT	0.08607723	0.0698012	0.06643782	0.02941452	0.1049981	0.07723603	0.1050423	0.06268919	0.06767878	0.07167433	0.06034751	0.06243347	0.0642278	0.07627618	0.05623099	0.04829501	0.04476954	0.06983495	0.07157359	0.06358107	0.07156041	0.04992673	0.07132329	0.06692927	0.05302978	0.0461437	0.05027899	0.05611764	0.04864892	0.08253121	0.08959679	0.08283409	0.1020317	0.07138775	0.1073247	0.08714971	0.1041378	0.05563607	0.143142	0.02927172	0.08501436	0.04128874	0.09611468	0.04165383	0.1302214	0.08987754	0.06533462
EYA4_E277_F	EYA4	CMD1J, DFNA10	0.07889205	0.07935584	0.06850068	0.0574629	0.05355451	0.06554565	0.05690929	0.05520955	0.166663	0.1456148	0.1632327	0.1438676	0.1934756	0.08285686	0.1227525	0.06940502	0.07020481	0.07396173	0.07811338	0.2111316	0.1422763	0.1461706	0.1149356	0.141085	0.1345162	0.1013378	0.1610421	0.09396528	0.128768	0.5702669	0.08443037	0.06785046	0.07699761	0.05384004	0.07104301	0.6279191	0.09562247	0.8605572	0.9571885	0.9139173	0.9565305	0.9479415	0.9542047	0.8452491	0.06380754	0.5657539	0.8999984
EYA4_P508_F	EYA4	CMD1J, DFNA10	0.04388579	0.046434	0.04532491	0.0441174	0.05949071	0.06127356	0.06016403	0.06399788	0.04536884	0.049279	0.04163261	0.02871688	0.03261435	0.04296719	0.04132326	0.03967565	0.03925948	0.06180449	0.03392367	0.04703031	0.04128082	0.04297729	0.03983574	0.03403144	0.056245	0.03479362	0.0629954	0.04034906	0.04573346	0.1259338	0.06050024	0.06458053	0.08949093	0.06326503	0.06612112	0.08741374	0.07990083	0.4453006	0.5202525	0.3736657	0.6486524	0.3670112	0.1990875	0.1929463	0.1032445	0.09049007	0.3082068
EYA4_P794_F	EYA4	CMD1J, DFNA10	0.05148411	0.04388881	0.08498773	0.04004001	0.04163148	0.06279396	0.03891577	0.04884488	0.05007555	0.1045663	0.1130019	0.06438452	0.07370439	0.0683888	0.1026377	0.03988257	0.04727044	0.04449807	0.05301446	0.0784718	0.0581549	0.05947582	0.0446538	0.08895874	0.09758894	0.1257419	0.2816297	0.05911058	0.1836454	0.4905739	0.1660112	0.06726813	0.06284712	0.07668702	0.3706331	0.03274522	0.1040516	0.7725389	0.9382918	0.6710277	0.8921893	0.8509007	0.8814365	0.4546084	0.08817163	0.6296421	0.9470294
F2R_P839_F	F2R	TR, HTR, CF2R, PAR1	0.1238835	0.1257236	0.2335083	0.2014917	0.200365	0.1808493	0.2696488	0.2841653	0.2267636	0.2435038	0.2582283	0.2248951	0.2430197	0.2616112	0.1808888	0.05885288	0.08597533	0.2376328	0.2748052	0.2793064	0.1730957	0.1705618	0.2311197	0.1418191	0.2485132	0.2190909	0.3320387	0.4310473	0.2330603	0.5781257	0.4212717	0.3848006	0.4625293	0.2618989	0.4017243	0.4062394	0.4792329	0.7146314	0.2846531	0.7002203	0.4634919	0.7521077	0.7852974	0.4136769	0.3309677	0.3291563	0.5688975
F2R_P88_F	F2R	TR, HTR, CF2R, PAR1	0.04161161	0.04459943	0.05092343	0.03043129	0.05224818	0.04153449	0.05667267	0.06775576	0.08815403	0.07252496	0.1071251	0.07235032	0.08525077	0.09808332	0.08252262	0.03790188	0.03235103	0.05110224	0.08632522	0.1057077	0.05476335	0.05076239	0.05201013	0.05246154	0.07056799	0.1114706	0.07214913	0.1157155	0.1109608	0.3634754	0.1082342	0.07307541	0.08051573	0.05454581	0.257265	0.107983	0.06770526	0.03015723	0.08523795	0.05848967	0.03453672	0.0364399	0.48106	0.04947178	0.04523502	0.1031099	0.1307665
FABP3_E113_F	FABP3	MDGI, FABP11, H-FABP, O-FABP	0.1190677	0.09506567	0.1763717	0.06889275	0.2419813	0.1662038	0.08432902	0.1301088	0.2461382	0.2400762	0.1390723	0.1801656	0.2553596	0.1428973	0.1511954	0.09797131	0.1119327	0.1481485	0.1431321	0.2197754	0.2287948	0.1424466	0.1743733	0.1164706	0.1996884	0.2996791	0.3561641	0.267205	0.2528333	0.4747725	0.2884331	0.2329584	0.1938386	0.08437333	0.3936786	0.6310313	0.2096504	0.2241078	0.06544079	0.162899	0.08421209	0.4161117	0.05216909	0.2050709	0.09399407	0.5568956	0.61073
FABP3_P598_F	FABP3	MDGI, FABP11, H-FABP, O-FABP	0.06676983	0.06010264	0.06867211	0.06222747	0.06859393	0.08187056	0.05618481	0.06495396	0.1772656	0.1878166	0.1478617	0.2070657	0.2420992	0.1629622	0.1788304	0.06008652	0.0623731	0.07612471	0.07366119	0.2030572	0.1583473	0.1587648	0.1893348	0.1302128	0.1893847	0.1941689	0.2646318	0.2264996	0.206051	0.2439848	0.169994	0.3854184	0.1272912	0.1032319	0.1960695	0.08823197	0.1048362	0.03757142	0.04148876	0.05387039	0.04196215	0.06563541	0.05894848	0.06920259	0.08955507	0.1535573	0.03942838
FANCA_P1006_R	FANCA	FA, FA1, FAA, FAH, FA-H, FACA, FANCH, MGC75158	0.7566644	0.7773253	0.868127	0.8538964	0.8921813	0.8688937	0.8700358	0.8817676	0.9154483	0.9002374	0.8898911	0.9088636	0.8697048	0.8686055	0.8636194	0.7528289	0.7993962	0.8869073	0.8953103	0.9080114	0.9024816	0.8891702	0.8802244	0.8984357	0.8565799	0.8540436	0.870893	0.847528	0.817741	0.6983721	0.848736	0.8943046	0.87658	0.8896787	0.8613783	0.8686506	0.8554963	0.9174495	0.8954571	0.7564517	0.4002135	0.7678356	0.7366704	0.8811157	0.7596182	0.8513098	0.7895845
FANCE_P356_R	FANCE	FAE, FACE	0.05164747	0.04737877	0.03550495	0.03226145	0.0399191	0.06466297	0.04434822	0.03812477	0.09161085	0.08956705	0.07508366	0.08601775	0.09848985	0.08437359	0.09043219	0.02778262	0.0375402	0.05195135	0.0314436	0.09583175	0.08696289	0.1009826	0.1133026	0.07658094	0.07605054	0.09287328	0.08433779	0.08318689	0.08378313	0.07169345	0.07466126	0.05299797	0.04818464	0.03335126	0.1173848	0.2415662	0.04544474	0.04314759	0.02411599	0.02660071	0.02351411	0.02133743	0.02955383	0.0385337	0.04632805	0.07409675	0.02604468
FANCF_P13_F	FANCF	FAF	0.03094587	0.03008734	0.01501802	0.01432029	0.02180815	0.04718252	0.02238723	0.02412185	0.02691802	0.02452767	0.03079835	0.0287229	0.02630061	0.02747751	0.0277135	0.03041724	0.02110046	0.02718325	0.02002581	0.02911588	0.02265925	0.02196129	0.02076227	0.02210513	0.02704341	0.02367052	0.03013266	0.02931717	0.02813862	0.04420958	0.04249626	0.03394965	0.02850374	0.01936318	0.02093124	0.022107	0.02267733	0.01669656	0.01344112	0.01486992	0.02601042	0.02123792	0.02348457	0.0245843	0.01630061	0.05242597	0.02625748
FANCG_E207_R	FANCG	FAG, XRCC9	0.02154974	0.02746818	0.03877291	0.059437	0.03155243	0.0464288	0.02909077	0.03728631	0.02554007	0.02914651	0.0197087	0.02078541	0.02355819	0.02412084	0.02778104	0.03271177	0.02904477	0.0257623	0.03874803	0.02687458	0.02051557	0.01971049	0.03858435	0.03601143	0.02912878	0.02601604	0.0233924	0.03729997	0.02612714	0.03377484	0.03194154	0.02822089	0.03175693	0.0334485	0.02402977	0.02517362	0.0350893	0.02287648	0.08092262	0.03327252	0.03258876	0.02278859	0.02600441	0.04962777	0.04280337	0.03219859	0.02061022
FAS_P322_R	FAS	APT1, CD95, FAS1, APO-1, FASTM, ALPS1A, TNFRSF6, Apo-1 Fas	0.08325607	0.1712905	0.05340721	0.06051766	0.08246372	0.2419891	0.1365161	0.12058	0.4342422	0.6461886	0.2117586	0.1996614	0.1593508	0.1541328	0.3266031	0.04399553	0.1313423	0.09528349	0.06324249	0.3593366	0.5459659	0.2699446	0.5417355	0.3796388	0.235884	0.2939115	0.06549842	0.07106529	0.06940024	0.05652568	0.05141646	0.03793435	0.04400029	0.02055608	0.03095053	0.03665331	0.03989662	0.02334627	0.01982701	0.0275405	0.0180848	0.01934318	0.02018274	0.06317248	0.08887622	0.0716524	0.02354682
FAS_P65_F	FAS	APT1, CD95, FAS1, APO-1, FASTM, ALPS1A, TNFRSF6, Apo-1 Fas	0.0680801	0.0641808	0.02217133	0.05466307	0.03152401	0.07593925	0.05854343	0.04106179	0.1142516	0.1165081	0.1099421	0.09090428	0.09385689	0.1053397	0.09021429	0.03302116	0.0359783	0.04317236	0.03749964	0.09962809	0.1125267	0.1060459	0.1166723	0.1266861	0.07637158	0.08063158	0.07273493	0.06832038	0.06170304	0.03762323	0.0433806	0.03425598	0.04834771	0.02904304	0.03087382	0.0173555	0.02393255	0.01933414	0.0294588	0.04116258	0.0213258	0.0141075	0.01898328	0.03617246	0.03657163	0.05087706	0.02288968
FASTK_P257_F	FASTK	FAST	0.05701591	0.06334816	0.07275353	0.03995861	0.08374231	0.09306683	0.09716802	0.06601319	0.03724669	0.04015519	0.04044129	0.03305783	0.03587857	0.04218378	0.0497517	0.05922371	0.04824134	0.1029362	0.1060414	0.03333168	0.03774605	0.04499847	0.03862683	0.02204105	0.04809758	0.03170541	0.05062684	0.06205063	0.03558051	0.06023703	0.07316398	0.1067193	0.07761616	0.05874925	0.07449397	0.1652324	0.05308005	0.03094929	0.02197859	0.0252812	0.03108152	0.06051602	0.05486847	0.03115247	0.05205468	0.04783946	0.0336012
FASTK_P598_R	FASTK	FAST	0.9159011	0.9117746	0.8631427	0.7723063	0.8788208	0.8406892	0.8843467	0.8924816	0.9314042	0.9306941	0.9399087	0.9423531	0.9295356	0.9138234	0.9195645	0.9231355	0.9046898	0.8693798	0.8953815	0.943974	0.9358162	0.9261355	0.9138979	0.9034713	0.9287742	0.9286465	0.9247087	0.9267353	0.9156379	0.8473984	0.8715582	0.8788514	0.8595803	0.8451484	0.8499899	0.8740116	0.8352656	0.8032075	0.5972704	0.4306052	0.4221013	0.751223	0.5640167	0.8722323	0.722929	0.834124	0.8070343
FAT_P279_R	FAT	ME5, FAT1, CDHF7, hFat1	0.05811489	0.06635587	0.108842	0.1013341	0.08334475	0.1214508	0.08834559	0.08313591	0.10303	0.1209283	0.1019939	0.07134282	0.1752236	0.09616428	0.1468804	0.03862193	0.09501109	0.08634123	0.1353351	0.1694338	0.1235477	0.08029324	0.08992742	0.1095368	0.2158417	0.1389173	0.5348556	0.2584536	0.3468255	0.7513736	0.3102243	0.1693657	0.2947136	0.1755576	0.1949408	0.09621474	0.123692	0.8205808	0.9008436	0.7678512	0.8328643	0.7897186	0.877563	0.5889598	0.6633403	0.8598644	0.9029672
FAT_P973_R	FAT	ME5, FAT1, CDHF7, hFat1	0.0725811	0.08501304	0.09524541	0.1051337	0.06947843	0.09377618	0.07939587	0.09019855	0.09809637	0.1075564	0.1119607	0.1084221	0.2340917	0.1262328	0.1439689	0.02605106	0.1312626	0.05409348	0.105151	0.09963915	0.1106737	0.1083961	0.1088226	0.08254338	0.2251556	0.179768	0.3373512	0.3821949	0.2984482	0.6483909	0.3983175	0.2152566	0.5527136	0.0778019	0.2200858	0.6083883	0.06431828	0.8292793	0.943223	0.8383538	0.8437958	0.8163086	0.881277	0.6267126	0.8862528	0.4970959	0.7925758
FER_E119_F	FER	TYK3	0.0322829	0.04006304	0.0680704	0.09889319	0.0760266	0.09058816	0.08613721	0.08532816	0.03909912	0.05836137	0.03884934	0.03606614	0.04358152	0.03385668	0.05426514	0.03077168	0.02460063	0.1073341	0.0455762	0.05315203	0.03216878	0.03679392	0.03222158	0.02965457	0.03937358	0.04050627	0.03580799	0.03929225	0.03674	0.08533328	0.1164768	0.04597401	0.055774	0.03638267	0.05535572	0.05142317	0.07020738	0.02984698	0.06034462	0.06163464	0.02185408	0.03694916	0.02827792	0.08840448	0.07562043	0.0815369	0.04001246
FER_P581_F	FER	TYK3	0.8926998	0.903225	0.9211516	0.8862391	0.8509343	0.9337059	0.9343576	0.9436685	0.9514236	0.96405	0.9614648	0.9636464	0.9598368	0.955209	0.9560897	0.9378188	0.9349572	0.9658619	0.9608685	0.9646601	0.9677098	0.9516733	0.9628	0.9594985	0.9682293	0.9685541	0.9721448	0.9733153	0.9634826	0.9695149	0.9638295	0.9724073	0.9646772	0.9793863	0.9786491	0.9569787	0.9516539	0.9737928	0.9341937	0.9568493	0.9349496	0.9416064	0.9347382	0.9507349	0.961206	0.9702866	0.9669727
FES_E34_R	FES	FPS	0.02022917	0.01795392	0.07389971	0.04559815	0.02965421	0.05989011	0.0301097	0.03773541	0.03538848	0.04185713	0.03439029	0.03912878	0.04689588	0.04045121	0.06631448	0.0093404	0.02871721	0.03641511	0.0228768	0.09699583	0.05135491	0.03783801	0.04648203	0.03789953	0.04321427	0.03758349	0.02759605	0.02754132	0.03106619	0.05450103	0.06439451	0.03849807	0.06342237	0.03227285	0.03150214	0.05577094	0.078104	0.06250267	0.06005183	0.04761363	0.03777841	0.03427395	0.06460619	0.04097115	0.1455682	0.08854297	0.03105271
FES_P223_R	FES	FPS	0.04158484	0.03751353	0.09692138	0.05897258	0.04678308	0.08470162	0.05696976	0.06243913	0.08072493	0.07363251	0.09082652	0.08925276	0.1144543	0.07088977	0.09851237	0.02396748	0.04330771	0.05104625	0.04091306	0.1948675	0.09329023	0.1107222	0.1487596	0.03494079	0.04566003	0.05199542	0.05362689	0.0436907	0.04964355	0.08612376	0.05932134	0.04537042	0.08781588	0.06010432	0.04698356	0.03726157	0.04962809	0.06525417	0.084718	0.07418159	0.09202202	0.0825974	0.09442733	0.1295721	0.08907826	0.1389927	0.1052482
FGF1_E5_F	FGF1	AFGF, ECGF, FGFA, ECGFA, ECGFB, HBGF1, GLIO703, ECGF-beta, FGF-alpha	0.8731114	0.87332	0.8835775	0.9100628	0.9090401	0.8942558	0.8823625	0.9081769	0.9389904	0.9365561	0.9169595	0.9150025	0.9026908	0.8890916	0.9298063	0.8989667	0.8616828	0.9195482	0.9135274	0.9353799	0.9339726	0.9165788	0.9324796	0.9311044	0.9286373	0.9185698	0.8908166	0.8884813	0.889535	0.7933705	0.840808	0.6238346	0.6197723	0.7073741	0.6531842	0.5367601	0.6750333	0.4811646	0.2559804	0.6530377	0.3301979	0.4111485	0.4843358	0.7534757	0.2780512	0.8024123	0.5653701
FGF1_P357_R	FGF1	AFGF, ECGF, FGFA, ECGFA, ECGFB, HBGF1, GLIO703, ECGF-beta, FGF-alpha	0.8819128	0.887508	0.8638558	0.8929704	0.908596	0.8859962	0.8809681	0.9092125	0.9287764	0.9236052	0.9174423	0.9301454	0.9033415	0.8839982	0.9132884	0.9246246	0.8738858	0.9178947	0.9046569	0.9317236	0.9316146	0.9231445	0.9105702	0.9054434	0.9298242	0.9371538	0.9254838	0.9081641	0.9304676	0.8977772	0.9155516	0.8395276	0.8881688	0.8747762	0.8786261	0.8241681	0.8678648	0.5954812	0.1378089	0.8565539	0.8150432	0.4262067	0.4282866	0.7591075	0.2065218	0.8113909	0.8559541
FGF12_E61_R	FGF12	FHF1, FGF12B	0.08107097	0.097418	0.1307139	0.1559645	0.1067052	0.1224033	0.1086318	0.1075738	0.1596221	0.1524676	0.1597141	0.1319986	0.204106	0.1792432	0.169154	0.08432393	0.09484237	0.103234	0.1061264	0.1563551	0.144984	0.1167758	0.1204396	0.0723385	0.1394719	0.1741321	0.2583711	0.1969817	0.2472899	0.2949345	0.1438512	0.4564685	0.1103874	0.1666781	0.09861556	0.3541798	0.1008149	0.1274071	0.2067195	0.6185675	0.2267171	0.4901384	0.8707916	0.3188221	0.1451824	0.180869	0.5332001
FGF12_P210_R	FGF12	FHF1, FGF12B	0.04226123	0.05062567	0.04634127	0.05901754	0.02800178	0.0392653	0.03329162	0.02871113	0.09855732	0.09147079	0.08649714	0.07447657	0.0866124	0.07401051	0.08720399	0.03424487	0.07276954	0.03372277	0.04254543	0.1089421	0.1040554	0.114748	0.1117913	0.08502609	0.1027287	0.08602045	0.1463436	0.120587	0.0845577	0.2774994	0.1906188	0.02744202	0.03043505	0.01794688	0.05047105	0.4480174	0.08299565	0.4768962	0.04491629	0.8462516	0.5552114	0.0435035	0.5597894	0.2554225	0.02075686	0.07144785	0.1360271
FGF2_P153_F	FGF2	BFGF, FGFB, HBGH-2	0.2538523	0.2540205	0.4941677	0.5302148	0.5222417	0.4111919	0.5506293	0.4827572	0.4698555	0.3387113	0.3614883	0.2882735	0.2750327	0.2615237	0.3402533	0.2585105	0.2778079	0.4658087	0.3159053	0.4870867	0.3646145	0.4262867	0.4586481	0.4371709	0.2964955	0.4076858	0.4515396	0.4728869	0.2892703	0.4589609	0.4667495	0.3483879	0.5773865	0.3622789	0.2697583	0.3201783	0.3691681	0.2606378	0.178342	0.1718238	0.2179525	0.5764197	0.74585	0.6391538	0.2432847	0.4781841	0.8240878
FGF2_P229_F	FGF2	BFGF, FGFB, HBGH-2	0.07417644	0.07911345	0.1395008	0.1041349	0.05640084	0.1144012	0.1176729	0.1140269	0.1955986	0.145236	0.1447189	0.1244108	0.1834355	0.1081758	0.1629127	0.08703198	0.09394836	0.1098033	0.09204234	0.2018608	0.1671584	0.1941545	0.190948	0.214742	0.1562836	0.1554986	0.1553865	0.1245621	0.1315909	0.1602681	0.1647794	0.2733968	0.1300771	0.67616	0.06099978	0.3716172	0.2552254	0.0494003	0.03489967	0.03715499	0.0269141	0.1617996	0.4968186	0.1823723	0.05255007	0.1403804	0.2154594
FGF3_E198_R	FGF3	INT2, HBGF-3	0.0192946	0.01385485	0.01406965	0.009053576	0.01366411	0.0191369	0.01238823	0.01734914	0.02245984	0.02592244	0.02021078	0.02013463	0.04015761	0.01830704	0.02892228	0.01583746	0.01648943	0.01257879	0.01239134	0.02451997	0.01925952	0.02038101	0.01829261	0.02167417	0.02151292	0.02208162	0.05081339	0.03752436	0.03400085	0.1371323	0.0346936	0.01478867	0.03744879	0.01258835	0.01018851	0.01049277	0.02036875	0.4820314	0.7426902	0.6349875	0.515566	0.4434448	0.5187204	0.2931324	0.01538926	0.31529	0.5612669
FGF3_P171_R	FGF3	INT2, HBGF-3	0.03295918	0.0470731	0.03652036	0.04708921	0.03680476	0.04486205	0.06021656	0.03186662	0.05669606	0.06627328	0.05421835	0.05467983	0.06727921	0.03430551	0.06429378	0.04934836	0.04960611	0.03192262	0.0389893	0.05182859	0.05715885	0.05406339	0.05432811	0.07963843	0.09464359	0.1269826	0.1440329	0.08510802	0.0799605	0.4139133	0.1605763	0.0322033	0.03384827	0.03375841	0.1319332	0.02363822	0.02864237	0.6541214	0.9619707	0.9143984	0.806789	0.7775416	0.9120666	0.7179167	0.06698889	0.08106126	0.8591557
FGF5_E16_F	FGF5	HBGF-5, Smag-82	0.04344142	0.0376247	0.04221392	0.02846496	0.05798481	0.05855709	0.05428823	0.05058381	0.0411716	0.03119562	0.03305421	0.03658346	0.04796629	0.04247265	0.0389594	0.0208314	0.03134932	0.05089659	0.03753967	0.03746149	0.03388238	0.0336368	0.02791713	0.05094475	0.03230318	0.03317634	0.04228432	0.03880436	0.05644229	0.09606738	0.04172578	0.05418286	0.06642817	0.04634339	0.03020187	0.09264711	0.05981432	0.1235259	0.1350495	0.8331389	0.7712356	0.3279211	0.4996415	0.01976559	0.0849309	0.09563591	0.1989424
FGF5_P238_R	FGF5	HBGF-5, Smag-82	0.02341519	0.021305	0.02624638	0.01884598	0.01923731	0.04897375	0.03261609	0.0177573	0.03253476	0.02266091	0.03497593	0.02729798	0.04543136	0.03121485	0.04619041	0.01802209	0.02769964	0.02486249	0.02961772	0.03247526	0.03191346	0.02421625	0.03043573	0.02404525	0.06248665	0.04004227	0.1010872	0.04754509	0.07094011	0.3908713	0.06014564	0.02374892	0.02856456	0.0204855	0.01834984	0.03820846	0.02116157	0.84196	0.8637407	0.8868032	0.8080937	0.8227679	0.848812	0.07780036	0.03191962	0.08088657	0.8124323
FGF6_E294_F	FGF6	HST2, HBGF-6	0.8942465	0.8922893	0.9591636	0.9482844	0.951667	0.9312227	0.9487014	0.9548409	0.9289966	0.946597	0.9363387	0.9358054	0.9015835	0.9359224	0.9268994	0.8446018	0.8871021	0.9502687	0.9619523	0.9424431	0.9459242	0.932319	0.9354767	0.9339276	0.9385178	0.9441902	0.9403427	0.9231234	0.9328662	0.9654917	0.9570611	0.9593799	0.9529471	0.9662019	0.9615562	0.9546099	0.9562016	0.9669537	0.9561923	0.9627633	0.9556036	0.9596266	0.9566743	0.9662679	0.9606599	0.9449432	0.9550506
FGF6_P139_R	FGF6	HST2, HBGF-6	0.9005338	0.9237722	0.9561532	0.9554584	0.9554647	0.9484665	0.9516694	0.9595225	0.9199848	0.9267734	0.9378962	0.9321482	0.9388891	0.9218593	0.9149389	0.9309545	0.9074054	0.9595368	0.9678627	0.9391927	0.9333312	0.9219184	0.9188781	0.923396	0.9243357	0.9456711	0.9477327	0.9378234	0.9374622	0.9396815	0.9449121	0.9546823	0.9495343	0.9612114	0.9547281	0.9487509	0.9458268	0.9503478	0.9422342	0.9536101	0.9112955	0.9374071	0.8990971	0.9226187	0.9032027	0.9429554	0.9417815
FGF7_P44_F	FGF7	KGF, HBGF-7	0.8813733	0.8721146	0.9565521	0.9023889	0.9154085	0.8987438	0.9200314	0.9183047	0.8806294	0.9074771	0.8669738	0.8764055	0.8818486	0.8837018	0.9135089	0.8441	0.8619422	0.9087705	0.8984178	0.9163412	0.921392	0.865235	0.916107	0.8992644	0.9022803	0.9148291	0.9064662	0.8986809	0.9112254	0.9490808	0.9404136	0.7279444	0.946191	0.9247828	0.8518445	0.9355384	0.8771312	0.8416591	0.9524837	0.9396245	0.9285527	0.9089448	0.9224541	0.9052702	0.774381	0.8981404	0.75268
FGF7_P610_F	FGF7	KGF, HBGF-7	0.8247141	0.8278199	0.9187805	0.9331245	0.9126064	0.8957478	0.9117953	0.9221063	0.8538474	0.8942263	0.8659336	0.8905337	0.8888149	0.8946701	0.9077089	0.8528013	0.8730292	0.9268539	0.9304096	0.9075873	0.8943282	0.8339288	0.9203981	0.8890029	0.9081284	0.8938073	0.9230447	0.9288122	0.9216309	0.9317874	0.9305571	0.9003074	0.9247923	0.9309332	0.8609161	0.9155869	0.9166909	0.7533497	0.921123	0.5916985	0.7357708	0.6735556	0.9076509	0.9022298	0.7486441	0.8850274	0.9267032
FGF8_E183_F	FGF8	AIGF, HBGF-8	0.01934737	0.01735057	0.03912065	0.02288448	0.03316798	0.05274307	0.02943781	0.02957951	0.0360742	0.04178888	0.04240948	0.0394053	0.08682278	0.04712068	0.06065891	0.01381335	0.01514006	0.03359236	0.02397335	0.04984799	0.04162943	0.03929512	0.03372454	0.06594	0.05159349	0.04339403	0.07848946	0.07610312	0.05812039	0.07068632	0.04406736	0.03725341	0.03890026	0.02501007	0.03983107	0.02247946	0.02044755	0.3539155	0.01533065	0.02361941	0.02851477	0.01347145	0.02251183	0.02366401	0.02311836	0.04116023	0.02350812
FGF8_P473_F	FGF8	AIGF, HBGF-8	0.01451065	0.01424214	0.020151	0.01786575	0.02242714	0.05355986	0.02411519	0.02075345	0.02733154	0.02749113	0.02462508	0.02813546	0.03060604	0.03063293	0.03836548	0.01616135	0.01093646	0.02698431	0.01928022	0.03241516	0.02705386	0.02715819	0.03012758	0.02869492	0.02931492	0.02784437	0.033446	0.03086377	0.03830527	0.04671137	0.02499526	0.02482153	0.03616267	0.01954367	0.02353731	0.02308265	0.02454927	0.1625943	0.02375549	0.01284421	0.03805254	0.0123382	0.02215403	0.01874595	0.01840025	0.01973815	0.01809357
FGF9_P1404_F	FGF9	GAF, HBFG-9, MGC119914, MGC119915	0.06394447	0.05963115	0.1140495	0.1485862	0.1120624	0.1252726	0.1196839	0.1168939	0.06083268	0.07445669	0.05041158	0.05773943	0.05453715	0.0734899	0.07636005	0.03882824	0.04426531	0.1304942	0.1124773	0.07151275	0.07375829	0.05388828	0.06745993	0.07783234	0.05323689	0.04556194	0.05343027	0.05053062	0.06187977	0.1170106	0.120094	0.1269149	0.09357327	0.1160323	0.1059621	0.1357447	0.1155863	0.06420851	0.05928469	0.04208409	0.03767348	0.0369769	0.7474869	0.3191413	0.09282787	0.07079777	0.05544939
FGF9_P862_R	FGF9	GAF, HBFG-9, MGC119914, MGC119915	0.1494503	0.1647273	0.1373793	0.1442748	0.2091282	0.2253512	0.1986081	0.1699059	0.5287879	0.4690899	0.4639274	0.4559475	0.4592577	0.4650058	0.4210386	0.1008981	0.1109923	0.1889307	0.1803399	0.4503964	0.4365836	0.4909603	0.5067427	0.5243805	0.463466	0.4567501	0.4391387	0.4262803	0.4128521	0.1730972	0.2444664	0.1845474	0.1881585	0.1343111	0.124273	0.1544865	0.1586468	0.1772868	0.1285126	0.1795456	0.1562424	0.1521015	0.4302396	0.1767221	0.1680206	0.2225769	0.1517324
FGFR1_E317_F	FGFR1	H2, H3, H4, H5, CEK, FLG, FLT2, KAL2, BFGFR, C-FGR, CD331, N-SAM	0.04536259	0.03591284	0.07797337	0.08037893	0.1017736	0.09174947	0.0820538	0.09177277	0.0266154	0.03096122	0.02796903	0.03023613	0.03733892	0.03320543	0.03895422	0.02959785	0.03033117	0.07144133	0.09986962	0.03365986	0.02850632	0.02762451	0.03447254	0.02983982	0.03288786	0.03131878	0.03529875	0.03447016	0.03628621	0.1285396	0.1403693	0.1159519	0.1408635	0.09032805	0.08120121	0.1135255	0.1379089	0.07572114	0.06454684	0.06450536	0.08576834	0.06559791	0.1162837	0.06252366	0.1216392	0.1323347	0.09900439
FGFR1_P204_F	FGFR1	H2, H3, H4, H5, CEK, FLG, FLT2, KAL2, BFGFR, C-FGR, CD331, N-SAM	0.03395846	0.02730924	0.06544805	0.07360469	0.03144384	0.05635914	0.02578486	0.04694862	0.04547008	0.05263924	0.04152574	0.05621478	0.09170402	0.05721014	0.04566135	0.02288098	0.03317994	0.03579446	0.02146362	0.070905	0.05377762	0.06046119	0.06814793	0.02386227	0.04060386	0.04642007	0.04205302	0.05351506	0.03903162	0.1115175	0.07885885	0.04739452	0.05738089	0.04559386	0.03877273	0.07326707	0.04579023	0.2072206	0.03440343	0.02494309	0.03179774	0.3312408	0.04392134	0.04595358	0.05802654	0.08581984	0.1244086
FGFR2_P266_R	FGFR2	BEK, JWS, CEK3, CFD1, ECT1, KGFR, TK14, TK25, BFR-1, CD332, K-SAM	0.03076978	0.03050323	0.01682046	0.02372148	0.02405318	0.04943716	0.02876199	0.02759133	0.05830631	0.07184368	0.06592909	0.06332903	0.08089475	0.06615269	0.09685142	0.02836093	0.03317451	0.02432471	0.01989319	0.08026864	0.06627031	0.05195853	0.06962045	0.06971283	0.08397733	0.08185809	0.1270683	0.1207422	0.1257078	0.1558246	0.0897294	0.07568035	0.07845721	0.03030921	0.03997684	0.154174	0.1074136	0.529705	0.8490693	0.4655678	0.6014332	0.6068289	0.6872323	0.1596344	0.5039714	0.5208467	0.8163476
FGFR2_P460_R	FGFR2	BEK, JWS, CEK3, CFD1, ECT1, KGFR, TK14, TK25, BFR-1, CD332, K-SAM	0.1189983	0.1140847	0.1633343	0.213389	0.096729	0.1575265	0.1566455	0.1771431	0.2445501	0.215015	0.20147	0.2053357	0.2600926	0.1927563	0.2671384	0.07109402	0.1496431	0.1595906	0.1698523	0.3175056	0.2551739	0.2488343	0.1990652	0.1501749	0.2605858	0.2775274	0.3828728	0.319912	0.3297864	0.542838	0.4031188	0.2608757	0.2201652	0.2046099	0.2890084	0.2163144	0.2763551	0.8990732	0.9612103	0.9170643	0.9099026	0.904246	0.8698262	0.7091647	0.2534472	0.7465554	0.9413745
FGFR3_E297_R	FGFR3	ACH, CEK2, JTK4, CD333, HSFGFR3EX	0.0268172	0.02786613	0.02218177	0.02897622	0.03860559	0.06887744	0.03028431	0.03288526	0.03307733	0.03787966	0.0346344	0.03871899	0.04053818	0.03860428	0.0381899	0.02263491	0.01840649	0.0446867	0.02620769	0.0472398	0.03881876	0.03268593	0.03191382	0.0311951	0.03863045	0.03778906	0.05990725	0.0555392	0.0430778	0.04961475	0.04187754	0.04868436	0.05288801	0.02829473	0.03817554	0.03128201	0.02630111	0.07656395	0.01531933	0.02167049	0.1955796	0.0645256	0.02335397	0.02653949	0.026536	0.06575505	0.07392138
FGFR3_P1152_R	FGFR3	ACH, CEK2, JTK4, CD333, HSFGFR3EX	0.4271643	0.4749811	0.5271363	0.4961962	0.5486443	0.5149403	0.610838	0.5668284	0.6885774	0.7331917	0.7349874	0.6996906	0.7751606	0.6368179	0.6525275	0.5192655	0.5025024	0.468359	0.5370567	0.7453076	0.4763434	0.6960126	0.6051335	0.5838246	0.6713193	0.4274302	0.7538733	0.6741159	0.617303	0.6610224	0.4781727	0.6614805	0.8346963	0.5697539	0.6923153	0.8201215	0.6056691	0.4801999	0.4051306	0.2543734	0.8929385	0.7103552	0.4005696	0.7472545	0.1607131	0.6614616	0.7838642
FGFR4_P610_F	FGFR4	TKF, JTK2, CD334, MGC20292	0.9010323	0.8886261	0.9114723	0.9101982	0.9239898	0.8834249	0.9283048	0.9223222	0.9424086	0.9364749	0.9367993	0.933558	0.9242322	0.89357	0.9205541	0.9097013	0.8996435	0.9211532	0.9315884	0.9440815	0.9371111	0.9360245	0.9328743	0.926075	0.9283183	0.9287773	0.9191307	0.9115282	0.9059919	0.840734	0.901845	0.9237575	0.930253	0.902263	0.9196424	0.8382848	0.8992004	0.7090931	0.3050006	0.5265122	0.3960957	0.6042602	0.4073206	0.8839403	0.7791399	0.8506227	0.6833118
FGR_P39_F	FGR	SRC2, c-fgr, p55c-fgr	0.9106897	0.9132727	0.9149926	0.9234971	0.9278782	0.9425081	0.9253255	0.9580612	0.9537873	0.9620007	0.9405819	0.9598246	0.9375002	0.9144852	0.9329925	0.9522192	0.9197345	0.9780845	0.9693742	0.9665106	0.9707405	0.968191	0.965427	0.9647915	0.9562883	0.9592531	0.9561861	0.9467944	0.9489582	0.9287477	0.8793409	0.9175338	0.9392527	0.9385474	0.9045306	0.940299	0.9510244	0.9122683	0.304886	0.464135	0.2605951	0.7058191	0.8990288	0.9358083	0.8443528	0.92981	0.901514
FHIT_E19_R	FHIT	FRA3B, AP3Aase	0.02073337	0.01680851	0.01605781	0.01132164	0.01356197	0.02866004	0.01500077	0.01486981	0.04123132	0.04021289	0.04172863	0.04330443	0.04849394	0.04363254	0.05521723	0.0153144	0.01702355	0.0150776	0.01226076	0.04774967	0.03862544	0.04421896	0.0432453	0.04272329	0.04512167	0.03918537	0.04571941	0.04521585	0.05065842	0.03234584	0.01818345	0.01722229	0.01994927	0.01086439	0.01387917	0.01373527	0.01171369	0.01188637	0.0124175	0.013217	0.8969225	0.2848858	0.01263037	0.01990937	0.01402337	0.03123599	0.01041738
FHIT_P93_R	FHIT	FRA3B, AP3Aase	0.04408731	0.03882857	0.02244295	0.0273729	0.02364806	0.04815679	0.01915833	0.02742577	0.05697495	0.04707202	0.05418329	0.05277446	0.05432011	0.04499929	0.05122519	0.04898532	0.0345297	0.02534177	0.01844536	0.0499103	0.04667392	0.06595943	0.05639919	0.06282119	0.05067341	0.04622827	0.05457436	0.0394232	0.04415796	0.05582126	0.03013678	0.01995314	0.02636825	0.01551889	0.01914462	0.02089803	0.01671875	0.02345606	0.01736273	0.0184989	0.8891889	0.6988665	0.01646807	0.01194338	0.07352085	0.04527374	0.01984179
FLI1_E29_F	FLI1	EWSR2, SIC-1	0.03975433	0.03037712	0.04859535	0.05311281	0.04884716	0.0666356	0.03291978	0.04025741	0.06588139	0.05862369	0.0584541	0.07211713	0.05048211	0.09029279	0.09260789	0.01682213	0.02062944	0.05015606	0.02883607	0.08584315	0.09424109	0.05576478	0.07789096	0.04715361	0.07022627	0.04873813	0.06243372	0.04892702	0.05817439	0.06352891	0.05418214	0.05212291	0.07207701	0.03722285	0.04142115	0.080639	0.06544939	0.0297469	0.05525986	0.02849131	0.02715667	0.03920012	0.03696687	0.02379494	0.08067714	0.04835644	0.03592356
FLI1_P620_R	FLI1	EWSR2, SIC-1	0.06826914	0.0462915	0.0375426	0.09858587	0.05162892	0.07058919	0.04508178	0.03811214	0.03562916	0.05108591	0.03051645	0.02820152	0.05060789	0.03186679	0.04105433	0.1533823	0.05733778	0.04649406	0.02839285	0.02423363	0.02934271	0.02744332	0.05254941	0.04913121	0.03212418	0.02697549	0.04508352	0.04020612	0.03914725	0.05075583	0.04745612	0.04602391	0.05824527	0.06063299	0.04522752	0.07207237	0.07883842	0.03823943	0.04705839	0.0354225	0.05174578	0.02390186	0.0309783	0.04609266	0.0837703	0.03129878	0.06732665
FLJ20712_P984_R	FLJ20712	.	0.6153488	0.6455535	0.8103964	0.8508897	0.8249573	0.7494759	0.7948954	0.8464739	0.7392696	0.6847033	0.6316862	0.69863	0.5429189	0.6168256	0.6632506	0.6481391	0.5788954	0.793923	0.805403	0.7057717	0.7018386	0.6767991	0.6976686	0.7094712	0.7248831	0.6827669	0.5886176	0.5344398	0.6094245	0.6706015	0.7919968	0.4757288	0.6519312	0.5184109	0.6039302	0.431771	0.5954747	0.3091302	0.3413774	0.7744178	0.1929931	0.4738756	0.2598551	0.6441371	0.1334429	0.6481289	0.7691889
FLT1_E444_F	FLT1	FLT, VEGFR1	0.02722045	0.02587906	0.01986607	0.02181517	0.03846536	0.05694283	0.03177914	0.03772959	0.01809065	0.02544076	0.02317197	0.02134576	0.02462182	0.02512988	0.02901232	0.01899388	0.02213145	0.03150104	0.02517721	0.02374201	0.01889347	0.01962766	0.02581837	0.01982902	0.03213814	0.03106677	0.04750361	0.02474485	0.05800145	0.1607366	0.04598524	0.02558482	0.03495351	0.1127492	0.02462447	0.02778103	0.02060519	0.7743505	0.02018186	0.7753791	0.8194112	0.6614165	0.1193172	0.01931925	0.01977841	0.1721339	0.5428826
FLT1_P302_F	FLT1	FLT, VEGFR1	0.02356267	0.03256102	0.0176457	0.01972717	0.02595816	0.03588573	0.03282463	0.01979226	0.03276278	0.02368763	0.03029981	0.0240955	0.04178078	0.03134382	0.03872305	0.04450293	0.02641039	0.01811145	0.01925855	0.03791771	0.02475951	0.02661247	0.02677862	0.04105515	0.03818464	0.03017617	0.06688648	0.03192848	0.04699795	0.1359168	0.03986989	0.02146685	0.03195095	0.3542463	0.01841622	0.0229223	0.02387537	0.7131661	0.03238782	0.7402134	0.8132389	0.2837911	0.6231263	0.02306008	0.01970044	0.04392937	0.8973068
FLT1_P615_R	FLT1	FLT, VEGFR1	0.07233232	0.06907971	0.07482451	0.07086278	0.05059707	0.07624324	0.04410355	0.0411866	0.147871	0.154016	0.1208466	0.1262155	0.1321651	0.1140037	0.1081547	0.02484652	0.05913302	0.04058038	0.03734258	0.2387023	0.1062119	0.1205257	0.1287678	0.09125607	0.1678897	0.1123233	0.1560542	0.07201355	0.09744883	0.2020972	0.118673	0.2512377	0.04131505	0.02458041	0.05016612	0.03672683	0.03397226	0.4790712	0.04910428	0.7535774	0.9119549	0.5442507	0.9174335	0.09121914	0.02487924	0.1194215	0.825672
FLT3_E326_R	FLT3	FLK2, STK1, CD135	0.04913964	0.04718937	0.08402231	0.04752151	0.03588841	0.06224137	0.02972535	0.04296739	0.02998675	0.02200852	0.02197018	0.04021956	0.02472011	0.03497091	0.03352294	0.03049946	0.05183744	0.0341313	0.03294067	0.04307409	0.02369055	0.03437378	0.02899686	0.02208211	0.0246018	0.02247543	0.02341122	0.05855108	0.03049415	0.05876705	0.04685565	0.0743425	0.06113251	0.04505678	0.04637672	0.04006831	0.04591779	0.8815014	0.04288743	0.8946558	0.9086351	0.3728797	0.1082578	0.1077517	0.0448353	0.03744099	0.4538752
FLT3_P302_F	FLT3	FLK2, STK1, CD135	0.02935398	0.03074794	0.06119124	0.06378321	0.04563734	0.07343206	0.05662727	0.04234115	0.02930226	0.02776116	0.0287935	0.02744593	0.03428562	0.02523756	0.03647548	0.0404334	0.021892	0.04672857	0.03461647	0.03978923	0.02843138	0.03205832	0.0343269	0.03274094	0.03204341	0.02484449	0.03155618	0.07132392	0.03176223	0.04441825	0.0517813	0.04419931	0.05468355	0.05533457	0.03219165	0.03970333	0.04032909	0.7908264	0.03230843	0.7819381	0.02944136	0.02542593	0.05584187	0.03279844	0.02780904	0.0544845	0.04358236
FLT4_E206_F	FLT4	PCL, FLT41, VEGFR3	0.03592299	0.03643838	0.05673143	0.09688594	0.06281767	0.1044842	0.07240868	0.08757628	0.05660674	0.06303603	0.07991581	0.08037066	0.07274115	0.0797903	0.07388552	0.03677542	0.03420538	0.08676607	0.1098289	0.0874686	0.05974232	0.04854728	0.05298545	0.05499176	0.0889961	0.07303292	0.130395	0.07695531	0.09838435	0.2197087	0.132432	0.1177873	0.1899922	0.1073055	0.09611304	0.1177295	0.09900952	0.3336625	0.380669	0.3477942	0.3997934	0.3093393	0.2403504	0.2114907	0.1653914	0.2522182	0.3647234
FLT4_P180_R	FLT4	PCL, FLT41, VEGFR3	0.03633482	0.02712788	0.04426228	0.0196006	0.06652974	0.06912168	0.04766155	0.04706722	0.05019503	0.07200731	0.04770236	0.06554764	0.05345698	0.06636763	0.07415994	0.01867066	0.02554522	0.05331704	0.05178303	0.06734271	0.05907048	0.04905599	0.05159147	0.03826511	0.06743258	0.07073253	0.08110189	0.0649044	0.08318822	0.3000626	0.06333053	0.07134325	0.07081354	0.05957719	0.05152597	0.09928006	0.06191821	0.8331182	0.8740021	0.8388731	0.8843526	0.8241785	0.8303225	0.6523457	0.06030049	0.08116166	0.8687359
FN1_E469_F	FN1	FN, CIG, MSF, FINC, LETS, DKFZp686H0342, DKFZp686I1370, DKFZp686F10164, DKFZp686O13149	0.04570462	0.03219367	0.04333257	0.04578818	0.03566063	0.03232308	0.03681509	0.02521243	0.03533343	0.06483627	0.04369515	0.03143297	0.1341361	0.03901665	0.0655583	0.02060337	0.0279204	0.01886678	0.04235224	0.06537423	0.04199846	0.04163055	0.05726823	0.0332634	0.067094	0.04389115	0.1031922	0.03443072	0.06188311	0.158098	0.05068242	0.05963824	0.03562333	0.03669089	0.2548388	0.586992	0.1632615	0.03084645	0.6907887	0.1017731	0.07983443	0.06499603	0.01861235	0.09019177	0.02860553	0.05955394	0.01225958
FN1_P229_R	FN1	FN, CIG, MSF, FINC, LETS, DKFZp686H0342, DKFZp686I1370, DKFZp686F10164, DKFZp686O13149	0.1021683	0.07267312	0.04809369	0.05365653	0.08382994	0.05789252	0.04583464	0.07577873	0.04247833	0.02589563	0.05550001	0.0393119	0.04876279	0.04679094	0.04170328	0.07176964	0.05721635	0.06578133	0.05531267	0.04509298	0.03704149	0.04641394	0.0334935	0.03204985	0.05033579	0.02320898	0.03773663	0.0409015	0.04863235	0.07737277	0.0634719	0.04422924	0.06504001	0.03841614	0.03547923	0.04739846	0.03986219	0.09717251	0.1394256	0.1041811	0.09686848	0.08204127	0.1027831	0.09530778	0.04058974	0.04599192	0.1027374
FOLR1_E368_R	FOLR1	FBP, FOLR, MOv18, FR-alpha	0.9117246	0.9170858	0.9626372	0.9649177	0.96747	0.9509615	0.9578403	0.9626993	0.9419894	0.9514202	0.948256	0.9478056	0.931781	0.9318212	0.9347806	0.9138462	0.91914	0.9664164	0.9660014	0.9431874	0.9454194	0.9427336	0.9287871	0.9440026	0.9376582	0.9338116	0.9462337	0.9177084	0.9290205	0.9504371	0.9482867	0.9116186	0.9363543	0.9378951	0.9219131	0.8992105	0.9164802	0.7853791	0.8374516	0.8378822	0.8000901	0.9175178	0.9421684	0.9243605	0.9292218	0.9420196	0.7487319
FRK_P258_F	FRK	GTK, RAK, PTK5	0.8349203	0.8191761	0.922003	0.9161104	0.9270908	0.9071181	0.9096379	0.9089783	0.897922	0.9122613	0.9021707	0.9043858	0.8840228	0.8783879	0.9026858	0.7878633	0.8323833	0.9009806	0.9066645	0.8918322	0.8842323	0.8710735	0.8821102	0.9087465	0.8956137	0.8643172	0.8479991	0.8935396	0.8916757	0.8424823	0.8849689	0.9243854	0.9369533	0.8956934	0.9037511	0.9217264	0.894177	0.5011413	0.1197629	0.4879562	0.3537477	0.2538807	0.2536842	0.7174584	0.396936	0.6611555	0.0824367
FRK_P36_F	FRK	GTK, RAK, PTK5	0.8812616	0.805428	0.9053596	0.8756508	0.9114148	0.8967968	0.8920785	0.9273326	0.8646466	0.8831345	0.8750595	0.9144443	0.8450182	0.825105	0.8492312	0.7437117	0.8032679	0.8818467	0.8655919	0.8988907	0.8226706	0.8463343	0.8432131	0.8706071	0.8733698	0.781773	0.8356571	0.839444	0.8247197	0.8463721	0.8927421	0.9559644	0.9423907	0.8674959	0.8580183	0.9452276	0.8958718	0.4442581	0.1686461	0.3681858	0.2696171	0.1653951	0.2289267	0.7229035	0.2904008	0.6229332	0.04373548
FRZB_E186_R	FRZB	FRE, FZRB, hFIZ, FRITZ, FRP-3, FRZB1, SFRP3, SRFP3, FRZB-1, FRZB-PEN	0.08510649	0.06877649	0.1074069	0.1087574	0.08342601	0.1008095	0.09357816	0.1073837	0.08249491	0.0880456	0.07597636	0.07351794	0.1283882	0.06643455	0.1055878	0.04725585	0.1148381	0.07927812	0.1191389	0.151406	0.07472742	0.1005532	0.05932181	0.05053157	0.1426533	0.1083092	0.3458993	0.1229569	0.2402511	0.597918	0.3154303	0.1140724	0.1173557	0.1028431	0.1957746	0.1409852	0.1703133	0.8594605	0.1318379	0.8771141	0.8429515	0.8608532	0.8438364	0.6281904	0.09508884	0.3415883	0.9521269
FRZB_P406_F	FRZB	FRE, FZRB, hFIZ, FRITZ, FRP-3, FRZB1, SFRP3, SRFP3, FRZB-1, FRZB-PEN	0.03827163	0.03031326	0.03591323	0.02768855	0.03331908	0.06619816	0.04454037	0.03659477	0.03597357	0.02548209	0.02288851	0.03416964	0.03701052	0.03542144	0.03190637	0.03099538	0.03541714	0.04066697	0.03261918	0.02834898	0.02889346	0.03130287	0.03993985	0.02922688	0.02748381	0.02397949	0.04078387	0.02746606	0.03915738	0.0877577	0.05144701	0.05168245	0.07215662	0.03474362	0.03278694	0.05963125	0.03688016	0.1384692	0.6379479	0.8465863	0.3569946	0.2431527	0.1591012	0.1578298	0.07341383	0.0605156	0.1772097
FVT1_P225_F	FVT1	.	0.0340376	0.03117627	0.01972981	0.03020056	0.04329497	0.05662148	0.03368239	0.03541423	0.0636473	0.0569873	0.06058544	0.0682814	0.06341621	0.07306718	0.05711325	0.02460823	0.02297074	0.03575828	0.02696345	0.05994311	0.05212509	0.07073332	0.05481838	0.05344995	0.06154637	0.05644223	0.06040458	0.05606495	0.05910954	0.03036895	0.03302713	0.03702773	0.04202193	0.02022258	0.01933009	0.02359813	0.05379752	0.02187068	0.02530551	0.02124296	0.01954939	0.04427111	0.02639394	0.03243157	0.04511474	0.04025801	0.0129285
FYN_P352_R	FYN	SLK, SYN, MGC45350	0.02188653	0.02060871	0.02466378	0.02489636	0.03001625	0.06141726	0.02691635	0.02979638	0.03388329	0.03391428	0.0355552	0.03984764	0.04143123	0.03705903	0.04002681	0.01354572	0.01314405	0.0351667	0.02776951	0.03647807	0.03067471	0.03646535	0.03437009	0.04261064	0.03541955	0.03223909	0.0430098	0.03863486	0.04183562	0.03930965	0.04431526	0.03384071	0.03982972	0.02748897	0.03045132	0.02524127	0.02547093	0.03793168	0.05404916	0.04342193	0.01954988	0.03486391	0.03467485	0.03671695	0.02594495	0.040602	0.03495491
FZD7_E296_F	FZD7	FzE3	0.04591305	0.03822789	0.04136296	0.02177951	0.02800261	0.05206734	0.02954402	0.03932218	0.07885193	0.05572887	0.05680282	0.04997068	0.04090124	0.03588289	0.04554843	0.05139526	0.03901749	0.03230895	0.02145103	0.04251435	0.04130375	0.03682953	0.04080799	0.04058096	0.03351531	0.0558171	0.05771289	0.1253197	0.04585588	0.1185178	0.03777294	0.02703296	0.02989678	0.08246928	0.02193588	0.02589634	0.01808231	0.8413709	0.03901313	0.8493415	0.698843	0.8218729	0.1801728	0.09302004	0.01512095	0.05178777	0.745555
FZD9_E458_F	FZD9	FZD3	0.05920144	0.06010667	0.1287178	0.1169102	0.09120987	0.1062341	0.09086116	0.1110752	0.1356103	0.155263	0.1403528	0.1888588	0.2005361	0.2390153	0.2219893	0.06586258	0.1056503	0.09857335	0.09943889	0.2597776	0.2400914	0.1833043	0.2312924	0.2297596	0.3370927	0.2540469	0.4467644	0.5500636	0.415311	0.5410687	0.3422576	0.162739	0.3643928	0.1730184	0.3198902	0.229197	0.2280281	0.6667928	0.9076971	0.7795976	0.7274308	0.7707838	0.806236	0.4343874	0.1257456	0.7737682	0.863856
FZD9_P15_R	FZD9	FZD3	0.0261251	0.0257956	0.02648257	0.03714483	0.04087021	0.07010942	0.04088505	0.03390624	0.03416439	0.04453572	0.04160082	0.03038253	0.03486563	0.02965531	0.03466153	0.02858856	0.01789979	0.03910626	0.02301911	0.03014806	0.02623787	0.02758844	0.03231896	0.0312213	0.02981022	0.03005499	0.03471329	0.03342443	0.03302586	0.05261853	0.03962219	0.03778192	0.04277731	0.04388902	0.02904009	0.03598078	0.05965657	0.05482529	0.04882993	0.2679436	0.02545918	0.4684653	0.02220451	0.06669051	0.03428137	0.04795523	0.2817464
FZD9_P175_F	FZD9	FZD3	0.02350431	0.02270374	0.1553057	0.1714096	0.140594	0.1054705	0.09711079	0.1019086	0.04469956	0.04818384	0.04741744	0.0399861	0.04513849	0.05265497	0.04786	0.01634017	0.02202627	0.1331249	0.1639077	0.05083517	0.03778252	0.0351996	0.05420539	0.03654674	0.04951254	0.05190177	0.04842832	0.05365495	0.05117887	0.1770313	0.1848271	0.1349161	0.1298394	0.1156495	0.1215321	0.1667356	0.1887395	0.3114021	0.04575015	0.447748	0.5313559	0.6695397	0.5929245	0.1535435	0.08306386	0.1585797	0.7699974
GABRA5_E44_R	GABRA5	.	0.6837648	0.6821874	0.7794299	0.8237208	0.7424439	0.7427988	0.7599322	0.766785	0.7213443	0.7547686	0.7007173	0.7303329	0.7102179	0.7138554	0.7938994	0.6495265	0.7244325	0.7952562	0.8296904	0.763741	0.765345	0.7220721	0.7450095	0.6992274	0.7953246	0.778959	0.7589363	0.7213801	0.7934201	0.7576521	0.7613901	0.664975	0.739464	0.7446602	0.7757449	0.6677794	0.7452084	0.741294	0.8514865	0.730484	0.7466622	0.6052998	0.7404561	0.7503557	0.423005	0.6779479	0.72342
GABRA5_P1016_F	GABRA5	.	0.8174034	0.8074502	0.8627148	0.8745979	0.8682119	0.8415365	0.8694645	0.8877211	0.9222271	0.9353803	0.9162443	0.9271706	0.9326772	0.8910924	0.9176209	0.8832993	0.8362104	0.8852821	0.8993539	0.9296722	0.9384539	0.9224729	0.8995525	0.9345571	0.9359201	0.9372977	0.926322	0.8991601	0.9222329	0.9259559	0.9258313	0.4763849	0.6051147	0.7060629	0.6736495	0.5508661	0.6114296	0.6659956	0.1263838	0.338069	0.407712	0.1581509	0.4605752	0.7038621	0.2958241	0.8062927	0.9099698
GABRA5_P862_R	GABRA5	.	0.8545061	0.8347057	0.8764768	0.8989793	0.8886218	0.8969623	0.8997642	0.8803535	0.8975035	0.9211366	0.9174637	0.8946207	0.9130301	0.9135987	0.900212	0.8486594	0.8438345	0.9116702	0.9181415	0.9296211	0.9249402	0.8778565	0.9103483	0.8822964	0.9315249	0.9340903	0.8977273	0.8918684	0.8998218	0.8487323	0.8854386	0.7842786	0.7426033	0.7008028	0.7682422	0.681012	0.7881196	0.7655757	0.5972072	0.9096628	0.8678302	0.6620232	0.5917071	0.8297408	0.2703479	0.8968841	0.8835189
GABRB3_E42_F	GABRB3	MGC9051	0.03543909	0.0375272	0.05161074	0.04538399	0.04458323	0.07713806	0.04256462	0.04052873	0.04360708	0.04073851	0.04399648	0.04274762	0.09208465	0.06505877	0.06471188	0.01990566	0.03885528	0.04271213	0.05843925	0.05442478	0.04367952	0.04759043	0.04232704	0.03664491	0.06296729	0.0810631	0.193859	0.1334436	0.07822317	0.402029	0.203784	0.1062557	0.1405448	0.08470413	0.1059188	0.05824206	0.09277741	0.6255811	0.8759022	0.6258664	0.6727974	0.6789153	0.5395627	0.3339436	0.07154189	0.4260839	0.8651627
GABRB3_P92_F	GABRB3	MGC9051	0.2578958	0.2251235	0.1135583	0.1117639	0.1506229	0.179661	0.1610996	0.1429306	0.5242146	0.4086368	0.5666526	0.5201107	0.6048611	0.4124505	0.3600084	0.3603937	0.1179823	0.1299755	0.1627369	0.3750667	0.3369874	0.4688112	0.3707562	0.4326158	0.3877062	0.4198333	0.5259625	0.5010234	0.4733036	0.5277987	0.2112941	0.3469816	0.1407635	0.324875	0.08061062	0.1089723	0.1369828	0.8198798	0.9637688	0.9032156	0.9162632	0.8628559	0.818913	0.5343714	0.1253784	0.5274782	0.2643097
GABRG3_E123_R	GABRG3	.	0.929404	0.9282439	0.9609057	0.9510119	0.9535254	0.9059978	0.9543579	0.958019	0.9492921	0.9607815	0.9546268	0.955972	0.9442934	0.9346487	0.942836	0.9313269	0.9384804	0.9551521	0.96875	0.9501367	0.9626803	0.9477383	0.9504564	0.9596745	0.9604721	0.9576171	0.9477023	0.952828	0.9477953	0.9457494	0.9481726	0.5662591	0.742484	0.7579706	0.6725194	0.6186349	0.7976865	0.6535009	0.4453397	0.9252011	0.9131068	0.3504779	0.6651838	0.8535771	0.4311417	0.8721502	0.9480958
GABRG3_P75_F	GABRG3	.	0.7615343	0.787098	0.770264	0.8098489	0.799448	0.7668954	0.7906215	0.82194	0.8528375	0.8737622	0.8554479	0.8429865	0.8067091	0.7754467	0.8584474	0.7743785	0.7723151	0.8513227	0.8033196	0.8581364	0.8598649	0.8431154	0.8382714	0.8197039	0.8518106	0.8768699	0.8401486	0.8378051	0.8746997	0.7615747	0.8032373	0.4062431	0.5327689	0.5043418	0.5233024	0.3907642	0.5462373	0.6857091	0.636301	0.6913296	0.7141467	0.1354039	0.5427764	0.5902913	0.1479858	0.5134999	0.6556244
GADD45A_P737_R	GADD45A	DDIT1, GADD45	0.08049747	0.0871807	0.1358179	0.1371513	0.08923074	0.1190574	0.1262438	0.13288	0.2225042	0.1695203	0.1586216	0.1307986	0.1816754	0.1164513	0.1802471	0.08282541	0.09792773	0.1299467	0.169253	0.2025711	0.1567118	0.159727	0.16438	0.1693489	0.2542037	0.2495207	0.2378536	0.1744168	0.1639809	0.2551411	0.2195342	0.1688878	0.3824601	0.3048024	0.2025263	0.1136267	0.2983208	0.375651	0.3160551	0.6163999	0.1211163	0.3938583	0.2651691	0.2224287	0.1040321	0.3986052	0.600243
GALR1_E52_F	GALR1	GALNR, GALNR1	0.0401865	0.03763596	0.02788352	0.03103791	0.02849971	0.05349554	0.03719155	0.03530653	0.04738602	0.04260875	0.03530957	0.03424676	0.04053629	0.03455432	0.04377375	0.02698002	0.02457367	0.0334165	0.04798582	0.04425786	0.03297058	0.04258934	0.05104284	0.04233829	0.05281194	0.06092861	0.09587391	0.140992	0.09427074	0.3387946	0.100958	0.03619454	0.04309344	0.08171955	0.07820062	0.09629031	0.1181798	0.5707914	0.9597393	0.7534761	0.7914026	0.8962533	0.8326453	0.6034554	0.03290078	0.6615423	0.8335279
GALR1_P80_F	GALR1	GALNR, GALNR1	0.03363276	0.02206911	0.03287304	0.02666283	0.05157543	0.06766759	0.04209543	0.04410437	0.03782	0.04012958	0.03122427	0.03514931	0.04422909	0.04456021	0.04381778	0.02023529	0.01767532	0.05572103	0.03729084	0.0375624	0.0417362	0.03624895	0.04308977	0.03452731	0.05559715	0.03790499	0.05828238	0.04559683	0.046068	0.171225	0.06005604	0.04510766	0.05827859	0.04386366	0.03949012	0.03943125	0.04568667	0.1643451	0.7071853	0.3913679	0.4726807	0.625043	0.5136009	0.2026907	0.07997338	0.1731009	0.7386531
GAS1_E22_F	GAS1	.	0.02140362	0.01443364	0.01632822	0.01766094	0.02964765	0.04399281	0.02575856	0.01964872	0.04360598	0.0359268	0.03442723	0.03296432	0.03823391	0.03502003	0.03534694	0.01961105	0.009308198	0.02278329	0.02690056	0.0293235	0.02793856	0.02817317	0.0275016	0.02889642	0.02509292	0.02241877	0.03071537	0.03029765	0.03559567	0.02564912	0.02378777	0.02590698	0.03195696	0.01609066	0.01808789	0.02559744	0.02539683	0.02654295	0.03665331	0.3402238	0.4081035	0.01253573	0.6741648	0.01511049	0.05293331	0.02454554	0.4426747
GAS1_P754_R	GAS1	.	0.01743832	0.01214939	0.01535627	0.009558532	0.02567771	0.05108523	0.01765522	0.02052277	0.0203679	0.0211581	0.02471587	0.02496508	0.02859616	0.02228243	0.02663391	0.0126268	0.009990506	0.02265365	0.01679825	0.02515312	0.02100399	0.0219926	0.02594028	0.02231421	0.02317939	0.02032235	0.02788513	0.02581842	0.02431493	0.03205522	0.03351771	0.0232866	0.02816729	0.01725509	0.01887164	0.01695871	0.01693141	0.01675559	0.02429892	0.2408855	0.3754712	0.01454136	0.189375	0.0135522	0.04040232	0.02935652	0.1025571
GAS7_E148_F	GAS7	MGC1348, KIAA0394	0.02238341	0.01996819	0.02088394	0.02323357	0.02368243	0.0580647	0.01861552	0.02897477	0.03826851	0.03995459	0.04128787	0.04244063	0.05681911	0.04551155	0.06652956	0.02227252	0.01561708	0.02651799	0.02600218	0.04678838	0.03546561	0.03712681	0.04547952	0.03959827	0.04980733	0.0565156	0.1224212	0.0792506	0.0699393	0.3369617	0.04402972	0.03035337	0.04273837	0.02306813	0.019275	0.02891928	0.03356181	0.8410051	0.8495173	0.8485806	0.7697595	0.8782082	0.8542178	0.5277276	0.1434837	0.6884834	0.9171789
GAS7_P622_R	GAS7	MGC1348, KIAA0394	0.1462918	0.1099796	0.1825313	0.166961	0.09883672	0.1273445	0.1744099	0.05323501	0.07086158	0.1232443	0.1094185	0.06375493	0.08870611	0.1946188	0.1025514	0.214026	0.1226521	0.1088211	0.1568058	0.09392424	0.08431639	0.1190288	0.1286693	0.2057156	0.1214045	0.1723059	0.3345615	0.3255118	0.2813746	0.7396	0.3841915	0.4668729	0.3777686	0.3121418	0.5837705	0.4253059	0.4655277	0.9114133	0.9771854	0.9497921	0.1447968	0.9513435	0.9460605	0.8766289	0.9161406	0.6080992	0.9168707
GATA6_P21_R	GATA6	.	0.02021147	0.01724477	0.01547852	0.02576394	0.03954894	0.06553429	0.03302556	0.02967156	0.02755496	0.03200057	0.03506346	0.04156778	0.04100413	0.04310779	0.03813464	0.01125518	0.01336323	0.03931318	0.03203056	0.03413061	0.02925753	0.02831325	0.03098428	0.02850497	0.02725689	0.02602465	0.05493113	0.03657847	0.04055019	0.205797	0.03752372	0.03708817	0.0414262	0.03335384	0.02977407	0.0488252	0.04645814	0.8858802	0.9080573	0.9514654	0.8789548	0.9154924	0.7549309	0.6772463	0.03603172	0.4392926	0.9666338
GATA6_P726_F	GATA6	.	0.03800095	0.03433791	0.03676435	0.05041997	0.02834458	0.04988454	0.02582647	0.03444135	0.06373934	0.05916259	0.05896259	0.05768096	0.1059946	0.06509524	0.08934041	0.02825661	0.0433554	0.03655782	0.04015302	0.076854	0.04308904	0.08222087	0.05060563	0.07686504	0.07674807	0.05598189	0.2376832	0.1696662	0.1816209	0.5116943	0.153431	0.08109208	0.1367134	0.07524721	0.1100405	0.03016465	0.06084378	0.9391114	0.9747907	0.9636825	0.8594393	0.8892629	0.900365	0.7848598	0.03988294	0.7214458	0.8989893
GDF10_E39_F	GDF10	BMP3B, BMP-3b	0.1477663	0.1442731	0.1349055	0.1463825	0.2063088	0.2292321	0.1911825	0.141077	0.3986098	0.3956442	0.4108042	0.4066482	0.3981072	0.457958	0.3990214	0.06844398	0.1202446	0.1921377	0.1701725	0.4070046	0.4035	0.3917292	0.431258	0.4091999	0.3910391	0.3349479	0.3744376	0.3749229	0.3647178	0.3175156	0.2377321	0.1703755	0.1982197	0.1585581	0.1408795	0.1860673	0.1662339	0.5951331	0.8937251	0.528023	0.6120624	0.6653571	0.8290126	0.3295587	0.1462064	0.3570907	0.5542809
GDF10_P95_R	GDF10	BMP3B, BMP-3b	0.1047678	0.1095444	0.06307934	0.05954519	0.08059336	0.1061673	0.08780301	0.07985391	0.276299	0.3039641	0.2591526	0.3040683	0.2949911	0.2832936	0.2618403	0.06416899	0.05094191	0.1125981	0.07043968	0.2821642	0.251366	0.206729	0.2340133	0.2673486	0.2598444	0.232746	0.3510108	0.2579918	0.3138163	0.3908055	0.1669492	0.1069207	0.1426028	0.06670131	0.06151153	0.4505303	0.106392	0.8312098	0.7739357	0.8065873	0.6778476	0.8650281	0.8612803	0.08325579	0.07382701	0.2177176	0.568407
GFAP_P1214_F	GFAP	FLJ45472	0.9204565	0.9184355	0.8974528	0.860433	0.9277249	0.905781	0.9058251	0.9171963	0.9273713	0.9254157	0.9323738	0.9262383	0.9239739	0.9166981	0.9240987	0.9367563	0.9129649	0.923713	0.9188131	0.9205778	0.9287406	0.9108884	0.9131528	0.9358397	0.9256561	0.9240266	0.9167021	0.9097993	0.9028887	0.8408135	0.884797	0.7646652	0.8501604	0.7859745	0.815196	0.6873537	0.7419339	0.5411391	0.5372289	0.3696687	0.3833368	0.3381136	0.4778149	0.8325744	0.8918885	0.8598542	0.8027936
GFAP_P56_R	GFAP	FLJ45472	0.8030802	0.8258708	0.8797176	0.8707457	0.9045346	0.8411176	0.8558022	0.8904169	0.8344241	0.8083445	0.7490814	0.8104571	0.7998773	0.7601382	0.832816	0.8304459	0.8162541	0.8874623	0.8887929	0.8209782	0.8121864	0.8236287	0.7944229	0.8561891	0.8332097	0.7870505	0.7881918	0.6523193	0.7767386	0.8286482	0.8599788	0.7481256	0.6535874	0.8491101	0.83319	0.8113134	0.7873521	0.4725494	0.09082496	0.8707255	0.4298486	0.331574	0.7624749	0.7707512	0.3752228	0.8871161	0.8496968
GFI1_E136_F	GFI1	ZNF163	0.09867209	0.07418494	0.08315825	0.07332943	0.03756579	0.093645	0.03846031	0.0964763	0.1218015	0.1196423	0.08030835	0.1265905	0.08483855	0.06218974	0.09846207	0.04390086	0.04808725	0.03922052	0.06991009	0.07510574	0.09924862	0.138796	0.1848482	0.1707971	0.06466029	0.04246708	0.06183543	0.0357468	0.05031527	0.04281851	0.05292606	0.04022389	0.04472524	0.02825459	0.0269823	0.03021214	0.03045115	0.05486808	0.09262092	0.05637674	0.04863832	0.02277897	0.0615949	0.09592628	0.02488426	0.0745692	0.02724119
GFI1_P208_R	GFI1	ZNF163	0.2313172	0.3440456	0.1530554	0.1692684	0.1179366	0.374662	0.2897964	0.3411014	0.700746	0.7094223	0.4898365	0.5991721	0.4653392	0.3195451	0.6035513	0.3955266	0.2088156	0.450212	0.3012393	0.7377381	0.6740668	0.7547866	0.7804869	0.8431959	0.4889706	0.4482403	0.1970608	0.1915144	0.1973749	0.07132463	0.06456736	0.03792291	0.04732414	0.04186846	0.0557294	0.03616135	0.1958357	0.07291574	0.08452881	0.1177543	0.05685375	0.05644084	0.07621333	0.4271365	0.09509779	0.3283572	0.03770879
GFI1_P45_R	GFI1	ZNF163	0.02553106	0.01691734	0.02714968	0.02901834	0.0416228	0.06002836	0.03665067	0.03276924	0.04300559	0.03562344	0.03657592	0.04052241	0.02909877	0.04429217	0.05623388	0.01043969	0.01347791	0.03889622	0.03165575	0.03322756	0.03172318	0.03130728	0.03101918	0.04399772	0.0270544	0.02868039	0.0277008	0.03019115	0.0298991	0.03099776	0.03141809	0.03599525	0.0652076	0.02775501	0.03512101	0.04760381	0.0405646	0.02055532	0.03073942	0.0326817	0.02309437	0.0227849	0.02778498	0.02468865	0.05364721	0.03411727	0.03292498
GJB2_E43_F	GJB2	HID, KID, PPK, CX26, DFNA3, DFNB1, NSRD1	0.03253928	0.02662995	0.03250911	0.02233224	0.04988717	0.06094341	0.06633472	0.03913582	0.06953135	0.08533469	0.06164754	0.04193232	0.09427976	0.04787225	0.07770631	0.02333827	0.04016559	0.02857897	0.07546638	0.04952911	0.06094879	0.04225816	0.03951754	0.04823881	0.06687193	0.07026925	0.1149758	0.04533903	0.1066445	0.4491976	0.1168385	0.03344844	0.06352288	0.02509544	0.3954852	0.03311891	0.08447094	0.7702944	0.02938956	0.9279058	0.937526	0.7569447	0.8388454	0.01788057	0.03067952	0.1091199	0.7887836
GJB2_P791_R	GJB2	HID, KID, PPK, CX26, DFNA3, DFNB1, NSRD1	0.03714371	0.04204519	0.02075638	0.01536531	0.02862091	0.04848845	0.02930309	0.01762998	0.1070757	0.1060116	0.08514702	0.1203892	0.1125151	0.07634545	0.07166724	0.03551977	0.02820434	0.02738151	0.03430866	0.08496577	0.0789796	0.0674355	0.08482459	0.07213791	0.08350675	0.05528209	0.08160195	0.06293539	0.0745459	0.07819822	0.04132585	0.03181132	0.04157219	0.01498109	0.03224686	0.03758186	0.03043238	0.02842806	0.0382094	0.6156526	0.3831849	0.09763502	0.1123295	0.06523508	0.01754895	0.03641384	0.02532164
GJB2_P931_R	GJB2	HID, KID, PPK, CX26, DFNA3, DFNB1, NSRD1	0.08703488	0.06636018	0.05444358	0.04683118	0.08129768	0.08347854	0.04955734	0.07012504	0.2053344	0.1405419	0.2247609	0.208137	0.2301517	0.1269657	0.1070928	0.2011851	0.09607747	0.08020309	0.05541585	0.08186824	0.08087835	0.1852327	0.1458784	0.1523292	0.0737006	0.06930619	0.2146751	0.1172588	0.1668543	0.1859845	0.1037091	0.09083828	0.07854686	0.119765	0.06370962	0.07923678	0.06939517	0.03784963	0.05106615	0.6651917	0.7067963	0.4590059	0.07897322	0.07096277	0.05802659	0.09757522	0.07813086
GLI2_E90_F	GLI2	THP2	0.9399024	0.9265577	0.9765917	0.9811983	0.9758166	0.9789191	0.9769659	0.9778983	0.967463	0.9597619	0.96557	0.9675449	0.9656379	0.9629819	0.9588392	0.9351674	0.9429371	0.9789188	0.9787022	0.9681498	0.9694209	0.9656419	0.9626256	0.9647895	0.9645119	0.9660164	0.9649395	0.9578006	0.9615674	0.9641562	0.9661295	0.9185659	0.9377774	0.9356617	0.9349073	0.856143	0.9289719	0.6911448	0.9658549	0.8584794	0.9264038	0.8581583	0.9363097	0.9630624	0.7122407	0.9305078	0.9609644
GLI2_P295_F	GLI2	THP2	0.9122235	0.8861099	0.9005246	0.9088004	0.915428	0.9089018	0.9051011	0.9159673	0.9321731	0.9467148	0.9498675	0.9487123	0.9398295	0.928968	0.9317525	0.8986577	0.9166926	0.9115106	0.9078682	0.9390221	0.9391704	0.9362758	0.9228811	0.9286932	0.9384761	0.9416615	0.9468085	0.9359868	0.9437932	0.9145653	0.9169238	0.8256304	0.8778519	0.896736	0.881712	0.783542	0.7695668	0.6789072	0.5269642	0.8434505	0.7237185	0.4865843	0.626811	0.8533124	0.4660242	0.9407523	0.6368476
GLI3_E148_R	GLI3	PHS, ACLS, GCPS, PAPA, PAPB, PAP-A, PAPA1, PPDIV	0.876435	0.8856182	0.9497679	0.9476457	0.9287486	0.8845256	0.9251176	0.9304496	0.940657	0.9493017	0.9412249	0.9470266	0.9232321	0.9040871	0.9219823	0.8968812	0.9200798	0.9221588	0.9495433	0.955129	0.9486725	0.9412013	0.9142219	0.9361958	0.9487011	0.9623849	0.9489558	0.9455357	0.9249823	0.9342701	0.9455804	0.9400543	0.9451081	0.9472796	0.9168552	0.9464541	0.9295655	0.8347719	0.8937085	0.9481989	0.9447495	0.8927975	0.8942504	0.9310544	0.8818945	0.9537938	0.9088477
GLI3_P453_R	GLI3	PHS, ACLS, GCPS, PAPA, PAPB, PAP-A, PAPA1, PPDIV	0.07261199	0.08732612	0.08660454	0.07542151	0.07234493	0.1170221	0.09399109	0.1200887	0.1259734	0.09016796	0.0654242	0.1102851	0.05840819	0.08289304	0.07531984	0.08704446	0.06646646	0.09287822	0.06608783	0.1290138	0.1035695	0.09185037	0.09785803	0.0376208	0.1302056	0.1083254	0.1760189	0.09881558	0.0700248	0.3234432	0.1495365	0.07978824	0.1085373	0.5087538	0.1606203	0.103636	0.1131401	0.6700892	0.825748	0.692562	0.6949726	0.763285	0.4508741	0.484275	0.1098386	0.2142157	0.6756659
GML_E144_F	GML	LY6DL	0.8857009	0.4563381	0.9230826	0.9168528	0.9072122	0.8689383	0.9022275	0.9538153	0.8777	0.8800457	0.8897124	0.9480044	0.8475863	0.9009516	0.8516551	0.9064017	0.9169348	0.4850753	0.4487955	0.9499182	0.4582892	0.8893471	0.9214778	0.8703884	0.9432559	0.5073903	0.8993639	0.9332171	0.8677411	0.5398312	0.9155575	0.8869283	0.8996216	0.913843	0.9322199	0.3484715	0.3084075	0.8020102	0.5258862	0.8945454	0.3911048	0.8717774	0.2192276	0.9153537	0.7678793	0.9202158	0.9037535
GML_P281_R	GML	LY6DL	0.9417334	0.9326314	0.9653642	0.9670202	0.9722931	0.9441781	0.9690403	0.9679884	0.9686723	0.9668803	0.9730911	0.9702124	0.9658914	0.9648266	0.9604976	0.932831	0.9368347	0.9720407	0.978826	0.9699679	0.9698227	0.9677674	0.9644908	0.9586511	0.9674892	0.9633438	0.9676632	0.9611173	0.9575551	0.9625194	0.9673154	0.9165145	0.9325869	0.944627	0.9456255	0.7164494	0.9299619	0.9550847	0.8366212	0.9673229	0.8655456	0.8932359	0.9381887	0.9246569	0.4885836	0.9675124	0.9310452
GNAS_E58_F	GNAS	XL, AHO, GSA, GSP, POH, XL2, GPSA, NESP, GNAS1, PHP1A, PHP1B, GNASXL, NESP55, C20orf45, MGC33735, XLalphas, dJ309F20.1.1, dJ806M20.3.3	0.8141798	0.8168459	0.5080472	0.8561497	0.8251315	0.7750929	0.8025777	0.8348069	0.9079634	0.8855587	0.8831011	0.8885357	0.8799857	0.8393428	0.8807393	0.8270504	0.823685	0.8238619	0.8487862	0.908345	0.8891472	0.8870565	0.8968965	0.903985	0.9033272	0.8967316	0.8836063	0.8897914	0.8794453	0.8575761	0.8749014	0.838966	0.8516405	0.8289647	0.837254	0.8653117	0.8354837	0.9206809	0.8950896	0.9391608	0.9317052	0.7851686	0.8429189	0.8451375	0.8855032	0.9014269	0.8548896
GNAS_P86_F	GNAS	XL, AHO, GSA, GSP, POH, XL2, GPSA, NESP, GNAS1, PHP1A, PHP1B, GNASXL, NESP55, C20orf45, MGC33735, XLalphas, dJ309F20.1.1, dJ806M20.3.3	0.6822757	0.6279426	0.8053517	0.7984314	0.7665198	0.7285945	0.7633439	0.7814382	0.7741441	0.7315325	0.6785527	0.6715397	0.6928995	0.5788398	0.6603028	0.6559945	0.6604298	0.7559368	0.7736597	0.7717388	0.729665	0.7385631	0.7610947	0.6523364	0.7131255	0.755407	0.6713356	0.7043126	0.6470323	0.8239119	0.8223083	0.8157479	0.7984527	0.7933936	0.7681071	0.79878	0.7667741	0.8202229	0.7909292	0.6858544	0.9108509	0.6748866	0.7619151	0.7318636	0.7171761	0.8783075	0.9348996
GNG7_E310_R	GNG7	FLJ00058	0.9468185	0.9442946	0.9843135	0.9847202	0.9829036	0.9770679	0.9779307	0.9813942	0.9688003	0.9649159	0.9711243	0.9730428	0.9703017	0.967619	0.9619836	0.950337	0.9473494	0.9823407	0.9852585	0.9721769	0.9718087	0.9664345	0.9654741	0.9618892	0.9615234	0.9637646	0.9702092	0.9710004	0.9644145	0.9766974	0.9769832	0.9811525	0.9792463	0.9856478	0.9827794	0.9835358	0.9813623	0.9721807	0.9741625	0.978785	0.8785062	0.976682	0.9739818	0.9758838	0.9727751	0.9794824	0.9738144
GNG7_P903_F	GNG7	FLJ00058	0.8546602	0.860478	0.9281027	0.9604135	0.9563568	0.9502485	0.9459286	0.944473	0.9165689	0.9191061	0.912093	0.9274352	0.918997	0.919969	0.9086488	0.8254156	0.8444129	0.9543536	0.953965	0.9198344	0.9261107	0.9001393	0.9026617	0.9062458	0.9023274	0.9016335	0.9043452	0.8937671	0.8851185	0.8807636	0.913159	0.9193053	0.8609422	0.9111891	0.8999002	0.9506871	0.90718	0.4995823	0.2285731	0.8675845	0.3015928	0.79285	0.4378139	0.8268257	0.781311	0.8123065	0.9007978
GNMT_E126_F	GNMT	.	0.03096092	0.03399229	0.01439421	0.02933574	0.02221776	0.04325996	0.02023508	0.01948015	0.1611302	0.150821	0.1440928	0.1410737	0.1594708	0.1335627	0.1234395	0.02306485	0.0343086	0.0250963	0.02055137	0.1417212	0.1242582	0.1138163	0.1231803	0.1189862	0.1421986	0.1335069	0.1812002	0.2203677	0.1894067	0.2314614	0.04808956	0.02719509	0.05504604	0.03674884	0.02020414	0.2490711	0.0209101	0.7813751	0.02271308	0.02201731	0.8633524	0.47861	0.0199727	0.09623706	0.01157719	0.04462632	0.1332662
GNMT_P197_F	GNMT	.	0.1260094	0.1307655	0.1263998	0.09366919	0.1027986	0.155242	0.1517508	0.1394121	0.1846745	0.1821198	0.1082159	0.1526638	0.2167431	0.1595217	0.1013358	0.09121657	0.1175619	0.1249517	0.1384278	0.1763807	0.2423573	0.2345342	0.2727413	0.1066143	0.1388098	0.2097486	0.1712849	0.1038679	0.1318681	0.3612992	0.1996142	0.1167384	0.1999533	0.1585808	0.3905743	0.5944613	0.1567455	0.7584458	0.06136161	0.06136392	0.7242508	0.4630091	0.06095675	0.2279037	0.1134698	0.1737835	0.1058515
GP1BB_E23_F	GP1BB	CD42c	0.01944711	0.01591654	0.03351771	0.04106351	0.03884108	0.06118462	0.03253848	0.02819024	0.02494728	0.04029625	0.03083873	0.03026341	0.04316281	0.03724276	0.04041675	0.01469989	0.01584399	0.03567408	0.03727193	0.04366526	0.02936255	0.02440061	0.0338881	0.04003934	0.03698524	0.03228241	0.05261717	0.06449381	0.05534587	0.06987981	0.04903121	0.04424451	0.0566518	0.05121858	0.05280235	0.05144974	0.06709029	0.03534036	0.0367494	0.3808075	0.04613593	0.06805351	0.05226498	0.04611008	0.07215431	0.1006393	0.1701452
GP1BB_P278_R	GP1BB	CD42c	0.03923127	0.03640575	0.03780354	0.0422515	0.033328	0.04498175	0.03770257	0.04496746	0.05116044	0.05388124	0.0525823	0.08571227	0.04559587	0.05830872	0.06391608	0.02525807	0.03404716	0.03559084	0.05433806	0.05431598	0.06544422	0.03808522	0.06402024	0.05342878	0.07653934	0.08742414	0.115584	0.06968503	0.08069822	0.2295506	0.1633361	0.1595207	0.1602558	0.08878937	0.07284786	0.2015345	0.09803736	0.05277087	0.03656846	0.6761058	0.0669101	0.4656209	0.5977067	0.1002854	0.05388831	0.2195313	0.8823773
GPATC3_P410_R	GPATC3	FLJ12455	0.5175837	0.4018248	0.5173858	0.7059467	0.6187226	0.5962651	0.410888	0.5299463	0.7193103	0.7255912	0.4271618	0.5187758	0.6079105	0.4343553	0.7098708	0.4151371	0.3898473	0.5881113	0.6443124	0.7138382	0.7977843	0.6153637	0.6083362	0.7113422	0.586587	0.7435105	0.6256918	0.4931203	0.6284995	0.7211147	0.5986145	0.7683824	0.6442645	0.8087932	0.5084562	0.9196987	0.7101561	0.8022329	0.9654868	0.4069512	0.9542674	0.9549541	0.1398713	0.6726807	0.308586	0.6350313	0.8460594
GPR116_E328_R	GPR116	KPG_001, KIAA0758, DKFZp564O1923	0.9412294	0.9458613	0.9767237	0.9788141	0.9765175	0.9655147	0.9745266	0.9756281	0.9692675	0.9729646	0.9728892	0.9683496	0.9610062	0.9620657	0.96289	0.9333569	0.9483933	0.9782877	0.9781796	0.9698591	0.9726734	0.9642085	0.962403	0.9603066	0.966179	0.9724753	0.9604576	0.9632018	0.9622127	0.9613901	0.9694646	0.8663194	0.9442143	0.9422916	0.8743377	0.8273497	0.9311014	0.7582418	0.4098262	0.9699185	0.5895156	0.4453187	0.8614107	0.9240671	0.4667643	0.8752494	0.8384415
GPR116_P850_F	GPR116	KPG_001, KIAA0758, DKFZp564O1923	0.9157969	0.9118179	0.9404961	0.9483501	0.9523168	0.9407758	0.9521142	0.953261	0.9519473	0.9529788	0.9497452	0.9471942	0.9317425	0.9349496	0.937729	0.9400457	0.9154967	0.9584386	0.9600915	0.9487452	0.9511979	0.940867	0.9370166	0.9478504	0.9490715	0.9553447	0.9262165	0.921621	0.9259737	0.9148775	0.9291012	0.7242285	0.7183059	0.7737114	0.7012383	0.4418571	0.6781332	0.638487	0.3444918	0.5979007	0.6067157	0.3513051	0.8158858	0.8602725	0.4417814	0.8247621	0.9351249
GPX1_E46_R	GPX1	GSHPX1, MGC14399, MGC88245	0.02574875	0.01554247	0.01263449	0.008855176	0.0106773	0.02133946	0.01049143	0.01113943	0.03510373	0.03063714	0.04024819	0.04076474	0.04158055	0.03745574	0.03806999	0.02442773	0.01806407	0.01393739	0.01567286	0.03675914	0.03655643	0.02493137	0.03256732	0.0282956	0.0368359	0.03837752	0.0400937	0.03658148	0.0383893	0.02086188	0.02795684	0.01643526	0.02231246	0.01259468	0.01275357	0.01289128	0.01191734	0.0106988	0.009328095	0.01204305	0.01221368	0.01054214	0.01312988	0.01099982	0.01818843	0.04259073	0.01028042
GPX1_P194_F	GPX1	GSHPX1, MGC14399, MGC88245	0.1855059	0.1172927	0.1282092	0.1787192	0.126662	0.07304227	0.05032186	0.05919177	0.08230025	0.07406782	0.08982613	0.05698305	0.06480782	0.08069013	0.07851887	0.07560162	0.04287916	0.04488375	0.06923661	0.09448186	0.0799629	0.06839503	0.07444425	0.1046498	0.0569924	0.06110821	0.06971559	0.07999495	0.08476659	0.06047664	0.06159764	0.05321186	0.04828596	0.03885719	0.03365169	0.05770655	0.02492022	0.03743748	0.03797305	0.04144698	0.05664375	0.05425315	0.03643117	0.04551039	0.03038939	0.04592259	0.02865914
GPX3_E178_F	GPX3	.	0.05228779	0.04789321	0.0636931	0.09127805	0.07333979	0.08366871	0.07559434	0.06499928	0.05377495	0.04307149	0.05486537	0.05539136	0.05928594	0.05973564	0.06072085	0.02323877	0.04824708	0.06841059	0.07048707	0.0708176	0.05973385	0.04199518	0.06168851	0.05141779	0.05275844	0.05561638	0.06661226	0.04992932	0.06467045	0.135319	0.1082293	0.08743382	0.1064249	0.07703596	0.05602135	0.1074013	0.07798053	0.07573599	0.3395716	0.1931674	0.1534954	0.1145964	0.08206253	0.05934307	0.1114909	0.09848484	0.06161797
GRB10_E85_R	GRB10	RSS, IRBP, MEG1, GRB-IR, KIAA0207	0.02284885	0.01757343	0.04601385	0.03964003	0.04348854	0.0756481	0.03540267	0.05166662	0.03022177	0.03274651	0.02725712	0.02881126	0.03515942	0.03436572	0.04643428	0.02221918	0.02869733	0.05570038	0.04913937	0.03249101	0.03182871	0.02958749	0.03443691	0.03335105	0.04132415	0.044652	0.07370398	0.0418689	0.06726149	0.2495015	0.06256846	0.05206216	0.06673136	0.04864084	0.03824128	0.07678877	0.03561024	0.7604687	0.9073439	0.7962162	0.8430045	0.7924487	0.8306912	0.4453996	0.07454422	0.6482232	0.7442552
GRB10_P260_F	GRB10	RSS, IRBP, MEG1, GRB-IR, KIAA0207	0.02307788	0.02966686	0.0141939	0.01491559	0.0194312	0.05146619	0.02038343	0.0190539	0.03620144	0.03038209	0.03708725	0.03205939	0.03737105	0.03199069	0.04952578	0.02660632	0.02430447	0.02283252	0.01637703	0.03508425	0.03445282	0.03481574	0.03855145	0.03383066	0.05944082	0.03694385	0.05550893	0.03329976	0.04985949	0.3483154	0.04076287	0.02672936	0.03194465	0.02283193	0.02818002	0.02247409	0.02271729	0.8792986	0.9772884	0.9133723	0.9297119	0.9113681	0.9106002	0.4753118	0.02819945	0.5407091	0.9361215
GRB10_P496_R	GRB10	RSS, IRBP, MEG1, GRB-IR, KIAA0207	0.3508175	0.280901	0.348188	0.2291788	0.1500368	0.361689	0.277002	0.3168057	0.6533204	0.6602377	0.51654	0.4437038	0.4826792	0.2924114	0.4324258	0.4039352	0.3716263	0.4182325	0.3553678	0.5878912	0.517494	0.5799267	0.6152094	0.6139969	0.5725725	0.5354483	0.6357125	0.5637769	0.4618601	0.653517	0.4708892	0.4911017	0.2564669	0.4242643	0.6732094	0.5830203	0.5766155	0.4037347	0.8389952	0.7589406	0.4548129	0.6290928	0.8809044	0.6636924	0.7489549	0.6842775	0.8518407
GRB7_E71_R	GRB7	.	0.3184229	0.3216299	0.3497389	0.2291887	0.1157519	0.2995283	0.3064036	0.2752507	0.6951857	0.720584	0.6156361	0.7035339	0.770458	0.6070746	0.6906937	0.04878965	0.3968528	0.1097899	0.144181	0.8697166	0.7636644	0.8094865	0.8045002	0.7442628	0.5366181	0.5120274	0.4385475	0.2693011	0.3603243	0.5591682	0.2573652	0.1310162	0.1396932	0.1873561	0.1016324	0.02913041	0.2186338	0.2492695	0.05255034	0.1413707	0.2628736	0.08999484	0.2405448	0.6087986	0.1077394	0.5142077	0.481296
GRB7_P160_R	GRB7	.	0.5858183	0.5073954	0.5338105	0.4099479	0.351887	0.4516827	0.485642	0.4313776	0.7907537	0.7884811	0.6942676	0.7452102	0.7739279	0.6708369	0.7344632	0.4388933	0.6539966	0.2190397	0.3105789	0.8818871	0.8130106	0.8529029	0.8484234	0.8106121	0.6087122	0.5559167	0.3710897	0.2508615	0.2483102	0.3017528	0.186182	0.1705765	0.1550105	0.5184934	0.1214503	0.1780932	0.2361232	0.2565021	0.1001039	0.1769261	0.1154115	0.1179295	0.1160707	0.5406426	0.1624028	0.548101	0.05459224
GSTM1_P266_F	GSTM1	MU, H-B, GST1, GTH4, GTM1, MU-1, GSTM1-1, MGC26563, GSTM1a-1a, GSTM1b-1b	0.06081092	0.2783001	0.2057733	0.2695079	0.3026811	0.07353992	0.530049	0.05304199	0.551302	0.2152652	0.708238	0.1730248	0.1860702	0.5272707	0.5412294	0.06222135	0.08583725	0.2548022	0.09382619	0.6167217	0.3337795	0.1887511	0.5904641	0.4994956	0.5404586	0.3386583	0.2120833	0.51325	0.5234374	0.4357674	0.8533652	0.4418094	0.5794233	0.7205235	0.3424734	0.5271712	0.5247412	0.8774765	0.09171648	0.4403838	0.5270125	0.7578434	0.8147434	0.4809127	0.08799381	0.5488548	0.5341363
GSTM1_P363_F	GSTM1	MU, H-B, GST1, GTH4, GTM1, MU-1, GSTM1-1, MGC26563, GSTM1a-1a, GSTM1b-1b	0.6208763	0.7383686	0.8023144	0.8686184	0.8205054	0.6936507	0.9216372	0.6455351	0.8727549	0.8782392	0.905463	0.8103846	0.7933816	0.8605015	0.7988887	0.5437814	0.6509052	0.7392186	0.5546538	0.8715985	0.9168319	0.820325	0.9132066	0.8204341	0.7854648	0.8593	0.6673236	0.7017953	0.7192833	0.8676276	0.9540859	0.8664232	0.9463325	0.9262876	0.8565311	0.9232793	0.8662837	0.9600227	0.9665345	0.8515426	0.871106	0.9343045	0.9089589	0.9312982	0.8682696	0.8111835	0.7812061
GSTM2_E153_F	GSTM2	GST4, GSTM, GTHMUS, GSTM2-2	0.07090185	0.04458374	0.08735269	0.04478233	0.04612813	0.07529652	0.04526769	0.04443658	0.03561742	0.05926073	0.1023503	0.1442985	0.6230994	0.09540559	0.07244461	0.04325433	0.1232212	0.04315593	0.04133321	0.2407893	0.08503313	0.1183311	0.06158579	0.0568938	0.06690085	0.06427509	0.1080607	0.2730981	0.06785481	0.1163378	0.04648062	0.04439889	0.04829861	0.03035188	0.03042723	0.309768	0.04611582	0.03074625	0.03307265	0.02705189	0.03754491	0.05166258	0.03620818	0.06028137	0.07552514	0.05333679	0.03116042
GSTM2_P109_R	GSTM2	GST4, GSTM, GTHMUS, GSTM2-2	0.1100367	0.07643694	0.08104408	0.03710916	0.06318585	0.09336604	0.06047985	0.05880361	0.04331273	0.05106168	0.06341666	0.09805851	0.1652044	0.08269819	0.09200138	0.03371441	0.1183741	0.04607585	0.05591188	0.1437455	0.09683929	0.09427141	0.05676596	0.1186325	0.07884829	0.05334931	0.07477195	0.06048113	0.06173872	0.1422872	0.0693479	0.0530431	0.06582882	0.05071229	0.03336689	0.04467592	0.03120492	0.03024311	0.0636507	0.04283726	0.09053268	0.02616871	0.03966375	0.09873612	0.1126688	0.08004948	0.04708808
GSTM2_P453_R	GSTM2	GST4, GSTM, GTHMUS, GSTM2-2	0.680784	0.6687734	0.6746144	0.7466832	0.6787092	0.736834	0.7394785	0.7126466	0.7724769	0.7362746	0.73658	0.7575637	0.7459592	0.6832957	0.7650368	0.4968306	0.6124049	0.6249052	0.6825333	0.8555602	0.8115499	0.7687986	0.7964627	0.8119388	0.7114543	0.7467077	0.6762134	0.6732743	0.6929585	0.8098871	0.7804984	0.8647585	0.8287206	0.4139553	0.6532223	0.7816154	0.7677115	0.4262429	0.3089132	0.1793806	0.3539765	0.169888	0.8232774	0.7431283	0.724285	0.5679962	0.07016218
GSTP1_E322_R	GSTP1	PI, DFN7, GST3, FAEES3	0.06913114	0.04734062	0.02381347	0.02937989	0.01755494	0.05112926	0.05382668	0.06524814	0.08166257	0.09505143	0.0797726	0.08293079	0.072063	0.05171378	0.0564137	0.02901931	0.04369105	0.01952901	0.05806923	0.05283972	0.07825717	0.08896454	0.1345038	0.05462071	0.06817885	0.06579088	0.07786135	0.0604877	0.08470093	0.159049	0.04954785	0.02238081	0.0279983	0.01594865	0.02007367	0.01771171	0.02486519	0.02415446	0.02032863	0.02008956	0.01858844	0.01752405	0.0171397	0.0974353	0.03351765	0.09728894	0.01909687
GSTP1_P74_F	GSTP1	PI, DFN7, GST3, FAEES3	0.0280638	0.0294117	0.03287361	0.04017046	0.05132512	0.06935937	0.05463987	0.0513725	0.0652891	0.0645726	0.0585571	0.0614236	0.07998991	0.06543324	0.09118103	0.02417289	0.02553558	0.0585607	0.05457142	0.07296722	0.06708663	0.06387243	0.07459398	0.07914754	0.07730237	0.06549728	0.08850601	0.07671802	0.08143435	0.08711445	0.04624232	0.04265825	0.06730945	0.03940492	0.03755635	0.04340272	0.0355348	0.04136039	0.03205808	0.05008082	0.06003314	0.03474766	0.05521218	0.04331344	0.03958664	0.05154333	0.04790886
GSTP1_seq_38_S153_R	GSTP1	PI, DFN7, GST3, FAEES3	0.02352443	0.02060109	0.02398013	0.01655678	0.03554689	0.0645454	0.03297371	0.03453718	0.03971208	0.03651264	0.0481954	0.04015981	0.04594691	0.03476761	0.04744263	0.01785246	0.01259812	0.04298615	0.02668936	0.04222916	0.03755784	0.04460145	0.03332615	0.04063589	0.04031943	0.03298901	0.0489272	0.04442565	0.04908266	0.02976957	0.02975336	0.03333756	0.04015117	0.0290861	0.03111406	0.02265549	0.01910599	0.02121732	0.01887563	0.01812395	0.01880873	0.01579072	0.02275191	0.01767962	0.02772828	0.02962181	0.0245741
GUCY2D_E419_R	GUCY2D	LCA, CYGD, LCA1, CORD6, GUC2D, retGC, GUC1A4, RETGC-1, ROS-GC1	0.03161057	0.02712228	0.02129906	0.02941715	0.02851953	0.05401555	0.03423863	0.03806223	0.02944851	0.02680085	0.03245888	0.0283187	0.03066244	0.03028801	0.03356585	0.0238384	0.03055694	0.0311973	0.03332606	0.03068748	0.02542246	0.02702725	0.02788948	0.0289311	0.04605382	0.03382352	0.08319861	0.03090678	0.03091794	0.2798865	0.07357046	0.03350181	0.04596525	0.0273171	0.03725111	0.02291489	0.02731002	0.1077916	0.1234693	0.8479322	0.7147752	0.3197794	0.1386416	0.2746494	0.03875162	0.05990903	0.6590447
GUCY2D_P48_R	GUCY2D	LCA, CYGD, LCA1, CORD6, GUC2D, retGC, GUC1A4, RETGC-1, ROS-GC1	0.1161423	0.109213	0.05220802	0.0334282	0.08568386	0.08217231	0.06058098	0.07453547	0.2445326	0.2301015	0.2208558	0.2403536	0.2695218	0.1904744	0.2086411	0.105821	0.07271376	0.07208799	0.0649781	0.237951	0.2052431	0.1933397	0.1853626	0.235097	0.2476986	0.2028808	0.1810496	0.1789207	0.1817543	0.08813453	0.0859264	0.06417787	0.0913436	0.07822004	0.06562581	0.06644134	0.08218668	0.07206181	0.151147	0.06165064	0.08220173	0.06363225	0.08224049	0.05377578	0.0984136	0.07028954	0.06091579
H19_P1411_R	H19	ASM, BWS, ASM1, MGC4485, PRO2605, D11S813E	0.7366683	0.7213548	0.7645426	0.6940492	0.723629	0.6907119	0.7480084	0.731595	0.8277085	0.8067963	0.8523808	0.8223243	0.8320342	0.8003269	0.8266292	0.7242873	0.7069034	0.7218561	0.7198109	0.8442319	0.8262072	0.8160108	0.7596821	0.7932009	0.8090683	0.8119419	0.8270759	0.8402128	0.8235902	0.8295461	0.8028017	0.7203104	0.7433451	0.7270371	0.6470721	0.6877741	0.7487023	0.5350124	0.7126657	0.4987776	0.5874406	0.8197572	0.6543852	0.7349061	0.249432	0.907163	0.5778508
H19_P541_F	H19	ASM, BWS, ASM1, MGC4485, PRO2605, D11S813E	0.6409412	0.5934855	0.1560666	0.1478427	0.7064053	0.7278168	0.1223492	0.1499982	0.6598414	0.6708837	0.04787129	0.04418748	0.04474203	0.05231431	0.06892285	0.05733566	0.06450003	0.1370255	0.6794212	0.04177261	0.05942218	0.05175607	0.0492595	0.0264495	0.0501841	0.03176166	0.04587792	0.04382934	0.0795879	0.7293607	0.734778	0.6975501	0.7065938	0.7390802	0.184177	0.2062197	0.2116433	0.05963507	0.7573814	0.0697071	0.08859896	0.07087626	0.1491302	0.1397042	0.2908764	0.8667343	0.6653609
HBEGF_P32_R	HBEGF	DTR, DTS, HEGFL	0.02100558	0.01800817	0.01862493	0.01324543	0.03003668	0.05374229	0.02027131	0.02611101	0.02414261	0.03455748	0.02623763	0.02646283	0.03271551	0.03070847	0.03360068	0.02275478	0.01411839	0.03052067	0.01791104	0.03279281	0.02652369	0.02401837	0.03103529	0.03097324	0.02820124	0.026606	0.03776347	0.03260454	0.03228935	0.02904154	0.02396782	0.02571823	0.03773279	0.02053832	0.01988022	0.01804339	0.01948592	0.01542098	0.02151272	0.02028534	0.01922382	0.01705849	0.02911966	0.02978356	0.02679028	0.02288754	0.02304894
HBII-13_E48_F	HBII-13	.	0.8215363	0.8787539	0.9283315	0.9397992	0.9243364	0.8875265	0.9349251	0.9302497	0.8963131	0.9074584	0.9096156	0.9143966	0.8917004	0.8571547	0.8915917	0.8799929	0.861776	0.9107018	0.932666	0.9071681	0.8850574	0.8800018	0.8740695	0.9185888	0.9102699	0.8565353	0.8742595	0.8715447	0.8847399	0.8845515	0.9151247	0.8870534	0.8783345	0.8951402	0.8767899	0.8853283	0.8631688	0.8339694	0.8519948	0.8299751	0.5132884	0.7773556	0.7238388	0.8729205	0.6823246	0.8589526	0.8545543
HBII-13_P991_R	HBII-13	.	0.9136664	0.9132251	0.9093903	0.9107209	0.9086839	0.8642305	0.9133326	0.9238067	0.9595255	0.9488432	0.9615858	0.9652807	0.9526623	0.9294843	0.9433609	0.8977577	0.8881721	0.9023286	0.9199002	0.9666404	0.9632509	0.949617	0.9470054	0.9606199	0.9585682	0.9567117	0.950521	0.9473861	0.9455384	0.9066478	0.925059	0.8905343	0.9042001	0.8977135	0.908968	0.8385423	0.8542089	0.9439433	0.7213439	0.8451709	0.8268234	0.8081068	0.7632716	0.9045285	0.5865074	0.8675979	0.8943841
HBII-52_E142_F	HBII-52	RNHBII52	0.7282093	0.6799401	0.6303893	0.5392877	0.6074601	0.6238844	0.5349058	0.6727299	0.6886652	0.7427235	0.6822156	0.7702459	0.7096761	0.7895012	0.719956	0.6995742	0.6609495	0.6260813	0.5764694	0.7309843	0.7399533	0.6526185	0.6681003	0.5390016	0.7125732	0.7144788	0.6438317	0.7044911	0.7181367	0.5291507	0.5384269	0.1970224	0.3636111	0.1458467	0.1756729	0.1369526	0.2215207	0.1464013	0.1070844	0.5854697	0.3449122	0.06576747	0.4167684	0.302921	0.1378887	0.3962966	0.5360026
HBII-52_P563_F	HBII-52	RNHBII52	0.9032058	0.9037279	0.8523471	0.8398502	0.8263571	0.8252416	0.8594692	0.8552982	0.8965393	0.9075897	0.9154069	0.912081	0.9120488	0.8819087	0.9018304	0.8951625	0.8862133	0.81444	0.8814811	0.9069129	0.9022948	0.8854855	0.8874445	0.876001	0.9174826	0.913208	0.9183236	0.9160277	0.9165245	0.8465633	0.910183	0.7204939	0.8091861	0.8129867	0.7628475	0.7320153	0.7608295	0.8199393	0.7735752	0.8624375	0.8746827	0.4523825	0.5179716	0.85938	0.7080508	0.8609207	0.8554156
HBII-52_P659_F	HBII-52	RNHBII52	0.8771927	0.8859984	0.9199873	0.9316756	0.9337868	0.9204304	0.9346901	0.9487649	0.9434506	0.9394057	0.9431987	0.937939	0.9230295	0.936893	0.9349138	0.8769234	0.8865867	0.9454743	0.947342	0.9447026	0.952141	0.9393277	0.9320605	0.923398	0.9354271	0.9502861	0.9314525	0.9456007	0.9200673	0.9401788	0.9299588	0.937711	0.9155231	0.9414433	0.9398371	0.909812	0.9198742	0.9122003	0.9099044	0.9104203	0.8115398	0.9106526	0.8951668	0.9505128	0.4118156	0.9021096	0.9201283
HCK_P46_R	HCK	JTK9	0.01631165	0.01645695	0.02849016	0.02476424	0.03704963	0.05877001	0.026056	0.03257254	0.02683105	0.0281565	0.029075	0.02699351	0.03227147	0.02916947	0.03259381	0.01634961	0.02418358	0.04365414	0.01814867	0.03734999	0.02866051	0.03156455	0.03039104	0.02853734	0.03086987	0.02647975	0.0307873	0.03068918	0.03308158	0.03516126	0.04550882	0.03470392	0.04090266	0.02352219	0.02942746	0.02758566	0.02952366	0.01382538	0.01693419	0.01981073	0.02474841	0.01318544	0.02093171	0.04390554	0.02843541	0.04588826	0.01902999
HCK_P858_F	HCK	JTK9	0.04084061	0.03307465	0.03775241	0.03534538	0.03337324	0.05598179	0.05947968	0.05271962	0.09452478	0.0678957	0.06435023	0.07015879	0.06381574	0.05621643	0.07610652	0.02670673	0.03235327	0.04454124	0.08705261	0.09350263	0.07589854	0.07430134	0.07784627	0.0842723	0.1058541	0.0580301	0.05502443	0.08837248	0.06511389	0.03996053	0.03895813	0.03526412	0.07499598	0.0220995	0.03257893	0.07100772	0.07174137	0.02466495	0.0314085	0.02539364	0.03155961	0.01519225	0.0198337	0.07538332	0.04150445	0.07136543	0.025199
HDAC1_P414_R	HDAC1	HD1, RPD3, GON-10, RPD3L1, DKFZp686H12203	0.1684604	0.1516975	0.1873271	0.2427059	0.2960522	0.2520683	0.1791054	0.1177519	0.2579558	0.2929243	0.2155608	0.1258409	0.2103714	0.2303643	0.2892469	0.4818144	0.1683471	0.4468905	0.2693607	0.1569265	0.1522844	0.08638823	0.107753	0.108402	0.3297145	0.2700185	0.2690366	0.374014	0.4042641	0.04252014	0.03770882	0.04601213	0.03396731	0.469014	0.07859477	0.02366744	0.08491325	0.04174015	0.0230578	0.05926605	0.06010488	0.03286308	0.05804928	0.1150588	0.0988607	0.213404	0.01928601
HDAC11_P556_F	HDAC11	FLJ22237	0.02702784	0.03471853	0.03011637	0.02883773	0.0456724	0.07335816	0.04195294	0.04636017	0.02489648	0.02649342	0.0293493	0.02687698	0.0402646	0.03703309	0.04111538	0.03255193	0.02615824	0.04684959	0.03186435	0.02898407	0.02668824	0.02721512	0.02857357	0.03051063	0.03311546	0.03062951	0.04213125	0.03859129	0.03912475	0.04180541	0.0461321	0.04532898	0.0575968	0.03468904	0.0401922	0.0350327	0.03796206	0.02928008	0.04420121	0.02933621	0.03966855	0.03070452	0.03361553	0.02961462	0.05015592	0.04121486	0.03602962
HDAC5_E298_F	HDAC5	HD5, NY-CO-9	0.07109459	0.06677022	0.2615818	0.2979227	0.1475082	0.1475816	0.207944	0.1541898	0.09338025	0.1167558	0.07892311	0.09630308	0.07338222	0.1686302	0.149297	0.04432815	0.08620444	0.175152	0.2067383	0.1097833	0.1262333	0.07009596	0.09563217	0.06932092	0.161709	0.07469638	0.1265688	0.08428311	0.1180854	0.304731	0.2950943	0.2370321	0.3189365	0.2315668	0.2293327	0.3065408	0.3115315	0.2005609	0.2093457	0.150988	0.2149011	0.1393662	0.1988228	0.1803145	0.2325637	0.2839453	0.3031388
HDAC7A_P344_F	HDAC7A	HDAC7, DKFZP586J0917	0.9018692	0.8974439	0.9430052	0.9323654	0.9355695	0.8920526	0.9227388	0.9342957	0.9280052	0.9215966	0.9205844	0.9261582	0.9193645	0.9109614	0.9122968	0.9156926	0.9003493	0.9363236	0.9441965	0.9291294	0.9064313	0.9177898	0.9025505	0.9170057	0.9234778	0.924556	0.9136344	0.9240944	0.9152032	0.8466522	0.8696512	0.4888455	0.7604171	0.5749546	0.5247669	0.2884185	0.5858316	0.7562761	0.07762171	0.2409591	0.2003036	0.4578062	0.4748992	0.737307	0.4098935	0.7051541	0.1138231
HDAC9_E38_F	HDAC9	HD7, HDAC, HDRP, MITR, HDAC7, HDAC7B, HDAC9B, HDAC9FL, KIAA0744, DKFZp779K1053	0.09497131	0.09072284	0.08205445	0.07438864	0.07542027	0.108035	0.06829534	0.09932389	0.0653525	0.1619049	0.1093855	0.122903	0.158058	0.09976452	0.1181182	0.06610161	0.1064588	0.04751981	0.05091141	0.1569469	0.150379	0.1108858	0.1130366	0.1523098	0.06083015	0.06129393	0.03969347	0.037901	0.0374453	0.07871927	0.07245124	0.05803368	0.05810414	0.0388958	0.04982005	0.0564624	0.05180733	0.07828633	0.03411924	0.05168563	0.09975898	0.05620318	0.04934565	0.13822	0.05263061	0.1388947	0.04368781
HDAC9_P137_R	HDAC9	HD7, HDAC, HDRP, MITR, HDAC7, HDAC7B, HDAC9B, HDAC9FL, KIAA0744, DKFZp779K1053	0.1563311	0.1835651	0.1298319	0.1092133	0.1079875	0.1745954	0.1113163	0.1557499	0.2109378	0.1996667	0.1093988	0.1447088	0.1751178	0.1151742	0.1464225	0.08737897	0.1916752	0.109589	0.09445338	0.2736676	0.2457231	0.20849	0.2455605	0.1749493	0.1428673	0.1660404	0.03384297	0.05150453	0.03959618	0.06504463	0.07208604	0.06916118	0.05795712	0.04856734	0.04221227	0.05667841	0.05747933	0.05917663	0.04867692	0.05383211	0.07585597	0.0431281	0.04333854	0.1196049	0.05045337	0.1863092	0.02285963
HFE_E273_R	HFE	HH, HFE1, HLA-H, MGC103790, dJ221C16.10.1	0.03596433	0.04026802	0.01695469	0.02481205	0.03398063	0.05308564	0.02738618	0.02766284	0.02537436	0.02551282	0.02642759	0.02342387	0.02841984	0.02960888	0.02758252	0.03539613	0.02757865	0.02603237	0.03181951	0.02556243	0.0192841	0.02418644	0.02720289	0.0233961	0.02171488	0.02518951	0.02685048	0.02572437	0.02740877	0.03517098	0.03392503	0.03440033	0.03843789	0.02769385	0.02789329	0.02798675	0.02592487	0.02455497	0.01933171	0.02174879	0.02559421	0.02659551	0.01834548	0.04158568	0.03769597	0.0410075	0.02408837
HGF_E102_R	HGF	SF, HGFB, HPTA, F-TCF	0.3171216	0.3392768	0.2251608	0.2108254	0.1940966	0.4111703	0.4362372	0.3497811	0.5763107	0.6698742	0.5942793	0.6086583	0.6550066	0.5162102	0.486084	0.5605052	0.2640788	0.6213163	0.5961794	0.6535465	0.7084135	0.6268031	0.619126	0.4718629	0.646795	0.7185497	0.7437842	0.5986553	0.5660505	0.7265228	0.6346899	0.2569125	0.627699	0.6256338	0.5136135	0.2852511	0.5865697	0.3063358	0.4259079	0.547622	0.8411384	0.4100211	0.7642503	0.4953337	0.06045461	0.4408345	0.8851076
HGF_P1293_R	HGF	SF, HGFB, HPTA, F-TCF	0.9165195	0.9232267	0.9409649	0.9576235	0.9508479	0.9433144	0.9399736	0.9484106	0.9311363	0.9448976	0.9384904	0.923332	0.9322594	0.9204615	0.9338204	0.9289865	0.9000273	0.9719926	0.9617943	0.9478577	0.9541003	0.9312193	0.9457758	0.9484204	0.9455802	0.9492757	0.9389737	0.9412816	0.9350932	0.9209822	0.9504089	0.7775312	0.7738406	0.9087824	0.875142	0.7418971	0.8960257	0.5569079	0.1591266	0.7704092	0.4389605	0.3411351	0.5451262	0.8280666	0.387845	0.8578323	0.4846151
HHIP_E94_F	HHIP	HIP, FLJ20992, FLJ90230	0.05830364	0.04555031	0.07219797	0.04387369	0.08338736	0.09944297	0.1004988	0.07129803	0.1117403	0.1038307	0.07742415	0.08515871	0.09419154	0.06269528	0.1017926	0.04339878	0.05178515	0.06155195	0.08459214	0.08439513	0.07908657	0.1232361	0.1001925	0.1223363	0.104119	0.09077902	0.09944894	0.07270311	0.08233758	0.3027881	0.08124958	0.07409398	0.0843039	0.3222913	0.06094079	0.06238771	0.07233947	0.8847963	0.815255	0.8857827	0.8087584	0.06331434	0.8972592	0.6078856	0.03798713	0.1369103	0.9132837
HHIP_P307_R	HHIP	HIP, FLJ20992, FLJ90230	0.1024314	0.1109486	0.0425996	0.02283265	0.03155831	0.04376335	0.02777448	0.02636207	0.108344	0.1799212	0.1236907	0.1386484	0.171897	0.101228	0.1141962	0.09057359	0.1000342	0.04025834	0.04094595	0.1719767	0.1868905	0.1307128	0.111895	0.103354	0.1266763	0.1882869	0.1517089	0.1244857	0.1219273	0.1158168	0.0803775	0.05019614	0.0697553	0.04980434	0.02387535	0.08647601	0.03323359	0.5532857	0.4730251	0.5745007	0.2549163	0.01645806	0.6113119	0.3801971	0.03788959	0.450302	0.6894445
HHIP_P578_R	HHIP	HIP, FLJ20992, FLJ90230	0.3802719	0.3701135	0.2544437	0.3002808	0.1850456	0.2285797	0.2995732	0.1583835	0.2966093	0.408577	0.4327784	0.1725986	0.2952139	0.2940433	0.2656037	0.3665757	0.3564319	0.2427756	0.2146817	0.3502185	0.4170925	0.2414763	0.3628347	0.2573948	0.2099898	0.3704122	0.2382907	0.2058	0.2055978	0.130299	0.2291003	0.2101238	0.2598126	0.1284356	0.1170815	0.04066996	0.1836924	0.1004571	0.07539199	0.4094076	0.2265016	0.02631329	0.5469317	0.180304	0.09804176	0.1289913	0.04323928
HIC1_E151_F	HIC1	hic-1, ZBTB29	0.03777046	0.02747501	0.03836669	0.0844095	0.03114358	0.0476364	0.0422036	0.03510875	0.02268711	0.02560499	0.05416383	0.03478443	0.03566499	0.03337979	0.04936	0.05872816	0.02573424	0.03154949	0.02663815	0.02932806	0.03816629	0.02912518	0.03653508	0.0330298	0.04399185	0.03626179	0.03767754	0.04034488	0.05851177	0.04969738	0.05610288	0.03713923	0.05223721	0.04083436	0.03755391	0.05809165	0.03342853	0.03454966	0.04817133	0.0384914	0.06212546	0.05042706	0.06517406	0.03521584	0.07783093	0.04832777	0.05344501
HIC1_P565_R	HIC1	hic-1, ZBTB29	0.01898696	0.01882864	0.01883321	0.02915686	0.01974128	0.0331825	0.02771387	0.02404233	0.02359709	0.02724637	0.03076703	0.021016	0.03022671	0.03822795	0.02989904	0.03176314	0.01224147	0.0234024	0.03398238	0.03862184	0.02095526	0.0257011	0.02880164	0.02266717	0.02647827	0.02620487	0.02891349	0.02645932	0.03844613	0.02737762	0.02453417	0.01828552	0.02961594	0.01493009	0.01636397	0.01395146	0.01772906	0.01429152	0.01156829	0.01459949	0.01357924	0.01234257	0.02259438	0.02231757	0.02315093	0.02476849	0.01400637
HIC-1_seq_48_S103_R	HIC1	hic-1, ZBTB29	0.2310272	0.1424665	0.6146116	0.2042635	0.1660079	0.2342523	0.3477646	0.2682708	0.4492431	0.388475	0.3671788	0.3389467	0.6648461	0.3344174	0.3247934	0.1366449	0.40096	0.197495	0.2333611	0.5534241	0.482525	0.5180535	0.4582979	0.1894107	0.3689243	0.3182307	0.4069838	0.1484152	0.1064524	0.5057676	0.1284223	0.585034	0.5289279	0.1515701	0.1159771	0.06373122	0.123747	0.9349483	0.898684	0.7270038	0.9508022	0.6790911	0.8774792	0.8083088	0.8962713	0.5960853	0.1439708
HIC2_P498_F	HIC2	HRG22, ZBTB30, KIAA1020	0.05857145	0.0486213	0.03079076	0.03167255	0.03652981	0.04798399	0.02786068	0.03864772	0.02993598	0.02608119	0.02899326	0.03099277	0.03621076	0.04388667	0.05147605	0.0491911	0.04669968	0.03457234	0.04170007	0.04840725	0.03441486	0.03501855	0.03121637	0.0361699	0.04175438	0.04686518	0.0829641	0.07124779	0.06307299	0.2212834	0.1097593	0.04627962	0.07035764	0.03880503	0.03404526	0.03500813	0.0427291	0.5222766	0.2404411	0.6390278	0.5633682	0.6385231	0.6383298	0.1964203	0.03155484	0.358059	0.857832
HIC2_P528_R	HIC2	HRG22, ZBTB30, KIAA1020	0.03612608	0.02431353	0.02212875	0.02072287	0.02744648	0.06221155	0.02695407	0.03137581	0.03095226	0.03167075	0.03120796	0.04098448	0.05129443	0.04217428	0.04659396	0.03563301	0.02760528	0.03174034	0.03306694	0.03936273	0.03134273	0.03197339	0.02955204	0.03436554	0.04418008	0.05312657	0.07199437	0.05592212	0.05576758	0.09306525	0.04390131	0.03779165	0.05218041	0.02699726	0.02726046	0.03510683	0.02966236	0.1716958	0.05188709	0.5034348	0.1846641	0.1225243	0.08089893	0.03925163	0.02054834	0.05771992	0.2521716
HIF1A_P488_F	HIF1A	MOP1, PASD8, HIF-1alpha, HIF1-ALPHA	0.04205008	0.04279494	0.07443901	0.048803	0.05243453	0.09022125	0.06245257	0.04988249	0.1010032	0.05873001	0.05500546	0.07692817	0.05489634	0.06884502	0.05747258	0.03482512	0.03330181	0.06572558	0.06662534	0.05874886	0.05723217	0.07470109	0.06027384	0.04939471	0.05717221	0.08795785	0.06102057	0.0447802	0.06805068	0.05075276	0.07955319	0.06185504	0.07414263	0.06820054	0.06081523	0.09527013	0.06822726	0.03301237	0.1518354	0.04664821	0.07363132	0.05503142	0.05136643	0.1068312	0.05710366	0.05980238	0.03152935
HLA-DOA_P191_R	HLA-DOA	HLADZ, HLA-DNA, HLA-DZA	0.1972399	0.1812416	0.2707386	0.3142207	0.2339284	0.3028304	0.3982397	0.3955811	0.2246357	0.2243635	0.2637977	0.1808951	0.1871312	0.1627076	0.2128332	0.1879344	0.1171729	0.2706547	0.3533735	0.2518565	0.2026324	0.1842484	0.2385591	0.372197	0.256563	0.1759376	0.1644679	0.1489483	0.09318766	0.2376396	0.2422299	0.1873797	0.2315484	0.09031701	0.1163457	0.2321666	0.2680199	0.1499633	0.1914153	0.2523315	0.1314235	0.1587749	0.1993254	0.1428821	0.1092317	0.2751778	0.1076471
HLA-DOA_P594_F	HLA-DOA	HLADZ, HLA-DNA, HLA-DZA	0.8411107	0.8037825	0.8242707	0.840078	0.7842338	0.7421409	0.7770128	0.7871934	0.9058215	0.8953753	0.8818815	0.8734172	0.8456615	0.8502278	0.8688082	0.7991911	0.802637	0.7204806	0.7937195	0.8855792	0.8742391	0.8674304	0.9028792	0.8927448	0.8670346	0.845242	0.820636	0.8799384	0.8425573	0.6929681	0.8521057	0.8520597	0.8417805	0.7736075	0.7702223	0.8369592	0.7951834	0.4737825	0.6891381	0.5942942	0.3353099	0.8114703	0.7696772	0.7139772	0.5607899	0.8681211	0.8111832
HLA-DOB_E432_R	HLA-DOB	DOB	0.6772113	0.6688156	0.7842958	0.8412089	0.8003276	0.7496343	0.7776343	0.8103181	0.8692831	0.8948743	0.8708906	0.8908455	0.8783982	0.864108	0.8567275	0.7359656	0.6843324	0.8132786	0.737456	0.8947573	0.9075215	0.8761607	0.8961481	0.8876828	0.7518513	0.7692599	0.4094934	0.6672321	0.4545109	0.05168752	0.04460774	0.03551532	0.04204187	0.03350242	0.02489485	0.03407482	0.2446457	0.3528529	0.2024581	0.1895257	0.2537055	0.1327394	0.1261164	0.4702517	0.1746743	0.513823	0.07490982
HLA-DOB_P1114_R	HLA-DOB	DOB	0.9034583	0.9123592	0.9173076	0.9176661	0.9163023	0.9313196	0.9286855	0.9445497	0.6992364	0.924253	0.9173911	0.9202431	0.9339357	0.9281207	0.8806309	0.7021904	0.7860207	0.9512153	0.9527043	0.892391	0.9460105	0.9347169	0.9469209	0.8596724	0.8841535	0.9448845	0.9444335	0.9366849	0.7691392	0.9272919	0.937524	0.9388043	0.9460213	0.9546892	0.9353771	0.941299	0.9410353	0.9181761	0.9028015	0.9211224	0.90922	0.8702958	0.8986856	0.9311777	0.9460323	0.9199781	0.9275523
HLA-DOB_P357_R	HLA-DOB	DOB	0.8728804	0.8488069	0.9621969	0.9702101	0.9663422	0.9511329	0.9611149	0.9591475	0.9251021	0.9415421	0.9085103	0.9373383	0.9020829	0.9332802	0.9413269	0.8166686	0.8551093	0.9664426	0.9375319	0.9547456	0.9565052	0.9404562	0.9375436	0.9418155	0.9020753	0.894881	0.8130008	0.8180634	0.7657015	0.358488	0.159248	0.1846485	0.4116659	0.6546152	0.837063	0.5547923	0.9195792	0.7796608	0.5805039	0.6153016	0.647168	0.8195779	0.7682694	0.9233528	0.8932943	0.8802062	0.2777839
HLA-DPA1_E35_R	HLA-DPA1	HLADP, HLASB, HLA-DP1A	0.5158076	0.5712391	0.4903849	0.4282401	0.4304917	0.5386811	0.5577141	0.5590249	0.726359	0.751388	0.6459916	0.6424395	0.6358181	0.5826951	0.6984	0.267305	0.4885078	0.4170104	0.4842759	0.7527506	0.7100579	0.7274123	0.8025461	0.7912739	0.5884557	0.5715487	0.2960136	0.3452265	0.2938263	0.2912497	0.3161077	0.295253	0.268127	0.2909622	0.2275125	0.2824866	0.2063108	0.3068522	0.332702	0.4265439	0.3477426	0.2178143	0.3046352	0.4751188	0.4504551	0.60009	0.2534038
HLA-DPA1_P205_R	HLA-DPA1	HLADP, HLASB, HLA-DP1A	0.1107226	0.1091194	0.04965919	0.04108326	0.05101076	0.1347112	0.09527343	0.1275097	0.1643308	0.1595747	0.1497535	0.1157164	0.1242466	0.1145078	0.1263513	0.07128149	0.05972882	0.090393	0.1127162	0.1555772	0.1350663	0.1575956	0.2687545	0.1884135	0.1076685	0.1255019	0.06018336	0.05965551	0.05863719	0.05824205	0.04709994	0.04213604	0.0448182	0.03593967	0.02787525	0.02318654	0.02182509	0.02653445	0.0899014	0.05764738	0.04251507	0.02906151	0.04003612	0.03862838	0.04073212	0.0873588	0.03379066
HLA-DPA1_P28_R	HLA-DPA1	HLADP, HLASB, HLA-DP1A	0.1113814	0.09295944	0.06924952	0.07212077	0.08771475	0.1584065	0.1414924	0.09704685	0.1906233	0.2213021	0.1526403	0.1099518	0.1003003	0.1274721	0.169117	0.03923232	0.09376998	0.08242441	0.1130204	0.1608301	0.1148814	0.1525717	0.2730737	0.2398298	0.134738	0.1119304	0.04781442	0.04396186	0.0461621	0.04270077	0.03905891	0.05496075	0.04708874	0.06394125	0.04344352	0.04611551	0.06450916	0.04478536	0.128172	0.05768207	0.02487609	0.02360651	0.02245389	0.1541716	0.03978952	0.1275297	0.02647606
HLA-DPB1_E2_R	HLA-DPB1	DPB1, HLA-DP1B, MHC DPB1	0.1496232	0.1276141	0.1109508	0.09914235	0.1621138	0.1524178	0.1269593	0.1234021	0.1818272	0.1758332	0.1414972	0.1273791	0.1462329	0.1031794	0.1350145	0.1434746	0.1022264	0.1650223	0.1578002	0.1419485	0.1263538	0.1915796	0.1793227	0.1947429	0.1295233	0.1099035	0.09715758	0.2731188	0.1278021	0.1214039	0.1409594	0.1236582	0.1172811	0.1136129	0.1278719	0.09977295	0.106835	0.1330404	0.1685441	0.08858225	0.1105623	0.08012713	0.09507593	0.04590742	0.117312	0.194713	0.09273335
HLA-DPB1_P540_F	HLA-DPB1	DPB1, HLA-DP1B, MHC DPB1	0.9235415	0.9223267	0.9580107	0.9644725	0.9639362	0.9373631	0.9555183	0.9566129	0.9584852	0.9670427	0.9603056	0.962696	0.9567713	0.9573003	0.9519319	0.9225817	0.9295329	0.9630584	0.9549513	0.9706523	0.9696475	0.9569904	0.9639028	0.958454	0.9429408	0.9395868	0.8419355	0.9112872	0.8742846	0.3556494	0.4978902	0.7715384	0.4995747	0.2977785	0.4404841	0.5169024	0.6857693	0.5862745	0.4647768	0.4763147	0.4579002	0.3521057	0.324478	0.8121896	0.3589805	0.8840652	0.2075811
HLA-DQA2_E93_F	HLA-DQA2	HLA-DXA, DQ alpha	0.8206816	0.8327212	0.7302821	0.7628437	0.7345273	0.7700834	0.7875003	0.7372333	0.8470784	0.8910488	0.8359404	0.8372465	0.7805042	0.7754366	0.8519703	0.8794495	0.8301754	0.8112842	0.7866203	0.8653878	0.8970976	0.8376318	0.8773561	0.8674385	0.9114959	0.8660632	0.8502451	0.712647	0.8265358	0.7223232	0.8680633	0.7123751	0.7670745	0.7409867	0.771577	0.6164173	0.6565948	0.6984895	0.5149095	0.4315996	0.4461209	0.4851314	0.2903897	0.5930489	0.6217948	0.7633131	0.6349376
HLA-DQA2_P282_R	HLA-DQA2	HLA-DXA, DQ alpha	0.6721974	0.5421083	0.8824522	0.8579375	0.8748839	0.8322166	0.8744063	0.85041	0.834599	0.8164535	0.8144311	0.759326	0.8041604	0.7141424	0.8383513	0.6358205	0.6854726	0.8188664	0.8454648	0.8860756	0.817421	0.812951	0.8137239	0.8612681	0.829179	0.7398538	0.8177585	0.8153526	0.7827237	0.8953369	0.9133395	0.9136981	0.8902971	0.9212527	0.9078715	0.9106657	0.8633074	0.9100513	0.8843585	0.8724746	0.806205	0.8094792	0.8433772	0.870427	0.8530685	0.8711964	0.8648251
HLA-DRA_P132_R	HLA-DRA	HLA-DRA1	0.05808197	0.08068057	0.03743967	0.05069591	0.05968001	0.09244546	0.06391424	0.1149068	0.1958828	0.09999096	0.0810819	0.1212599	0.09650502	0.08202626	0.1047284	0.0800426	0.06580594	0.06639203	0.04124175	0.1584969	0.1495895	0.161103	0.1976442	0.1347675	0.1004706	0.0698366	0.0496564	0.05940815	0.03752946	0.04499956	0.02619522	0.04492083	0.04794652	0.02725078	0.02930542	0.02565272	0.03448069	0.03036957	0.07369851	0.05840732	0.01861268	0.02471896	0.02014003	0.06685413	0.01986602	0.08231439	0.02028396
HLA-DRA_P77_R	HLA-DRA	HLA-DRA1	0.06082385	0.0556089	0.04755138	0.0739792	0.07455942	0.08174498	0.052193	0.05508293	0.07440885	0.06896784	0.07162435	0.05940906	0.08164135	0.06917259	0.07310672	0.05009157	0.05203905	0.06766409	0.05756493	0.08817997	0.06879642	0.07083214	0.07691865	0.05472074	0.06194112	0.06499789	0.05954484	0.06014895	0.06796405	0.07290789	0.06645906	0.06145821	0.0672619	0.0378657	0.04620027	0.05738552	0.05062322	0.07230299	0.1045314	0.09555698	0.06258481	0.06105929	0.07265428	0.08707981	0.05705206	0.1108552	0.06758478
HLA-F_E402_F	HLA-F	HLAF, HLA-5.4, HLA-CDA12	0.02073101	0.01758482	0.0118576	0.01321317	0.01621459	0.04073713	0.0179973	0.02021082	0.01835935	0.0178852	0.02472081	0.01606275	0.02134152	0.01892441	0.02320774	0.01719242	0.0147044	0.01637969	0.01489145	0.01952345	0.01503291	0.0156877	0.01922723	0.01904065	0.02320878	0.02075228	0.0228215	0.02241258	0.02529511	0.02081499	0.01839367	0.01778314	0.02302425	0.01359188	0.01698477	0.01495114	0.01661387	0.01381521	0.03473859	0.01436062	0.02090593	0.01486985	0.01703826	0.01905672	0.01109491	0.02466136	0.01778326
HLF_E192_F	HLF	.	0.0270974	0.02469671	0.0196949	0.01818069	0.01605346	0.04502431	0.01165105	0.01522623	0.05015207	0.0464201	0.04535364	0.04104607	0.05792626	0.04722567	0.05090413	0.02410174	0.02623813	0.01673807	0.01186073	0.04661593	0.04011282	0.04854842	0.05036549	0.06382331	0.0462802	0.04509973	0.05880297	0.06455683	0.0541325	0.06322806	0.02890913	0.01978041	0.02491666	0.01368556	0.04469993	0.2556653	0.05150457	0.01724026	0.01347827	0.6994772	0.01625025	0.7151887	0.424743	0.3370926	0.4968647	0.04243649	0.923353
HOXA11_E35_F	HOXA11	HOX1, HOX1I	0.05081969	0.05279398	0.05097387	0.02914154	0.03780555	0.07572804	0.04204535	0.03963741	0.04212134	0.04103204	0.05123288	0.04300189	0.06149832	0.06667641	0.04859005	0.03061102	0.05190483	0.04661284	0.03736626	0.04676655	0.03745719	0.0395346	0.04369769	0.04917529	0.08275902	0.05947615	0.1964438	0.1404804	0.1092796	0.405175	0.1625965	0.06740837	0.05477243	0.1842776	0.1919177	0.09928625	0.08985606	0.09171398	0.5054591	0.05394615	0.628307	0.5744827	0.7325603	0.2806644	0.04442249	0.7410952	0.9347973
HOXA11_P698_F	HOXA11	HOX1, HOX1I	0.04363142	0.07550641	0.06570528	0.09683587	0.03600831	0.04538659	0.06433686	0.0320354	0.07975314	0.05897834	0.07478749	0.07135801	0.0732528	0.05801658	0.07257655	0.03150906	0.07772923	0.04855493	0.1133438	0.07725867	0.06766824	0.1036432	0.07958841	0.04414119	0.1491677	0.09295712	0.2703357	0.1154631	0.09289308	0.6780398	0.3160239	0.122346	0.4306007	0.1916807	0.07562974	0.02236532	0.05682	0.871825	0.9505982	0.8881314	0.8485821	0.9028023	0.9293853	0.4560588	0.05322655	0.8618711	0.9658737
HOXA11_P92_R	HOXA11	HOX1, HOX1I	0.03478177	0.02935233	0.03435823	0.03601797	0.02662089	0.0454406	0.03788203	0.04083035	0.0454616	0.04781049	0.0452117	0.05240811	0.04864865	0.05131514	0.04729978	0.03317736	0.02961924	0.03577015	0.02571627	0.05562601	0.03769632	0.03217227	0.04733761	0.03276867	0.05163555	0.04503815	0.08001797	0.08195108	0.05827506	0.1584602	0.08286591	0.04870321	0.06190246	0.06761862	0.1012009	0.0452705	0.1652292	0.03552688	0.05855973	0.03416803	0.04317629	0.3201426	0.3689136	0.1866182	0.03512251	0.3529351	0.032682
HOXA5_E187_F	HOXA5	HOX1, HOX1C, HOX1.3, MGC9376	0.8901618	0.9055222	0.7634355	0.9257784	0.9454795	0.9110451	0.8871446	0.9578847	0.954049	0.9458344	0.900618	0.9541405	0.9169473	0.940707	0.9251511	0.904166	0.9180842	0.7532061	0.9516296	0.9250699	0.9533229	0.9336559	0.945922	0.950121	0.9035981	0.9449036	0.8993123	0.9319662	0.9238511	0.9177549	0.9482464	0.9181913	0.8930818	0.9310594	0.8508984	0.983528	0.9368832	0.9710963	0.1716334	0.9675751	0.9550252	0.9749293	0.7637701	0.9546434	0.9844276	0.9676034	0.9730886
HOXA5_P1324_F	HOXA5	HOX1, HOX1C, HOX1.3, MGC9376	0.2807369	0.3100977	0.237237	0.3926849	0.4709647	0.5929623	0.4759228	0.5743974	0.6291733	0.65839	0.421138	0.5975137	0.5051255	0.4766675	0.4994299	0.2849372	0.3620173	0.2812279	0.5020882	0.6097503	0.7749191	0.6275187	0.756988	0.7845492	0.3390433	0.5944629	0.365514	0.3975829	0.4442627	0.5510942	0.7232741	0.4617709	0.4678813	0.4187853	0.3400191	0.7846765	0.529459	0.8185304	0.1884977	0.8057086	0.6852314	0.8573468	0.7334393	0.8102699	0.8103722	0.8078436	0.5662502
HOXA5_P479_F	HOXA5	HOX1, HOX1C, HOX1.3, MGC9376	0.8473731	0.8580092	0.7940059	0.894431	0.9098032	0.9171508	0.8617681	0.9183899	0.9074196	0.9296185	0.8633099	0.9096376	0.8692369	0.8879832	0.8954753	0.8561971	0.8444262	0.8275874	0.9259435	0.9168382	0.9171535	0.9101335	0.9044106	0.9053156	0.9003909	0.909211	0.8641947	0.8878895	0.8835039	0.8719535	0.9002268	0.7309537	0.8268132	0.69906	0.8437254	0.5973646	0.6830752	0.8618316	0.2939144	0.7461962	0.8727224	0.46216	0.7573315	0.8405456	0.6782876	0.9023082	0.9198842
HOXA9_E252_R	HOXA9	HOX1, ABD-B, HOX1G, HOX1.7, MGC1934	0.0860726	0.08968079	0.06946957	0.07522056	0.07774968	0.09617739	0.06196702	0.07097827	0.05081689	0.04806316	0.06222384	0.05719621	0.08375596	0.06282476	0.06387623	0.08095209	0.07891901	0.07050461	0.05808556	0.07281521	0.06889324	0.05473959	0.06367437	0.04631554	0.0786122	0.1097439	0.2774438	0.1803117	0.1435001	0.63028	0.1805354	0.1611752	0.1465329	0.1148511	0.1024794	0.0856965	0.09408292	0.866968	0.9608579	0.8729466	0.8013864	0.8789931	0.9161223	0.6550116	0.6872672	0.7099869	0.9429702
HOXA9_P1141_R	HOXA9	HOX1, ABD-B, HOX1G, HOX1.7, MGC1934	0.06952907	0.05039319	0.08884732	0.1046979	0.04273772	0.06462783	0.06339358	0.04673076	0.07739416	0.05845787	0.09029651	0.06925642	0.1160011	0.07594399	0.09161372	0.02067444	0.06305327	0.03714711	0.1073533	0.09024994	0.07120501	0.07071161	0.08789055	0.1079406	0.14963	0.09788041	0.322788	0.1711724	0.1872925	0.6662585	0.2661574	0.1101982	0.08571652	0.1866961	0.1390455	0.2609525	0.1172373	0.871788	0.970953	0.885281	0.8593444	0.6891448	0.9250892	0.5337636	0.9616922	0.2690238	0.7684795
HOXA9_P303_F	HOXA9	HOX1, ABD-B, HOX1G, HOX1.7, MGC1934	0.02239118	0.01793397	0.0203979	0.03597611	0.01316476	0.02212027	0.02152403	0.0157607	0.04315238	0.01787745	0.03491911	0.03033565	0.05166816	0.02823873	0.03900981	0.01114765	0.01966107	0.01361575	0.03656714	0.05699243	0.04293924	0.02689256	0.03217795	0.01906749	0.06510499	0.05127296	0.1092818	0.07198951	0.0757015	0.256535	0.1025195	0.04108018	0.03742752	0.130161	0.04830913	0.0354626	0.06971747	0.3845864	0.5248784	0.3854295	0.2992757	0.385589	0.5425463	0.2023708	0.8041831	0.1651226	0.6729836
HOXB13_E21_F	HOXB13	.	0.03479415	0.02313532	0.03337212	0.03187155	0.03884666	0.05318515	0.03785455	0.04732193	0.02568559	0.03332054	0.02711036	0.03469185	0.02615788	0.03577342	0.04151327	0.02192128	0.03574385	0.03758258	0.05296002	0.03399217	0.02990104	0.02591436	0.02845773	0.02083841	0.04636462	0.03495461	0.06637757	0.03721781	0.05558304	0.3716791	0.104929	0.06720964	0.673429	0.02823826	0.03120395	0.07151903	0.1008614	0.6718585	0.871102	0.7313255	0.7827496	0.7551827	0.8275152	0.1531022	0.06212217	0.06664099	0.7777449
HOXB13_P17_R	HOXB13	.	0.01912407	0.01865465	0.04251295	0.03253858	0.04348444	0.0685882	0.03761533	0.02950415	0.02588369	0.06287321	0.03417997	0.04578795	0.06400681	0.02589679	0.06967807	0.01125391	0.02472868	0.04417604	0.03864365	0.0307368	0.03762842	0.03311936	0.05061226	0.02412363	0.04975727	0.06208	0.1112459	0.05204476	0.08143115	0.3215132	0.08937949	0.1641868	0.5498051	0.2264938	0.13436	0.06410889	0.09981018	0.7705121	0.9360874	0.7523428	0.772261	0.7906023	0.8751743	0.3752878	0.08839941	0.1090919	0.8285022
HOXB2_P488_R	HOXB2	K8, HOX2, HOX2H, Hox-2.8	0.8114294	0.8210966	0.7891954	0.728066	0.7392232	0.7956184	0.7870299	0.8025527	0.8754425	0.8991156	0.87866	0.8790659	0.887299	0.8419498	0.8765292	0.5490944	0.8162072	0.7332701	0.7336051	0.9065305	0.90439	0.8839086	0.8939467	0.918256	0.897505	0.8969496	0.9313213	0.8040318	0.893203	0.9413339	0.941975	0.8989447	0.7691199	0.9580326	0.9576154	0.9623898	0.8851693	0.8684235	0.6583314	0.9143645	0.9249935	0.8535781	0.9103781	0.8940371	0.7940403	0.9322494	0.966942
HOXB2_P99_F	HOXB2	K8, HOX2, HOX2H, Hox-2.8	0.513362	0.522875	0.5711254	0.5265298	0.29875	0.524992	0.5555266	0.5034323	0.7925674	0.8229803	0.6753783	0.6830047	0.7400861	0.654132	0.7667226	0.1157233	0.5287386	0.3532588	0.4796636	0.885987	0.8598009	0.8395694	0.8869276	0.8880993	0.7448871	0.7079833	0.6320911	0.5464286	0.5262411	0.786777	0.7410953	0.5059004	0.4958712	0.6167567	0.4027022	0.8228619	0.601068	0.7628934	0.9134507	0.6369823	0.7644448	0.5020465	0.8290497	0.8385137	0.8715454	0.8190454	0.7497312
HOXC6_P456_R	HOXC6	CP25, HOX3, HOX3C, HHO.C8	0.1733352	0.1441415	0.1158612	0.1061397	0.1109112	0.1487863	0.1702299	0.1466402	0.1182862	0.1385642	0.1499901	0.1232519	0.1465388	0.141919	0.132869	0.1011309	0.1392515	0.09891433	0.09666003	0.1062818	0.1432105	0.09675902	0.1573737	0.1190796	0.1398122	0.1305497	0.1762043	0.1573577	0.2201852	0.3212935	0.2569174	0.1285925	0.1246425	0.0750027	0.06539785	0.2435772	0.1175466	0.09070282	0.06691477	0.7798612	0.5521634	0.7549297	0.3106854	0.1636908	0.6350392	0.414289	0.06534623
HOXC6_P585_R	HOXC6	CP25, HOX3, HOX3C, HHO.C8	0.2102033	0.2128652	0.2097405	0.1802869	0.163405	0.173579	0.1507427	0.1971423	0.1481499	0.1704056	0.1579172	0.2031091	0.2087536	0.2224009	0.181025	0.1211577	0.1581361	0.172605	0.145708	0.1498501	0.1334936	0.1458262	0.1973881	0.1516277	0.09988961	0.1258356	0.152612	0.209695	0.1689257	0.1882125	0.2012241	0.08223073	0.07047787	0.07829686	0.1698927	0.04784531	0.1140133	0.0839111	0.05288957	0.6499573	0.265694	0.0427414	0.05779942	0.0946891	0.2118627	0.3627458	0.04423282
HPN_P374_R	HPN	TMPRSS1	0.1658478	0.1395604	0.1691597	0.08089253	0.09913785	0.1099687	0.1804863	0.1432728	0.2212529	0.10877	0.23306	0.2526554	0.3118446	0.2523929	0.2819552	0.0940586	0.125177	0.0927323	0.05792493	0.3233039	0.2360875	0.3665511	0.3870463	0.2742575	0.2077143	0.1301855	0.2113374	0.234343	0.1702403	0.250305	0.1188025	0.1053342	0.0627185	0.03636669	0.09168032	0.07713899	0.1653439	0.07308622	0.05867397	0.112403	0.1561482	0.1359901	0.08620548	0.2334301	0.08913901	0.2370441	0.03507856
HPN_P823_F	HPN	TMPRSS1	0.544865	0.5768083	0.6686609	0.3456724	0.5193154	0.3253489	0.644786	0.5374694	0.6963111	0.390095	0.7245603	0.6622767	0.7351292	0.7285834	0.6522323	0.3808406	0.4785695	0.4397003	0.4987713	0.6876758	0.5592963	0.7246385	0.7986461	0.7031945	0.6209762	0.4858904	0.7386045	0.5062578	0.7410491	0.8346352	0.7201899	0.6494629	0.3207437	0.1570815	0.7038298	0.6956987	0.3596404	0.1797103	0.07454335	0.2662629	0.1873071	0.2360962	0.1374148	0.4096072	0.1436797	0.5555584	0.9347916
HPSE_P29_F	HPSE	HPA, HPR1, HSE1, HPSE1	0.0175767	0.01670158	0.01163962	0.009821709	0.02228911	0.04413609	0.02426385	0.02576148	0.04736655	0.04228484	0.04631665	0.04273243	0.05344695	0.04627723	0.06094936	0.01607044	0.01469125	0.01517705	0.01209988	0.04746936	0.0391122	0.04108969	0.04264426	0.05616613	0.04374903	0.03851597	0.05553721	0.04740791	0.05078353	0.03443391	0.03014187	0.01704471	0.01976707	0.01311672	0.01819823	0.02198485	0.02021644	0.01517562	0.03691609	0.03137116	0.02057917	0.01394931	0.0358249	0.02471428	0.01759256	0.02242098	0.02129278
HPSE_P93_F	HPSE	HPA, HPR1, HSE1, HPSE1	0.02428645	0.02246032	0.01702089	0.01893663	0.02425362	0.04372796	0.03280719	0.01981862	0.04375955	0.0300872	0.03865334	0.03064001	0.03482573	0.03698153	0.03847262	0.0201914	0.01864828	0.02011099	0.03192795	0.04264352	0.0396264	0.03402869	0.03573437	0.03879137	0.03434988	0.04225404	0.0589655	0.03763334	0.03434487	0.06234575	0.04558737	0.02218746	0.03650266	0.01857765	0.01625874	0.03371469	0.05784517	0.01932115	0.01928398	0.3913718	0.03594357	0.05089074	0.4636634	0.05770648	0.03925508	0.031331	0.01987371
HRASLS_E72_R	HRASLS	A-C1, HSD28, HRASLS1, H-REV107	0.02568302	0.01987492	0.02479612	0.03486637	0.04562035	0.06433028	0.0552623	0.05992891	0.02013465	0.02173711	0.03068931	0.0233877	0.02684003	0.02465615	0.0291672	0.02649103	0.01842321	0.048815	0.05503387	0.0232601	0.02026255	0.02167667	0.02100187	0.02346922	0.02490632	0.02112148	0.03240238	0.02618596	0.02693243	0.0914717	0.03045766	0.04307631	0.05607726	0.0334017	0.04294416	0.06490414	0.04104339	0.3446988	0.8271432	0.3238432	0.4190144	0.2593526	0.7411098	0.1619218	0.06927891	0.5382493	0.6950818
HRASLS_P353_R	HRASLS	A-C1, HSD28, HRASLS1, H-REV107	0.588348	0.6056081	0.6849711	0.6144584	0.6391743	0.6400978	0.5405664	0.5210102	0.8314532	0.8355728	0.6981029	0.641785	0.6992499	0.5709385	0.6808745	0.5691191	0.6196146	0.6443006	0.6143335	0.9143943	0.8414783	0.7742338	0.7961206	0.7061703	0.9143742	0.8353536	0.8150697	0.6888695	0.707689	0.7663521	0.6558388	0.7020149	0.8148196	0.5522265	0.4648719	0.8252478	0.6820728	0.8271111	0.7698454	0.9195743	0.4938851	0.8289015	0.8438122	0.8442748	0.5453824	0.7333994	0.886337
HS3ST2_E145_R	HS3ST2	30ST2, 3OST2	0.07678813	0.1013971	0.1688238	0.09975974	0.05574654	0.1123449	0.1189633	0.09242592	0.1518529	0.2109717	0.150945	0.1872321	0.350744	0.2646438	0.2296974	0.06586575	0.1567502	0.07696322	0.1427976	0.2812518	0.2186194	0.2288933	0.1899378	0.1877748	0.2319387	0.2578563	0.4134527	0.3126986	0.2949403	0.6628684	0.2496362	0.07910439	0.642763	0.1009262	0.2610987	0.24297	0.3937258	0.9083177	0.9758207	0.8836465	0.915036	0.9357935	0.9281181	0.6535548	0.7497247	0.8647075	0.9635433
HS3ST2_P171_F	HS3ST2	30ST2, 3OST2	0.04120921	0.02133097	0.05828153	0.05732173	0.06440856	0.08254262	0.05961245	0.04898113	0.07098252	0.07739123	0.08677118	0.08156317	0.08888654	0.08515853	0.1142007	0.01870148	0.03626154	0.05192943	0.05978918	0.08938909	0.0787926	0.06842235	0.07298534	0.05514749	0.1013572	0.08412302	0.1829214	0.0890419	0.1374092	0.3200608	0.1518209	0.1191972	0.3390116	0.05407155	0.1172141	0.07717508	0.06814007	0.8450553	0.9155674	0.7643265	0.8481061	0.8029202	0.8305803	0.5057741	0.7872824	0.5572371	0.858676
HS3ST2_P546_F	HS3ST2	30ST2, 3OST2	0.04629216	0.03833334	0.1026834	0.06333275	0.1010425	0.1072909	0.09092172	0.1035031	0.08914611	0.08748734	0.07663196	0.07107226	0.1074321	0.05165669	0.09353654	0.03890207	0.04633801	0.09330522	0.08216184	0.1224258	0.08317985	0.08665565	0.06921227	0.05636525	0.07761022	0.08897346	0.2081921	0.1812767	0.1260786	0.2221958	0.1246643	0.1327308	0.2550248	0.0487374	0.1560464	0.1950419	0.05803864	0.4801892	0.5869184	0.444079	0.415314	0.4124836	0.4866106	0.2100467	0.6455066	0.2767979	0.504832
HSD17B12_E145_R	HSD17B12	KAR	0.01988447	0.0188194	0.01394849	0.01403234	0.01690117	0.04297472	0.0164895	0.01939785	0.04265891	0.04560646	0.04296526	0.04744469	0.05002487	0.04289429	0.05605987	0.01413228	0.01348237	0.02039219	0.01294367	0.0547161	0.04608696	0.04508277	0.05141504	0.04741591	0.04629389	0.04538678	0.05408562	0.05087236	0.05910759	0.02090343	0.01833474	0.01632753	0.02163771	0.01352431	0.01399558	0.01589016	0.0132899	0.0159451	0.02975238	0.01239321	0.01647165	0.01424889	0.01821381	0.01518103	0.02033294	0.0252671	0.01260465
HSD17B12_P97_F	HSD17B12	KAR	0.06523423	0.06099543	0.02261297	0.01910344	0.02405923	0.03221774	0.02995449	0.02676871	0.07890995	0.06493383	0.06774217	0.07244889	0.09203179	0.07315725	0.09131178	0.0551177	0.03600743	0.02540385	0.02143976	0.06885941	0.06311662	0.06626025	0.06566881	0.07408244	0.06564105	0.06065405	0.08991244	0.07619265	0.1012248	0.03282638	0.02662323	0.02194322	0.04040385	0.01985467	0.02817284	0.03470653	0.01907042	0.02813138	0.02833715	0.02300623	0.04102229	0.03426753	0.02595013	0.03356431	0.03561812	0.0815822	0.03313532
HSPA2_P162_R	HSPA2	.	0.922187	0.9277962	0.9659688	0.9742764	0.9646859	0.9612697	0.9597687	0.9632549	0.9505188	0.9578837	0.9584318	0.960072	0.9526994	0.9582599	0.9533343	0.9404808	0.9224264	0.9645635	0.961239	0.9620947	0.9696715	0.9478157	0.9575854	0.9544163	0.9540414	0.9615219	0.9601087	0.964409	0.9587165	0.9534441	0.9615158	0.9695668	0.9592977	0.9775644	0.9735271	0.9644045	0.963452	0.8131909	0.1353031	0.6980018	0.6491578	0.9402447	0.845042	0.8814916	0.7347512	0.896954	0.9688454
HTR1B_E232_R	HTR1B	S12, 5-HT1B, HTR1D2, HTR1DB, 5-HT1DB	0.09986715	0.108483	0.115803	0.1029812	0.06992318	0.1179899	0.08662041	0.1015128	0.1769231	0.2260888	0.1177978	0.1111672	0.217523	0.09974907	0.1697539	0.03514419	0.177358	0.08564232	0.1596309	0.261843	0.2132932	0.2630656	0.1710511	0.1653355	0.2652562	0.3292828	0.4342951	0.3772098	0.2787388	0.7234352	0.4687392	0.3576374	0.2920129	0.6877065	0.309079	0.1129258	0.3245529	0.6382877	0.761764	0.6403561	0.8217417	0.7669135	0.6662521	0.5002387	0.614944	0.7403624	0.8457663
HTR1B_P107_F	HTR1B	S12, 5-HT1B, HTR1D2, HTR1DB, 5-HT1DB	0.09421689	0.09458806	0.09642782	0.09462222	0.1294361	0.08242876	0.08943259	0.1426763	0.5096413	0.4965295	0.5211604	0.4708423	0.4850854	0.3684982	0.4682936	0.08998904	0.08694103	0.06613776	0.06277642	0.4813654	0.4313394	0.4614041	0.504934	0.5024084	0.4720541	0.4384578	0.5581979	0.542069	0.4276747	0.5263628	0.2258301	0.1104867	0.176372	0.08409931	0.1490211	0.1444399	0.1343079	0.704632	0.3234	0.7671131	0.9093978	0.8355832	0.8745681	0.5654755	0.6379565	0.2638479	0.9039072
HTR1B_P222_F	HTR1B	S12, 5-HT1B, HTR1D2, HTR1DB, 5-HT1DB	0.05006995	0.04162543	0.06042615	0.04416562	0.02689093	0.07061556	0.04480036	0.04181389	0.08108269	0.08956555	0.06953704	0.1031093	0.1540892	0.05191576	0.08145331	0.02031021	0.1023669	0.02262582	0.05885136	0.1161409	0.07910614	0.07849872	0.07181189	0.03365799	0.1827283	0.1022573	0.4087453	0.09898204	0.170659	0.6751767	0.2357481	0.2782605	0.5198886	0.02444107	0.2205196	0.4377564	0.07955748	0.894694	0.9633851	0.8717325	0.9275281	0.9230554	0.9362106	0.7484267	0.6056793	0.1690656	0.9719043
HTR2A_E10_R	HTR2A	HTR2, 5-HT2A	0.9279717	0.9323013	0.9466615	0.9538556	0.9373693	0.8911529	0.9374805	0.9394003	0.949753	0.950521	0.955227	0.9580503	0.9518285	0.9449962	0.9379735	0.9369259	0.9451323	0.9287951	0.9561285	0.9545884	0.957897	0.9493269	0.9507145	0.9493669	0.9584697	0.953284	0.9502611	0.9622822	0.9527859	0.9282528	0.9420211	0.9296444	0.9302983	0.9415196	0.9327912	0.9224675	0.9095677	0.8071692	0.7817093	0.8259758	0.7969124	0.8937135	0.889784	0.9121959	0.7114049	0.9011281	0.9146763
HTR2A_P853_F	HTR2A	HTR2, 5-HT2A	0.04903885	0.1046342	0.02794893	0.1074989	0.0672304	0.075578	0.04845979	0.04959961	0.1219419	0.05828923	0.06254835	0.06288318	0.05823413	0.04811846	0.03970987	0.04347976	0.0896609	0.07896439	0.09839094	0.1126689	0.04685309	0.07001982	0.08258844	0.08604314	0.1295554	0.05336477	0.1203458	0.07189142	0.06067325	0.3184062	0.1315654	0.02281045	0.0364361	0.08757614	0.05149658	0.02985163	0.1370012	0.02618897	0.03082815	0.8281366	0.02519811	0.03360385	0.02754148	0.07151069	0.01777336	0.1480736	0.02601413
IAPP_E280_F	IAPP	DAP, IAP, AMYLIN	0.8697067	0.8628809	0.9541103	0.9677114	0.9591967	0.9579834	0.9581028	0.9609206	0.902086	0.9208068	0.9042346	0.9091689	0.8955396	0.8956089	0.9207595	0.9195915	0.8971916	0.9705801	0.9697255	0.900331	0.9152099	0.8661473	0.9192322	0.9081975	0.9143596	0.92352	0.8745812	0.9139302	0.8927229	0.5666968	0.7275239	0.6655607	0.1687076	0.2429071	0.2631779	0.09195605	0.5684191	0.6973396	0.36489	0.6734752	0.5972309	0.336311	0.549122	0.8354967	0.6061554	0.8119668	0.2435127
ICA1_P61_F	ICA1	ICA69, ICAp69	0.06524878	0.06121574	0.03817746	0.04949039	0.04178058	0.06469222	0.03845942	0.05147586	0.05891484	0.06149131	0.06568444	0.05833225	0.08178256	0.05532299	0.05995927	0.07804365	0.05452306	0.03828513	0.03976531	0.05433238	0.06131825	0.0511688	0.05862342	0.06554621	0.07524569	0.05247486	0.06852773	0.05535721	0.07932296	0.09268904	0.04817269	0.04225992	0.1136423	0.0507723	0.03687696	0.1469582	0.05241631	0.4683686	0.0476879	0.7200499	0.339604	0.02994334	0.6331779	0.1164245	0.02778837	0.04502797	0.06987124
ICA1_P72_R	ICA1	ICA69, ICAp69	0.04936391	0.06039459	0.05607834	0.06554046	0.05631664	0.09257597	0.08571502	0.06721547	0.1236195	0.08586558	0.1407119	0.1036599	0.1401121	0.08700899	0.1303261	0.0359137	0.05873847	0.06130163	0.06906594	0.1808105	0.1472046	0.113485	0.1086148	0.1108242	0.107723	0.1343223	0.151103	0.05363413	0.1164814	0.2401228	0.1128455	0.493789	0.2956547	0.5038664	0.1308606	0.4331682	0.05620304	0.6149347	0.05994042	0.8314949	0.701579	0.04633196	0.8129689	0.1182648	0.02737929	0.105143	0.05330791
ICAM1_E242_F	ICAM1	BB2, CD54, P3.58	0.03034043	0.03345421	0.03422604	0.05948528	0.02720218	0.0493993	0.04057837	0.02825709	0.05200138	0.05543638	0.06113538	0.0667945	0.06223994	0.06967601	0.0671347	0.02072776	0.01999488	0.03687932	0.02878721	0.05599575	0.06600131	0.03965933	0.05305298	0.03541526	0.05346966	0.04687398	0.05465119	0.0430975	0.05131974	0.04785408	0.04459288	0.04116681	0.05103699	0.0364243	0.03052977	0.03681419	0.04239199	0.02354718	0.02151822	0.01801251	0.02111137	0.0233363	0.02464847	0.02148997	0.02326786	0.03462522	0.02977923
ICAM1_P119_R	ICAM1	BB2, CD54, P3.58	0.01837072	0.01749426	0.01507771	0.01904457	0.01910861	0.04615333	0.01664598	0.02411881	0.02445808	0.02256694	0.0253508	0.02134916	0.03103683	0.02628026	0.02758634	0.02160582	0.01478717	0.02409563	0.01728135	0.03125719	0.02390179	0.02388588	0.02776416	0.02612098	0.02745818	0.02809939	0.02990424	0.0269355	0.02722288	0.02395504	0.0309354	0.02307724	0.03160354	0.01699784	0.0203454	0.02907695	0.02085619	0.01311347	0.01869594	0.02889595	0.02107617	0.01660124	0.02445455	0.0136569	0.02509687	0.02290038	0.01590956
ICAM1_P386_R	ICAM1	BB2, CD54, P3.58	0.02240365	0.0194434	0.01390829	0.01890947	0.02496912	0.03712717	0.02194145	0.02879697	0.04471925	0.03617434	0.02761175	0.01955026	0.0217838	0.0246957	0.02680305	0.02580138	0.01850836	0.02331773	0.02804147	0.03764734	0.02780061	0.02194378	0.03239515	0.02022824	0.02797426	0.03107517	0.02835393	0.02985358	0.02343206	0.02059611	0.0253059	0.01505256	0.02280986	0.01236243	0.01249314	0.01603014	0.01350115	0.01367863	0.01258801	0.0187685	0.01821471	0.01676339	0.01990871	0.01157558	0.02137956	0.02290409	0.01317964
ID1_P659_R	ID1	ID	0.06294366	0.06670935	0.06842637	0.03807888	0.06701181	0.09202291	0.05890825	0.06746664	0.07904615	0.05861699	0.0667106	0.07511628	0.1264371	0.07006205	0.08104942	0.04956292	0.06194202	0.06342058	0.04986849	0.1475257	0.08265027	0.07825249	0.1008509	0.05333059	0.07789899	0.07305671	0.07254922	0.06945267	0.07042134	0.09155434	0.09800428	0.2923463	0.39008	0.3814138	0.03693713	0.03872938	0.04946211	0.03417633	0.01972723	0.03050093	0.02869953	0.01906628	0.03252947	0.0660826	0.05028224	0.08667046	0.03167973
ID1_P880_F	ID1	ID	0.03859178	0.02583809	0.112343	0.07046274	0.103742	0.1052321	0.08057006	0.09885525	0.04531734	0.05152743	0.03835589	0.03560781	0.04310555	0.05700757	0.0550452	0.03417837	0.04361205	0.09398211	0.09360397	0.05964053	0.05259673	0.03275391	0.03832339	0.04262258	0.03716539	0.0426935	0.04953314	0.04174282	0.04958122	0.1524898	0.1440777	0.1220016	0.1454062	0.1025007	0.109821	0.1420239	0.1052288	0.09207464	0.09901272	0.05031919	0.05995014	0.04984998	0.06377005	0.09600552	0.1209137	0.1597783	0.08563942
IFNG_E293_F	IFNG	IFG, IFI	0.7287215	0.7597071	0.6001197	0.7774743	0.8620166	0.7609721	0.7012069	0.7592781	0.6178663	0.6961793	0.6703408	0.6668589	0.4573164	0.5496954	0.6343817	0.8160616	0.7013091	0.895762	0.8519354	0.5755861	0.6045964	0.4485394	0.683789	0.6338614	0.7265918	0.7383716	0.6845222	0.7994431	0.7552564	0.6638685	0.743267	0.8434248	0.849146	0.7692585	0.7343639	0.8223084	0.7980793	0.1725176	0.147703	0.3854753	0.1164861	0.196139	0.3130035	0.2410738	0.1709554	0.5010607	0.8421105
IFNG_P188_F	IFNG	IFG, IFI	0.8259274	0.8378326	0.8362532	0.8864058	0.913547	0.8873118	0.8567798	0.8994934	0.8158882	0.8556693	0.7747942	0.8311408	0.7192631	0.7761473	0.8049296	0.8707536	0.8100334	0.9438188	0.9339654	0.7647433	0.8354408	0.7607458	0.8575864	0.8553208	0.8723569	0.8408081	0.7430785	0.8547726	0.8481322	0.6206311	0.6860435	0.6939077	0.4271481	0.7944323	0.4613932	0.7735682	0.6456604	0.354783	0.113254	0.3183229	0.2527749	0.09962931	0.2229121	0.5201122	0.5272697	0.6863781	0.08423029
IFNG_P459_R	IFNG	IFG, IFI	0.7819206	0.8066044	0.7639164	0.8553531	0.9200963	0.8840943	0.8238694	0.8711061	0.734486	0.8000303	0.7857934	0.791451	0.6763995	0.7220823	0.7793323	0.8733393	0.7583788	0.9305164	0.8963835	0.6958655	0.77754	0.7011202	0.7665799	0.7927784	0.790639	0.7755691	0.6183652	0.8236991	0.7388439	0.3458274	0.5016072	0.5366849	0.2302525	0.5765721	0.2313825	0.3999273	0.4260551	0.1826534	0.107739	0.1504552	0.1326623	0.0467062	0.1163681	0.3698927	0.2445778	0.4870451	0.04344272
IFNGR1_P307_F	IFNGR1	CD119, IFNGR	0.07251998	0.06423888	0.05833743	0.03383277	0.05255947	0.06321044	0.05151903	0.04945593	0.07473894	0.05500311	0.05113745	0.04944435	0.04466496	0.05246126	0.04859918	0.07437746	0.04894201	0.05418937	0.04132545	0.05738745	0.03877573	0.03783493	0.04604536	0.032715	0.05134088	0.031612	0.05297209	0.04439708	0.0387406	0.06295665	0.0607168	0.04151883	0.05517889	0.05297597	0.03242352	0.03881089	0.04515689	0.03822889	0.04073483	0.0358908	0.03773422	0.02203588	0.02648364	0.04518645	0.06864539	0.08497934	0.02111741
IFNGR2_E164_F	IFNGR2	AF-1, IFGR2, IFNGT1	0.06996402	0.08159904	0.0364888	0.03050154	0.03366008	0.04567078	0.03866956	0.03275307	0.1317344	0.09952255	0.1221814	0.1220995	0.1585815	0.1272192	0.11484	0.06382972	0.03999681	0.03560346	0.04528971	0.1277108	0.1158169	0.1029155	0.1039617	0.1076357	0.1211137	0.1067203	0.13399	0.1408671	0.1437658	0.05751926	0.05160688	0.0406336	0.05558508	0.02990823	0.03841689	0.03751617	0.02849955	0.02719252	0.03794316	0.03348394	0.03043055	0.02186514	0.03403762	0.05752471	0.03614494	0.07071293	0.02678644
IFNGR2_P377_R	IFNGR2	AF-1, IFGR2, IFNGT1	0.2585152	0.4416668	0.3187903	0.2435469	0.1749143	0.3294065	0.317535	0.2268581	0.6525463	0.6832535	0.5221932	0.5025192	0.5551754	0.4495987	0.7013268	0.4363129	0.3079125	0.4243024	0.3331904	0.8197807	0.7263296	0.8110548	0.816116	0.77097	0.5240375	0.5485216	0.4107969	0.1896892	0.325716	0.1588919	0.1350073	0.3212561	0.2909901	0.5234715	0.6773511	0.1141453	0.2651705	0.1818884	0.1205061	0.1923962	0.1415215	0.1672941	0.149076	0.618578	0.1468828	0.4520911	0.05160306
IGF1_E394_F	IGF1	IGFI	0.7440155	0.74725	0.7686892	0.8153884	0.7832763	0.8099462	0.7578539	0.774801	0.8332574	0.8869795	0.7821894	0.8020241	0.7705204	0.7325997	0.8327875	0.7950091	0.7599505	0.8354893	0.7986509	0.8551018	0.8699375	0.8126963	0.8401982	0.85793	0.8316955	0.8600624	0.7433437	0.7615031	0.7517391	0.6477627	0.7420309	0.7363074	0.8633403	0.6474774	0.6495334	0.7702088	0.7357789	0.3168061	0.1158165	0.2351223	0.2041693	0.106871	0.1439947	0.4846075	0.2082314	0.5534581	0.07062262
IGF1_P933_F	IGF1	IGFI	0.5074291	0.5539525	0.5522096	0.5974847	0.597748	0.5434525	0.5228552	0.5100608	0.5637279	0.6568794	0.6017803	0.6137943	0.5705243	0.5276042	0.6472681	0.5962204	0.4610199	0.713616	0.5487514	0.5923775	0.6195781	0.4742666	0.5695073	0.6815925	0.6429104	0.6318474	0.3558785	0.5076136	0.458285	0.1146439	0.2106114	0.2786453	0.2782176	0.1445787	0.1130897	0.1083783	0.285935	0.1158189	0.02027028	0.09154704	0.03777881	0.02893164	0.03489152	0.1886927	0.06575167	0.213625	0.01683051
IGF1R_E186_R	IGF1R	CD221, JTK13	0.03536794	0.0329929	0.02992232	0.02077847	0.03218266	0.05837689	0.03354696	0.03369039	0.02591958	0.03375223	0.03109665	0.03140303	0.03102406	0.02812149	0.03694794	0.0273865	0.02955774	0.03782801	0.024561	0.02486796	0.02619597	0.02541891	0.02447818	0.03182653	0.04359943	0.03143767	0.08903847	0.1057029	0.05727419	0.2363902	0.04658216	0.05764863	0.06390129	0.02656908	0.02509024	0.02464427	0.02280398	0.3041977	0.02935139	0.809896	0.4071848	0.8746673	0.862202	0.4497671	0.02279468	0.03923135	0.946252
IGF1R_P325_R	IGF1R	CD221, JTK13	0.03256905	0.0307094	0.01438938	0.01281099	0.02191132	0.03540593	0.02159037	0.02929839	0.07972283	0.08019498	0.06870802	0.07427988	0.06556191	0.05317841	0.06304989	0.03201916	0.01999366	0.02029569	0.01529688	0.0712788	0.05594597	0.05577829	0.05307614	0.07334076	0.06741431	0.0541748	0.05229351	0.0464198	0.0640659	0.02089774	0.02844959	0.02576448	0.02609641	0.0176912	0.01563308	0.01986634	0.01570462	0.01735674	0.01757166	0.01696535	0.6137121	0.8682203	0.8974324	0.05122184	0.01781464	0.02516704	0.9579746
IGF2_E134_R	IGF2	FLJ44734	0.05239002	0.03439824	0.06761091	0.05185632	0.1052782	0.06404668	0.09099356	0.07930756	0.07533916	0.0421441	0.0541308	0.05224763	0.03986648	0.04567018	0.09465115	0.03423359	0.08075672	0.06128027	0.1128589	0.04555198	0.05010327	0.07656677	0.03788383	0.1754874	0.1354345	0.1590782	0.2916808	0.06444408	0.1146797	0.6859622	0.2611716	0.08107068	0.8605607	0.04010415	0.04016481	0.07451269	0.09447594	0.9543149	0.9332897	0.9562491	0.9563589	0.9430002	0.9375476	0.7441542	0.04587604	0.1597969	0.9626423
IGF2_P1036_R	IGF2	FLJ44734	0.02952654	0.0251158	0.02099564	0.02587855	0.02706848	0.05046173	0.0284607	0.03042859	0.05692506	0.06749839	0.05990594	0.06559775	0.07210866	0.05972717	0.07258558	0.02049704	0.0169068	0.02953881	0.02665905	0.06249443	0.05307003	0.05170061	0.05624719	0.05417937	0.0555317	0.06910494	0.07654171	0.06660964	0.07329595	0.132258	0.05818782	0.04373549	0.110766	0.04259815	0.03419567	0.05042942	0.03629841	0.4539896	0.6292615	0.4070024	0.3501913	0.4247201	0.4609987	0.06549102	0.02920079	0.04791611	0.5233651
IGF2_P36_R	IGF2	FLJ44734	0.06805492	0.05499228	0.06724286	0.06399386	0.06745591	0.06080961	0.04052688	0.03305455	0.06486625	0.05076423	0.1251857	0.07099626	0.09035802	0.1149102	0.1586415	0.05967613	0.05254993	0.05890472	0.03153358	0.1016264	0.1032395	0.05342125	0.07822434	0.05413379	0.06113416	0.1060317	0.100054	0.07156552	0.06263074	0.3598953	0.1075964	0.06348489	0.3317085	0.03889868	0.07503657	0.05250786	0.08418894	0.5118828	0.7903863	0.5914106	0.4087351	0.5224806	0.6325392	0.2675889	0.04193531	0.1073539	0.7567463
IGF2AS_E4_F	IGF2AS	PEG8	0.04938449	0.03981984	0.1862855	0.207088	0.2316489	0.1686622	0.200427	0.2244618	0.07187676	0.05861377	0.05912189	0.06064337	0.06136943	0.06108847	0.06163502	0.02821503	0.04523651	0.2129014	0.2459911	0.06330012	0.05509012	0.05520765	0.06138796	0.05708351	0.06591471	0.05292853	0.08602536	0.06720812	0.0640268	0.2554321	0.1867267	0.1468484	0.1857302	0.2050565	0.1336038	0.189266	0.2706316	0.6366144	0.7568433	0.6318049	0.6225336	0.6286154	0.6274978	0.4128786	0.1576237	0.1773034	0.6445739
IGF2AS_P203_F	IGF2AS	PEG8	0.1711436	0.3057337	0.2609522	0.3442464	0.2811398	0.2231191	0.5442809	0.227179	0.214648	0.2935536	0.4427051	0.1653699	0.2413911	0.2253296	0.2331441	0.1565946	0.1909442	0.2879471	0.3940535	0.3772737	0.2158418	0.2547332	0.3124913	0.1429391	0.3473434	0.2665227	0.4700195	0.3101891	0.2827253	0.7587706	0.4934633	0.1221268	0.8219256	0.2304506	0.3110199	0.3118097	0.3045258	0.9110898	0.9626938	0.9339545	0.9307922	0.9114894	0.9006335	0.7550854	0.8001789	0.4864363	0.9120674
IGF2R_P396_R	IGF2R	MPRI, CD222, CIMPR, M6P-R	0.05029684	0.05609453	0.02692676	0.02387871	0.03538204	0.06274625	0.03373474	0.03258922	0.184225	0.2096976	0.1650751	0.1723541	0.1971996	0.2124274	0.2431534	0.0237086	0.02668669	0.04145829	0.0268872	0.1731224	0.1798177	0.1924249	0.184051	0.2020732	0.2083732	0.1913736	0.1635236	0.2070932	0.1728141	0.05646816	0.08297921	0.03661041	0.06976408	0.02407575	0.06982041	0.03119886	0.04144353	0.03250299	0.0268504	0.04145405	0.02792078	0.03180832	0.03790646	0.0519409	0.03719043	0.08061402	0.03195661
IGFBP1_E48_R	IGFBP1	AFBP, IBP1, PP12, IGF-BP25, hIGFBP-1	0.3053069	0.3374637	0.3842046	0.467034	0.3655218	0.3509593	0.3656601	0.2812686	0.553784	0.5008486	0.4894868	0.4058362	0.6093166	0.3631348	0.4928995	0.1841495	0.3060245	0.2778986	0.4222083	0.5470018	0.4528361	0.5331356	0.52369	0.5232292	0.5575831	0.5701547	0.7027453	0.5068879	0.5079738	0.7001595	0.5327972	0.5230812	0.1833582	0.2037163	0.6147885	0.6182803	0.7573483	0.7750272	0.6147653	0.9361898	0.7031563	0.9534678	0.6143216	0.830621	0.2149726	0.6405646	0.8768597
IGFBP1_P12_R	IGFBP1	AFBP, IBP1, PP12, IGF-BP25, hIGFBP-1	0.3171957	0.3512319	0.5384806	0.4094557	0.3825194	0.3685572	0.5200794	0.3088267	0.48873	0.4969892	0.6237207	0.4767997	0.5936045	0.5225832	0.479789	0.3906297	0.3179696	0.323054	0.3350502	0.4904793	0.3716379	0.5192142	0.5318495	0.4483094	0.4846141	0.3454052	0.6380683	0.5426192	0.4957818	0.6589066	0.5874292	0.6525556	0.110998	0.6114644	0.1930101	0.9445383	0.6490806	0.3122713	0.4417757	0.9290153	0.5043018	0.8832914	0.2328048	0.6352602	0.1167229	0.496349	0.06021149
IGFBP2_P306_F	IGFBP2	IBP2, IGF-BP53	0.02826453	0.01953362	0.04247553	0.03478328	0.01508827	0.02314894	0.02291031	0.02344156	0.03915269	0.06538469	0.03994077	0.02670683	0.06588866	0.02596033	0.06003461	0.01699552	0.04657673	0.02549013	0.04978244	0.04752298	0.03533899	0.03981372	0.0498914	0.03987809	0.0994199	0.06267689	0.2520925	0.1996272	0.09115175	0.4081163	0.2089095	0.06839424	0.1181429	0.08681583	0.1588905	0.04070897	0.1134297	0.650588	0.7900205	0.6759207	0.6806116	0.6630559	0.6586764	0.3803383	0.01435392	0.1955799	0.8346771
IGFBP2_P353_R	IGFBP2	IBP2, IGF-BP53	0.07887163	0.06703445	0.09212081	0.05402312	0.06404237	0.08553452	0.09894446	0.1008263	0.1348933	0.09054571	0.07472616	0.09852515	0.1316586	0.0844018	0.09735915	0.0724187	0.1016487	0.07254556	0.1012911	0.1290157	0.1007541	0.1513369	0.1525385	0.1691952	0.1758941	0.1561385	0.2126762	0.2550998	0.1532067	0.373834	0.2210533	0.5206192	0.1085733	0.1497316	0.5051751	0.1040862	0.1956895	0.6191486	0.831666	0.6522886	0.7025868	0.6426529	0.5862457	0.3375013	0.06863154	0.2037817	0.8426492
IGFBP3_E65_R	IGFBP3	IBP3, BP-53	0.1036795	0.09573334	0.07282703	0.08315102	0.0892153	0.1131609	0.09839578	0.07925969	0.06510101	0.06632129	0.05267331	0.05614065	0.06665169	0.05297796	0.07147896	0.09115005	0.09772997	0.09518117	0.09402002	0.06377946	0.0617995	0.04930721	0.06054739	0.08875675	0.05821595	0.05489559	0.1213527	0.06410468	0.08135771	0.3701743	0.1921558	0.300933	0.1253403	0.08686942	0.09536115	0.09061733	0.1420029	0.8272938	0.9108419	0.8108331	0.8737204	0.8773479	0.9040005	0.5297803	0.7291967	0.532459	0.7297509
IGFBP3_P1035_F	IGFBP3	IBP3, BP-53	0.02736267	0.02667532	0.03896362	0.0118577	0.01628944	0.02759691	0.02675467	0.01975832	0.03075595	0.02825464	0.03480252	0.03028783	0.04568556	0.02966904	0.04235176	0.02206208	0.03347696	0.01672404	0.02410928	0.04165912	0.03389646	0.03434084	0.04345818	0.05757765	0.04184578	0.03367484	0.05670615	0.06507841	0.06110148	0.1636904	0.03425207	0.03226478	0.03949076	0.04182089	0.02814986	0.03899732	0.038256	0.5618719	0.9315133	0.6674794	0.6272508	0.504039	0.8113484	0.1733629	0.01800758	0.1046486	0.5018275
IGFBP3_P423_R	IGFBP3	IBP3, BP-53	0.03367314	0.03482669	0.04271553	0.04282025	0.03677059	0.0596232	0.0293412	0.02431021	0.05404414	0.06051528	0.05509411	0.05779945	0.08328835	0.05275361	0.08870311	0.01706842	0.06664256	0.02929444	0.06191004	0.08029934	0.06632602	0.06333382	0.05186118	0.08449707	0.09827528	0.1292946	0.2065861	0.09438042	0.1860125	0.5318613	0.2315326	0.06214232	0.6091513	0.03761868	0.5320967	0.7124521	0.1733352	0.8066339	0.9605086	0.8557744	0.864387	0.8599908	0.9083807	0.4822204	0.7145305	0.7446505	0.9608254
IGFBP5_E144_F	IGFBP5	IBP5	0.04289928	0.03969865	0.0516795	0.08385107	0.05177174	0.06458767	0.04631495	0.05438302	0.07216527	0.08679253	0.09603778	0.1041567	0.1011999	0.07933357	0.08817807	0.04859357	0.04324332	0.04285153	0.05238503	0.1062356	0.09430183	0.09684762	0.08306401	0.07545619	0.09132838	0.1036932	0.1226236	0.07775258	0.08979627	0.2114695	0.1288669	0.07365983	0.2441927	0.1023188	0.08849175	0.07844163	0.1112421	0.1607267	0.4893746	0.1312911	0.2234108	0.1323715	0.2037852	0.06441325	0.02752654	0.1648663	0.290541
IGFBP5_P9_R	IGFBP5	IBP5	0.1560616	0.1087256	0.1552289	0.09064001	0.04748325	0.1600978	0.1553726	0.1190513	0.358906	0.4191888	0.1987697	0.3019087	0.2798016	0.2247384	0.3064089	0.03427686	0.1520745	0.06068935	0.0785023	0.5254642	0.4132637	0.4370818	0.5965344	0.4286322	0.222933	0.2626162	0.1671991	0.1429708	0.09176572	0.3407444	0.1409311	0.05078306	0.05619891	0.03677319	0.03731457	0.2276416	0.1904619	0.1359687	0.02905483	0.7813976	0.05430105	0.7906604	0.08825702	0.2298901	0.05860236	0.2045575	0.5231788
IGFBP6_E47_F	IGFBP6	IBP6	0.2170516	0.2101218	0.2511681	0.2500334	0.2587857	0.215534	0.2724183	0.2940101	0.567925	0.4810342	0.5603014	0.4791512	0.4962934	0.2560598	0.3315316	0.2562829	0.2096158	0.2522558	0.2972403	0.5042248	0.4319429	0.4800147	0.4387593	0.4897662	0.4572859	0.4525337	0.4228961	0.474383	0.3339294	0.3582498	0.3666664	0.395249	0.3338559	0.2074359	0.1846797	0.6573173	0.2090129	0.1394128	0.1186698	0.1082576	0.1667552	0.0952933	0.1002791	0.2680518	0.1810268	0.266213	0.1367795
IGFBP6_P328_R	IGFBP6	IBP6	0.06686218	0.07692087	0.07734863	0.06708084	0.02337353	0.08141173	0.07697653	0.07428796	0.218228	0.2090425	0.1303271	0.2053478	0.1716781	0.1499099	0.1874453	0.02235155	0.08022416	0.03025675	0.02795238	0.311868	0.2133025	0.2413332	0.2697153	0.1507607	0.09480045	0.1372036	0.04797946	0.04568991	0.04651568	0.02779534	0.03430434	0.02052646	0.04785379	0.03886914	0.01678933	0.03171207	0.03908559	0.06887832	0.02310002	0.0288629	0.05181037	0.02830905	0.03046089	0.1281966	0.0504044	0.1134614	0.03911362
IGFBP7_P297_F	IGFBP7	PSF, FSTL2, MAC25, IGFBP-7	0.05894602	0.05732377	0.1171367	0.1725561	0.1963793	0.1341508	0.1503276	0.1675237	0.03107803	0.02880375	0.02854585	0.04041648	0.03703457	0.0344239	0.03678354	0.03475155	0.05279376	0.1553517	0.1891513	0.03763599	0.03121298	0.03367468	0.03653166	0.03775787	0.03092659	0.03710937	0.05526414	0.03532758	0.05042478	0.2843876	0.2024782	0.1781392	0.283061	0.1583561	0.21861	0.2762565	0.297963	0.7642368	0.2564665	0.8369217	0.8642985	0.8468015	0.8953694	0.6092912	0.3966711	0.1539037	0.9098654
IGFBP7_P371_F	IGFBP7	PSF, FSTL2, MAC25, IGFBP-7	0.02875127	0.02489818	0.01429676	0.01746776	0.02169758	0.04180378	0.01950412	0.02238791	0.02627137	0.02791853	0.02688918	0.02446461	0.02817514	0.02848961	0.02884997	0.02312496	0.02425117	0.01972028	0.02166354	0.03324612	0.02804054	0.02397727	0.03386344	0.02828937	0.03566296	0.03546603	0.03768083	0.02641838	0.02957303	0.1169753	0.03440243	0.03036087	0.03161555	0.02635274	0.02475257	0.02122128	0.02145635	0.03386787	0.02393219	0.6839075	0.3575584	0.058544	0.9288031	0.4111313	0.02251534	0.02851255	0.3325796
IGSF4_P454_F	IGSF4	BL2, ST17, NECL2, TSLC1, IGSF4A, SYNCAM, sTSLC-1, synCAM1, DKFZp686F1789	0.01486017	0.01883474	0.01920279	0.01340914	0.02286454	0.05485021	0.02742128	0.0199729	0.03557672	0.03445001	0.03809862	0.0344313	0.04911948	0.03750603	0.04524284	0.01346418	0.01748568	0.02598911	0.02223545	0.03917244	0.03407367	0.03112855	0.04397402	0.03841166	0.04233644	0.03919141	0.08682156	0.06512852	0.06188994	0.124913	0.07678764	0.04746586	0.3134792	0.09295802	0.07967862	0.2700543	0.08138192	0.02107646	0.6454699	0.6678572	0.5929416	0.5961875	0.7512075	0.2454562	0.02216191	0.6442158	0.8200329
IGSF4_P86_R	IGSF4	BL2, ST17, NECL2, TSLC1, IGSF4A, SYNCAM, sTSLC-1, synCAM1, DKFZp686F1789	0.04832888	0.03811967	0.0286682	0.02984576	0.03060503	0.08739827	0.05276616	0.0421146	0.0615005	0.06326916	0.06118596	0.05656863	0.05321009	0.05567665	0.05856692	0.02258821	0.06502594	0.04015544	0.08142173	0.05797448	0.06345968	0.08416066	0.07622652	0.05261712	0.1072498	0.1048385	0.2057879	0.07879034	0.1447687	0.4917542	0.2120226	0.05762661	0.06761024	0.07616842	0.1645787	0.1825809	0.07149766	0.1721476	0.9715644	0.9460337	0.9359914	0.943716	0.9582826	0.7474896	0.0284325	0.9299787	0.9632424
IGSF4C_P533_R	IGSF4C	TSLL2, synCAM4	0.04113518	0.04148339	0.06172274	0.05235327	0.04669857	0.07325853	0.04407686	0.04277455	0.03128712	0.04176576	0.05035856	0.03765442	0.04379583	0.0376588	0.05135535	0.04042031	0.03682678	0.05483814	0.046845	0.0409176	0.03192194	0.03730942	0.03472182	0.04856197	0.04702141	0.050214	0.08589454	0.08078294	0.08145251	0.1755347	0.0820163	0.04605123	0.09428044	0.03464232	0.03108172	0.03334524	0.05306165	0.05731743	0.02553387	0.02876496	0.1028844	0.8169231	0.2763926	0.2081779	0.05181747	0.1209119	0.1249106
IHH_E186_F	IHH	BDA1, HHG2	0.03932465	0.03332156	0.03657126	0.02487248	0.03281716	0.05745995	0.02009053	0.05332245	0.06373163	0.05419188	0.04032101	0.03223668	0.08457647	0.04833987	0.05141944	0.02995993	0.06728874	0.03921437	0.06411917	0.05543445	0.05673205	0.05981179	0.07817045	0.03235239	0.06217421	0.1369097	0.1323454	0.0579239	0.113491	0.4693797	0.1897152	0.05436698	0.1129369	0.05750722	0.1012768	0.05265425	0.1957355	0.9021184	0.8259185	0.8844659	0.863826	0.8921391	0.90214	0.6801885	0.08526365	0.134583	0.8072946
IHH_P246_R	IHH	BDA1, HHG2	0.04267973	0.04550525	0.09103033	0.1622679	0.07555853	0.09602994	0.06965218	0.08170595	0.04033991	0.04560579	0.03600914	0.05503273	0.07736734	0.04890462	0.06423964	0.03904497	0.04028096	0.08951827	0.03976532	0.03923577	0.05734087	0.03714441	0.04663824	0.03999334	0.07949077	0.04766677	0.06030019	0.07447761	0.1104621	0.3187481	0.12073	0.09879661	0.1077709	0.0819991	0.1596	0.359716	0.2297203	0.7854133	0.7741008	0.8690478	0.8665504	0.8303112	0.7881348	0.4568108	0.1054118	0.1240483	0.8371145
IHH_P529_F	IHH	BDA1, HHG2	0.02007298	0.02950699	0.0273792	0.04878637	0.05051719	0.07737962	0.06360009	0.06423891	0.0427666	0.05691531	0.05912951	0.06159236	0.04938211	0.05032877	0.05537589	0.02845133	0.02418558	0.06003667	0.06957197	0.04630604	0.04162258	0.04928068	0.05011432	0.06241882	0.0801047	0.04701708	0.09914082	0.06989123	0.09024188	0.2147112	0.08764669	0.08111811	0.1071522	0.04194383	0.03978407	0.07787153	0.06390235	0.3999386	0.4677438	0.7332133	0.7531919	0.7452396	0.7290989	0.2262688	0.03070444	0.06422406	0.8411366
IL10_P348_F	IL10	CSIF, TGIF, IL-10, IL10A, MGC126450, MGC126451	0.6952009	0.694721	0.7508173	0.6325713	0.4490021	0.7068238	0.7481759	0.7091965	0.8806468	0.882943	0.7998247	0.8266066	0.8673044	0.7996356	0.8643398	0.7736337	0.6781703	0.6555191	0.6839238	0.9397144	0.9460377	0.9379758	0.9383702	0.9435611	0.7632409	0.7872369	0.6192149	0.4491776	0.4199142	0.1897113	0.09472924	0.09235169	0.5900412	0.7696455	0.7907971	0.8923243	0.6940228	0.4495064	0.1415005	0.4638691	0.4812523	0.5985354	0.2875147	0.8306308	0.6054035	0.7392521	0.107145
IL10_P85_F	IL10	CSIF, TGIF, IL-10, IL10A, MGC126450, MGC126451	0.2184344	0.2499517	0.2205415	0.1565672	0.09070172	0.2571546	0.2050501	0.2399305	0.4550151	0.5141374	0.4132937	0.4817398	0.5802519	0.4340299	0.4931051	0.3558095	0.1829238	0.2285	0.2134734	0.6028892	0.6037788	0.6307681	0.6557704	0.5900171	0.2596608	0.3206325	0.3602252	0.352323	0.2149658	0.08002347	0.07173716	0.04040161	0.3437032	0.2040238	0.1663508	0.4590359	0.2092195	0.06539825	0.02146626	0.08254035	0.1322017	0.09071787	0.06300078	0.2144815	0.1290522	0.3578233	0.03339224
IL11_E232_F	IL11	AGIF, IL-11	0.1128205	0.1309287	0.07955433	0.0972624	0.1046219	0.1475972	0.1009838	0.1142102	0.1640364	0.1923952	0.1787726	0.2085682	0.2197842	0.1866929	0.2379363	0.1240283	0.09246955	0.103515	0.07848108	0.2030505	0.1971882	0.146461	0.1890397	0.2196541	0.2575155	0.1907982	0.200322	0.1997202	0.187602	0.159583	0.09656633	0.1039058	0.1243166	0.08456712	0.1216191	0.08411846	0.08041601	0.2900307	0.1098075	0.4677247	0.558094	0.1818588	0.3666978	0.2676268	0.105571	0.1249756	0.5173721
IL11_P11_R	IL11	AGIF, IL-11	0.04435028	0.04903486	0.04523888	0.02479225	0.07174461	0.0963776	0.06895858	0.05768435	0.09310757	0.08868095	0.1025279	0.08824375	0.08433552	0.09395707	0.09253767	0.0482819	0.04176223	0.06671279	0.04968178	0.1183084	0.08241055	0.08342134	0.07965805	0.06638283	0.11409	0.08424078	0.1068303	0.09665153	0.1050147	0.0900548	0.05462482	0.04112216	0.04884041	0.03898573	0.03860918	0.02869858	0.0443932	0.1532874	0.02436265	0.02993571	0.1938089	0.1653723	0.02831996	0.02324818	0.04536141	0.03800106	0.4310095
IL12A_E287_R	IL12A	CLMF, NFSK, NKSF1, IL-12A	0.02315052	0.02368221	0.01827909	0.00909196	0.01929951	0.04196032	0.0213652	0.02080594	0.05367363	0.08034507	0.05064724	0.06169757	0.05406085	0.0493698	0.05848769	0.01133585	0.02383066	0.01925718	0.01392863	0.08452614	0.05760121	0.0630858	0.07166534	0.04290276	0.04983081	0.05233548	0.02836337	0.0484932	0.03405307	0.02049161	0.02286575	0.01730298	0.02189859	0.0110324	0.01351153	0.01161307	0.01247923	0.01445076	0.01628023	0.01720164	0.0153503	0.01243696	0.01436854	0.02661124	0.01285229	0.04543909	0.01058107
IL12B_E25_F	IL12B	CLMF, NKSF, CLMF2, NKSF2, IL-12B	0.8556648	0.8475651	0.9065446	0.887933	0.8830713	0.8407855	0.8946807	0.908623	0.9226853	0.9389422	0.8858971	0.8905447	0.8841454	0.8748189	0.9039178	0.8831972	0.8509926	0.9343945	0.9426456	0.9405232	0.944993	0.9329267	0.9311421	0.94236	0.9309133	0.9220448	0.8467216	0.8588484	0.8700751	0.5909594	0.6972487	0.8615978	0.9027314	0.9095113	0.8672202	0.7196965	0.8855414	0.7056422	0.2800797	0.5796436	0.4524304	0.4171037	0.5125105	0.8334749	0.5218807	0.8351909	0.1469442
IL12B_P1453_F	IL12B	CLMF, NKSF, CLMF2, NKSF2, IL-12B	0.8295243	0.8507586	0.873349	0.8620573	0.891162	0.8497634	0.8497953	0.8935065	0.7018039	0.7358358	0.7020331	0.7212751	0.7059327	0.7083524	0.7729053	0.8820499	0.8343443	0.9360514	0.8983161	0.7731	0.7656915	0.728045	0.7167618	0.7317464	0.7154402	0.7496425	0.5467592	0.6777267	0.6419808	0.2080729	0.1814801	0.111671	0.2734209	0.3253514	0.5917584	0.09389478	0.485395	0.4828649	0.2899168	0.3317052	0.253126	0.1991393	0.2842977	0.6536396	0.3321809	0.6267542	0.1622516
IL12B_P392_R	IL12B	CLMF, NKSF, CLMF2, NKSF2, IL-12B	0.7166476	0.6628518	0.5906185	0.7541335	0.7980798	0.7663117	0.7924895	0.7918416	0.7419524	0.8146284	0.6122856	0.7705949	0.7248268	0.5288877	0.7620254	0.8126776	0.7237157	0.8412632	0.7320932	0.8467059	0.8124202	0.4465268	0.6273155	0.4807972	0.6897152	0.7097547	0.6761327	0.6354246	0.6785818	0.6112067	0.7645633	0.7350069	0.8591084	0.7805551	0.8069612	0.6640216	0.5154201	0.4622824	0.07658312	0.2056137	0.213613	0.115862	0.1980985	0.5025795	0.1654209	0.7037787	0.806987
IL13_E75_R	IL13	ALRH, P600, IL-13, MGC116786, MGC116788, MGC116789	0.8999128	0.9045572	0.9154221	0.9294578	0.9613873	0.9539943	0.9486378	0.9606752	0.9315645	0.9419982	0.9381666	0.9382383	0.9084057	0.9193659	0.9214237	0.9268422	0.9048049	0.9679797	0.9717683	0.9513766	0.9494982	0.9242759	0.934475	0.9344852	0.9549406	0.9617044	0.9672713	0.968204	0.9545337	0.9646314	0.9579407	0.9636326	0.9658388	0.9737058	0.9696986	0.9676483	0.9649666	0.8439854	0.97228	0.818324	0.4910025	0.9401691	0.8556334	0.9183877	0.962449	0.9611615	0.9628831
IL16_P226_F	IL16	LCF, IL-16, prIL-16, FLJ44234, HsT19289	0.2597776	0.2219742	0.2180691	0.2824791	0.1483506	0.2323202	0.1934327	0.2215809	0.4088571	0.4644032	0.3535896	0.3215837	0.3892431	0.2335155	0.3233342	0.1629802	0.2517366	0.3939409	0.2262256	0.4147997	0.3858791	0.3856463	0.383475	0.2690026	0.3927245	0.4035991	0.5452359	0.3700991	0.40042	0.5221019	0.5652878	0.2770385	0.3330193	0.06761351	0.1870097	0.3253155	0.4931688	0.1268153	0.08675043	0.5255875	0.4317181	0.1287066	0.4516525	0.3283194	0.1262776	0.7779382	0.6757688
IL16_P93_R	IL16	LCF, IL-16, prIL-16, FLJ44234, HsT19289	0.6097008	0.5932928	0.4376494	0.7446746	0.5752687	0.5672789	0.6352887	0.6180063	0.6157498	0.6396956	0.6051849	0.6464601	0.6129172	0.4730847	0.5501568	0.4209773	0.4781488	0.7837276	0.5948226	0.6923624	0.6233954	0.5867626	0.6279267	0.6914945	0.6315806	0.5964332	0.6363979	0.5541425	0.5879933	0.6578048	0.7775663	0.3827804	0.2754526	0.5698143	0.3788438	0.6024169	0.5688866	0.2218758	0.1013112	0.5547456	0.1120397	0.1296421	0.1413004	0.4984697	0.1615272	0.4035169	0.8990269
IL17RB_E164_R	IL17RB	CRL4, EVI27, IL17BR, IL17RH1, MGC5245	0.08949441	0.07068688	0.1505023	0.1627127	0.06878668	0.1097856	0.06413119	0.08481755	0.1093153	0.1248696	0.110328	0.1016465	0.205277	0.1116972	0.1448375	0.0333293	0.1013683	0.1040444	0.1121057	0.1685164	0.1358074	0.1767919	0.1705168	0.1058097	0.1148968	0.1674975	0.2622864	0.3679117	0.1670772	0.398697	0.2104437	0.1917188	0.2251915	0.1122844	0.3704648	0.0370585	0.1477863	0.1365398	0.04115645	0.02210843	0.03797191	0.07481673	0.04061991	0.1657214	0.1280026	0.1769888	0.05718418
IL17RB_P788_R	IL17RB	CRL4, EVI27, IL17BR, IL17RH1, MGC5245	0.02802524	0.02248294	0.01233843	0.02432842	0.02444435	0.04586794	0.02034992	0.01893518	0.039223	0.02242792	0.04862791	0.03186635	0.06020729	0.03084096	0.03335128	0.02746076	0.03093953	0.02081206	0.0158451	0.06227992	0.02978487	0.06555457	0.07529131	0.0270099	0.04189835	0.02771076	0.03310251	0.03222132	0.03829454	0.03889939	0.02744443	0.02203235	0.05594143	0.02628336	0.0225286	0.01363168	0.01651584	0.01728698	0.02108385	0.02202851	0.02715056	0.01873368	0.02065303	0.04085729	0.02659514	0.02773057	0.0128428
IL18BP_E285_F	IL18BP	IL18BPa	0.8379439	0.8307741	0.7731948	0.8045018	0.8775303	0.8452111	0.8475942	0.84883	0.8576906	0.8748139	0.8837563	0.8640676	0.8498806	0.8502293	0.8540206	0.8861257	0.7961346	0.9102243	0.8848008	0.848001	0.8521956	0.7802942	0.7916791	0.8371067	0.8165758	0.835292	0.7217175	0.8322485	0.8219475	0.4573607	0.6015537	0.7271504	0.5700139	0.1091029	0.3036993	0.1204294	0.3281792	0.5270522	0.06895243	0.1244207	0.188347	0.07155906	0.1448866	0.4431442	0.2036767	0.5332628	0.0416605
IL18BP_P51_R	IL18BP	IL18BPa	0.05785658	0.06721214	0.02793982	0.03300295	0.0327365	0.03899772	0.03316947	0.03508377	0.08408643	0.07392918	0.08265646	0.07730173	0.08100157	0.06914623	0.06165306	0.1064136	0.03382719	0.05240259	0.05689094	0.06935954	0.06092897	0.06405696	0.07135801	0.06790831	0.0648252	0.06777758	0.06324127	0.08838546	0.07373756	0.05507201	0.06867662	0.06814933	0.09104041	0.04414717	0.05192392	0.06605522	0.05755206	0.05218686	0.04445446	0.03143715	0.03940321	0.03983487	0.0540236	0.06328242	0.07645576	0.09981265	0.02810366
IL1A_E113_R	IL1A	IL1, IL-1A, IL1F1, IL1-ALPHA	0.9350427	0.9300188	0.9726568	0.9720384	0.9683762	0.9556386	0.967072	0.9731192	0.9649749	0.9676618	0.9683039	0.9730104	0.9652386	0.9596554	0.9495172	0.9516863	0.9442321	0.9663579	0.9752514	0.9725665	0.9716149	0.9591893	0.9545065	0.9617512	0.9676762	0.9707517	0.9730809	0.9732634	0.9605732	0.9671819	0.9641011	0.9693786	0.9714915	0.9756062	0.9751707	0.9748563	0.9736765	0.9773659	0.9748907	0.9678389	0.9711862	0.9424661	0.9639661	0.9681844	0.9428935	0.9575245	0.9664727
IL1B_P582_R	IL1B	IL-1, IL1F2, IL1-BETA	0.8868328	0.8607175	0.8721282	0.8705754	0.8887282	0.8741739	0.9160446	0.902082	0.9371489	0.9359618	0.90417	0.9216298	0.9329918	0.9210846	0.9253816	0.8128163	0.8434534	0.9084677	0.8991008	0.948862	0.9568292	0.9413351	0.9370345	0.9483175	0.9414002	0.9377025	0.9347833	0.9289654	0.9352046	0.9375601	0.926869	0.9441723	0.9529887	0.9584697	0.9629427	0.9626739	0.9486245	0.7448272	0.5388833	0.3946501	0.3516585	0.5696172	0.4987109	0.8250439	0.7891051	0.7855327	0.3033778
IL1B_P829_F	IL1B	IL-1, IL1F2, IL1-BETA	0.70679	0.7271727	0.6484207	0.6008603	0.6257849	0.616117	0.5804109	0.6243899	0.7637134	0.7688095	0.6931052	0.610498	0.5603827	0.4768578	0.7288926	0.7034804	0.6442889	0.5796364	0.6629391	0.7758582	0.7490039	0.7451706	0.7154769	0.7273517	0.6935909	0.7203621	0.6087916	0.7199587	0.6325764	0.3380089	0.3206798	0.4315326	0.5689084	0.5488067	0.510245	0.5108759	0.4356567	0.2329143	0.07779181	0.09539817	0.1152101	0.05891991	0.1239119	0.3320477	0.1608593	0.3024538	0.06633428
IL1RN_E42_F	IL1RN	IRAP, IL1F3, IL1RA, IL-1ra3, ICIL-1RA, MGC10430	0.9137213	0.9135616	0.907901	0.90898	0.9256769	0.8523097	0.9073503	0.9098809	0.9508586	0.9430271	0.9485388	0.9477225	0.9371084	0.9243594	0.9353377	0.9043972	0.8912646	0.9273795	0.9183825	0.9369493	0.9453614	0.9246437	0.9312042	0.9294185	0.933532	0.9500515	0.9470454	0.9280023	0.9420359	0.9218425	0.9122319	0.920543	0.9242758	0.9303352	0.9347346	0.9243945	0.9102566	0.6990688	0.9152628	0.2595255	0.2655575	0.7598554	0.8274208	0.8355954	0.4731102	0.8116727	0.5037683
IL1RN_P93_R	IL1RN	IRAP, IL1F3, IL1RA, IL-1ra3, ICIL-1RA, MGC10430	0.8690567	0.8789608	0.8642552	0.8892895	0.8959936	0.8563125	0.8367568	0.8447682	0.8814397	0.8783317	0.8965409	0.8892264	0.8893392	0.9010377	0.8973614	0.5230756	0.8586673	0.827157	0.7941583	0.8731778	0.8758668	0.8274685	0.8615671	0.8796055	0.9152049	0.9024541	0.9235255	0.8983611	0.917033	0.8738812	0.8590025	0.9034593	0.8909944	0.9085412	0.9154031	0.8635544	0.8089281	0.5935984	0.6153091	0.5262328	0.2148778	0.4481874	0.5206249	0.8733386	0.717183	0.8961143	0.4762124
IL2_P607_R	IL2	IL-2, TCGF, lymphokine	0.8418967	0.855832	0.8715844	0.8865944	0.9237399	0.9112531	0.9024968	0.927678	0.8639589	0.8902213	0.8110709	0.8338176	0.7788967	0.8507863	0.8676065	0.7612389	0.8433081	0.94513	0.9303551	0.8566617	0.8850293	0.744968	0.8311696	0.8693762	0.8763195	0.8849028	0.8266582	0.8683737	0.8575485	0.8411568	0.8839964	0.8211977	0.76671	0.884385	0.8632483	0.8356669	0.8764681	0.4111886	0.6848596	0.7005022	0.2876807	0.4953255	0.1517479	0.7588392	0.6237608	0.5992523	0.584271
IL3_P556_F	IL3	IL-3, MCGF, MGC79398, MGC79399, MULTI-CSF	0.925626	0.9251016	0.9659563	0.9685013	0.9602225	0.9619197	0.9591086	0.9652281	0.9582042	0.9570643	0.9567006	0.9516701	0.9488497	0.9462164	0.9440812	0.9279995	0.9275866	0.9679185	0.9680541	0.9562681	0.9559777	0.9514716	0.9494306	0.9507408	0.9509053	0.955174	0.9521552	0.9337638	0.9431114	0.9553748	0.9558451	0.9173976	0.9492664	0.9514166	0.9469736	0.9145813	0.941631	0.9586542	0.9681959	0.9626429	0.8436892	0.9436035	0.9474069	0.9650667	0.9403678	0.9625845	0.9582994
IL4_P262_R	IL4	BSF1, IL-4, MGC79402	0.76037	0.7651558	0.7987217	0.8209449	0.8257369	0.7661995	0.8292546	0.8354815	0.8947388	0.9014565	0.8872951	0.8819052	0.8658008	0.8778164	0.9050863	0.8092796	0.7633601	0.8515109	0.8588579	0.8976008	0.8984816	0.8754998	0.8704538	0.8985431	0.9197345	0.905385	0.8870311	0.8982657	0.8987035	0.6791943	0.7058096	0.6250817	0.8005759	0.7325971	0.78978	0.7110298	0.691277	0.4328421	0.1115887	0.2571326	0.1313236	0.2533195	0.2762141	0.5143474	0.4575166	0.5125317	0.109218
IL6_E168_F	IL6	HGF, HSF, BSF2, IL-6, IFNB2	0.09286236	0.07715351	0.1117636	0.08510035	0.08102015	0.1424771	0.1111831	0.1075963	0.1773918	0.1521502	0.1331212	0.2217965	0.282091	0.1780037	0.1900102	0.04294828	0.1160746	0.09718032	0.08703166	0.241108	0.1624724	0.2403414	0.2005703	0.2383111	0.1835176	0.1602299	0.2079882	0.1480553	0.2052244	0.1454923	0.157634	0.07962264	0.1390378	0.1036874	0.3179433	0.08560681	0.1312316	0.05943736	0.08926705	0.09162231	0.06464469	0.046561	0.05882908	0.1155059	0.1472015	0.1707567	0.05672558
IL6_P213_R	IL6	HGF, HSF, BSF2, IL-6, IFNB2	0.04745223	0.04980937	0.04785381	0.02866278	0.0226784	0.07395835	0.03505633	0.05353453	0.1330858	0.1341641	0.06992467	0.1297894	0.12246	0.09116141	0.08675659	0.02207515	0.09315072	0.02324195	0.02752012	0.171053	0.09626886	0.1418173	0.1459533	0.08062138	0.08998403	0.06696825	0.06404237	0.04043281	0.05436211	0.02511953	0.02117101	0.02181104	0.03653231	0.02022215	0.03934156	0.0178084	0.01686531	0.03872885	0.03271776	0.03873862	0.04519329	0.02412098	0.03353376	0.07664861	0.09447724	0.0523468	0.02038502
IL6_P611_F	IL6	HGF, HSF, BSF2, IL-6, IFNB2	0.03009024	0.02746802	0.02127241	0.0162642	0.02054759	0.03364908	0.03582738	0.0203137	0.02934049	0.03893207	0.04160803	0.04448624	0.03331653	0.03587365	0.04142167	0.04529276	0.03126419	0.01846857	0.01483119	0.05077926	0.03236803	0.03001602	0.02936153	0.0250946	0.02460894	0.03635187	0.0272854	0.03546879	0.03003762	0.02648514	0.02508265	0.02123101	0.02380233	0.02007035	0.01812879	0.01626413	0.01213463	0.01691232	0.02088467	0.01555231	0.02074901	0.0215536	0.02552682	0.07496631	0.02270563	0.06319022	0.01533253
IL8_E118_R	IL8	K60, NAF, GCP1, IL-8, LECT, LUCT, NAP1, 3-10C, CXCL8, GCP-1, LYNAP, MDNCF, MONAP, NAP-1, SCYB8, TSG-1, AMCF-I, b-ENAP	0.1039817	0.08104619	0.05375771	0.06580562	0.0611889	0.1023387	0.07812303	0.1313158	0.1205677	0.1893844	0.1896176	0.1751378	0.1023808	0.1138723	0.1329303	0.05708535	0.08227508	0.07453427	0.07132382	0.2261257	0.2121156	0.1601698	0.1958977	0.1498436	0.1413092	0.1381256	0.100352	0.09791795	0.08421909	0.1105959	0.1270748	0.09274674	0.1588492	0.1062415	0.1096099	0.1113152	0.1645978	0.05874053	0.1080951	0.0309592	0.08718422	0.0558766	0.05216169	0.100826	0.1072106	0.1246009	0.2806849
IL8_P83_F	IL8	K60, NAF, GCP1, IL-8, LECT, LUCT, NAP1, 3-10C, CXCL8, GCP-1, LYNAP, MDNCF, MONAP, NAP-1, SCYB8, TSG-1, AMCF-I, b-ENAP	0.1513177	0.101286	0.1356045	0.1533258	0.1483792	0.2280013	0.2152513	0.2052151	0.3863827	0.2845448	0.2276251	0.3531361	0.2056225	0.244796	0.3236904	0.0665676	0.1000845	0.1475923	0.284633	0.3777051	0.3391828	0.309355	0.3484917	0.3448035	0.290758	0.277414	0.2148282	0.3138053	0.1101773	0.2235698	0.2004707	0.420244	0.2393751	0.275077	0.6991429	0.3197263	0.3206912	0.2364201	0.8605322	0.1907116	0.1806065	0.09402809	0.453014	0.4655356	0.2312873	0.2261386	0.1321583
IMPACT_P186_F	IMPACT	MGC33718	0.04458433	0.03921237	0.0253272	0.02072428	0.03174555	0.04657248	0.02533211	0.03319155	0.0331729	0.03512918	0.03273026	0.02803937	0.03145908	0.02147025	0.02663687	0.04742504	0.03730207	0.02734862	0.02658157	0.02889439	0.03204349	0.03087215	0.0353085	0.04850703	0.03346839	0.02517802	0.03659099	0.04657588	0.02748556	0.0764088	0.02885461	0.0295948	0.03782738	0.02373899	0.02661473	0.0283034	0.02911508	0.7274395	0.05400124	0.8386965	0.6362505	0.7848381	0.09688335	0.4302855	0.03495082	0.02431032	0.01775103
IMPACT_P234_R	IMPACT	MGC33718	0.06538346	0.05206123	0.04492436	0.06765326	0.05879215	0.07355699	0.062007	0.05648868	0.0662621	0.05282324	0.03827684	0.05484696	0.05044007	0.02480232	0.04511518	0.04753264	0.06157397	0.05084688	0.08367938	0.05395985	0.04694203	0.03427292	0.06179522	0.04928292	0.0735805	0.05390869	0.18081	0.1664556	0.1131523	0.4960991	0.1429102	0.05409844	0.7302997	0.038784	0.1090051	0.04600006	0.1388002	0.9203954	0.7584466	0.8988581	0.9039493	0.940916	0.9241763	0.6416378	0.06041139	0.5345982	0.0345537
INHA_P1144_R	INHA	.	0.02097307	0.01733704	0.02472292	0.01896192	0.03611433	0.05531409	0.03774967	0.02809794	0.03973361	0.04036104	0.03687901	0.04302881	0.04936728	0.05608631	0.06865812	0.01700917	0.01924711	0.03129321	0.03220233	0.04684739	0.0466724	0.04916946	0.05450198	0.05180138	0.05667114	0.06621016	0.1185961	0.05875108	0.09238241	0.2945392	0.05154032	0.03338276	0.04121557	0.03153687	0.02345031	0.1047666	0.02570842	0.773026	0.947422	0.7514203	0.8475035	0.8022637	0.8639911	0.4686595	0.02725331	0.06971969	0.8832631
INHA_P1189_F	INHA	.	0.01909605	0.02428541	0.03316139	0.05215327	0.05383956	0.06535785	0.06016397	0.04936981	0.04431895	0.05103877	0.04719947	0.04970326	0.05560023	0.0601835	0.06458612	0.01254021	0.02201911	0.04569442	0.06105405	0.05778304	0.05757147	0.04510267	0.05053277	0.04000375	0.06293325	0.05642103	0.1338374	0.06014716	0.07467157	0.2386534	0.0864322	0.07135641	0.07162228	0.04576256	0.04180376	0.2017872	0.08267102	0.5850108	0.7997504	0.5863842	0.6370424	0.6105098	0.6172464	0.3162564	0.1255739	0.1439272	0.6533505
INS_P248_F	INS	.	0.8154935	0.7777675	0.7622863	0.8222079	0.8869401	0.7977734	0.8043326	0.8957641	0.8682312	0.87424	0.749128	0.8610706	0.7763395	0.7557128	0.8293605	0.7562867	0.7599469	0.8515378	0.8331533	0.8360839	0.7702883	0.8300685	0.8262832	0.820581	0.8151575	0.7469263	0.7565172	0.7898027	0.6850215	0.7228546	0.7728474	0.878778	0.8976591	0.6993727	0.6015406	0.8269284	0.8262337	0.3852438	0.4000404	0.2441079	0.2819054	0.4931052	0.6450148	0.7597699	0.2521725	0.8196497	0.8656583
INS_P804_R	INS	.	0.8964945	0.8908913	0.9345519	0.9505039	0.9561878	0.9296173	0.9490073	0.9495584	0.9146749	0.940182	0.9050531	0.9300111	0.8658863	0.920934	0.9260811	0.847942	0.8622394	0.9552606	0.9562939	0.9325973	0.9383692	0.9212533	0.9177309	0.9432835	0.9355888	0.9070864	0.8838845	0.9080592	0.8643366	0.915588	0.9165297	0.8456745	0.9023654	0.8996756	0.8758796	0.74851	0.8635697	0.4720671	0.6212839	0.9130751	0.6842238	0.79941	0.7454977	0.9268553	0.4207302	0.8338816	0.9278932
INSR_E97_F	INSR	CD220	0.1035013	0.0858512	0.05217614	0.06136286	0.08850607	0.1120894	0.08787747	0.09375378	0.2318852	0.2557011	0.32967	0.3432539	0.3450455	0.2760592	0.255523	0.1050142	0.0548627	0.09788852	0.07317965	0.2701806	0.2537877	0.1863322	0.2192589	0.2594793	0.3346135	0.2863105	0.2668698	0.2798369	0.3163892	0.3253402	0.1111629	0.07451316	0.0761665	0.06233354	0.06800005	0.05811691	0.06495728	0.7934289	0.9435102	0.8300318	0.8561436	0.8412212	0.8535248	0.4318296	0.0304029	0.6727524	0.8393862
INSR_P1063_R	INSR	CD220	0.05963719	0.05167473	0.09222549	0.09996247	0.07356461	0.06713302	0.05311247	0.05539519	0.08701742	0.05369998	0.06475598	0.0723832	0.1109466	0.07545248	0.04523355	0.07756936	0.1218852	0.04950536	0.04371435	0.1177624	0.08302351	0.08377434	0.07284115	0.09419512	0.06005638	0.06680506	0.08902688	0.06190582	0.08042557	0.2574515	0.137854	0.04033961	0.05947256	0.1210165	0.04234413	0.1876951	0.08491199	0.8379772	0.9513216	0.7863822	0.4723111	0.8729754	0.8991024	0.4942396	0.06219403	0.2017873	0.5217648
IPF1_P234_F	IPF1	IUF1, PDX1, IDX-1, MODY4, PDX-1, STF-1	0.2275526	0.220302	0.2888175	0.2012255	0.1208849	0.1612718	0.1548811	0.1691987	0.2714114	0.2226148	0.2381341	0.2070169	0.3514652	0.3057938	0.2385312	0.129732	0.3094928	0.134415	0.1693475	0.3948842	0.2447372	0.2610057	0.3121035	0.3339508	0.3814926	0.361317	0.4654911	0.288112	0.3357731	0.7892797	0.4693466	0.1864722	0.3347057	0.1988577	0.3944001	0.7716376	0.3444838	0.8983414	0.8604608	0.9100629	0.9116197	0.9085056	0.8975483	0.7112125	0.1486546	0.5022048	0.5904735
IPF1_P750_F	IPF1	IUF1, PDX1, IDX-1, MODY4, PDX-1, STF-1	0.5695129	0.319793	0.2666072	0.4107569	0.3190031	0.2495019	0.3124924	0.2919481	0.4262488	0.4777863	0.5805768	0.5532377	0.6591039	0.4400285	0.4751545	0.2568069	0.3808692	0.243078	0.3395859	0.5846488	0.4394319	0.3986822	0.4667081	0.2992528	0.4645182	0.6150687	0.7042143	0.6617829	0.6815831	0.7196968	0.5859561	0.4644914	0.3162113	0.3407583	0.160751	0.867995	0.4445942	0.8476367	0.195795	0.9086893	0.9196422	0.9145684	0.9386609	0.70625	0.26843	0.831036	0.8138006
IRAK3_E130_F	IRAK3	IRAK-M	0.01920942	0.01443803	0.01761776	0.01952962	0.0332045	0.04867413	0.02542727	0.03191464	0.02652332	0.02630866	0.0288026	0.02939469	0.03206657	0.02768947	0.03517314	0.01268139	0.01624531	0.03137708	0.01833641	0.03213121	0.02561193	0.02716178	0.0271948	0.02938345	0.03033485	0.03390421	0.07216278	0.03293577	0.0388072	0.125431	0.02816514	0.02438543	0.03521357	0.02424592	0.02195284	0.02310396	0.01898061	0.4565446	0.01799082	0.01429219	0.01496295	0.01191732	0.7155046	0.01667902	0.02065441	0.03841536	0.4306244
IRAK3_P13_F	IRAK3	IRAK-M	0.02726117	0.0216654	0.02067617	0.02780517	0.03688449	0.05577805	0.02864354	0.02886337	0.03510517	0.03530432	0.03967128	0.04523418	0.06393978	0.03651178	0.04784443	0.02440968	0.02006407	0.02930983	0.02762954	0.04098825	0.03396137	0.0373944	0.03701017	0.03967508	0.04056855	0.03978157	0.05325929	0.08781785	0.0611028	0.187779	0.02738151	0.02920281	0.04094862	0.02367711	0.02629968	0.02434294	0.02305813	0.6647573	0.01784994	0.01599431	0.01710944	0.01418954	0.217381	0.0422142	0.0184398	0.02557169	0.6170084
IRAK3_P185_F	IRAK3	IRAK-M	0.02470331	0.02742328	0.1137621	0.1203386	0.06135417	0.07841042	0.04793081	0.09054437	0.08220436	0.08096982	0.0635466	0.07177524	0.07467926	0.06457706	0.06121051	0.01831553	0.02243155	0.07147736	0.08806011	0.08764701	0.06954639	0.07308722	0.07069925	0.08976224	0.06824136	0.05333313	0.08648194	0.06732656	0.07907018	0.3364717	0.09356387	0.05901165	0.3708402	0.08030719	0.07987896	0.1811309	0.191739	0.5421801	0.1480945	0.05712569	0.05795493	0.1225514	0.8642188	0.160385	0.2933869	0.09071904	0.4307102
IRF5_E101_F	IRF5	.	0.04587832	0.04370587	0.06853929	0.1197891	0.04550243	0.05564148	0.0613681	0.04182633	0.07799833	0.06472616	0.08478451	0.07215245	0.07625254	0.1199445	0.1093979	0.04222427	0.08843399	0.05649696	0.0727818	0.1467151	0.07825705	0.1129062	0.1099278	0.06337569	0.1138598	0.09897088	0.1742724	0.07568667	0.09962221	0.2313013	0.06789205	0.1151591	0.2496132	0.1495862	0.1293561	0.1188484	0.1182065	0.1684814	0.09459625	0.1720968	0.1499251	0.09698233	0.1368553	0.1416063	0.03420635	0.2470506	0.1076051
IRF5_P123_F	IRF5	.	0.05967319	0.05699823	0.05315907	0.05278915	0.08568686	0.09044467	0.06181542	0.07952817	0.04115774	0.04166738	0.03522213	0.04687627	0.04579008	0.05420128	0.0624074	0.05193234	0.05001188	0.08397301	0.06564003	0.04333233	0.03721468	0.04276165	0.03722374	0.03300354	0.05100409	0.05298747	0.04806588	0.03954551	0.04653319	0.1007152	0.1145867	0.08638901	0.09919734	0.06459084	0.05538331	0.07733675	0.07362483	0.05209514	0.05930734	0.05818358	0.05234542	0.06698018	0.08209591	0.05968838	0.1043721	0.1393334	0.05855037
IRF7_E236_R	IRF7	IRF7A, IRF-7H	0.02845101	0.02931353	0.2152531	0.1449541	0.1103261	0.1412514	0.122429	0.1378708	0.06502842	0.08260206	0.05777835	0.06627318	0.05628653	0.06166572	0.07422829	0.02207652	0.03358879	0.1624238	0.1229158	0.07672737	0.07050596	0.06683277	0.07527485	0.0775951	0.07738811	0.06445439	0.05804205	0.05006619	0.05610121	0.2218297	0.241959	0.1974708	0.2086258	0.1853081	0.1836152	0.2808708	0.2145755	0.07995714	0.1488242	0.1035619	0.1032809	0.07402267	0.08247984	0.1610321	0.1419681	0.2363772	0.0695395
IRF7_P277_R	IRF7	IRF7A, IRF-7H	0.02570606	0.02027554	0.01694578	0.01257211	0.01945406	0.03215875	0.01447445	0.01676408	0.03104225	0.0363116	0.03071927	0.03248667	0.04085172	0.03828502	0.04512268	0.01631651	0.01233438	0.01986155	0.01993803	0.03680518	0.02809365	0.02440863	0.03762504	0.03256327	0.04158901	0.03061413	0.03380685	0.04142455	0.03867083	0.02283212	0.02798401	0.01890427	0.02337472	0.0118764	0.01308642	0.01390077	0.01700761	0.009389	0.01781634	0.009870024	0.01589266	0.01043759	0.01780619	0.01096463	0.02517541	0.02210632	0.01451747
ISL1_E87_R	ISL1	Isl-1	0.04016995	0.02515493	0.06931743	0.04310781	0.06166015	0.0713852	0.05637798	0.07287844	0.05575239	0.0525756	0.0469588	0.04758861	0.04354885	0.05453834	0.07276314	0.02603444	0.04103266	0.05191346	0.05224768	0.06175791	0.06098356	0.05940041	0.05349388	0.03939315	0.09372076	0.06984536	0.2492143	0.06317393	0.1190868	0.6062821	0.1782332	0.09734814	0.06993916	0.05259319	0.05104413	0.03939781	0.05928514	0.8255532	0.8505383	0.8279929	0.8989955	0.2829227	0.7929969	0.5984368	0.1628255	0.5155047	0.8309991
ISL1_P379_F	ISL1	Isl-1	0.02541157	0.02638002	0.0621605	0.03519441	0.05678426	0.0666239	0.06277142	0.06009213	0.04101618	0.04050157	0.06913584	0.04364019	0.07959436	0.04073	0.07654111	0.0138139	0.04474635	0.04212347	0.07346455	0.06630589	0.03785686	0.03897506	0.03704989	0.04156665	0.1313214	0.1296124	0.3955504	0.1329751	0.2191376	0.7450851	0.3859436	0.1473509	0.4068085	0.04218526	0.08599846	0.5427604	0.1764033	0.6748766	0.9270556	0.7713978	0.8915901	0.8032075	0.7727177	0.4442043	0.9280214	0.5896813	0.9286499
ISL1_P554_F	ISL1	Isl-1	0.04147552	0.04409412	0.07115684	0.04091644	0.05502557	0.0573549	0.08476216	0.05448948	0.06184471	0.05897944	0.07023611	0.0545915	0.06989139	0.04771483	0.04669148	0.03680885	0.08607771	0.05253264	0.0471027	0.09041504	0.07460079	0.0574239	0.1007881	0.06803084	0.06718393	0.1036237	0.1650632	0.05812351	0.09905507	0.5197133	0.19249	0.04030674	0.06528179	0.1917273	0.04590365	0.04153118	0.09631537	0.5102302	0.9362246	0.8371625	0.8804765	0.6644551	0.6184059	0.3574947	0.483423	0.1969058	0.8482641
ITGA2_E120_F	ITGA2	BR, GPIa, CD49B, VLA-2, VLAA2	0.0162473	0.01414315	0.01328015	0.01037003	0.02304139	0.04441679	0.01989283	0.02349225	0.03671579	0.03279114	0.04513098	0.0473282	0.03909902	0.03525807	0.04810037	0.01132394	0.01104341	0.02890809	0.01370075	0.03566035	0.03289443	0.03659395	0.03333629	0.03384567	0.05463282	0.04215974	0.09029724	0.1028083	0.06602185	0.1078835	0.03788648	0.02532992	0.0330687	0.04329284	0.01971271	0.03063597	0.02099337	0.01242596	0.01084894	0.01284871	0.01416486	0.01225645	0.01701997	0.01357321	0.01337608	0.04139758	0.0138895
ITGA2_P26_R	ITGA2	BR, GPIa, CD49B, VLA-2, VLAA2	0.02764408	0.03357745	0.03471955	0.0307877	0.03258485	0.05936101	0.03370527	0.03808716	0.04471332	0.03782407	0.0483111	0.03624622	0.03149804	0.02508684	0.04132795	0.03461142	0.01970418	0.03567063	0.05380999	0.03141356	0.0299395	0.03086098	0.03381397	0.03418054	0.04069062	0.04493018	0.06484959	0.04605919	0.04284475	0.08252135	0.07529086	0.03579795	0.06365837	0.04062125	0.0422494	0.04243075	0.0483763	0.03525958	0.01955687	0.01723283	0.01682184	0.02831401	0.02985588	0.01912521	0.02518304	0.03473915	0.03080275
ITGA6_P298_R	ITGA6	CD49f	0.02646311	0.01972173	0.04845297	0.0163755	0.07931314	0.07103346	0.06408498	0.06154208	0.02293396	0.03805056	0.02553308	0.02827636	0.02276751	0.02305634	0.03250767	0.02385705	0.02777866	0.06204917	0.07481337	0.02751405	0.02266396	0.02234195	0.02864848	0.02456794	0.02759578	0.02193704	0.02943455	0.03157151	0.02580082	0.07623038	0.05728111	0.06465	0.1145363	0.05179224	0.05344845	0.1572801	0.1160228	0.05757742	0.1534191	0.03167654	0.0315123	0.03059339	0.1539392	0.06101654	0.1014965	0.04594042	0.07156081
ITGA6_P718_R	ITGA6	CD49f	0.9256118	0.9230182	0.9744095	0.9709104	0.9734593	0.9581947	0.9672698	0.9720068	0.950583	0.9523942	0.9564545	0.9536545	0.9555086	0.9480585	0.9404095	0.9263837	0.925164	0.973532	0.9747767	0.9577398	0.9579036	0.9474141	0.939942	0.9419021	0.9561002	0.9565189	0.9580893	0.9588601	0.9531946	0.9647409	0.9683207	0.969038	0.9689428	0.9766923	0.9734862	0.9699455	0.9693037	0.8627459	0.5018226	0.9661168	0.9593471	0.9400197	0.9067186	0.9757757	0.9650804	0.9675498	0.9650642
ITGB1_P451_F	ITGB1	CD29, FNRB, MDF2, VLAB, GPIIA, MSK12	0.02733053	0.03315049	0.08862843	0.1727746	0.08404872	0.1255989	0.1431558	0.118721	0.05166926	0.04320327	0.04615582	0.04867882	0.04440214	0.05386768	0.04881676	0.02737207	0.01571414	0.1654867	0.1515603	0.04924627	0.03758189	0.04802395	0.05752908	0.05840303	0.0420253	0.04269239	0.03739716	0.03364093	0.03833083	0.09670064	0.09748235	0.1073701	0.1460326	0.1036002	0.1127222	0.1427485	0.1257325	0.06756233	0.07088637	0.03422556	0.04131942	0.02366844	0.1044449	0.09259314	0.09894837	0.06290559	0.06977643
ITGB4_E144_F	ITGB4	CD104	0.0149437	0.0217717	0.02059369	0.0192942	0.02238522	0.06028105	0.02666032	0.02474206	0.0356346	0.03836269	0.03951134	0.05692803	0.04794271	0.04509753	0.05051515	0.01797765	0.01501905	0.03119746	0.02089139	0.0468117	0.04849884	0.04757023	0.04384908	0.06577491	0.04295132	0.06174467	0.04854758	0.04817937	0.05027943	0.03055192	0.02851505	0.03317211	0.03287347	0.02217256	0.02270298	0.02669133	0.02602093	0.0212741	0.01950374	0.01844064	0.01943243	0.01602639	0.02410301	0.03055134	0.0202785	0.03117219	0.02090828
ITGB4_P517_F	ITGB4	CD104	0.1324668	0.189859	0.1458645	0.1835565	0.1626944	0.1942736	0.1801429	0.1620381	0.1874019	0.2406677	0.2399843	0.1949472	0.2331074	0.1575278	0.1577779	0.1717888	0.1510509	0.1202903	0.1683856	0.1758583	0.1925507	0.1911855	0.1311769	0.08200447	0.2257552	0.1756226	0.217002	0.1916871	0.1676717	0.2517406	0.1947225	0.6486716	0.1122592	0.479322	0.07181191	0.1010103	0.2294698	0.06131373	0.0494284	0.06806628	0.07096916	0.04527415	0.0649223	0.1080925	0.1112014	0.245503	0.05217222
ITK_E166_R	ITK	EMT, LYK, PSCTK2, MGC126257, MGC126258	0.8460786	0.8499123	0.8230649	0.8908898	0.9485539	0.8141105	0.8004334	0.8793384	0.619404	0.5072451	0.6593701	0.6487432	0.5719168	0.6295911	0.5510682	0.9402126	0.8376137	0.9293056	0.9404798	0.02738389	0.02488833	0.04350726	0.09225675	0.1161983	0.8593482	0.8163592	0.9525347	0.9197627	0.9479379	0.9326688	0.9670841	0.9751065	0.976766	0.981701	0.9790128	0.9683546	0.9733773	0.7866614	0.9697731	0.8976918	0.9013444	0.7249933	0.9053642	0.68751	0.8925124	0.9289085	0.941754
ITK_P114_F	ITK	EMT, LYK, PSCTK2, MGC126257, MGC126258	0.8106419	0.78077	0.7928327	0.8708852	0.9196131	0.7347096	0.8024542	0.8273517	0.5330313	0.5011456	0.6189886	0.6266799	0.5005698	0.5716646	0.4679057	0.9219977	0.7779739	0.897392	0.9242544	0.05389806	0.03314051	0.06116216	0.1133236	0.07131347	0.8006049	0.7453127	0.9257719	0.8956951	0.9135829	0.8998518	0.9492787	0.8920785	0.9187869	0.9000039	0.9053238	0.7413958	0.8732481	0.5567704	0.1500014	0.1874246	0.4004461	0.376519	0.7375448	0.4845861	0.7263405	0.8546992	0.9103329
ITPR2_P804_F	ITPR2	IP3R2	0.07490113	0.07138766	0.054432	0.03918218	0.04808011	0.06211086	0.0425936	0.06946913	0.1361523	0.1117144	0.1595542	0.1322613	0.1541555	0.1183388	0.1094338	0.06442877	0.06026104	0.0414784	0.05119194	0.1185387	0.1221867	0.1355019	0.08547089	0.09546617	0.09763784	0.09998935	0.09394586	0.09014811	0.09966557	0.07335533	0.08665414	0.04578475	0.06557438	0.03647765	0.04492994	0.05396508	0.05102783	0.02738548	0.09134254	0.03165767	0.02592937	0.02279434	0.05621252	0.03726829	0.03593441	0.09052745	0.02759644
ITPR3_E86_R	ITPR3	IP3R3	0.02970362	0.03297354	0.02424006	0.01871288	0.02619262	0.05126268	0.02661261	0.0293888	0.01949429	0.01899958	0.02293752	0.02138116	0.0213429	0.02086041	0.02409747	0.02683802	0.02555504	0.02842895	0.02129466	0.0293833	0.01980399	0.01831162	0.02614657	0.02444107	0.02358635	0.02258127	0.02455322	0.02496786	0.02536862	0.05676859	0.04572502	0.03714295	0.03978171	0.02729931	0.02827459	0.02489049	0.02437131	0.02701434	0.02739881	0.02252506	0.02818545	0.03418633	0.03348608	0.03714934	0.01938666	0.05328036	0.04340585
ITPR3_P1112_F	ITPR3	IP3R3	0.02781134	0.02889392	0.01908344	0.02284525	0.02481356	0.0572071	0.02546173	0.02410492	0.01736039	0.01882853	0.0205681	0.02076665	0.02320718	0.02326422	0.02376363	0.01932433	0.02265499	0.02766072	0.02614089	0.01917648	0.01778937	0.01672864	0.01658609	0.01991957	0.02170752	0.01921131	0.02300491	0.02077145	0.02167136	0.03592138	0.03647656	0.02596901	0.03612939	0.01772603	0.02107395	0.01871882	0.02092446	0.02107827	0.02781389	0.02897784	0.02170001	0.02190565	0.02368684	0.02221241	0.01806574	0.03671863	0.02034594
JAG1_P66_F	JAG1	AGS, AHD, AWS, HJ1, CD339, JAGL1, MGC104644	0.02157282	0.01585609	0.02979383	0.05646431	0.04883507	0.06682018	0.05535474	0.06876433	0.01907708	0.01857648	0.01918328	0.02655459	0.02723378	0.02520461	0.02932739	0.01745972	0.01677965	0.06476896	0.05412302	0.03205493	0.02311822	0.02248271	0.02567405	0.02079306	0.02151799	0.03281978	0.03540523	0.03290728	0.02376039	0.0508173	0.06022568	0.04332251	0.06435803	0.03795376	0.03885785	0.05884862	0.07718661	0.02601987	0.7215964	0.03024372	0.04898512	0.0309932	0.6604798	0.04524597	0.08134457	0.07228786	0.04812828
JAG2_E54_F	JAG2	HJ2	0.01627213	0.01251731	0.01387343	0.01611768	0.02661981	0.04885437	0.02130562	0.02244548	0.02301619	0.02052833	0.02404706	0.02249814	0.02685495	0.02304121	0.0314658	0.008175369	0.009406525	0.03366983	0.01764448	0.02718598	0.02056528	0.02108729	0.0213728	0.02422116	0.02863258	0.02142089	0.02744431	0.05484499	0.02711961	0.02864394	0.02911827	0.02842683	0.03421489	0.02153553	0.02160528	0.02208318	0.02645198	0.01487891	0.01526655	0.01364516	0.020354	0.01287033	0.02050768	0.01517527	0.02185463	0.01877242	0.02358742
JAG2_P264_F	JAG2	HJ2	0.02392676	0.02620101	0.02348308	0.01892753	0.03448159	0.05684521	0.02978596	0.030571	0.05970586	0.05789907	0.05817562	0.05595076	0.05516754	0.04767519	0.05972337	0.02780162	0.01949515	0.0367384	0.02341668	0.05512303	0.05130837	0.04156293	0.05166862	0.04895477	0.06234949	0.05625499	0.05271626	0.05741213	0.05911381	0.03492999	0.0406232	0.03208919	0.04140066	0.02385018	0.02842883	0.02226039	0.02155841	0.0196743	0.01201577	0.01589802	0.02422914	0.01727983	0.02049756	0.01440772	0.03217058	0.02205044	0.03208922
JAK2_P772_R	JAK2	.	0.03353415	0.02744997	0.02800981	0.03382438	0.06148444	0.07454113	0.03978694	0.03667304	0.04064109	0.04107043	0.04483129	0.03644279	0.04411865	0.04371784	0.05714267	0.02261866	0.01584556	0.04970233	0.02731456	0.04204322	0.03629102	0.03506739	0.03856287	0.04389997	0.04221519	0.03334867	0.04194235	0.04023759	0.04596606	0.04300065	0.04509133	0.04181207	0.04369587	0.04757087	0.03628248	0.03985875	0.02736875	0.02007613	0.07013224	0.03289466	0.01891568	0.01894598	0.04696706	0.02238681	0.0302672	0.03714238	0.04416544
JAK3_E64_F	JAK3	JAKL, LJAK, JAK-3, L-JAK, JAK3_HUMAN	0.02607458	0.02219255	0.03368024	0.01941827	0.03785101	0.05403566	0.03661126	0.03841523	0.02809276	0.03033662	0.03096229	0.03196505	0.03560051	0.03884745	0.04121282	0.01850628	0.01662097	0.03220575	0.02053606	0.03658845	0.03306524	0.02869359	0.03390488	0.03561996	0.03350934	0.03328669	0.03943718	0.03886053	0.03736114	0.03411911	0.04089867	0.02913272	0.04122052	0.02612826	0.02922162	0.02510329	0.0241616	0.01846353	0.02826915	0.02626667	0.01998037	0.02062888	0.03203941	0.0286836	0.0462308	0.03651331	0.02798539
JAK3_P1075_R	JAK3	JAKL, LJAK, JAK-3, L-JAK, JAK3_HUMAN	0.793119	0.7197281	0.7032367	0.8065231	0.5981759	0.7644185	0.7405986	0.7704785	0.8434211	0.8701557	0.8385577	0.8260233	0.8588129	0.8502154	0.8826388	0.5604331	0.6497289	0.7972819	0.8453793	0.9076923	0.8897813	0.8617338	0.855772	0.9024062	0.8694068	0.8782423	0.8565472	0.8649603	0.8462306	0.768038	0.8061891	0.7338716	0.7863326	0.8274799	0.8932466	0.3226334	0.8772541	0.4535239	0.1096364	0.1586536	0.2608232	0.5051303	0.5293772	0.5897327	0.6756448	0.5972669	0.04248821
JAK3_P156_R	JAK3	JAKL, LJAK, JAK-3, L-JAK, JAK3_HUMAN	0.0209574	0.0198533	0.01287825	0.01036524	0.02482054	0.04410825	0.02208842	0.01899298	0.04124805	0.04497076	0.0391764	0.04072086	0.04757866	0.04998245	0.04583185	0.01886296	0.01258202	0.02613398	0.01827113	0.04504123	0.04441079	0.03743849	0.04200165	0.04123937	0.04217004	0.05010565	0.04643212	0.04617963	0.04297033	0.03238489	0.03050042	0.03274195	0.03264224	0.02211526	0.02069919	0.01987031	0.01875515	0.01637727	0.01378525	0.02038008	0.01526736	0.01105373	0.02460313	0.0233084	0.01535128	0.026336	0.01660841
JUNB_P1149_R	JUNB	.	0.07876291	0.07785438	0.04602003	0.03965381	0.0516949	0.07336952	0.0443299	0.04126941	0.2796176	0.2838496	0.302848	0.2512061	0.2806494	0.2239213	0.2004391	0.06017421	0.05440744	0.05272126	0.05118673	0.2469616	0.2249101	0.2098024	0.2334634	0.2559301	0.2383962	0.2451427	0.2272544	0.2295217	0.2451336	0.07127234	0.1020353	0.06495035	0.1148467	0.03190054	0.03025692	0.04984464	0.03985367	0.05284504	0.03860811	0.05528634	0.0574166	0.06699912	0.06714752	0.04440032	0.03955372	0.08929549	0.04141817
KCNK4_E3_F	KCNK4	TRAAK, DKFZP566E164	0.3062967	0.2765493	0.4158489	0.2555286	0.196931	0.2578031	0.2720034	0.2514075	0.5314764	0.5269116	0.5599723	0.594883	0.7121621	0.5043119	0.532127	0.2164667	0.3134446	0.1957534	0.2742073	0.6660098	0.5457339	0.6510065	0.5880103	0.437033	0.470226	0.5823817	0.7017267	0.5261278	0.5120693	0.638622	0.4812779	0.5006828	0.3888826	0.1818026	0.3656044	0.2347376	0.3577998	0.2872902	0.05443047	0.1331985	0.242628	0.4668103	0.641243	0.7622384	0.1555551	0.5689998	0.7280088
KCNK4_P171_R	KCNK4	TRAAK, DKFZP566E164	0.4772565	0.4305172	0.5256648	0.4695415	0.4312341	0.4776398	0.4863549	0.5169317	0.582361	0.6364262	0.5949718	0.3878374	0.3994617	0.4250835	0.4805717	0.3683144	0.4734567	0.4837894	0.530424	0.5164523	0.5418782	0.5651876	0.6923131	0.6249604	0.5375279	0.4559595	0.4544542	0.1900867	0.3636024	0.3949754	0.3195307	0.532047	0.3936133	0.2759637	0.474134	0.3562108	0.4669359	0.2253231	0.1363321	0.1410054	0.1299245	0.2076528	0.187016	0.4710797	0.2415825	0.4413798	0.07340883
KCNQ1_E349_R	KCNQ1	LQT, RWS, WRS, LQT1, ATFB1, KCNA8, KCNA9, Kv1.9, Kv7.1, KVLQT1	0.04487448	0.03694205	0.03288006	0.02971064	0.04687227	0.06276523	0.04812433	0.03512084	0.05561316	0.05763099	0.06299394	0.05638864	0.05562522	0.05712567	0.05298583	0.04316171	0.02667369	0.04179267	0.03523313	0.05250078	0.05132632	0.04703305	0.05170403	0.05761486	0.05611077	0.05132077	0.05378223	0.05413381	0.05148083	0.05251568	0.04978749	0.04664495	0.1070603	0.034856	0.03656759	0.05667975	0.06178157	0.4384807	0.02553448	0.8501592	0.767285	0.703819	0.03357457	0.04039848	0.04630952	0.04474695	0.6108466
KCNQ1_P546_R	KCNQ1	LQT, RWS, WRS, LQT1, ATFB1, KCNA8, KCNA9, Kv1.9, Kv7.1, KVLQT1	0.2464927	0.2514096	0.13157	0.08168031	0.1229507	0.125201	0.1317292	0.1131318	0.2061172	0.1375399	0.1506763	0.1862385	0.1768542	0.1648417	0.1538623	0.2885836	0.2705529	0.111949	0.1151223	0.1248944	0.1266138	0.1442563	0.1471025	0.1636945	0.146002	0.1299259	0.1598698	0.1591306	0.1697566	0.2355994	0.247205	0.1521851	0.1793364	0.1222877	0.1276669	0.1484667	0.1087677	0.1425201	0.0914049	0.7511104	0.6804037	0.7306153	0.1002324	0.1126615	0.1412973	0.2158699	0.1363625
KDR_E79_F	KDR	FLK1, CD309, VEGFR, VEGFR2	0.05221977	0.05485508	0.03005958	0.0247663	0.05424021	0.07579888	0.04595453	0.04753824	0.05172638	0.04799105	0.05480542	0.05789217	0.05867594	0.04986811	0.05678336	0.03560222	0.05113065	0.05254572	0.06430586	0.04883999	0.04802791	0.0503169	0.05241021	0.05357169	0.07243672	0.07354799	0.1340251	0.08149282	0.07157126	0.3930053	0.131563	0.06253991	0.06319535	0.06171171	0.05774108	0.05552759	0.05561735	0.691304	0.9283851	0.7156052	0.7947048	0.7712176	0.8428499	0.3835081	0.4247741	0.363153	0.9188019
KDR_P445_R	KDR	FLK1, CD309, VEGFR, VEGFR2	0.03293085	0.0269614	0.02788501	0.03347515	0.03225057	0.06085244	0.02758056	0.02996526	0.04367716	0.03623511	0.03877652	0.03927075	0.05676686	0.02845423	0.04361405	0.02367095	0.03448579	0.02576568	0.03564575	0.04388604	0.03595979	0.04416176	0.02327079	0.02162225	0.06764851	0.07374601	0.1310225	0.06290128	0.07177109	0.3654179	0.1065349	0.02156192	0.2110005	0.02008074	0.02642994	0.02110473	0.04504049	0.6929018	0.8408794	0.7417293	0.7807703	0.8021712	0.8545876	0.2129769	0.03856678	0.2650762	0.8651369
KIAA0125_E29_F	KIAA0125	.	0.9013925	0.896505	0.9278532	0.9376799	0.9381486	0.9360878	0.946564	0.9476168	0.9230959	0.9327736	0.9426316	0.9422336	0.9197685	0.9269959	0.9282614	0.9083466	0.9147161	0.9617084	0.959987	0.9404727	0.9395164	0.9251254	0.9193112	0.9370894	0.9085785	0.9199138	0.9055341	0.9254139	0.9009631	0.9094952	0.9252365	0.8719684	0.9528332	0.9566814	0.9482016	0.9586164	0.8679768	0.828934	0.9670535	0.9227604	0.8988119	0.4386918	0.4996439	0.9302797	0.8960929	0.9210994	0.7083833
KIAA1804_P689_R	KIAA1804	MLK4, dJ862P8.3	0.03864295	0.03001602	0.04411715	0.023398	0.02395084	0.04783369	0.0402976	0.0215384	0.06884139	0.07375809	0.06428404	0.06968942	0.06904828	0.05225384	0.05540596	0.03329054	0.0409691	0.03014966	0.01656437	0.09340628	0.06300031	0.06414794	0.06775239	0.02790151	0.05750595	0.04536339	0.0567604	0.1458564	0.06575345	0.0531138	0.04646037	0.05801312	0.03726288	0.03039682	0.02227642	0.02644259	0.03003835	0.02760713	0.01426269	0.02222684	0.03207947	0.02206935	0.06599249	0.04298182	0.03617892	0.05700999	0.01541367
KIT_P367_R	KIT	PBT, SCFR, C-Kit, CD117	0.03121353	0.03730169	0.03174481	0.03163821	0.03558138	0.06617116	0.04658218	0.03446569	0.05617172	0.06088378	0.05052678	0.04424348	0.06503531	0.05620386	0.04826294	0.04045883	0.0262734	0.04026812	0.03143674	0.0655182	0.06424721	0.04287586	0.05949258	0.05037158	0.04648425	0.05123128	0.0790209	0.07849561	0.06949482	0.1539524	0.05077427	0.08809307	0.04108766	0.1014853	0.1276371	0.02774272	0.07698719	0.638755	0.814231	0.6274171	0.7121189	0.7440248	0.7807672	0.3352169	0.0337694	0.05909237	0.906184
KIT_P405_F	KIT	PBT, SCFR, C-Kit, CD117	0.01943861	0.02243838	0.04692682	0.05487976	0.04753073	0.07889347	0.04349248	0.0505203	0.02867243	0.03027958	0.03199771	0.03210404	0.04497699	0.03988365	0.05002135	0.01242328	0.02388893	0.05592638	0.02922636	0.04091497	0.03618496	0.03653103	0.03398303	0.03109535	0.03850606	0.03493104	0.05430032	0.04455781	0.05823297	0.145901	0.06551146	0.05685905	0.0643962	0.06596938	0.0989627	0.06077037	0.0654722	0.6113305	0.8632749	0.6904303	0.669973	0.7777499	0.6057488	0.3496084	0.1354655	0.07870501	0.7626141
KLF5_E190_R	KLF5	CKLF, IKLF, BTEB2	0.01345173	0.01499902	0.02728393	0.03798124	0.04052133	0.0476432	0.03197667	0.04343795	0.01963099	0.02021686	0.0185199	0.02661312	0.02429923	0.0302657	0.03052139	0.009907903	0.009067881	0.04051926	0.02542671	0.01939396	0.02357969	0.0223632	0.02649668	0.02025687	0.02463976	0.01666003	0.02648429	0.02727054	0.02115685	0.04477453	0.05376036	0.04514945	0.06463878	0.03725368	0.03485321	0.0630398	0.05830681	0.03622347	0.06284864	0.02298799	0.02758826	0.03425206	0.5991536	0.06499314	0.06390959	0.04975524	0.04902317
KLF5_P13_F	KLF5	CKLF, IKLF, BTEB2	0.03281518	0.03120416	0.04212668	0.05058867	0.05657853	0.0743556	0.05316195	0.04579554	0.02806319	0.02864374	0.03248086	0.03420912	0.03181491	0.03539892	0.03114706	0.0278569	0.01926605	0.05200795	0.04800505	0.03494391	0.02615807	0.02504573	0.02913275	0.02465641	0.02987899	0.02655026	0.03858507	0.03238873	0.03932184	0.07548808	0.06184868	0.06067496	0.07992776	0.06226134	0.04663305	0.07199062	0.08332123	0.04871355	0.08561966	0.0382936	0.07789563	0.03542992	0.3014874	0.0770306	0.06528368	0.072661	0.06335009
KLK10_P268_R	KLK10	NES1, PRSSL1	0.07613818	0.09923097	0.05765679	0.04252745	0.07826819	0.1143993	0.06446555	0.07772736	0.173929	0.1793462	0.1511717	0.1480799	0.1639134	0.1343772	0.13357	0.1054773	0.05304717	0.1019682	0.1215829	0.1466801	0.1322744	0.1272718	0.1442655	0.1614012	0.1120711	0.1460761	0.1317848	0.1273364	0.1271953	0.07255501	0.07139917	0.05644254	0.05468424	0.03950574	0.0456898	0.03624584	0.04638017	0.03162129	0.02215808	0.03192345	0.03544565	0.01973027	0.03374863	0.04187036	0.03952975	0.08059138	0.03704764
KLK11_P103_R	KLK11	TLSP, PRSS20, MGC33060	0.8045349	0.7996535	0.7556788	0.81301	0.8303252	0.8102595	0.8185643	0.8274592	0.8576965	0.8371106	0.7944757	0.8016845	0.768042	0.798939	0.7821983	0.8262755	0.7853497	0.8630161	0.8391601	0.7871023	0.781014	0.7876002	0.8196706	0.8304154	0.8245031	0.7675679	0.6693878	0.7095552	0.7596633	0.5384299	0.6442928	0.1839681	0.2221453	0.1325988	0.1494672	0.06738828	0.2489162	0.1500092	0.03559865	0.2045502	0.1599796	0.09012283	0.1369364	0.4801165	0.1661671	0.5860099	0.4416953
KLK11_P1290_F	KLK11	TLSP, PRSS20, MGC33060	0.8537624	0.8649358	0.9097813	0.9212992	0.9168404	0.9219242	0.9171998	0.9207376	0.8816286	0.8877988	0.8810202	0.8845475	0.8806617	0.8544102	0.8881413	0.8706459	0.8571188	0.9443601	0.9364871	0.8825621	0.8786137	0.8761677	0.8790785	0.8979248	0.8884912	0.8937055	0.8609965	0.8197166	0.8685517	0.8736062	0.9067493	0.7627971	0.8564576	0.5365735	0.8189161	0.5888418	0.7750231	0.3379595	0.6006458	0.7200168	0.6377497	0.1710915	0.894538	0.8308859	0.5687038	0.7811157	0.9166603
KRAS_E82_F	KRAS	KRAS1, KRAS2, RASK2, KI-RAS, C-K-RAS, K-RAS2A, K-RAS2B, K-RAS4A, K-RAS4B	0.4054137	0.3330522	0.5049273	0.6013612	0.4080595	0.3680965	0.3579689	0.4028418	0.4058772	0.5281289	0.3897927	0.388018	0.5838247	0.6503299	0.6938929	0.0305958	0.04684591	0.3993691	0.4669211	0.5183008	0.7107254	0.4975744	0.7192758	0.6442574	0.5069075	0.6754092	0.6823752	0.6297696	0.7244759	0.6015314	0.6034142	0.5092554	0.5542241	0.4445499	0.5008515	0.3880759	0.3727917	0.4289175	0.3523939	0.2708054	0.4250177	0.3551326	0.328319	0.349776	0.514569	0.4057543	0.38383
KRAS_P651_F	KRAS	KRAS1, KRAS2, RASK2, KI-RAS, C-K-RAS, K-RAS2A, K-RAS2B, K-RAS4A, K-RAS4B	0.0711787	0.04775927	0.02244616	0.01500325	0.0340417	0.08400167	0.03495051	0.04926274	0.3141783	0.3036092	0.2351802	0.2867979	0.2715032	0.2374182	0.2647621	0.02187884	0.03869132	0.03137946	0.02522296	0.2684545	0.2355433	0.2370246	0.2337825	0.2212488	0.2117449	0.19764	0.1990634	0.1970545	0.2056628	0.03800704	0.04008849	0.02913452	0.04372737	0.01654909	0.01964069	0.02166175	0.02936663	0.03278548	0.02989228	0.0230208	0.02979034	0.01710137	0.02647107	0.04408865	0.03649068	0.08129039	0.02020562
KRT1_P798_R	KRT1	K1, CK1, EHK1, KRT1A	0.7795385	0.743945	0.8497758	0.8712424	0.9061964	0.8637791	0.8589241	0.8724387	0.7214594	0.7044558	0.7170029	0.7608923	0.6793392	0.7033266	0.6697499	0.7958117	0.7645553	0.9140066	0.9214089	0.5523828	0.5264581	0.5432591	0.569905	0.5505887	0.777127	0.7112159	0.6844846	0.7358134	0.7213005	0.515712	0.6825124	0.134653	0.2329619	0.1581686	0.1744996	0.1158111	0.263334	0.4445764	0.2204108	0.3967961	0.320689	0.1980771	0.2800179	0.6288044	0.3201526	0.6642266	0.1611343
KRT13_P341_R	KRT13	K13, CK13, MGC3781	0.9146636	0.9206461	0.9323741	0.9342832	0.9316005	0.9080023	0.9082509	0.9246233	0.9518701	0.9578677	0.958715	0.9571433	0.9496922	0.9439688	0.9531065	0.9345163	0.8908535	0.939412	0.9416448	0.9672006	0.9633015	0.9596955	0.9509485	0.9451027	0.9568254	0.9527794	0.9579538	0.9503164	0.9496189	0.9272382	0.9333472	0.9183217	0.9212893	0.9173268	0.8978298	0.8869231	0.8919836	0.6160245	0.1490183	0.3158194	0.2860178	0.1734004	0.2132291	0.9158677	0.2529778	0.930928	0.8696358
KRT13_P676_F	KRT13	K13, CK13, MGC3781	0.6383395	0.6460316	0.7179207	0.7569559	0.7337101	0.7128597	0.7021067	0.6929842	0.7894264	0.8278129	0.6281486	0.6189249	0.7200277	0.5648393	0.7019384	0.8079681	0.6321744	0.8313852	0.7844175	0.8353665	0.8307141	0.8382303	0.8263454	0.8628771	0.6359184	0.5891024	0.4123049	0.4000024	0.4031414	0.2200696	0.365096	0.7400302	0.3202669	0.647642	0.7817483	0.3615534	0.4038715	0.3275908	0.1365571	0.2461898	0.2360462	0.1725584	0.1290571	0.6386724	0.1904059	0.5362676	0.06297905
KRT5_E196_R	KRT5	K5, CK5, DDD, EBS2, KRT5A	0.939379	0.9314028	0.9702473	0.9727252	0.9720858	0.9517131	0.9683073	0.9705234	0.9558617	0.9598121	0.960585	0.9588727	0.947452	0.9513379	0.9412834	0.9277256	0.9445515	0.9717718	0.9721439	0.9626526	0.964075	0.9586973	0.9561788	0.9580213	0.9575593	0.9558136	0.9542504	0.9297647	0.9488979	0.9620954	0.9613531	0.8918291	0.8701701	0.9380202	0.9481214	0.8908638	0.9440533	0.6137669	0.2407156	0.7970294	0.7716118	0.6780187	0.8870697	0.8528265	0.7367556	0.9070341	0.9643648
KRT5_P308_F	KRT5	K5, CK5, DDD, EBS2, KRT5A	0.7176421	0.7010719	0.922305	0.937847	0.9232571	0.9064144	0.9307504	0.9231615	0.7624467	0.782647	0.7544186	0.7592853	0.673909	0.7189696	0.7695518	0.7269761	0.7664757	0.9377664	0.9398568	0.7812198	0.7594467	0.739412	0.757045	0.8167818	0.8266303	0.7655451	0.7290727	0.7570896	0.7265583	0.8305914	0.8432975	0.5789611	0.7542657	0.7409648	0.8540778	0.7005522	0.8183849	0.7030111	0.402491	0.6073889	0.5315231	0.4614096	0.6402071	0.8520805	0.5710043	0.7376353	0.7633904
LAMB1_E144_R	LAMB1	CLM	0.03759099	0.03181404	0.03949744	0.08289554	0.05603495	0.08117145	0.06602962	0.06951085	0.08529509	0.08018136	0.1000166	0.1042377	0.1037866	0.124912	0.09935605	0.0367093	0.02034416	0.07383565	0.05468453	0.08111922	0.09615147	0.0764215	0.07681551	0.07013533	0.09212123	0.07835733	0.1138859	0.09660565	0.08733182	0.1247855	0.07857832	0.06404544	0.08587006	0.03915012	0.05629274	0.0608933	0.07563785	0.2551423	0.08470286	0.4063313	0.4157194	0.2731733	0.1619778	0.1137398	0.05592824	0.09803426	0.06911384
LAMC1_E466_R	LAMC1	LAMB2, MGC87297	0.01815983	0.01914031	0.01541009	0.01028579	0.01337794	0.03336979	0.01694268	0.01520919	0.01733665	0.02731457	0.02171978	0.02809944	0.0265602	0.02204872	0.03117181	0.0150617	0.01540756	0.01495971	0.01166135	0.02709478	0.01931675	0.01491879	0.02015272	0.02898987	0.02406043	0.01836376	0.02546873	0.02232227	0.03166291	0.02044573	0.01594323	0.01645529	0.02048856	0.01197225	0.01694843	0.01882872	0.01596457	0.01287384	0.01073027	0.01206689	0.01278557	0.01420111	0.0150588	0.01441763	0.01693321	0.02589641	0.01311348
LAMC1_P808_F	LAMC1	LAMB2, MGC87297	0.05554479	0.05263973	0.03445561	0.01999499	0.07296233	0.08365838	0.05963393	0.03393318	0.1353713	0.1236347	0.151496	0.131574	0.1424838	0.1280366	0.1302642	0.0428493	0.04945875	0.0547755	0.0332056	0.1532613	0.1197207	0.1170722	0.1271023	0.134023	0.1167841	0.1172728	0.1354523	0.1084448	0.1312342	0.05223371	0.06388211	0.04529386	0.05941336	0.05761985	0.0591428	0.06881675	0.06047714	0.03744361	0.05159326	0.02486965	0.05627551	0.04742507	0.0486448	0.0850262	0.03798796	0.07966617	0.04384181
[truncated: 662 more rows]
[truncated: 357 more columns]
