# Supplementary material for: A Comprehensive Microarray-Based DNA Methylation Study of 367 Hematological Neoplasms
Source: PLoS One. 2009 Sep 11;4(9):e6986. doi: 10.1371/journal.pone.0006986 (PMC2737286; doi:10.1371/journal.pone.0006986)
Supplement: Table S2 — Raw data: Cy3-intensity. (5.13 MB TXT) [file pone.0006986.s005.txt]

TargetID	SYMBOL	SYNONYM	WPB-1	WPB-2	WPB-3	WPB-4	WBM-1	WBM-2	WBM-3	WBM-4	PBL-1	PBL-2	PBL-3	PBL-4	PBL-5	PBL-6	PBL-7	CD34-pos-1	CD34-pos-2	CD34-pos-3	CD34-pos-4	T-cell-1	T-cell-2	T-cell-3	T-cell-4	T-cell-5	B-cell-1	B-cell-2	B-cell-3	B-cell-4	B-cell-5	GCB-1	GCB-2	LBL-1	LBL-2	LBL-3	LBL-4	LBL-5	LBL-6	DLBCL-1	DLBCL-2	DLBCL-3	DLBCL-4	DLBCL-5	DLBCL-6	DLBCL-7	DLBCL-8	DLBCL-9	DLBCL-10
AATK_E63_R	AATK	.	696.707	595.3837	1538.209	1444.719	1003.91	1170.842	1012.373	892.6227	714.9839	577.749	792.4319	591.601	734.3992	640.1435	653.142	417.5521	650.298	664.6633	1115.417	905.1439	787.6541	917.7383	753.7753	550.24	746.1636	740.1271	1303.804	1239.674	647.2393	7836.592	5314.89	3892.969	10207.04	2053.74	3419.8	2044.459	1944.384	10387.24	13884.94	10956.57	10737.33	14895.21	12088.96	5772.33	12283.25	5933.085	4564.997
AATK_P519_R	AATK	.	660.5754	635.1572	1542.944	1934.873	1140.273	1318.437	983.2516	1245.045	788.7973	741.3099	734.3801	703.2427	621.4856	828.099	702.4185	474.62	538.1292	1404.321	1622.966	806.596	876.847	749.796	710.7442	795.8602	724.2573	620.3871	617.865	561.0352	536.4616	1056.511	1057.111	1317.724	1162.009	1621.142	1659.025	1661.877	1680.776	2316.368	1767.499	1580.696	2890.638	2240.411	3504.11	2046.13	2190.921	1243.695	2087.867
AATK_P709_R	AATK	.	461.8147	413.2392	1226.344	2582.742	1256.984	2103.84	1728.886	1286.208	484.9227	441.4921	456.0558	391.158	379.6844	491.4651	467.241	371.007	340.1549	1601.419	1304.822	474.2834	457.3304	429.1675	446.6833	490.4183	416.2292	351.2482	390.8681	391.4181	331.6188	1137.019	984.671	1364.68	1206.641	1939.491	1371.545	1292.598	1266.577	1662.479	1152.716	1866.207	1646.654	2307.143	2474.789	1718.089	1581.21	943.171	1773.497
ABCA1_E120_R	ABCA1	TGD, ABC1, CERP, ABC-1, HDLDT1	6358.33	5641.811	13605.32	13289.71	11716.19	11238.54	10166.06	10206.74	7938.612	7581.92	6898.081	6141.258	5707.736	6620.575	7520.339	4042.173	5944.256	10791.5	11863.56	8838.092	8942.957	7558.676	6891.947	8461.531	7459.072	6601.457	6260.538	6156.72	5616.976	13259.36	12523.58	11469.9	11316.91	13379.11	12666.64	9273.255	8993.631	10726.32	8590.412	7905.941	10060.91	12134.57	8957.549	9373.166	10469.73	13201.39	10943.64
ABCA1_P45_F	ABCA1	TGD, ABC1, CERP, ABC-1, HDLDT1	5188.988	4890.662	9024.296	9521.096	8378.219	9808.644	7084.324	6831.006	4774.205	4315.713	5046.882	4204.104	4487.502	5275.817	4738.342	3552.806	4274.161	8080.053	8644.633	5263.268	5831.584	5056.708	4407.375	4355.532	4034.88	3723.226	3491.417	4042.947	4162.013	9389.844	8120.528	8947.609	7842.666	10436.93	8894.721	6949.419	6782.834	6887.936	5570.002	3363.469	5921.556	8403.494	6462.776	6580.297	7948.609	9381.103	7496.936
ABCB4_E429_F	ABCB4	MDR3, PGY3, ABC21, MDR2/3, PFIC-3	587.0445	472.5028	688.3928	656.5504	580.5826	625.2102	592.1113	476.7024	564.1927	477.1267	524.7608	473.459	606.1312	506.091	528.2434	391.6032	530.7975	461.3189	565.3613	641.8792	605.3549	650.1063	536.935	568.1335	436.4478	432.2586	403.9508	385.0385	328.6466	814.5927	726.866	685.5807	596.3127	571.433	598.2748	827.4572	558.7211	1382.351	1359.67	1102.607	2415.492	2083.961	1086.377	702.415	377.6833	1265.8	388.2866
ABCB4_P51_F	ABCB4	MDR3, PGY3, ABC21, MDR2/3, PFIC-3	686.5547	602.9899	956.0187	904.4296	858.0516	853.6694	794.2407	653.2733	648.437	608.2356	604.5951	586.6233	640.5085	585.9743	682.8102	425.824	587.1943	602.9226	690.0586	763.3394	700.1007	714.6957	588.6066	704.5235	526.7604	498.7173	482.702	522.0138	405.0866	844.8419	823.5507	793.6301	779.6374	902.2146	736.8055	1068.46	722.0358	1928.991	491.5782	2242.606	2531.325	3022.142	871.0946	863.9559	497.1572	1208.557	589.4889
ABCB4_P892_F	ABCB4	MDR3, PGY3, ABC21, MDR2/3, PFIC-3	674.5316	662.6179	1734.151	1698.05	1292.207	1314.764	1085.982	1188.528	750.985	623.2171	745.8899	764.0621	963.2275	767.7335	768.7521	426.496	639.0242	630.2152	891.9933	877.7468	880.6078	1020.022	674.4266	704.5793	552.2089	607.9726	676.7464	641.4119	561.1696	2023.182	1360.227	1688.611	1266.726	2529.346	1886.941	3458.057	1873.489	3058.71	3273.513	3998.122	4595.888	6863.737	3898.243	2078.664	3973.026	2793.016	6349.937
ABCC2_E16_R	ABCC2	DJS, MRP2, cMRP, ABC30, CMOAT, KIAA1010	443.7517	426.3469	548.8132	449.6202	628.8737	990.9097	670.4104	567.803	467.6216	460.2767	481.9137	417.2888	369.0176	583.433	478.6866	335.1821	341.6382	1048.101	534.672	396.7088	448.8652	399.857	404.651	478.1129	388.8526	321.8314	325.4065	361.6167	314.9126	571.8383	582.2967	703.1757	787.2377	572.011	597.8863	705.7004	974.8313	1896.266	4571.252	1492.292	543.3639	657.1515	935.2657	816.9705	4289.906	503.246	400.463
ABCC2_P88_F	ABCC2	DJS, MRP2, cMRP, ABC30, CMOAT, KIAA1010	499.1305	424.4476	620.6062	582.7458	544.4444	637.3687	515.4971	498.8003	300.7215	275.2671	332.5685	304.9205	301.2801	357.0121	334.0703	389.7623	435.4087	488.0963	597.8536	302.8428	321.473	314.6478	309.0475	334.5705	316.4596	270.5984	302.9951	402.878	247.3802	662.5157	613.5981	780.5945	608.022	964.2964	801.7516	731.959	740.8118	1224.59	502.0946	500.7964	529.0837	1190.516	608.3199	950.7163	2458.927	631.1222	529.1202
ABCC5_P444_F	ABCC5	MRP5, SMRP, ABC33, MOATC, MOAT-C, pABC11, EST277145	7939.356	8385.933	14200.94	15241.9	9766.276	12659.28	10558.77	10006.25	9417.861	9385.723	9852.707	9356.74	8484.426	9018.779	9227.255	8121.27	8353.517	10125.92	11714.69	10218.24	12122.86	9729.53	9268.386	10777.44	9638.561	8142.683	9375.671	8970.312	7038.187	13715.39	14118.58	12854.4	13797.23	15231.91	14551.98	10914.26	10402.52	8222.736	8463.897	11594.39	10983.49	5443.961	10493.36	10414.74	11424.62	11987.97	12455.55
ABCG2_P178_R	ABCG2	MRX, MXR, ABCP, BCRP, BMDP, MXR1, ABC15, BCRP1, CDw338, EST157481, MGC102821	11827.69	9801.033	18474.71	20817.8	16590.38	16927.67	13862.65	13542.68	11916.94	11426.98	12526.56	11060.24	9539.763	9583.39	9759.437	9409.844	10410.26	15193.56	17196.42	11314.43	13963.17	12467.27	10674.96	11054.14	11160.2	9980.092	10378.32	9360.352	7618.403	22243.5	21254.16	17816.52	17458.32	21013.93	19752.81	14847.34	14167.67	14592.09	12334.02	14899.21	13398.26	15993.22	14931.14	12596.08	14327.89	19073.41	13924.63
ABCG2_P310_R	ABCG2	MRX, MXR, ABCP, BCRP, BMDP, MXR1, ABC15, BCRP1, CDw338, EST157481, MGC102821	5006.521	4575.12	10506.15	10737.24	8028.108	8063.814	7596.891	7341.45	6360.903	6442.597	6779.749	5359.107	4378.702	5175.412	5848.583	3534.368	5553.223	6981.05	8858.207	6340.836	7240.228	5878.191	6114.889	5614.647	5394.671	4515.035	4393.063	4892.918	4153.576	11406.59	10693.32	9179.385	9041.909	10493.41	9469.11	8067.049	7076.372	8139.019	5537.479	7970.732	7505.665	8186.988	7393.436	5334.835	5092.866	9715.434	676.2955
ABL1_P53_F	ABL1	ABL, JTK7, p150, c-ABL, v-abl	5731.522	6083.195	9811.783	11703.68	7230.539	8157.499	7790.643	6777.311	5947.9	6583.934	7855.208	6968.182	6495.146	6981.503	6252.906	4062.122	4654.57	7812.119	8546.953	7364.774	7373.252	6854.563	5157.097	6083.409	5055.309	5239.236	5996.252	5617.17	4580.763	8816.427	8451.242	8972.144	3539.845	10091.55	9999.449	6248.922	6672.947	8443.426	6995.062	7660.916	6978.184	6442.636	6763.9	7398.904	7949.949	8137.774	3559.987
ABL2_P459_R	ABL2	ARG, ABLL	5867.913	5970.797	12591.7	14061.45	10025.43	10001.84	7621.123	8536.276	9568.794	7959.389	9615.521	6450.475	6738.286	6175.078	6066.709	4527.3	4289.917	9434.456	9276.779	9317.139	9308.826	9479.621	7951.932	7925.874	7090.44	5896.252	6139.411	6059.514	6000.829	13688.96	12784.38	8911.587	11098.45	15250.28	10288.79	8224.365	8313.336	10101.35	1517.637	10110.29	8617.085	8345.232	8408.637	7469.12	11891.44	12175.62	10701.66
ABO_E110_F	ABO	GTB, NAGAT, A3GALNT, A3GALT1	7561.457	6896.375	13956.99	12809.37	10990.77	12418.96	10966.21	11211.67	8358.195	7309.477	7054.065	5922.058	6062.854	6582.092	7415.875	6004.47	7806.3	12112.82	13157.78	8371.863	8204.679	8279.677	7022.541	7536.394	6400.609	6738.299	5725.033	6304.473	4863.662	11204.42	12607.44	12631.79	11055	15292.06	14601.2	11894.84	10886.32	7577.638	1436.266	5806.746	3590.346	6186.914	3523.959	8643.366	12832.21	14671.39	3037.667
ABO_P312_F	ABO	GTB, NAGAT, A3GALNT, A3GALT1	2142.939	1792.204	8929.861	6014.875	7403.137	8736.278	7240.902	6808.313	2761.115	3611.479	3342.006	2309.584	2513.458	2618.167	3001.495	921.798	2206.417	8364.842	8419.994	3733.334	3374.157	3415.206	2554.81	2943.944	1843.615	3113.995	2684.77	2943.535	2122.83	8767.899	9315.822	9007.774	7593.723	10681.77	9309.326	7218.887	7158.479	5144.674	2951.599	1778.133	1604.832	3950.131	1593.112	5142.799	6882.311	11727.74	6941.417
ACTG2_E98_R	ACTG2	ACT, ACTE, ACTA3, ACTL3, ACTSG	441.3728	408.899	397.3316	431.1191	453.0363	368.7325	383.7063	359.6244	272.6672	262.1692	262.8668	244.3198	236.5552	230.9708	300.0876	325.7408	399.7924	340.3057	434.9485	258.3755	294.4638	277.5206	280.2498	260.2066	251.3212	222.1444	249.0933	365.9673	227.1318	786.9384	657.3024	625.9802	577.4175	580.5637	583.752	427.5543	422.0113	2665.156	2216.415	3108.884	2518.446	615.2697	3987.144	1170.914	1079.133	2120.756	623.0608
ACTG2_P346_F	ACTG2	ACT, ACTE, ACTA3, ACTL3, ACTSG	846.0641	715.6039	3581.141	3114.976	2920.521	2857.881	2424.739	2324.716	881.3525	827.1036	929.8344	778.2654	848.2567	893.3819	821.1418	583.0327	638.368	2691.847	3183.066	866.834	906.4805	897.3257	797.0304	758.0225	814.4421	688.703	853.9812	1061.294	582.0864	2720.202	2173.203	5692.686	5171.8	6742.552	7459.623	8212.849	6366.838	11288.45	11812.4	12385.07	11323.74	10552.7	14845.36	6602.065	8663.1	5113.621	12428.26
ACTG2_P455_R	ACTG2	ACT, ACTE, ACTA3, ACTL3, ACTSG	338.2747	326.8285	351.5358	461.7821	421.3499	411.6201	386.978	395.5206	507.9275	459.4496	487.8065	418.8077	424.1022	400.8874	479.0139	297.523	306.4034	343.0479	469.0085	484.0257	458.2316	470.0871	448.1597	543.2244	446.0678	406.7603	402.3321	704.5036	410.7966	539.6902	472.9674	851.2416	664.3697	606.9285	753.9097	1194.509	521.9568	3699.471	6149.813	7922.239	6614.113	593.0905	3639.154	2691.246	1529.675	3041.785	537.2302
ACVR1_E328_R	ACVR1	ALK2, SKR1, ACTRI, ACVRLK2	776.9152	772.3896	2346.044	2522.009	2435.148	2392.49	2195.905	1920.996	701.2643	623.2884	896.3088	707.7851	584.5719	835.3917	713.1516	1205.197	984.8757	1748.126	1936.026	509.0894	482.2199	461.1574	383.6788	462.9496	557.2041	489.1823	596.9125	851.7799	645.6514	821.7236	796.162	3422.733	1625.811	2321.325	2014.13	4093.136	1826.298	1431.85	1267.124	3715.013	1196.712	1453.779	3203.989	1191.498	3116.786	895.1571	923.5546
ACVR1_P983_F	ACVR1	ALK2, SKR1, ACTRI, ACVRLK2	531.7475	452.7574	621.7233	735.5107	777.0187	677.9958	540.6921	557.0795	899.9221	712.5711	718.0604	731.1851	737.082	796.2527	901.424	413.7724	402.3842	475.586	584.068	785.4327	703.1791	804.301	785.5311	821.9554	613.7662	612.6155	662.7606	824.5787	657.3067	568.8835	520.3727	2188.809	803.4427	881.4215	1543.291	1395.896	806.9912	604.9661	475.7154	2555.488	4726.812	4939.666	1001.137	706.6981	1206.073	1475.741	611.0062
ACVR1B_E497_R	ACVR1B	ALK4, SKR2, ACTRIB, ACVRLK4	4656.798	4464.652	8865.803	8787.785	8795.528	9074.234	7673.294	6669.842	5893.658	4628.323	4806.735	4440.143	3355.131	3181.251	4121.499	3248.978	3727.078	8858.604	9502.224	4815.6	5361.642	5482.571	4625.47	4738.116	3991.553	4074.052	3800.443	3816.064	2501.238	9313.051	9209.086	8854.872	7486.961	8728.688	8469.848	5705.51	6373.931	7848.775	6408.194	8177.368	6873.575	9656.74	5873.911	6618.189	5955.934	9650.025	6888.021
ACVR1B_P572_R	ACVR1B	ALK4, SKR2, ACTRIB, ACVRLK4	7462.817	7109.647	13649.83	12646.36	11606.51	13521.42	11637.29	10551.15	9149.395	7833.372	8855.83	7346.006	6792.827	6630.867	8353.85	6281.909	7197.678	10669.31	13639.52	9285.768	10208.42	9901.58	8525.248	10194.54	7714.131	6869.789	8648.865	7131.91	5833.658	14937.93	11947.21	12752.05	12215.82	16451.83	15406.43	10863.62	10303.82	12227.1	11210.57	11984.77	11712.53	15876.72	10188.48	13234.27	11249.01	12632.62	13879.53
ACVR1C_P115_R	ACVR1C	ALK7, ACVRLK7	7440.737	7112.102	16349.03	16776.88	13782.63	16069.24	14755.29	11380.67	8872.137	8798.893	8587.842	7758.414	7421.718	7982.551	7661.1	7603.18	8484.487	12737.79	15803.65	9669.409	10640.23	9196.318	8436.913	7641.39	8175.328	7496.556	7273.037	8433.074	6111.635	18222.81	16537.43	15036.14	14462.77	19264.03	17497.97	12779.25	11897.97	11913.61	9733.258	4086.067	6347.69	15197.33	11530.87	12537.1	13616.04	14899.3	15114.44
ACVR1C_P363_F	ACVR1C	ALK7, ACVRLK7	2508.346	2112.687	6544.489	6679.815	4887.399	7289.318	4462.777	3862.225	3458.165	4197.017	4604.48	4413.1	4011.4	4366.103	4250.054	1797.971	1887.665	5436.441	5327.433	5131.678	5731.149	3574.009	3404.53	3143.197	3680.909	4268.252	3875.566	4635.599	3538.95	6600.127	6305.002	6617.845	5785.093	6517.963	6293.218	3956.297	3836.884	3525.611	2317.301	2351.973	2761.515	4987.093	3790.206	2605.525	4404.118	6953.565	5964.305
ACVR2B_E27_R	ACVR2B	ActR-IIB, MGC116908	4673.77	4560.199	11084.88	11823.63	10269.21	11945.02	9509.972	9685.408	7876.019	7566.124	9517.048	7791.727	7541.153	6332.667	7353.144	4459.465	4529.765	9640.453	11217.15	8935.743	9313.585	8205.999	6036.889	6422.676	6833.128	7914.042	6909.757	7372.6	4876.875	12131.96	10496.29	10880.96	9668.525	12622.69	11532.85	8231.16	8247.34	9216.797	8312.182	9993.742	4476.954	9935.93	8433.978	9412.75	7014.083	12766.17	11813.99
ACVR2B_P676_F	ACVR2B	ActR-IIB, MGC116908	3870.031	3985.738	8883.873	8930.664	9270.284	10521.14	7705.754	7263.861	6359.037	6190.626	6699.314	5599.724	5255.028	5122.674	6758.644	3360.05	3824.738	7964.337	9127.175	7063.811	7114.591	6301.598	5519.234	6488.217	5564.958	5605.989	5539.834	5876.64	4449.958	9372.592	8630.684	8570.63	8105.178	9501.964	9605.174	6096.619	5143.247	8365.316	6601.105	7150.84	3815.925	7833.143	6888.186	6641.594	5772.746	9558.182	9739.775
ADAMTS12_E52_R	ADAMTS12	.	8179.078	7566.98	16037.6	15197.96	11755.58	11349.29	11567.08	9018.757	11437.9	9799.226	11582.09	10390.23	7982.4	8007.129	8626.422	6226.881	7999.246	10936.71	12968.94	11838.85	12908.02	10464.3	8638.606	11433.24	9814.906	9377.663	6841.555	8145.549	6207.065	10470.96	13577.36	11753.5	12698.55	13991.73	12775.91	8172.486	10694.56	6526.326	9906.941	4629.059	3986.279	5123.637	5250.451	10201.97	13104.38	9641.356	2070.763
ADAMTS12_P250_R	ADAMTS12	.	6919.906	5730.893	11866.81	13139.93	10060.48	10959.5	9127.542	8866.044	8953.12	8511.799	8584.555	7188.998	6717.474	6764.909	7516.165	5816.67	7219.206	10534.87	10976.54	9055.989	10213.54	8806.145	7581.755	8798.522	8266.639	7688.745	6988.654	7375.942	5282.923	12131.07	11829.42	11675.93	11430.85	13222.82	11341.98	6782.289	7686.431	7637.986	8818.816	5585.942	4844.957	5706.385	8495.23	9619.486	9871.08	11870.11	10250.89
ADCYAP1_E163_R	ADCYAP1	PACAP, MGC126852	6460.919	5927.203	13032.42	11248.67	9319.665	11609.76	8946.661	8473.323	6077.421	7598.077	5252.245	5541.691	4322.859	6712.603	7465.974	2825.703	5650.615	9726.754	10488.54	8478.012	9056.035	6325.44	5716.025	6729.115	6450.72	5899.061	4493.951	4291.793	3963.237	9826.695	11820.55	11411.87	11393.7	13654.12	12796.11	9854.855	9318.891	10927.98	8515.35	5748.701	7894.97	11769.01	4336.741	9736.642	9582.902	12794.54	4075.31
ADCYAP1_P398_F	ADCYAP1	PACAP, MGC126852	3128.481	3123.037	9555.202	11169.87	7672.02	9031.626	6605.854	6978.426	4985.794	5195.356	4355.068	3977.411	3868.616	4232.399	4434.332	2561.138	2641.813	8090.157	8642.472	5704.792	6005.229	5037.192	4021.116	4247.827	4953.904	4158.343	3117.303	4407.183	3044.207	5302.693	7124.236	9341.32	7932.989	10159.78	8636.004	7015.443	6698.715	2201.264	819.2716	2028.877	2080.18	2376.508	1737.272	4727.806	6615.025	6759.135	1427.124
ADCYAP1_P455_R	ADCYAP1	PACAP, MGC126852	6579.356	6665.269	12221.96	12554.9	10537.7	11949.67	10934.89	10059.05	9218.826	8190.859	8169.339	6549.151	6765.084	6634.467	6902.188	5882.204	5351.893	10623.36	11816.52	8953.772	9543.163	7931.094	7280.805	8116.407	7667.994	6704.984	5933.386	6610.322	5138.101	7271.794	10746.55	10396.09	10900.68	13245.31	11575.81	10937.91	9958.063	4595.271	3030.564	5626.472	4491.272	6546.527	4111.833	7423.74	10129.54	7481.57	4486.358
AFF3_P122_F	AFF3	LAF4, MLLT2-like	4520.504	4384.808	9117.086	9495.15	8784.011	9219.339	7930.093	6873.287	5927.437	6272.662	7918.543	7245.074	6262.811	6622.33	6937.461	3301.003	4081.868	8448.479	7835.974	7563.452	7938.147	6991.995	5727.329	6794.182	6005.326	5986.775	6872.149	6124.93	5639.29	9973.008	9934.99	9513.1	8977.149	10179.5	8972.65	6604.811	6845.55	7774.452	6650.431	7708.493	6997.338	8064.953	6587.045	6414.809	3913.686	7828.169	8697.247
AFF3_P808_F	AFF3	LAF4, MLLT2-like	459.5917	381.659	674.0547	620.6343	578.1418	546.0862	509.0846	443.7107	457.7543	452.3681	410.4211	410.0267	402.3817	434.2446	549.7614	359.6134	379.6125	471.8382	556.4422	451.7621	507.0474	413.3241	435.8513	445.7783	388.0319	365.7985	405.4005	427.1346	388.6786	482.2058	564.6217	574.9649	882.1722	876.5084	709.9678	623.1647	627.9153	795.2725	517.8472	2465.98	4664.165	2780.295	1071.78	1109.869	1004.672	913.6607	3231.03
AFP_P824_F	AFP	FETA, HPAFP	390.1588	407.8211	1002.533	943.5082	834.5365	1198.776	863.7789	641.3483	600.8235	530.7324	546.0339	501.8607	505.5034	497.3893	649.4113	348.211	384.6334	709.2135	841.5192	626.6557	607.577	546.2961	541.6052	727.2242	525.7754	504.8083	538.8524	632.4917	475.7891	851.4348	675.121	1578.542	1636.747	1699.93	1505.126	1778.606	1079.085	4535.394	2333.472	2972.809	5752.754	5036.927	3303.384	874.6581	4415.506	1441.933	957.1315
AGTR1_P154_F	AGTR1	AT1, AG2S, AT1B, AT2R1, HAT1R, AGTR1A, AGTR1B, AT2R1A, AT2R1B	1234.427	1134.579	3760.888	4327.751	2721.343	2911.106	2395.435	2316.127	1733.953	2022.586	1962.609	1709.908	1618.285	2733.433	2330.057	755.4008	1151.867	2876.328	3131.89	2461.903	2932.131	1693.416	1954.743	1511.196	1780.969	1750.545	1412.915	1814.844	1770.579	3386.221	3927.473	3844.649	3638.689	3149.452	3526.814	2240.441	2465.312	3575.61	1293.089	2366.868	2185.319	2528.222	3392.879	1963.373	3146.519	6178.423	4018.676
AGTR1_P41_F	AGTR1	AT1, AG2S, AT1B, AT2R1, HAT1R, AGTR1A, AGTR1B, AT2R1A, AT2R1B	5229.357	4946.95	10605.96	11617.25	8841.197	9939.579	8297.783	6992.585	6551.232	6396.335	7342.941	6050.367	5869.493	5455.836	7573.426	4040.79	4283.541	7753.521	9128.969	7186.204	8310.752	6617.057	5743.134	5495.725	5926.855	6291.808	5409.202	7098.222	5617.342	8586.223	9766.365	9650.89	8957.921	10922.88	10462.77	7207.668	7386.642	6959.784	6422.264	3460.091	6881.112	7015.985	2830.264	4598.534	9676.617	4017.568	3409.757
AGXT_E115_R	AGXT	AGT, SPT, AGT1, SPAT, TLH6, AGXT1	614.4684	566.8727	778.5767	836.7445	607.5135	1158.443	691.3232	609.6424	547.2176	501.2316	572.8106	479.8525	501.3049	576.2756	547.5405	515.9742	455.2441	493.2494	698.6082	541.1137	565.1267	561.9625	517.6121	582.2369	503.3067	507.4385	477.0573	823.196	379.7176	761.7816	781.0562	2195.022	2112.157	1086.695	1298.332	1932.316	1371.887	1757.301	791.6659	786.828	1488.741	1609.782	712.2263	1359.398	3116.673	1034.23	947.0629
AGXT_P180_F	AGXT	AGT, SPT, AGT1, SPAT, TLH6, AGXT1	1659.6	1256.016	3783.47	4714.989	2439.363	1513.864	1915.231	1354.103	760.9759	574.7424	913.5906	723.8267	849.1205	748.7368	836.0173	415.198	1041.842	554.5047	806.3216	676.7623	631.741	700.781	644.202	597.4299	588.9833	588.628	761.5425	991.8324	622.0139	2334.648	1474.631	4433.506	6778.267	4392.961	3517.878	3542.792	2903.07	8221.882	10790.83	7149.759	7738.168	11985.66	3705.477	3127.917	6529.8	2917.715	10064.71
AHR_E103_F	AHR	.	3875.123	3935.699	8205.377	6492.455	5820.632	7468.189	5418.268	5253.275	3881.255	4082.435	4129.259	2968.9	3300.274	4570.808	4494.961	3421.714	3756.879	6591.487	7642.37	5287.208	6220.331	3652.329	5303.583	4659.078	4322.641	3980.588	3839.079	4279.908	3137.779	10942.95	9482.127	7775.845	7116.766	7820.354	8183.874	5249.663	4916.813	4554.078	4622.495	6726.825	4023.074	6093.466	6410.139	4844.319	7826.662	8413.714	6790.842
AHR_P166_R	AHR	.	4095.641	4896.981	10681.94	11295.57	9075.292	11445.5	7841.894	7097.217	4806.449	5958.689	5897.983	5267.679	5733.322	5835.997	7504.251	3740.782	4734.193	9342.127	9242.15	6766.969	6958.476	4342.894	5401.647	4718.636	5439.787	5681.024	6211.624	6804.72	5042.116	9683.349	10535.75	9468.736	9223.722	12232.17	10891.64	8332.602	8408.813	6409.685	5651.031	8678.104	6383.683	7253.491	7924.55	5005.866	8560.848	8788.051	8417.935
AIM2_E208_F	AIM2	PYHIN4	617.7333	504.1693	2171.023	1803.829	1512.267	2509.177	1487.622	1170.64	700.825	667.8593	853.226	878.9147	870.6422	759.4609	725.2977	361.9688	569.5854	990.9618	1457.313	1142.699	1084.924	903.912	670.9916	701.8736	760.6412	774.7678	1660.858	1148.852	911.5383	7648.351	7369.715	5613.396	6729.052	8865.581	9465.977	3952.09	5027.023	5496.597	5611.243	6204.229	4750.854	7083.87	5145.765	3630.9	6956.703	4677.562	8002.327
AIM2_P624_F	AIM2	PYHIN4	2077.027	2000.025	6760.71	9132.35	6378.193	3327.051	3875.439	3292.958	1277.722	1121.728	1415.197	1617.068	1328.967	1330.469	1180.176	357.4901	2439.553	642.9452	1704.402	1252.126	1081.01	1196.453	962.707	919.7302	978.6541	1113.945	2488.212	1860.703	1198.416	9611.34	8906.832	6026.455	7469.985	10452.46	9520.26	4773.583	7795.223	8424.063	6522.396	7384.934	7091.843	8136.842	7635.449	4112.437	9969.066	5173.293	9816.252
AKT1_P310_R	AKT1	PKB, RAC, PRKBA, MGC99656, RAC-ALPHA	6840.437	7162.024	16439.7	15691.23	14158.19	13549.25	14727.26	11285.09	9132.851	9702.11	10274.34	8565.974	8428.942	8798.916	8182.715	6400.978	7373.77	12933.9	14785.2	10091.63	11835.17	8830.626	6634.701	7740.508	7622.987	8279.44	8329.395	7528.195	6073.02	16891.45	15201.46	14872.69	14335.6	19201.17	18362.07	14410.14	13651.46	14879.04	14167.85	15553.97	11207.09	15808.23	14755.82	14021.35	14024.96	20632.31	14086.14
ALK_E183_R	ALK	CD246	9575.134	7968.521	16945.98	16205.1	14992.81	14416.03	14103.43	13306.59	9721.619	7790.038	9544.998	7194.881	6370.288	6984.11	7206.579	8183.763	8427.49	13900.75	15814.38	7644.445	8787.743	9134.985	8234.401	9463.2	7165.419	7674.549	6686.942	6570.352	5518.324	12853.89	14771	13977.21	11941.8	17755.85	16587.35	12525.71	11752.59	6173.96	6052.555	4352.867	3980.065	4345.888	3590.49	9733.832	13753.52	12078.67	4823.944
ALK_P28_F	ALK	CD246	9389.999	9214.629	19050.58	17627.08	16403.27	15173.58	15261.08	14704.65	10915.35	10359.05	11113.62	9120.547	8421.673	8326.186	9646.902	7513.994	9552.144	14213.02	17345.55	10561.31	12185.42	11505.69	9139.384	11283.25	9216.609	10719.79	8895.918	9001.042	6878.297	18150.98	16978.5	16394.71	15496.24	20918.7	19409.25	14534.55	12617.16	11286.1	11869.3	5495.762	5655.588	8786.604	6767.635	10989.3	16155.63	20144.69	4796.813
ALOX12_E85_R	ALOX12	LOG12	3472.03	2656.606	6837.142	7867.259	7995.79	6534.593	7095.061	5772.629	3337.884	2370.727	7434.258	3807.539	1643.714	3632.985	2594.071	3825.146	2560.645	8326.417	5566.503	2877.153	5384.335	1676.969	1807.605	1907.961	3262.511	4370.207	1987.333	2384.841	2162.519	2668.776	2168.962	2711.191	1180.681	5812.698	3572.33	2770.243	5265.836	933.3483	570.3615	898.387	852.4172	682.5991	878.5544	2582.935	2310.467	1870.811	584.2969
ALOX12_P223_R	ALOX12	LOG12	6394.848	3536.383	9389.668	8798.295	9158.976	8117.101	10243.43	8260.146	3027.669	1829.988	5217.86	2765.319	1342	2581.619	1805.83	4718.27	4693.66	10361.97	9169.096	2232.634	5727.519	1493.619	1601.966	1718.296	3388.225	4283.331	1871.559	2110.164	1830.138	3874.966	3126.847	4812.077	3552.941	9106.15	8530.72	9120.017	7686.045	1932.636	2249.315	1553.345	1476.416	1075.58	1602.23	5565.259	3712.671	2235.327	655.0113
ALPL_P278_F	ALPL	HOPS, TNAP, TNSALP, AP-TNAP	8824.296	7054.531	14419.08	14762.73	13386.87	12846.57	11591.95	11960.21	10443.18	7896.516	9287.876	8589.875	7546.463	7066.531	8050.978	6941.901	6786.111	12138.02	14436.94	9481.271	10921.94	10600.86	7480.692	9700.714	8451.378	7436.111	7893.11	7677.872	6162.189	15723.17	13481.23	13769.24	12285.35	16489.17	14636.26	9013.045	10194.65	12798.81	12448.99	13302.6	11653.53	12030.49	10919.68	10600.27	10471.55	15433.5	9813.771
ALPL_P433_F	ALPL	HOPS, TNAP, TNSALP, AP-TNAP	2316.63	2310.69	9094.312	10111.3	8620.131	7910.027	7524.787	6985.479	2862.164	3364.043	3917.738	3248.249	2876.599	2894.903	3971.416	2222.889	1889.186	8098.283	8919.962	3799.274	3917.144	3621.734	2965.327	3416.006	3157.913	3673.45	3222.403	3537.684	3227.145	8265.695	8361.138	8521.499	9128.357	11170.14	10222.35	8617.574	7491.874	7861.016	7545.709	9206.568	7367.056	9203.251	8140.858	7871.791	8189.755	6879.933	10229.9
AOC3_P890_R	AOC3	HPAO, VAP1, VAP-1	1147.199	1005.87	5383.418	4420.073	4168.813	4776.295	4441.628	3548.948	1906.686	1641.105	2361.19	1952.632	2130.408	2125.097	2153.844	792.5266	1178.759	3119.483	4629.859	2638.02	2583.979	2394.26	1847.572	1923.164	1845.328	1776.387	2709.599	2489.026	1565.744	6733.838	4892.377	3841.312	5108.869	6349.976	4825.086	6791.277	4867.447	8213.719	8267.302	8356.6	8052.247	10133.63	7405.373	6585.487	8424.684	6174.048	7663.35
APBA1_E99_R	APBA1	X11, X11A, MINT1, D9S411E, X11ALPHA	5081.361	4461.191	9149.213	9060.143	7392.909	8511.597	6631.267	6761.562	6180.474	5726.003	7041.883	6294.533	5777.581	5992.86	6332.521	3193.094	3929.332	7430.997	7159.092	7003.981	7159.282	6095.169	4804.713	5432.595	6112.573	5762.654	5596.68	5704.116	4867.729	8252.638	8851.343	8407.361	7379.809	9644.4	8532.827	6979.867	6490.737	2406.196	2031.136	4724.01	4527.073	7729.752	6746.031	7242.428	5724.44	8595.201	7717.526
APBA1_P644_F	APBA1	X11, X11A, MINT1, D9S411E, X11ALPHA	4576.764	4206.943	10199.6	10519.16	7706.753	10129.92	7736.422	7403.527	5171.708	6069.237	4953.302	5177.504	4295.792	6579.646	6620.436	2339.68	4301.191	8186.254	8552.299	7350.699	7438.078	5318.617	4988.125	5578.712	5830.363	5640.369	4898.086	4541.672	4167.402	10139.12	9981.805	9863.91	8847.547	10587.72	9607.093	7242.052	6562.091	7765.265	5536.592	3970.414	3937.384	9019.672	7338.993	5788.413	5725.108	11115.83	6922.339
APBA2_P227_F	APBA2	X11L, MINT2, LIN-10, HsT16821, MGC99508, D15S1518E, MGC:14091	993.0941	1056.707	2816.577	1529.917	1123.516	2197.501	1820.669	1225.593	1694.389	1576.136	1931.203	1392.283	1598.56	1999.682	1972.979	515.1448	894.4158	1001.14	1074.401	2464.113	2912.845	2246.349	1981.845	2547.116	1103.541	1208.24	829.7536	1046.335	804.6411	1019.215	918.2655	1335.364	761.8656	1295.219	1979.428	1180.135	994.1925	8341.675	10175.47	8743.646	9360.281	11998.33	6607.121	3537.204	8344.08	2800.412	1156.964
APBA2_P305_R	APBA2	X11L, MINT2, LIN-10, HsT16821, MGC99508, D15S1518E, MGC:14091	639.7874	558.2242	1087.895	1125.133	815.9596	1343.761	1037.085	870.2831	816.7709	696.9545	786.3039	706.0786	755.9413	656.3078	766.1148	405.8497	513.6335	692.5457	828.3966	954.9185	952.9464	957.4173	911.7324	1261.232	721.9803	739.101	864.9741	724.5756	640.9525	3065.595	2236.997	4268.594	3509.176	4349.104	4446.968	3276.127	2907.07	2665.372	3223.377	4077.794	4095.887	5766.24	2116.31	1557.904	2579.801	2226.034	5241.146
APC_E117_R	APC	GS, DP2, DP3, FAP, FPC, DP2.5	3582.701	3808.358	9589.477	10633.28	7464.487	8752.959	6826.797	6114.878	4216.595	5383.096	5500.549	5385.228	5133.715	6006.755	6735.198	2788.175	4456.226	7571.46	7674.905	6402.276	6782.418	4225.354	4844.637	4398.924	4836.455	5266.46	5808.338	6120.575	5186.94	8446.463	8081.881	8915.365	7710.623	10158.74	9603.567	7169.758	6634.263	6292.568	4698.293	7967.653	7249.551	7961.945	6644.77	5203.604	6552.934	6829.91	8034.351
APC_P14_F	APC	GS, DP2, DP3, FAP, FPC, DP2.5	4226.036	3907.701	10440.53	11358.26	9338.266	11324.8	9173.239	7504.661	4915.977	5644.455	6390.42	5673.12	5673.81	6648.442	6875.256	2918.021	4640.13	9650.723	10203.47	6644.763	7532.057	4361.61	4967.52	3473.204	5059.057	5273.113	5795.981	6344.115	5550.31	10294.89	10171.29	10714.05	9613.938	12790.12	10817.8	8597.308	7437.655	7250.046	7719.474	7955.527	7822.756	8600.658	8322.669	5834.422	8376.87	9002.918	9994.989
APC_P280_R	APC	GS, DP2, DP3, FAP, FPC, DP2.5	5353.165	6293.639	11689.14	12516.56	8420.251	9723.071	7304.173	6451.09	5439.773	5145.308	5419.837	4115.673	3827.371	4488.088	5132.551	5905.713	7078.919	8792.955	10236.29	6268.371	6750.485	4588.811	6437.668	4920.358	5159.777	4918.712	5374.272	5609.626	3727.13	13218.71	12251.59	10594.63	10277.02	13059.43	11172.39	7604.919	8005.783	7430.888	6271.747	9444.855	9479.365	9271.973	8510.818	6444.602	8468.874	8961.838	12015.65
APOA1_P261_F	APOA1	MGC117399	382.7545	357.6039	569.8154	561.5631	526.2706	580.0061	491.7918	437.1013	273.9449	263.7445	289.887	291.3454	233.9097	254.2702	319.9174	347.6395	323.7422	464.4053	586.571	306.7629	325.9769	302.5245	275.1231	330.4665	305.4032	268.681	354.8124	637.3581	293.2128	822.9793	633.0042	936.282	637.745	828.2383	1173.772	983.8334	840.9952	5387.988	8029.063	5589.413	6718.156	2426.972	1153.156	2458.513	3584.155	757.4834	836.6659
APOA1_P75_F	APOA1	MGC117399	476.7463	440.2057	692.6644	659.3007	757.4119	1443.555	267.1407	535.0414	495.2646	481.8049	464.8253	470.5621	437.1235	506.4284	546.1731	368.4395	362.6071	528.878	501.8871	548.1644	559.8901	515.0218	480.2852	522.8821	455.9746	489.3526	445.4182	552.492	401.0432	1014.867	920.74	2098.063	1272.997	1416.729	1424.405	1090.869	1398.175	1932.544	2354.649	4443.326	4043.221	2898.817	4036.183	1214.999	1793.654	1574.036	2926.91
APOC1_P406_R	APOC1	.	3172.015	2565.922	7500.503	7272.855	7305.329	6938.883	6283.479	5549.781	2953.95	2587.126	2433.205	2088.818	2171.11	2485.972	2135.281	2514.736	3265.207	5331.341	6286.84	2642.706	2227.879	2557.37	2371.223	3715.372	2340.756	1806.821	2090.951	2709.545	1848.703	5503.212	5415.197	8171.143	8294.243	8497.292	9527.241	9114.096	7037.94	14033.69	12020.04	12051.13	12376.26	15750.14	11102.98	8265.696	16178.12	9727.996	12184.28
APOC2_P377_F	APOC2	MGC75082	517.4995	544.2267	803.859	752.7753	740.2184	813.7227	572.1818	546.0978	375.6783	356.6243	376.7881	394.4839	397.1324	369.5074	386.6582	406.1973	464.3206	497.6725	720.7681	453.313	435.0322	411.1429	378.3745	435.3231	329.8935	292.4306	337.9652	381.3484	299.3059	965.434	1003.522	1486.375	1311.632	1284.511	1131.616	1234.519	899.7103	1717.913	2160.853	1093.954	1109.969	1658.953	1254.371	923.7677	1119.916	1362.197	481.4438
APP_E8_F	APP	AAA, AD1, PN2, ABPP, APPI, CVAP, ABETA, CTFgamma	7551.388	6568.276	14583.69	14189.77	12697.44	13708.37	14098.68	10400.14	7811.578	6808.521	7826.335	5825.525	5616.774	6275.255	6314.493	4698.58	9091.427	12686.04	14571.97	8187.98	8658.035	7919.647	7841.624	6743.348	6183.094	6423.938	6690.54	6645.568	5514.826	16415.73	13482.79	13865.51	12645.07	17061.25	16933.79	10277.74	10548.58	4519.066	6853.32	4350.854	2792.317	4132.582	3635.384	10279.62	12080.3	14582.09	11609.2
APP_P179_R	APP	AAA, AD1, PN2, ABPP, APPI, CVAP, ABETA, CTFgamma	6613.898	6227.428	13359.4	13357.7	11847.65	12454.99	10751.02	9686.273	6296.813	6716.03	6118.956	5574.638	4087.269	4664.537	5599.662	3953.1	5979.93	10375.56	12334.47	7097.138	7631.16	6737.85	5857.257	6149.96	5460.614	5516.659	4879.497	4838.174	4296.597	14031.53	12457.51	11017	10445.91	13827.61	12918.21	8740.152	8445.563	6334.992	5819.611	6025.295	4793.018	5137.262	5329.479	9002.512	10139.74	12922.52	8549.267
AREG_E25_F	AREG	AR, SDGF, CRDGF, MGC13647	4976.425	4408.549	10505.62	11589.29	8223.699	10250	7859.763	8242.647	6218.108	7230.825	7340.283	6936.176	5660.063	6945.987	6710.202	3524.318	4803.362	8860.647	9339.837	8512.337	8924.286	6485.455	6207.686	6004.311	5754.858	6566.23	6322.438	6548.158	5360.312	12063.01	12355.18	10933.61	10082.65	12764.94	11482.04	7920.098	7801.765	7435.689	6289.249	9584.811	7861.836	9459.746	9021.342	7474.417	7527.474	8904.502	5640.54
AREG_P217_R	AREG	AR, SDGF, CRDGF, MGC13647	8250.171	8149.903	19551.29	18623.73	14927.26	15223.31	13861.23	12939.28	8256.016	9682.637	9869.848	7523.272	9048.406	8965.665	8748.3	6647.226	8382.042	14834.16	15797.78	11258.18	11205	8724.172	9082.535	9029.806	9514.504	9058.694	8674.608	8601.867	7076.328	14258.63	13624.43	15668.95	16429.73	20937.56	16957.38	15718.81	13881.25	14274.64	12981.42	16361.69	15902.13	17316.34	17001.87	12900.96	13175.76	10568.7	17532.63
ARHGAP9_P260_F	ARHGAP9	10C, RGL1, MGC1295	834.1051	777.1426	775.1866	961.6718	806.9791	1523.902	985.2673	791.7773	1363.072	1083.871	1421.675	1149.422	1018.237	1052.765	1138.812	631.0677	592.9218	839.6514	803.778	1308.027	1414.922	1195.308	1096.195	1153.32	1046.309	1010.48	959.7776	1022.237	722.1216	1224.234	1042.171	1850.892	875.0918	752.8568	760.2439	686.0031	660.1695	714.0895	511.7435	790.0958	1429.401	942.045	902.3525	800.6546	1216.378	1106.223	810.1686
ARHGAP9_P518_R	ARHGAP9	10C, RGL1, MGC1295	903.2931	831.2095	838.8854	807.7321	823.9341	1044.612	783.4605	710.8186	1693.201	1180.456	1616.766	1135.118	1104.253	1393.474	834.4682	744.5639	583.4611	594.0495	670.3752	1228.513	1334.899	1307.259	969.4965	1208.961	1031.122	1018.727	942.48	929.0024	738.1535	1236.156	1100.033	1146.614	829.7637	1279.129	650.2079	800.2833	563.0942	788.3749	514.1237	939.7467	876.235	4429.954	831.0863	1496.428	1520.406	2007.552	795.4355
ARHGDIB_P148_R	ARHGDIB	D4, GDIA2, GDID4, LYGDI, Ly-GDI, RAP1GN1	4713.224	4158.34	11108.68	12091.04	11430.47	12769.33	9856.494	9421.654	5044.387	5401.323	6233.39	6664.486	6444.11	7122.119	6133.288	3839.762	3553.739	10813.7	11036.05	6629.771	7080.692	5099.256	4837.874	4808.393	4809.793	5635.199	6430.858	5746.577	5048.287	10311.53	9710.452	10826.24	11177.46	12098.88	13414	11218.21	9566.078	10166.89	9165.781	10006.82	9901.869	13168.71	10641.75	7979.009	10754.98	9765.996	10676.53
ARNT_P238_R	ARNT	HIF1B, TANGO, HIF1BETA, HIF-1beta	6332.104	5551.378	10782.55	11484.3	8140.028	8422.396	7315.857	6614.234	6856.858	6900.716	8135.949	7335.318	6290.141	7173.673	7699.385	4809.021	5213.416	7445.662	9014.088	8427.588	8663.364	6709.758	6623.089	6624.444	6006.178	6144.196	7921.383	6588.918	5047.528	11128.17	10217.79	9531.535	9086.333	11309.03	10856.32	7729.26	7556.839	8242.596	6285.24	8746.467	6784.098	8307.752	7261.25	6583.534	7871.437	10044.2	9179.557
ASB4_E89_F	ASB4	ASB-4	489.3311	409.0124	886.9927	1031.336	681.801	727.0664	634.0245	616.5671	476.2628	497.52	566.8649	488.479	498.5418	543.1926	544.086	383.8983	439.3651	487.7808	766.6354	612.6873	618.0908	542.5353	492.8478	515.1129	462.1232	441.4185	613.6761	710.5466	424.8885	795.6713	681.1127	1747.729	1029.262	1910.316	1419.399	1521.252	1061.183	2727.21	2761.042	961.0662	1309.601	5529.726	1291.456	1005.085	7210.014	1035.141	1288.483
ASB4_P391_F	ASB4	ASB-4	639.6075	524.0401	1202.115	1213.317	875.0579	1472.537	815.7969	786.6549	558.1372	557.3599	635.7026	586.4456	590.1401	552.2849	557.595	384.1539	566.0657	665.2596	853.9708	592.9003	717.715	659.4084	501.9772	601.3353	612.4169	586.3168	1016.245	783.84	614.0211	2978.87	1874.261	2498.807	1753.661	2741.413	2247.28	1996.108	1376.224	4423.057	4314.129	5762.652	6255.064	7100.798	6675.978	1789.241	11518.81	2083.66	6155.413
ASB4_P52_R	ASB4	ASB-4	516.7056	470.8929	582.1394	664.7014	604.7681	561.9028	527.7149	465.8946	265.0804	224.9233	255.3385	224.6958	232.854	235.5939	269.9335	422.64	470.6626	451.3242	510.2188	253.7966	261.5302	242.4432	252.6721	261.5028	237.1765	227.7975	225.0432	257.9037	205.275	590.1102	606.4973	544.6221	522.234	568.8618	545.327	438.8905	479.6954	2508.346	458.7672	484.5091	593.5543	947.1998	920.459	895.1517	7077.038	607.7621	638.8855
ASCL1_E24_F	ASCL1	ASH1, HASH1, MASH1	4347.105	5233.925	9762.799	9943.38	9169.462	9547.848	7682.417	8012.142	5398.436	5361.362	5541.917	4502.791	4095.375	4646.368	4808.898	3313.021	4814.269	9025.414	10184.51	6386.742	6973.435	5861.433	6041.689	5688.809	5827.45	5340.701	4524.722	4501.426	3372.389	13139.77	10146.58	9645.102	9072.76	10456.13	9721.318	7751.118	6939.403	3949.037	7866.659	2793.545	2596.035	2191.563	2748.541	7288.629	8339.408	12822.75	8436.491
ASCL1_P747_F	ASCL1	ASH1, HASH1, MASH1	2642.707	3292.217	6908.576	7702.365	6105.171	6736.563	5770.335	5260.915	3617.064	3666.443	4919.12	4732.791	3567.484	4797.076	4313.697	2253.322	3015.99	6033.531	6744.361	4406.261	4916.575	3481.645	3450.42	4075.904	3830.626	3758.118	3638.621	4431.131	4220.187	5351.268	5652.539	5056.905	8341.82	4128.064	7554.005	2491.301	5959.392	2521.005	3480.862	1644.561	1278.992	1100.579	1442.341	3607.214	6743.537	6631.321	723.6145
ASCL2_E76_R	ASCL2	ASH2, HASH2, MASH2	1712.564	1616.985	4243.133	4630.427	4436.653	5217.206	3814.485	3338.07	2867.362	2683.212	2863.963	2884.859	2725.27	2273.459	2322.571	1217.131	1308.584	3631.417	4144.913	3320.661	2660.138	2778.624	1942.815	1837.06	2022.207	1889.134	1890.661	2452.216	1594.499	3752.324	4738.962	4952.617	2728.753	3941.545	4171.2	2014.553	3311.247	1369.87	2261.959	1496.216	1763.268	1440.983	979.8673	2580.818	946.3779	5791.425	750.8768
ASCL2_P360_F	ASCL2	ASH2, HASH2, MASH2	7302.274	6585.187	15867.29	14574.18	11342.03	12678.74	13091.12	12660.07	9674.307	8077.207	9424.793	7372.063	6700.632	7780.38	7816.192	5770.768	7837.552	11098.5	14136.44	8052.506	7593.401	8957.521	7966.563	8637.694	5636.333	5298.041	5648.449	6389.211	5370.314	7576.985	13090.5	13792.13	12364.7	17320.88	14928.56	7049.742	10781.08	3357.636	1735.047	3580.051	3733.053	3197.772	2884.969	6420.81	5832.063	9151.311	1947.4
ASCL2_P609_R	ASCL2	ASH2, HASH2, MASH2	7424.153	7475.38	12713.16	12720.46	12119.2	12052.41	11478.41	10814.68	6687.838	6491.914	8324.682	5713.044	4295.093	5479.586	4536.445	3801.555	5425.947	11443.13	12461.5	7572.114	7980.26	6700.611	5725.149	5450.785	4197.418	5275.924	3734.131	4605.417	2877.025	9201.51	10458.86	14002.48	7900.962	12139.16	11179.73	8736.383	8950.461	4296.052	2304.963	3711.711	3152.981	4724.563	2980.05	6310.324	6409.393	6546.222	3436.816
ATP10A_P147_F	ATP10A	ATPVA, ATPVC, ATP10C, KIAA0566	6928.507	6246.702	13514.99	17359.15	12767.6	13183.08	11360.89	11595.88	8701.566	8277.168	8918.117	6986.402	6960.877	6771.036	7544.896	5055.696	6405.216	12187.44	15393.33	7698.214	9263.873	9019.087	7064.135	8336.596	8026.287	7238.293	6666.04	7560.77	5137.921	11781.8	12085.67	12596.27	7253.9	15563.41	14106.55	12118.21	12098.66	13940.52	10975.18	5068.286	3971.331	5867.632	3942.986	8346.557	10601.22	12031.09	7595.809
ATP10A_P524_R	ATP10A	ATPVA, ATPVC, ATP10C, KIAA0566	1011.662	777.2072	2594.456	2747.876	1684.249	1476.457	1302.724	1348.578	873.3819	687.6246	932.7275	567.5059	612.785	726.0944	836.5925	333.9085	1142.865	895.7861	1973.346	1047.935	1006.787	1217.031	899.6551	840.6333	1008.59	1076.812	1566.289	1389.323	958.0345	6999.872	7788.281	5313.213	7375.263	6953.863	5519.651	5380.772	4147.982	5776.036	4173.216	1979.525	4467.249	7696.035	3451.96	4630.419	5653.369	4401.883	4558.289
AXIN1_P995_R	AXIN1	AXIN, MGC52315	700.0429	679.5451	1211.413	1194.022	1364.763	1878.727	1276.942	916.3691	579.3438	626.1696	718.078	620.5095	547.5344	829.243	657.9747	495.0614	708.9244	1140.598	1158.337	406.8647	582.0211	558.0441	439.2205	545.933	360.4486	482.8757	600.2847	553.3719	624.2667	1564.472	1503.369	1728.356	1543.324	1573.727	1496.08	1514.031	985.5654	1836.983	1599.563	1632.434	779.8163	594.9493	1330.692	1038.671	1288.604	2216.837	414.1702
AXL_E61_F	AXL	UFO	4638.633	4275.436	8971.337	10983.63	8728.119	11462.42	7754.564	6999.486	5517.62	6944.792	5764.784	4581.147	6259.322	6722.617	1266.614	4692.788	4558.499	8079.472	10094.41	6227.84	5996.271	7133.196	6419.266	1814.594	5987.713	4014.113	5401.391	6356.374	1142.316	7359.559	8960.076	5975.472	8769.955	12246.64	10383.16	3033.682	3213.524	7127.106	7836.068	5041.447	4658.608	3399.553	5417.397	5357.565	7548.603	9376.102	1853.053
AXL_P223_R	AXL	UFO	3442.915	2578.324	7539.249	9176.607	6396.046	7675.11	5122.441	5060.918	2716.459	3343.879	2711.114	2479.283	3713.157	3829.253	2008.785	3353.618	3947.872	5477.017	6369.496	2689.95	2891.207	3771.099	3509.894	2486.846	2006.281	2067.254	3865.744	4131.547	1495.219	7690.114	7914.308	7865.529	8315.715	10242.28	8250.033	6902.441	6043.719	9544.846	8685.48	6083.402	7293.342	11020.22	7486.576	6008.796	7432.819	8134.745	5674.947
B3GALT5_E246_R	B3GALT5	B3T5, GLCT5, B3GalTx, B3GalT-V, beta3Gal-T5	1358.088	1407.766	3389.591	3159.713	2628.389	3399.871	2313.251	2371.853	1454.368	1002.766	1268.548	1129.168	1027.038	1069.065	967.678	827.7266	1283.697	1962.971	2838.56	1242.552	1411.312	1407.474	1366.552	1786.106	1035.859	1340.418	1168.235	1611.515	889.9076	3233.595	2888.104	9908.591	6836.855	8264.051	7186.008	7834.935	4835.436	3475.895	1743.408	3279.482	2470.866	8135.683	3555.93	6236.461	11709.12	2860.702	2545.848
B3GALT5_P330_F	B3GALT5	B3T5, GLCT5, B3GalTx, B3GalT-V, beta3Gal-T5	570.8134	578.6395	1649.522	1348.844	1141.003	1938.162	1355.023	1198.412	803.4848	677.9053	830.4771	802.7537	882.3591	891.3564	813.7131	411.0876	485.3534	1125.786	1336.722	909.9337	895.6337	827.335	711.2259	757.775	679.2783	739.3517	1109.091	921.8619	788.6561	2156.867	1576.707	4633.944	6093.278	4305.063	3627.278	5230.187	3143.298	3761.429	2925.765	5939.915	1798.239	5989.933	3327.115	2932.269	5800.668	2491.418	4238.971
BAX_E281_R	BAX	Bax zeta	3710.181	4096.339	9098.827	8553.541	8335.709	8016.381	7214.236	6259.153	5650.044	4853.019	8036.591	6486.773	6758.871	5479.513	4699.901	3371.024	3326.336	6689.344	8380.887	4400.416	4930.948	5978.018	3346.63	4489.489	4104.206	4759.747	5728.104	6163.805	4214.806	7837.757	6369.364	8104.133	6919.133	10367.7	9571.996	6922.438	6390.731	11735.63	14166.98	11214.02	6567.262	12387.7	9302.541	9470.229	11934.82	8716.861	8743.321
BCAM_E100_R	BCAM	AU, LU, CD239, MSK19	8137.483	7849.089	14540.88	13913.87	13505.23	12530.85	10795.66	11388.76	11009.94	11096.06	11522.93	8474.32	7532.218	7708.386	6293.981	8324.45	7617.797	12114.89	13819.22	9941.746	11346.21	10675.48	7827.186	8782.153	7330.726	7061.883	7578.675	7208.345	5428.648	15174.47	16416.09	12703.41	11709.06	16849.63	13840.31	11864.39	10346.7	9383.344	11300.02	7528.509	7021.277	8134.631	9228.363	11501.98	11083.4	15652.66	8573.875
BCAM_P205_F	BCAM	AU, LU, CD239, MSK19	6657.188	6144.531	13760.42	12302.95	13487.01	14250.01	12684.18	11244.84	9596.199	10030.38	12176.2	10005.61	9458.374	9018.747	9804.594	5290.841	5143.718	13832.69	12220.88	11041.49	12890.44	11873.79	8066.669	10873.34	8611.023	7975.883	9963.826	7621.575	6483.541	13402.05	12773.46	13885.38	11504.49	16387	14680.25	9965.033	11277.08	3618.297	4523.937	3071.718	2652.48	2607.088	8582.219	10575.04	11845.6	12153.24	12054
BCL2A1_P1127_R	BCL2A1	GRS, BFL1, HBPA1, BCL2L5	466.529	435.7388	603.437	619.3331	539.6143	482.3324	419.6119	412.5879	366.1383	327.8739	360.7789	338.5023	314.5858	341.6465	376.9828	318.8552	430.0522	342.6788	425.3936	381.0541	366.7463	335.5971	351.9904	358.2218	428.5283	405.1767	919.5604	569.8069	486.1283	5091.895	3429.046	1340.402	464.7942	862.1157	721.7235	2183.577	560.9687	4462.932	6795.219	6672.184	8904.672	515.0376	3701.422	1803.211	847.3671	3028.979	892.8003
BCL2L2_E172_F	BCL2L2	BCLW, BCL-W, KIAA0271	2249.332	2322.981	7250.534	8528.542	6300.173	5852.945	6252.565	4867.857	1081.503	1649.797	1043.864	1090.087	623.9364	1604.373	1669.557	1641.694	1799.664	6829.764	7777.206	1353.836	1879.841	1493.651	1323.355	1068.161	1418.198	943.5366	1020.592	911.4275	746.8107	6860.117	6705.723	6905.856	5964.124	8411.652	7671.961	5873.532	5690.184	6775.892	5799.292	6524.021	7458.176	6514.587	6568.777	5783.646	6089.648	6303.807	8059.534
BCL2L2_P280_F	BCL2L2	BCLW, BCL-W, KIAA0271	3467.916	2904.715	6463.046	7922.979	6028.505	6453.417	5075.17	4836.663	1979.501	1979.2	2132.802	1732.507	1700.922	1945.286	2089.359	2303.453	2238.366	5758.717	6472.269	1940.947	2499.031	1925.888	2003.833	2044.315	1748.443	1488.952	1783.73	1719.261	1778.757	6029.387	5964.171	7016.247	5879.917	7657.854	7685.643	4649.258	4302.266	6440.2	4817.552	5353.045	3734.788	5639.896	5995.954	5069.426	6061.883	5436.543	8786.412
BCL3_E71_F	BCL3	BCL4, D19S37	7472.393	8210.992	16561.96	16436.36	12533.63	13799.26	13239.23	12473.24	9039.907	8742.251	10295.08	9108.063	8614.869	8892.834	9305.543	5388.707	7128.786	12932.77	14164.5	10378.72	10956.13	9911.24	8229.401	9223.152	8027.592	7856.28	8912.548	8565.249	6874.269	16773.63	14157.1	15415.38	15043.13	17633.79	17786.31	13616.73	13549.71	14463.29	16246.66	13316.04	12809.43	14583.95	13414.23	13040.42	15360.95	13939.86	16136.47
BCL3_P1038_R	BCL3	BCL4, D19S37	9495.527	8389.833	17044.73	18412.47	13872.03	14700.33	14014.7	13537.5	12093.71	9819.528	11624.68	8945.967	8363.522	8300.504	7833.083	9739.042	10271.28	13706.25	17353.62	10493.81	11501.01	11095.25	8892.784	10734.63	8145.065	8616.533	8997.868	8135.423	6041.616	18068.9	14072.81	15403.61	14011.28	19984.3	17882.21	12901.43	13857.32	15553.11	15093.18	13558.87	11011.63	15872.9	13048.03	15110.81	13177.8	17042.18	14963.43
BCL6_P248_R	BCL6	BCL5, LAZ3, BCL6A, ZNF51, ZBTB27	4616.915	4165.055	10394.15	11514.96	8679.697	10070.19	8766.258	7966.837	6087.457	6211.13	6482.268	5908.749	5263.133	5601.536	6018.878	3158.619	3986.477	8966.133	9787.67	7065.247	7415.469	6376.569	5364.421	6851.266	5980.508	6199.989	5547.055	5246.251	4118.478	9430.816	9817.779	9401.75	8245.696	10341.34	10121.14	7497.225	7635.317	9740.509	7431.644	9412.718	8132.629	9619.428	8617.369	8705.8	8829.663	10039.08	12019.89
BCR_P346_F	BCR	ALL, CML, PHL, BCR1, D22S11, D22S662	1141.327	1164.251	3781.77	3325.927	2997.099	1999.141	3049.104	2727.096	628.477	538.709	1169.326	822.7708	896.5212	816.0502	622.1065	2964.034	2387.29	2851.551	2827.001	346.2177	455.3258	519.2389	386.4475	460.3076	519.5394	731.5178	1205.189	1154.305	589.5012	1498.176	1449.811	1223.289	543.1512	1445.806	1733.433	326.8858	795.0361	8990.164	5936.055	9832.002	11091.63	8252.726	7402.439	4652.912	10225.79	6245.4	12945.86
BCR_P422_F	BCR	ALL, CML, PHL, BCR1, D22S11, D22S662	756.2392	645.3302	2368.748	2192.591	2397.21	2666.859	2418.151	1783.072	653.024	542.9993	705.2543	528.8842	594.4784	623.6962	593.6659	768.2599	653.3819	2210.52	2010.938	457.6722	512.1014	527.6551	434.4971	517.8099	539.2792	582.1731	776.7164	1067.961	416.984	2240.72	1884.843	1768.384	1260.005	1679.244	1898.995	1126.598	1066.268	7433.963	8788.687	8306.227	7697.989	8388.895	3532.648	2624.768	6387.88	4419.961	10653.87
BDNF_E19_R	BDNF	MGC34632	5457.422	4939.26	10043.32	12824.53	8162.112	8977.621	7254.351	6893.936	6043.875	5497.993	6468.549	6474.29	5287.446	6341.625	6151.845	3361.361	4431.065	8755.286	9127.101	7796.558	8269.659	6069.979	5396.724	6398.293	5935.483	6279.533	5353.178	6333.354	4965.075	7724.583	9515.922	9643.236	9556.851	10833.48	10643.5	6602.46	7472.77	6980.532	7892.272	2603.349	5982.364	6497.124	5167.94	6288.461	5387.884	10871.26	5362.319
BDNF_P259_R	BDNF	MGC34632	1730.736	1669.302	6488.917	7133.043	6457.814	6762.423	6256.822	4940.65	1776.943	2752.709	1726.59	2200.01	1140.927	2398.598	2790.626	1121.226	1393.504	5582.31	6680.053	2987.565	3265.266	1957.901	2280.996	2747.422	2203.934	2112.251	1285.04	1195.895	1222.007	3612.992	4192.4	6676.898	3865.468	6495.747	6808.042	3061.419	4617.057	1583.281	2259.769	1719.135	1080.923	1216.818	3181.131	4217.568	1738.011	2039.094	1251.233
BIRC5_E89_F	BIRC5	API4, EPR-1	6796.488	5793.609	11536.72	16210.99	12068.75	11256.39	11082.88	12288.86	7841.716	5968.918	7319.164	9032.23	8406.291	5214.698	6223.173	4634.888	6456.567	10349.83	12875.37	9869.592	7237.362	10797.4	6285.65	6654.527	7384.961	4331.082	8154.328	5300.021	4023.618	18064.94	11859.49	11791.64	13520.15	2192.812	16017.12	12060.48	9308.601	10575.08	12089.49	13359.85	2156.923	13674.4	8985.189	9234.588	9541.334	9051.425	10505.15
BLK_P14_F	BLK	MGC10442	982.4927	795.4327	3420.194	2666.653	2169.182	2739.724	1728.703	1811.701	1393.405	1321.306	1238.207	1087.829	976.5374	1017.922	1179.892	488.5592	834.5049	3047.533	3813.574	1095.022	1040.847	1079.765	917.0002	1124.944	3524.323	2128.441	4626.066	3686.014	3759.909	9906.895	9861.144	9846.77	9838.141	11418.11	11340	9881.898	8216.54	7548.729	7951.801	9339.346	6045.975	9732.18	8203.018	5118.251	6788.293	4341.256	10747.1
BLK_P668_R	BLK	MGC10442	777.074	648.6177	1352.259	1018.075	797.322	2002.408	1812.757	1316.616	1306.163	1109.648	1902.662	1399.614	1012.453	1236.611	970.0715	339.3421	1294.309	1541.47	2493.568	417.3882	362.9142	411.6305	428.4902	420.9927	2474.839	2052.733	5808.084	3197.858	4545.286	13559.19	13286.2	11216.85	11051.87	12415.78	11776.85	8849.016	7976.189	6360.781	7382.575	7947.778	4408.291	7797.107	7100.087	3098.179	4892.357	3533.386	8512.465
BMP2_E48_R	BMP2	BMP2A	3323.841	2890.153	6988.855	7377.716	6224.105	7304.799	6123.319	5451.291	3693.251	4010.044	5511.156	4081.41	3540.149	4475.241	4372.284	2047.916	2732.828	6336.438	6773.761	4615.998	5732.603	4298.187	3360.578	3679.751	3462.757	4940.644	3582.065	3730.773	3986.717	7259.688	8010.968	7263.728	5355.33	7686.155	6592.294	5560.38	5182.491	2076.494	952.2531	2307.267	1774.45	2047.618	1464.708	3185.027	3767.603	4814.415	1953.263
BMP2_P1201_F	BMP2	BMP2A	4972.569	4193.39	8791.913	9867.943	7998.888	7828.896	6753.92	6286.665	5803.681	6094.799	5915.338	6446.301	6072.826	6738.594	6021.834	3540.511	4023.672	7464.402	7889.017	6482.753	6938.62	5877.713	5042.785	6011.426	5856.052	5853.884	5916.436	6298.422	5389.439	7412.444	8364.435	7998.349	8014.074	9281.922	8418.848	6572.293	5994.221	2690.591	2882.9	2941.227	2186.33	2688.296	2517.021	6178.93	5926.997	10279.86	8459.674
BMP3_E147_F	BMP3	.	9179.393	8934.498	15997.77	16290.43	12655.17	14377.32	12157.5	12560.21	10832.45	10483.29	12679.2	10616.99	9492.902	9861.126	10530.46	6552.027	8691.67	13711.52	12606.67	12461.64	12460.71	11878.07	10148.08	9981.934	10021.96	10729.34	9909.004	9529.108	7440.758	16382.08	15686.24	14841.89	13809.93	18095.66	16634.54	12181.08	12570.47	7977.463	10737.1	13212.93	11787.71	14460.43	13788.55	10937.24	10098.19	17556.37	4031.633
BMP3_P56_R	BMP3	.	6649.392	6178.187	12596.21	13980.29	10537.68	11506.64	9819.677	9590.634	8075.894	8016.17	7847.743	7544.009	6995.086	7297.287	7923.644	4688.876	6722.331	10227.8	11395.45	9403.061	9201.893	8940.522	7699.404	8176.971	8061.923	7835.066	6796.111	7646.774	5929.918	12674.69	12008.99	11578.94	10672.48	13291.15	12321.43	9825.416	8235.173	9270.438	8546.576	9568.104	9810.417	11975.71	9314.633	9644.616	9134.957	12239.59	1652.672
BMP4_P123_R	BMP4	ZYME, BMP2B, BMP2B1	9060.645	7510.598	13397.52	16148.85	12910.22	13070.99	10437.11	10239.53	8904.28	8074.349	8218.083	7248.717	6568.892	6281.219	7059.64	12495.37	7469.87	12255.28	13147.12	8283.374	9247.255	8333.728	7570.149	8498.698	7221.493	6829.307	5861.842	5579.565	5549.57	10785.7	13006.37	12386.89	12433.56	12724.79	14195.01	10150.23	8539.724	4395.784	11379.68	3836.225	2275.16	8050.411	11959.77	12075.94	6444.393	17352.85	5974.931
BMP4_P199_R	BMP4	ZYME, BMP2B, BMP2B1	3928.943	3571.177	5669.816	6581.222	5816.149	5191.671	4707.664	4304.45	3425.347	3710.024	5067.389	4841.636	3763.362	4624.954	4259.673	2601.803	2583.887	4714.888	5912.788	4455.662	4749.968	3850.78	3041.192	4076.162	4009.264	4607.415	4382.284	4320.67	4054.227	5972.724	7696.99	4429.03	7320.008	7839.769	6182.41	3605.429	4691.684	1343.577	6233.691	1547.199	957.3981	4248.124	6452.088	4643.226	4646.731	8697.238	855.0607
BMP6_P163_F	BMP6	VGR, VGR1	8802.341	7491.524	15102.47	15797.27	13852.08	14134.17	12660.18	10791.08	9120.973	7661.798	8841.112	6827.727	7155.437	6557.201	7406.313	6754.894	7355.654	11444.64	14194.55	8575.8	8950.153	8662.953	7337.559	8998.446	7815.997	7057.903	6637.518	7279.538	5572.422	13759.05	13155.43	13644.06	12185.55	15975.14	15238.12	11634.82	10120.17	11732.17	11656.38	11696.06	10281.58	12985.6	11950.73	11329.71	11971.96	15732.47	6015.651
BMP6_P398_F	BMP6	VGR, VGR1	4258.145	4370.297	9466.436	9846.85	8242.434	9477.976	8154.159	7855.621	8400.736	7527.911	9359.129	6906.354	6460.398	6129.779	6485.383	3457.424	4040.207	8469.829	9088.853	9095.148	10085.77	8398.294	6012.525	7560.816	7681.641	7369.8	6236.276	7481.445	4947.797	11747.45	11442.04	9016.176	8373.168	9646.941	8787.704	6837.625	6821.68	8566.078	6679.19	9143.283	7481.803	9968.554	8122.807	8539.087	7205.037	13021.68	6913.32
BMPR1A_E88_F	BMPR1A	ALK3, CD292, ACVRLK3	2672.465	2583.613	7635.751	5768.543	5660.612	7047.659	6218.234	6538.668	2392.023	2105.409	2583.255	2581.196	2047.682	2422.791	1925.845	2435.175	2652.531	5049.932	6399.756	2530.727	3527	2775.074	3091.356	2853.513	2038.054	2894.518	1957.964	2357.962	1376.254	8012.48	3971.752	4771.981	4977.873	6549.869	7100.774	4735.507	4775.505	4905.618	4234.73	5386.981	4501.021	8339.985	5670.328	4961.487	5975.044	3837.754	5214.648
BMPR1A_P956_F	BMPR1A	ALK3, CD292, ACVRLK3	8466.353	7389.674	15893.1	16339.63	12923.09	13458.99	12836.4	10820.45	8086.744	7688.622	7233.756	6360.271	4958.225	6459.077	7225.031	5353.222	8400.087	11886.69	14393.72	8343.417	8788.868	7978.208	6409.234	7605.061	7429.876	6757.642	6676.623	6775.291	5255.079	19086.12	16274.92	14875.58	14309.65	16866.37	17070.35	13721.18	13042.93	14308.57	12124.71	14778.29	13801.09	14642.92	13753.81	12860.61	13424.31	16387.59	14124.45
BMPR2_E435_F	BMPR2	BMR2, PPH1, BMPR3, BRK-3, T-ALK, BMPR-II	4162.735	3592.169	9049.207	9933.051	6529.391	7398.926	7179.769	5263.18	4894.801	5404.594	6631.214	5308.535	4875.377	4890.586	5036.396	3606.312	3381.583	6068.992	6827.923	6218.469	6523.186	5062.641	3969.136	3572.082	3986.886	4539.562	4496.875	4610.449	2834.357	11084.5	10660.19	8470.975	7742.186	9116.298	8230.616	6574.917	5599.781	6283.782	4831.147	6872.774	6964.449	8118.017	5385.647	4975.882	5178.013	9882.426	6654.244
BMPR2_P1271_F	BMPR2	BMR2, PPH1, BMPR3, BRK-3, T-ALK, BMPR-II	5259.218	5056.904	9682.059	10390.16	8414.641	9251.941	7816.751	6496.725	6882.08	6360.619	6782.548	6419.131	5850.604	6668.18	7667.406	3496.614	4581.953	7509.74	8667.062	8176.942	8510.417	7024.116	6260.237	6518.419	6404.322	6279.555	6002.215	5727.76	5353.605	10052.44	9093.977	9550.851	8897.898	10414.56	10269.16	7472.333	7174.854	6931.665	6773.383	8680.217	7620.096	8686.963	7367.183	6266.332	7200.515	9438.662	9117.076
BRCA1_P835_R	BRCA1	IRIS, PSCP, BRCAI, BRCC1, RNF53	1170.69	1994.561	2637.628	5254.65	3625.969	5773.604	4961.142	4542.625	1962.362	2650.105	3787.833	3461.687	2038.916	2540.395	1739.246	1588.415	1771.634	4295.293	4865.476	2733.107	2592.384	2544.763	1924.399	1814.47	2229.51	1965.324	2185.159	2272.908	1316.611	3945.583	3761.044	3528.566	2023.947	2107.004	3665.164	5020.395	3979.6	5347.724	1155.534	2863.922	1603.487	2152.723	1871.776	4160.923	6596.393	2437.731	4127.684
BSG_P211_R	BSG	M6, OK, 5F7, TCSF, CD147, EMMPRIN	5870.3	5408.717	9282.467	10149.4	8307.585	8634.896	7646.28	7098.416	6429.961	6357.338	8622.776	7351.877	6981.543	6325.236	7339.279	4800.45	4854.16	6724.604	7890.464	6929.888	7828.577	6789.423	4763.478	5568.667	4560.568	5856.795	7186.122	6885.962	5012.811	8966.096	9167.847	9408.608	8463.956	9212.619	9049.871	6668.704	7181.556	9212.639	8935.201	8326.344	6911.445	8420.951	6797.543	8768.444	6490.559	12128.06	8764.526
C20orf47_P225_R	ERGIC3	Erv46, CGI-54, PRO0989, C20orf47, NY-BR-84, SDBCAG84, dJ477O4.2	2555.453	2021.885	9249.418	10184.99	8820.581	9450.032	7240.377	7175.252	2848.314	3372.567	4185.172	3705.261	3158.38	3839.109	4145.245	1902.808	1745.413	7673.909	8143.528	4169.335	4419.971	2821.16	3209.941	3008.802	2853.065	3095.449	3661.477	3970.949	2420.569	9790.589	10199.43	9606.088	8769.961	10647.79	9723.133	6651.409	7181.844	8363.875	6055.997	7364.827	7045.85	7945.81	8404.861	5825.778	7359.254	9454.896	7848.105
C4B_E171_F	C4B	CH, C4F, CO4, C4B1, C4B3, CPAMD3	1579.119	1229.15	4382.419	4017.529	3487.031	4003.26	3207.284	3412.43	1318.939	1085.064	986.8815	1063.594	839.0916	1233.917	1002.153	812.6791	1080.791	3701.173	4274.403	1354.007	1627.507	1481.542	1394.395	1260.961	1138.259	1074.422	1273.085	1043.26	859.895	7744.012	4593.809	6369.333	6384.384	6182.127	10954.7	7348.077	5269.509	8632.867	6518.951	3527.651	7244.152	12051.66	10530.78	9344.649	15982.28	4021.139	12341.11
C4B_P191_F	C4B	CH, C4F, CO4, C4B1, C4B3, CPAMD3	569.5552	524.4358	762.2457	858.0455	696.0037	709.4996	662.3552	589.2054	444.3063	352.6223	434.5009	411.8031	373.9079	455.596	432.0329	378.2545	446.7826	510.5351	706.8249	436.2209	414.095	403.3312	365.7252	351.8715	410.7887	404.4287	524.9514	580.4831	383.6211	1816.321	1231.819	1105.508	695.6425	976.5431	1123.155	742.1238	820.8911	3078.751	5497.741	6086.332	6525.501	6696.981	6017.597	2324.841	7091.609	1614.38	2607.611
CALCA_E174_R	CALCA	CT, KC, CGRP, CALC1, CGRP1, CGRP-I, MGC126648	3386.109	3606.486	6326.16	6536.49	6784.117	6868.685	6023.105	5240.106	2963.755	2990.481	4591.597	4965.874	4819.326	5487.891	4646.796	2831.277	2635.61	6134.692	6884.187	3960.042	4637.478	3401.769	2164.718	2901.744	2703.688	3644.238	3215.014	3597.233	4096.424	3016.125	4483.235	5794.679	6101.308	4357.656	4982.141	6881.559	5142.819	1846.384	586.6603	1092.272	850.1399	1201.053	851.2729	2844.723	5629.754	4649.209	2889.825
CALCA_P171_F	CALCA	CT, KC, CGRP, CALC1, CGRP1, CGRP-I, MGC126648	2345.108	2401.68	12182.07	12459.35	10954.59	9497.582	8992.37	8594.815	3903.485	3954.1	4481.661	4137.916	4002.839	4605.896	4216.209	1845.693	2332.479	10113.04	11513.23	3968.489	4944.737	3795.032	2941.222	3794.186	3677.883	3451.029	3514.769	3856.911	3139.373	8010.975	7837.599	7743.654	7526.677	10133.2	13032.44	10498.57	9524.631	11836.53	8008.205	11713.21	6102.456	9325.24	8863.966	9373.334	8577.785	8446.799	7972.628
CALCA_P75_F	CALCA	CT, KC, CGRP, CALC1, CGRP1, CGRP-I, MGC126648	7475.038	8147.611	16220.72	16213.49	12571.34	11939.75	11218.71	10697.96	10488.99	11015.28	11814.74	8888.033	9401.537	8525.141	8925.909	7220.207	8407.526	13312.03	13331.46	11973.73	12504.72	10189.03	7879.369	9973.985	8886.888	9894.308	8594.305	8037.321	6723.932	12950.09	13331.17	14354.2	13452.41	17144.34	15338.19	8906.167	10078.14	5378.961	3567.037	4405.384	4605.709	5771.689	5832.262	11341.2	13454.78	13817.33	2049.626
CAPG_E228_F	CAPG	MCP, AFCP	6234.853	5463.938	9540.555	9341.622	8804.416	9615.103	8454.094	7579.699	6282.721	6306.02	7707.201	6408.488	6104.921	6134.705	6683.558	3527.531	5048.282	8530.467	9284.255	7061.78	7120.943	6293.354	5058.373	5971.319	5343.136	5929.238	5948.36	5709.854	5430.794	11112.49	9842.402	9820.175	9185.92	11708.66	10413.13	7875.484	7329.006	8116.73	7496.386	9270.08	7735.084	9267.928	6959.998	7727.87	7169.156	9083.709	8810.469
CARD15_P302_R	CARD15	CD, ACUG, BLAU, IBD1, NOD2, NOD2B, PSORAS1	4870.385	3731.337	12623.16	14602.29	11151.21	9541.829	8726.901	8509.865	3684.559	2492.616	4660.285	3594.357	3952.543	4933.173	3065.501	4559.556	4470.075	8515.937	9103.204	2619.679	2367.629	3311.43	1998.1	2333.575	2021.715	1764.788	3504.89	3799.983	1698.382	5830.956	6232.066	11445.63	2366.118	12992.34	13804.51	11239.85	11784.04	12139.54	11426.27	10663.3	11135.48	7179.917	7784.503	10453.78	12340.61	8417.447	13522.12
CARD15_P665_F	CARD15	CD, ACUG, BLAU, IBD1, NOD2, NOD2B, PSORAS1	3071.424	3248.217	6603.5	8330.089	7986.24	6172.849	5531.822	5493.585	3707.419	3310.975	4826.134	4328.842	3453.712	3546.04	3200.936	1391.894	2575.288	3739.298	4140.004	3820.616	4249.153	4567.974	3289.847	3704.117	1523.094	1757.882	2722.76	2806.988	1530.011	4681.338	4898.691	5873.219	3231.501	6749.62	8944.255	7564.327	6422.549	7001.978	6782.549	7130.997	8304.014	5440.428	5283.16	5911.967	7732.99	4285.632	9787.735
CASP10_E139_F	CASP10	MCH4, ALPS2, FLICE2	4694.566	4419.786	10336.75	12018.44	10031.26	10775.91	8637.08	7436.251	6173.414	5215.175	5205.848	5182.708	3922.881	4914.652	5328.419	3018.958	4532.499	9263.047	9335.311	5967.848	7435.878	5745.741	5268.019	6549.491	5244.849	4355.796	4944.361	5233.975	4282.836	11623.79	10746.35	10539.5	10391.71	12617.45	11664.16	8110.269	8286.907	10158.2	7649.829	9530.469	8584.584	9766.683	7492.506	7935.569	7704.311	9204.026	9717.503
CASP10_P186_F	CASP10	MCH4, ALPS2, FLICE2	5136.941	5512.935	10794.68	11159.98	9272.061	11792.17	7795.799	6911.134	6922.023	7137.021	8130.408	7003.399	7351.742	7669.813	7455.804	4847.547	5192.17	9295.931	9188.149	7816.344	8044.193	6338.897	6194.814	6643.671	5990.583	6224.322	7426.777	7477.589	6016	11376.2	11722.18	11506.31	10936.34	13253.05	13061.56	8856.488	9322.895	9250.26	7379.273	8521.135	7024.464	9322.143	8722.567	8207.555	7483.596	10218.91	9938.25
CASP10_P334_F	CASP10	MCH4, ALPS2, FLICE2	3505.319	3314.996	8571.048	9818.027	8057.236	7231.73	6477.863	5171.02	4094.522	5186.234	5092.243	4572.692	4138.129	3862.886	4760.501	2712.358	2818.458	7041.668	7982.299	4422.322	4488.472	3296.178	3195.773	4411.232	3965.854	3917.256	4968.042	4681.729	3689.885	7829.854	7440.739	8645.173	7242.833	10463.31	9462.38	6593.253	6470.652	7964.279	6393.664	8057.917	6418.294	8438.816	6090.617	5983.557	7412.405	6429.558	7541.086
CASP2_P192_F	CASP2	ICH1, NEDD2, CASP-2, ICH-1L, ICH-1L/1S	7301.761	6664.979	11814.74	12457.87	9083.293	10707.76	8740.505	8078.789	7559.561	6982.966	8181.33	7937.773	8001.352	9242.669	7856.889	4939.088	6124.471	9136.514	10941.17	7662.28	8390.936	7271.584	6118.411	6599.288	6210.477	6931.246	7012.403	6827.925	6565.854	11961.24	11479.26	11501.47	10629.53	13079.39	11902.04	8704.964	8755.768	9084.363	8581.195	9524.594	8487.572	8946.438	9006.598	9237.29	9428.723	9210.353	9947.459
CASP3_P420_R	CASP3	CPP32, SCA-1, CPP32B	8360.162	7865.018	14872.33	14977.24	11430.98	13568.85	10860.7	10586.26	9590.527	8809.037	10121.16	9330.07	8665.983	9300.015	8836.681	4912.043	6861.158	11765.82	12836.67	9878.038	10359.16	8836.091	8429.731	9122.002	8550.032	8333.42	9187.573	8395.403	7026.81	18276.26	15148.4	15883.3	14747.55	19053.65	17574.84	13450.93	12902.45	11610.87	15103.18	14099.77	13495.82	13494.37	12962.5	9562.369	12053.58	13928.83	14928.35
CASP6_P201_F	CASP6	MCH2	9555.052	8451.659	20742.42	19292.81	16554.89	16987.38	13644.21	12979.83	10135.75	9472.862	10425.74	8423.686	8505.12	9277.697	8993.091	7971.373	10719.62	18137.65	18068.89	11308.36	11641.23	9433.751	9400.114	9594.258	9614.142	8437.182	8973.242	9081.867	6583.94	20023.62	15804.02	16831.98	15913.8	22991.35	21070.63	15677.46	15546.08	14782.87	13549.83	15747.02	14400.44	16377	15485.36	14857.77	14346.93	15705	17098.85
CASP6_P230_R	CASP6	MCH2	5248.714	4987.916	10573.31	11862.64	9507.801	9470.438	8068.792	7878.03	6553.098	6688.158	5676.168	5695.52	5267.958	6337.572	6748.626	3203.192	4854.562	8792.388	10384.66	7446.484	8020.233	6477.005	5630.81	6126.77	5957.685	5895.382	6613.355	6044.23	5373.833	11967.78	11473.3	10656.48	9830.974	11349.65	11040.42	8425.279	8258.138	9426.938	8172.567	9404.203	7840.659	9780.213	8945.736	8437.233	8214.426	10338.55	10296.78
CASP8_E474_F	CASP8	CAP4, MACH, MCH5, FLICE, MGC78473	7965.792	6966.43	16727.57	15412.56	12878.26	12071.25	12531.99	10925.25	9353.612	9395.202	9156.944	8086.765	7460.567	8363.341	8327.116	5163.849	8267.537	11577.66	12622.27	10664.22	11575.21	9846.305	9670.539	11685.59	9130.7	7811.919	8556.538	8258.632	6123.858	16230.35	15258.55	14630.25	14682.05	17255.23	16237.39	13205.7	13031.52	13588.96	10973.11	14003.55	12927.25	16077.04	11684.13	10153.28	13105.33	11773.2	15053.94
CAV1_P130_R	CAV1	CAV, VIP21, MSTP085	5066.625	5213.631	13989.12	12987.75	10104.6	11349.52	10474.3	9438.36	6642.815	5957.951	6787.156	5821.667	5434.889	6095.858	6760.352	4320.447	5082.455	10794.55	12410.43	7428.697	7406.258	6109.696	5792.201	5973.656	5886.208	6404.548	5285.811	6399.176	4468.267	14730.4	11913.48	12907.68	12106.33	13872.32	14901.97	10839.55	10835.09	11412.02	10085.27	10892.05	10080.29	12619.35	11555.05	9979.619	12451.6	11221.37	12231.16
CAV1_P169_F	CAV1	CAV, VIP21, MSTP085	5020.627	4205.45	11503.04	13458.53	12018.19	12721.37	10236.63	8846.196	5192.183	6077.523	6482.62	5527.599	4968.344	5406.573	6086.859	3524.84	4502.99	9996.025	11237.45	7080.268	7553.013	5395.003	5150.577	6009.179	5410.058	5953.719	6366.888	7022.911	4614.548	11944.7	11266.25	10579.73	12324.73	14696.46	13857.34	10801.22	9633.791	10118.31	8881.01	9883.328	11066.99	12797.24	11191.78	8866.429	14448.42	9476.088	7155.798
CAV2_E33_R	CAV2	CAV, MGC12294	5251.446	4768.882	11506.35	11911.24	10509.87	12195.65	9708.729	8948.328	5672.834	6180.418	5860.274	5701.354	4610.54	6091.626	6695.425	2807.461	3964.367	9771.599	10679.7	6872.458	7685.659	5529.339	5382.336	5555.686	5991.282	5856.558	5460.823	5262.643	5175.863	10971.1	10121.15	10948.82	7489.916	11745.14	12274.46	9255.783	7929.6	8709.841	6943.783	1869.581	8546.973	5542.93	9523.233	8546.352	12639.63	9160.043	4850.375
CCKAR_E79_F	CCKAR	CCK-A, CCKRA, CCK1-R	646.0571	550.7305	1787.705	1519.439	1742.629	2136.734	1809.327	1546.605	454.3313	435.7321	427.7831	455.1748	471.4417	506.4561	537.4396	565.7129	503.7325	1353.315	2249.425	615.567	509.0694	548.7109	588.0046	805.7886	495.0003	478.4702	441.0222	396.9273	386.6123	1328.436	1273.583	1594.342	1271.184	1526.584	1945.013	1617.395	1712.767	3320.025	1570.899	2402.142	2008.817	3614.132	1702.802	1816.014	5685.813	1082.512	1308.744
CCKAR_P270_F	CCKAR	CCK-A, CCKRA, CCK1-R	532.0284	464.3005	1325.258	1218.803	1281.214	1991.897	807.7419	924.4061	644.2894	641.2634	601.1373	592.069	655.9581	647.0123	628.6227	384.3055	488.6775	858.2231	1159.68	716.4583	681.6544	599.9734	618.7179	573.1245	604.4308	534.3005	684.6279	738.9973	556.2798	1404.189	1134.667	1951.435	1729.858	3161.894	2095.769	3423.046	2187.475	4620.879	6888.153	4597.642	2498.259	3293.735	1418.019	2989.464	6379.027	1011.104	1259.115
CCKBR_P361_R	CCKBR	GASR, CCK-B	16466.65	11310.72	16959.66	19724.44	13395.06	16645.07	14880.23	13803.91	13231.44	11696.24	12968.76	11654.94	9130.893	8929.832	8486.101	10978.71	11225.21	14871.98	17525	12224.38	14300.38	13063.42	10572.2	11631.91	11015.19	10650.47	9568.914	9978.774	7558.239	18766.39	20929.01	16015.24	17115.56	19413.32	19742.35	13802.97	13648.21	13031.43	8239.039	5430.348	7000.616	13370.33	14935.85	14287.48	14580	20686.68	17721.3
CCKBR_P480_F	CCKBR	GASR, CCK-B	4867.686	3947.878	9150.503	9852.019	7538.708	9026.063	6848.19	6641.342	6305.6	4785.072	5154.081	4110.359	3721.47	2891.523	3910.116	3689.262	3541.657	7165.646	8026.727	5655.597	5948.437	5252.442	3640.255	5199.606	4797.987	4235.035	3370.465	2668.507	2537.788	7501.888	7059.193	8102.48	7997.458	8895.207	6006.666	5431.004	5106.114	5116.1	587.0167	1973.052	2326.748	1745.626	4486.854	6529.681	6256.46	5595.015	9279.582
CCL3_E53_R	CCL3	MIP1A, SCYA3, G0S19-1, LD78ALPHA, MIP-1-alpha	4152.827	3577.243	9459.812	7461.99	6173.639	7988.336	8915.507	6686.582	5715.258	5644.643	8727.983	5925.987	4334.803	5886.676	4848.72	1447.086	5665.7	4108.052	7553.354	6444.052	6447.749	3762.393	2855.925	4669.314	7231.491	7227.476	8284.585	6596.145	5942.912	19077.35	16698.84	15477.6	14570.17	17343.98	16407.47	13345.82	13072.91	12722.16	11488.62	13639.03	11818.04	14403.49	12911.33	9516.792	12205.82	16801.58	16377.44
CCL3_P543_R	CCL3	MIP1A, SCYA3, G0S19-1, LD78ALPHA, MIP-1-alpha	705.0859	753.8727	1513.33	1167.362	650.9388	994.5658	1092.348	838.2332	1149.302	891.6588	1131.349	908.946	985.4219	1043.564	797.0511	509.1331	967.0032	542.625	903.7466	1009.094	853.238	1089.066	862.4783	713.0444	936.3771	1018.696	1696.379	1147.134	1130.573	6286.573	5721.621	7796.86	6682.069	9619.446	8413.323	5689.202	5220.491	4359.891	4736.634	4447.386	3320.881	5021.561	4683.341	2693.126	5888.326	2686.262	7111.43
CCNA1_E7_F	CCNA1	.	5710.725	6086.433	11691.32	11890.68	10677.93	12634.39	9441.27	8293.875	7356.419	8617.227	8014.513	6895.93	7212.27	7105.835	7806.813	4012.329	4946.201	10701.99	10928.45	8717.492	8798.48	7906.503	6427.501	7222.74	7820.938	7263.526	6718.057	5218.172	5505.161	9261.066	9790.819	10531.43	9695.988	12162.67	10833.1	7638.5	8066.624	2095.361	8319.25	2235.238	1754.741	2450.556	1375.67	6625.263	9892.496	10273.72	873.7113
CCNA1_P216_F	CCNA1	.	7940.252	6867.938	12879.76	13176.07	10832.88	11649.08	10219.93	9226.811	8888.854	8146.169	9202.805	7665.364	7432.828	7214.714	8570.172	5687.568	7148.013	10981.58	11841.56	8688.954	9511.04	9029.653	7438.719	8105.643	7809.007	7768.885	6972.474	6768.501	6300.71	13862.17	11894.98	11688.35	11115.22	12902.63	12100.29	8993.344	9363.467	5584.524	8578.134	5275.988	3710.423	3787.519	2767.001	9996.49	10529.59	13406.34	2824.53
CCNC_P132_R	CCNC	.	11792.57	10069.89	19952.8	21376.92	14310.93	13694.71	13682.79	14064.51	11434.34	11722.16	12519.27	10907.71	9919.21	10676.31	10504.09	9798.318	11671.69	15238.2	17782.22	14171.83	15596.04	11262.31	11793.21	11542.44	11400.91	10086.37	10705.39	10398.43	7295.339	21396.73	18131.21	16995.79	17028.99	20518.32	19842.32	15360.84	14465.84	14391.98	9726.393	13670.75	14495.73	17544.07	13257.88	12615.6	16172.09	18587.96	18365
CCND1_E280_R	CCND1	BCL1, PRAD1, U21B31, D11S287E, cyclin D1	10094.91	8172.473	16706.39	15950.25	13888.41	15018.7	13363.81	11973.97	9748.127	8362.102	8742.088	7629.786	6820.97	5754.521	7740.032	7683.217	8844.035	13118.54	14271.08	9254.841	8883.684	10831.64	8291.208	10154.14	7323.666	7666.945	6984.584	7003.236	5077.975	16527.41	15956.68	14201.82	13854.02	17759.66	16746.91	10986.95	12702.36	12241.46	12893.01	8380.072	11785.12	13254.33	12143.64	11511.24	11012.47	17760.33	15691.51
CCND1_P343_R	CCND1	BCL1, PRAD1, U21B31, D11S287E, cyclin D1	4781.441	4688.947	10284.54	9306.941	8432.321	9353.401	7722.221	6087.558	5482.833	5913.369	8261.259	6717.209	6022.396	6338.094	6670.383	2881.208	3988.022	7771.917	8576.374	7006.756	6728.158	6179.925	4482.457	5176.957	5200.692	6267.687	6141.849	6827.25	5410.986	9829.529	10080.36	9260.604	8736.59	10353.73	9234.16	7605.042	7116.271	8329.057	7173.37	8385.559	7102.041	8304.27	7913.894	8467.57	7030.741	11115.26	8732.382
CCND2_P887_F	CCND2	KIAK0002, MGC102758	5643.444	4339.562	8901.764	9416.208	8124.662	9029.752	7736.165	7288.881	6748.985	6067.958	7185.79	5646.868	4854.761	4843.7	5026.969	3427.197	4682.071	8417.984	9080.497	6045.914	6657.449	6256.311	5483.754	6354.6	4991.768	4742.596	4770.456	5010.254	4212.497	10111.81	9262.829	9177.873	8511.335	9618.01	9189.561	6961.563	6040.543	8022.383	4396.991	8150.658	5758.783	9524.373	7160.756	7706.007	6836.656	10200.1	8596.971
CCND2_P898_R	CCND2	KIAK0002, MGC102758	8147.833	7620.903	13910.3	12925.77	10452.57	12381.26	10007.3	7929.142	9395.701	9317.605	9833.311	5978.88	8472.548	8046.676	8128.496	6589.57	7593.595	10575.78	11161.64	9852.807	11079.66	9631.807	8183.938	8222.79	7602.641	8587.282	7729.384	7985.089	6420.372	15109.21	15124.83	12273.99	11883.87	14283.2	13693.45	9302.091	9203.238	11261.52	8298.822	11488.42	9359.713	12844.76	9619.696	10735.08	9618.67	14569.25	9799.41
CCND3_P435_F	CCND3	.	6696.871	7091.502	14931.04	15675.73	13334.01	14000.65	12780.94	11182.29	11751.61	9280.732	11011.79	9374.093	8109.567	8159.282	8301.145	4362.521	7009.09	12525.73	14224.18	10842.26	11908.67	10219.73	10298.38	10647.86	7507.651	8417.714	8226.153	7720.691	5958.6	14683.76	15457.01	14623.55	12765.85	16991.61	17014.95	11713.49	10977.38	11378.11	9916.273	12687.64	11668.38	12751.07	11729.93	8772.447	14569.45	13769	13987.62
CCNE1_P683_F	CCNE1	CCNE	16748.51	12483.27	26003.73	25051.44	19472.38	17225.13	18048.33	19490.12	11288.3	17673.54	13527.75	14187.69	8923.305	15063.68	17535.49	7488.817	12929.87	19490.71	21820.55	19780.58	28774.41	13915.9	15012.68	14030.15	15949.19	13016.18	12874.3	10953.82	11185.83	33905.99	34526.98	22557.17	25186.64	26503.8	25806.16	19947.83	19881.56	23021.63	20374.61	22801.21	20767.04	24130.94	21190.87	21998.71	22411.56	31221.74	24220.25
CCR5_P630_R	CCR5	CKR5, CD195, CKR-5, CCCKR5, CMKBR5, CC-CKR-5	3265.183	3587.551	7905.85	7570.763	6449.884	8114.306	5789.675	5485.809	4899.087	4896.062	4989.934	5545.486	5375.515	5645.751	5874.476	1982.13	3049.626	6501.198	6753.793	6466.661	6144.359	4947.639	4450.5	4890.045	4461.805	5095.89	6118.677	6698.682	5517.182	7217.213	6142.598	8815.048	8341.605	10714.58	9960.832	8149.941	7694.23	7887.361	8760.495	7011.265	8092.014	10102.33	8283.186	7190.663	8470.164	6862.165	9888.085
CD1A_P414_R	CD1A	CD1	505.6809	476.6381	556.98	684.2062	523.3967	905.9313	512.8765	402.5126	467.2698	419.3871	451.7348	421.8371	424.7178	449.8907	442.7118	380.9042	373.3794	453.9314	557.3917	446.5036	471.1932	468.0028	430.3119	428.3797	375.5545	360.6896	344.2509	512.9243	342.9232	546.72	499.3279	714.5622	585.5144	959.2986	829.1547	967.9398	583.1658	1988.286	1641.033	454.7437	2108.692	797.0546	3139.441	654.2134	462.6901	576.7543	555.2159
CD1A_P6_F	CD1A	CD1	890.0179	823.5552	1498.865	1444.053	1710.861	2497.943	1463.364	1518.557	1367.739	1103.279	1331.28	1167.966	1182.566	1041.548	1059.943	659.2385	778.28	1303.211	1216.549	1635.152	1363.679	1546.086	1061.828	1224.186	1030.455	848.5948	726.4243	1278.407	657.2703	1157.842	1175.237	2191.136	1169.128	3031.435	2780.389	3083.806	1496.119	2099.401	1152.743	2266.654	2036.315	1967.937	1553.356	2250.844	1027.05	1494.995	1189.516
CD2_P68_F	CD2	T11, SRBC	5763.398	5327.237	12392.06	13516.98	10303.12	11088.69	9454.211	8390.84	6410.962	6244.877	6407.9	7108.785	5731.928	7204.427	7488.629	4006.744	5705.936	9847.078	10832.37	7239.275	8533.059	6782.788	6398.618	6388.676	6497.927	6088.413	6140.123	6090.313	5582.461	10380.93	9843.458	10851.04	9454.403	13928.71	13104.28	8367.312	8500.266	10102.09	6569.957	9647.249	10349.33	11591.07	10174.99	8868.699	8771.27	8263.803	10872.87
CD34_E20_R	CD34	.	7524.401	7148.295	16467.77	18921.66	15504.38	12457.35	13500.04	12804.83	9364.847	9079.921	10408.81	8548.155	8626.01	8244.755	10708.71	6631.145	6601.766	14454.69	16008.62	10230.18	11523.16	8858.718	8875.471	9929.843	9195.372	8842.459	8584.118	9368.992	7589.834	12813	12446.67	14746.49	13640.51	19709.26	18274.66	13604.68	13568.79	12895.81	14962.54	12604.04	9923.328	18103.44	13492.66	10996.04	15921.66	13320.54	13356.4
CD34_P339_R	CD34	.	3545.63	3515.2	8646.468	10136.2	7844.027	8824.83	7489.094	7397.555	4280.959	3975.953	5595.04	4537.324	4174.663	4962.898	5094.753	3906.703	3304.986	7962.938	9583.656	3630.856	4861.896	3640.995	2684.173	3836.33	4150.26	3368.643	4059.006	4732.379	3985.679	7661.97	7164.693	8976.111	10293.01	11661.43	11922.19	7309.596	7992.668	9453.953	7745.279	6018.045	9708.154	9036.498	9658.146	7185.229	7117.269	8206.996	11465.73
CD34_P780_R	CD34	.	3609.507	3388.885	8216.936	9108.698	8013.323	8095.149	6436.564	6826.551	3712.414	3052.207	4864.106	4214.829	3347.611	4401.428	4345.547	4612.4	3093.351	7440.358	8152.67	3587.672	4037.559	2871.213	2340.464	3960.236	3834.289	3939.858	5462.193	6300.815	4092.129	7766.333	7333.745	6776.895	8567.786	10111.28	8840.701	7481.564	6531.191	8346.882	8278.862	6665.048	7644.868	8911.06	5984.79	5663.641	6522.641	5262.597	7017.75
CD40_E58_R	CD40	p50, Bp50, CDW40, MGC9013, TNFRSF5	4678.843	3610.817	8699.252	9462.934	8874.288	9301.748	7839.355	7144.726	5349.962	5036.854	4890.176	3791.806	3611.984	3356.323	3791.094	2981.535	3086.245	8325.577	9398.006	4616.744	5164.257	5521.382	4681.903	6155.892	4077.114	3532.451	4103.75	3066.897	2524.918	10381.21	10120.81	9383.315	8518.193	9837.537	9264.865	6458.683	7415.692	9867.76	7615.464	8594.559	6577.472	8354.585	8684.365	8326.391	8066.252	9270.213	8276.227
CD40_P372_R	CD40	p50, Bp50, CDW40, MGC9013, TNFRSF5	6923.527	6922.063	11745.67	13432.42	10537.17	12370.72	9384.521	8538.783	8870.798	7694.225	9715.077	8710.816	7473.511	8281.506	8183.788	5390.354	6492.66	10053.53	10216.36	7709.456	9554.46	9514.947	6939.446	8381.669	8148.771	7243.549	8649.357	8228.953	7564.081	12189.54	12844.03	11530.19	11791.23	14182.6	12652.4	9528.64	9955.593	10083.54	9641.869	10260.04	10338.16	11982.11	11375.63	9658.213	10220.95	11343.74	11872.92
CD44_E26_F	CD44	IN, LHR, MC56, MDU2, MDU3, MIC4, Pgp1, CDW44, MUTCH-I, ECMR-III, MGC10468	9216.729	8499.971	18365.79	18457.17	16043.81	15919.76	13859.06	14065.47	12297.21	11305.66	13516.32	10209.59	8546.791	8981.436	8892.325	7518.676	9516.955	14571.82	16926.6	11856.25	14082.29	12015.44	10566.29	11577.45	10597.93	10291.23	10018.96	10278.18	7565.013	21132.47	17349.5	16774.71	16510.78	18763.02	19709.48	14711.64	14533.37	16332.42	12899.57	18713.7	13992.36	17002.48	15631.97	20444.76	15219.32	22569.47	16122.79
CD44_P87_F	CD44	IN, LHR, MC56, MDU2, MDU3, MIC4, Pgp1, CDW44, MUTCH-I, ECMR-III, MGC10468	2776.344	2864.578	6918.394	8003.303	5623.431	6795.488	5077.98	5092.963	4928.104	4355.088	4876.135	4051.25	3127.62	4034.778	4050.36	2159.215	2668.279	5856.365	6311.989	4980.361	5335.727	4723.633	3280.534	4686.287	4179.922	3327.931	3665.983	3343.851	2957.508	8679.614	8687.613	7210.37	7265.706	8182.096	6602.131	5519.583	4671.183	8373.035	5335.338	8755.723	6578.648	6785.046	6566.31	9518.201	5176.003	11988.8	7963.755
CD81_P211_F	CD81	S5.7, TAPA1, TSPAN28	4649.735	4057.561	9804.066	8510.096	9276.983	10494	8439.563	7545.396	5326.704	5662.863	5557.689	4286.084	3671.893	3655.236	4136.168	3048.096	4548.112	8975.072	8949.453	5162.008	5225.092	5596.063	3601.693	4749.532	3495.706	4106.808	4808.251	3493.514	3228	13267.59	12603.42	9955.879	10009.22	11144.78	11630.6	8070.81	7679.018	9504.579	8629.393	10915.19	5169.692	8242.824	5285.823	8289.952	7671.403	14158.92	6911.012
CD81_P272_R	CD81	S5.7, TAPA1, TSPAN28	3368.078	3742.348	8928.248	8365.494	8980.826	8895.384	7744.192	7400.219	1722.864	2151.493	2047.642	1660.596	1190.911	1614.485	1778.653	3210.527	4436.071	8013.204	9502.833	1437.795	1917.592	1969.026	1908.724	2199.295	1820.956	2160.589	2388.18	1915.77	1681.03	8472.031	7908.181	4969.081	7290.591	8038.18	9125.758	7172.126	7872.519	9019.143	17157.01	2912.04	1936.894	3182.034	2411.787	9207.986	12166.8	11320.2	1906.876
CD82_P557_R	CD82	R2, 4F9, C33, IA4, ST6, GR15, KAI1, SAR2, TSPAN27	3641.109	3167.278	8609.578	9393.834	8688.191	7578.398	5859.808	5299.192	2013.704	1618.326	2355.366	2559.424	2007.9	3206.378	1902.063	2202.876	2597.623	6903.738	7284.161	1618.031	1963.274	1997.316	1552.589	1200.957	2305.913	1940.956	3524.793	3354.486	3199.273	9460.853	8739.777	9825.749	9076.633	11580.4	10834.46	8341.078	8031.582	8715.927	7352.52	8892.285	7499.431	8406.036	8134.389	8215.174	7322.26	7621.655	7719.829
CD86_P3_F	CD86	B70, B7-2, LAB72, CD28LG2, MGC34413	5276.038	4974.562	9961.917	10111.33	8127.292	10154.69	7726.189	6838.454	4472.229	3971.14	5210.209	3936.583	3109.797	4118.301	3900.778	6086.63	5054.769	8710.748	9071.798	4341.126	5379.621	4176.434	5414.554	4818.232	4804.46	4449.409	5258.362	4806.508	4100.49	12380.54	10281.95	10260.89	10156.96	12678.75	10887.86	8435.621	8172.636	7425.109	5465.572	9385.42	5832.533	9931.494	8707.125	4110.736	8226.246	7969.89	12065.4
CD9_E14_R	CD9	5H9, BA2, P24, GIG2, MIC3, MRP-1, BTCC-1, DRAP-27, TSPAN29	4163.749	5146.486	11161.84	11458.4	11080.36	11736.3	10996.09	9088.069	8411.571	7253.702	7192.823	5996.817	6278.606	6028.979	6428.175	4282.804	3908.45	9833.382	11929.9	7912.91	8455.238	8062.345	6097.979	6942.917	6296.54	5930.673	6237.074	6162.639	5154.478	11226.09	10868.08	10623.75	9060.089	13140.55	10981.26	8969.682	7146.503	9878.766	6985.986	9669.166	7283.865	11748.2	7589.363	10107.45	8114.277	10569.26	6604.383
CD9_P504_F	CD9	5H9, BA2, P24, GIG2, MIC3, MRP-1, BTCC-1, DRAP-27, TSPAN29	3082.831	3073.375	8161.373	8506.201	7473.721	5569.14	5806.465	5894.37	3880.486	2828.479	4253.891	3021.144	3029.475	3048.277	2464.32	3746.506	2653.066	6854.109	8532.461	2777.458	3240.203	2645.172	1879.523	2706.995	3775.952	3661.504	3988.174	3534.212	3134.152	10187.65	9405.022	5929.675	8238.188	8571.27	8115.415	6801.296	6643.454	7044.634	5406.448	4831.533	5593.492	9032.723	5860.601	6285.372	5336.014	7849.409	7558.167
CD9_P585_R	CD9	5H9, BA2, P24, GIG2, MIC3, MRP-1, BTCC-1, DRAP-27, TSPAN29	2336.678	2115.674	4982.627	6060.285	5773.95	5309.105	5307.512	4022.462	2350.617	1698.553	2973.553	2269.425	1878.272	2375.07	1847.988	2872.187	2413.505	5739.669	6708.189	2172.795	2481.652	1887.985	1351.429	1583.359	3060.505	3243.385	3593.916	3930.227	2575.955	7747.898	7146.286	4582.43	7176.658	8018.68	7034.622	5899.573	5018.979	5870.49	4405.584	6515.403	4557.689	4444.722	4082.675	3867.832	4841.071	5646.755	7000.749
CDC25B_E83_F	CDC25B	.	6233.348	5422.743	11494.05	11250.18	10063.4	11999.27	9981.66	8801.582	7599.881	8463.56	10272.63	7682.561	7644.069	7682.121	8200.278	3366.27	4681.349	10585.5	9835.695	9775.069	9949.489	8284.561	6828.424	7202.531	6530.993	7385.299	8395.299	7573.445	6128.42	12823.68	11497.68	11712.93	10029.16	13178.41	13166.59	9685.384	8423.119	10159.36	8537.088	10642.81	8128.922	9524.531	9055.227	9113.547	6736.223	10983.81	11314.51
CDC25B_P11_R	CDC25B	.	4393.415	4709.987	9454.872	9021.531	8245.541	8435.091	6201.616	6277.198	6266.616	4737.197	3935.665	4750.662	2660.197	3716.487	3172.89	4087.928	4902.509	6614.898	9057.848	4444.518	6105.404	4567.428	5009.63	4005.126	3307.588	3638.683	2614.07	2937.362	2003.914	10394.3	9797.838	7642.705	8454.452	8793.834	9794.424	6224.255	5027.133	8847.781	6239.525	7444.044	4060.56	7001.966	8527.887	7596.308	4872.555	9535.518	7514.229
CDH1_P45_F	CDH1	UVO, CDHE, ECAD, LCAM, Arc-1, CD324	3276.455	3084.63	9118.339	9487.272	8020.17	10192.82	7608.95	6513.148	3785.729	3730.968	4965.422	3758.767	3556.115	4326.977	4109.097	1702.072	3554.083	8070.904	8248.402	4448.08	4517.898	3968.305	3407.939	2798.676	3204.136	3927.176	3671.948	3789.505	3695.127	6998.208	8197.814	8003.927	8158.82	10254.36	9091.159	7505.391	6043.527	2238.897	6608.308	2460.153	2008.503	2884.877	1699.11	6327.75	7138.184	8827.191	3536.065
CDH1_P52_R	CDH1	UVO, CDHE, ECAD, LCAM, Arc-1, CD324	8444.295	6860.824	11907.46	12403.21	13212.99	12779.62	9599.442	11028.03	6826.591	6569.491	6999.795	5476.062	5477.057	5650.504	5759.484	8580.437	7289.113	10764.52	11617.8	7578.078	7939.683	7288.577	6335.765	7102.475	5322.612	5053.632	5217.762	4416.162	3907.303	10039.77	12039.75	12342.71	12323.5	15349.31	13533.69	9847.385	8585.508	1694.06	9695.945	2201.04	1725.308	1861.238	3627.069	6777.365	7365.169	10413.38	2527.388
CDH11_E102_R	CDH11	OB, CAD11, CDHOB, OSF-4	6549.58	6189.845	13931.16	15305.69	11976.35	14681.1	9980.79	9616.229	7151.073	6755.642	7473.198	6041.142	5712.684	5750.378	6233.434	6068.702	9630.429	12107.54	12419.53	7044.954	7350.784	8130.533	7280.57	7747.771	6676.973	6399.072	5502.299	7090.879	4832.483	8895.562	11642.59	12368.8	11571.73	13538.21	13538.03	8833.897	8633.46	2767.004	3931.025	3345.081	2418.442	3017.093	1957.293	7620.803	11837.21	9543.083	5010.068
CDH11_P203_R	CDH11	OB, CAD11, CDHOB, OSF-4	7151.094	8775.407	17187.19	17054.62	12342.84	14172.43	12938.33	12500.55	9070.042	8534.934	9417.519	6622.237	6830.848	7711.708	7428.105	7733.181	8871.067	12407.83	14339.92	9796.412	9529.267	9253.146	9395.485	8638.201	8274.992	8835.592	6136.163	9071.009	5780.227	8927.638	13742.16	13937.97	9107.722	18063.22	16600.98	10350.2	9116.885	2602.757	2380.798	3794.17	2958.198	3340.752	1939.99	9522.164	12716.27	8739.665	2152.175
CDH11_P354_R	CDH11	OB, CAD11, CDHOB, OSF-4	6928.307	6777.011	12003.02	11589.14	9574.066	11095.77	8970.683	8814.63	6854.461	6362.609	6605.167	5895.532	4506.124	5968.36	5697.493	5005.393	7130.963	10572.76	10189	5598.993	6826.354	6866.049	7209.644	6092.495	5471.475	5629.538	3307.731	5763.284	3560.93	4700.929	7568.037	10122.94	10130.13	12542.41	10826.24	6799.596	8554.038	3989.135	3082.139	3015.273	2772.893	7239.802	3248.199	5081.742	9938.865	9620.975	2313.25
CDH13_E102_F	CDH13	CDHH	4935.059	4357.984	9358.612	10038.33	9567.628	10037.62	8330.278	8750.755	7440.011	7383.084	8878.188	7599.292	5709.366	5705.96	6380.979	3967.49	3865.41	9209.263	9495.503	8486.218	7710.366	7163.855	4952.701	6494.865	6626.588	7158.291	5193.277	6411.181	5226.889	5393.331	7618.551	8625.799	6110.579	6092.569	6482.904	6287.176	7013.57	1868.749	3068.263	2474.395	2272.79	2048.077	1518.374	5959.33	3231.275	4869.663	776.7555
CDH13_P88_F	CDH13	CDHH	4169.006	3770.699	6977.069	7355.75	6588.82	7558.441	5536.302	4972.625	4037.056	4502.022	5219.26	5262.307	4273.147	5538.799	5132.312	2483.567	2883.439	6173.415	7026.697	4990.509	5444.018	4300.338	3565.049	3724.05	3690.297	3870.572	3029.169	4920.119	3748.946	2982.097	4829.593	8025.114	4363.579	3061.526	6344.296	5684.689	3955.742	1843.941	1334.377	935.2695	1079.09	966.6126	712.204	3695.804	2081.839	5766.396	1902.346
CDH17_E31_F	CDH17	HPT1, CDH16, HPT-1, MGC138218	415.4773	387.6978	438.7473	544.1537	472.6836	575.1352	427.6022	420.6165	456.5648	427.918	422.5266	404.299	394.5665	398.878	492.2006	333.5156	328.6323	388.096	465.3201	482.7521	452.5309	452.8014	415.3613	412.6143	400.1534	364.2478	504.711	428.994	393.0621	963.6198	649.2258	1329.87	883.9379	1687.372	893.587	1185.125	889.642	3522.764	4320.067	3686.585	3297.701	2691.025	2659.78	1064.945	5173.616	1335.727	6988.233
CDH17_P376_F	CDH17	HPT1, CDH16, HPT-1, MGC138218	591.4785	464.2654	1344.458	1402.705	1930.088	3399.291	1549.958	1491.914	538.1931	576.2089	640.4315	645.2015	620.6703	703.8188	600.7303	512.7673	420.5956	1820.276	1584.913	658.5597	650.3612	652.1633	534.7173	600.874	510.9359	555.1539	866.2521	631.4838	510.0572	3251.506	2742.322	3963.639	3171.329	4454.039	5821.941	5965.254	3172.16	7424.464	6962.369	3638.868	2979.884	6944.958	6189.6	3976.587	6260.254	4535.67	9172.751
CDH17_P532_F	CDH17	HPT1, CDH16, HPT-1, MGC138218	494.8839	481.3911	917.1923	972.3678	1033.483	2101.813	998.5404	834.4546	467.1136	372.7635	467.5631	398.5797	436.7464	442.8827	526.9105	401.8185	382.0961	1109.575	984.6739	499.5051	470.2809	509.0095	430.227	502.9003	407.7765	412.2443	397.0326	472.4549	379.2876	843.0457	677.1603	1390.063	1263.561	1558.273	1359.783	1506.89	1257.209	2803.632	813.8512	2030.321	1815.766	1598.197	4510.41	1377.026	2162.943	784.5223	1038.199
CDH3_E100_R	CDH3	CDHP, HJMD, PCAD	5697.86	5749.391	11379.7	11671.94	8893.729	8305.799	8717.479	8333.19	9179.782	9383.038	9970.59	8947.071	8024.428	8294.259	8368.2	4548.939	5418.319	8753.08	10168.59	9995.781	10810.07	8890.7	6925	8301.238	7790.49	7270.946	8532.357	7037.176	6744.814	10318.65	10773.65	10389.65	9070.818	12912.13	11123.38	8970.139	8879.182	2753.3	8040.226	4417.188	5573.281	6690.473	6018.868	9563.855	8543.129	11309.07	3966.978
CDH3_P87_R	CDH3	CDHP, HJMD, PCAD	2794.829	2915.882	5623.251	6875.846	4984.335	6122.793	4625.46	4073.55	2488.474	2366.903	2446.942	2184.865	1951.497	2499.894	2376.84	1517.937	2435.756	4936.653	5189.707	2370.38	3030.379	2698.611	2137.812	2468.695	2094.956	1853.728	1906.856	1723.007	1631.677	4880.893	5512.136	5835.438	4754.044	6638.838	6164.615	4301.383	4247.826	6095.056	4961.574	3243.459	3823.53	5717.415	5092.233	5271.692	4634.501	5984.168	5148.294
CDK10_E74_F	CDK10	PISSLRE	8704.316	9775.951	13274.54	12140.1	12142.15	13131.05	10626.74	10413.1	11009.7	8241.056	10436.3	7692.096	7999.005	7201.226	7665.031	8572.525	7090.083	10301.36	13591.67	9190.59	10252.53	9846.699	8448.389	9667.705	6737.942	6807.432	7602.742	6183.233	5071.538	17493.64	15337.25	13007.72	12594.5	15046.03	13934.52	10049.44	10825.32	14984.98	10200.51	11391.48	9196.251	11667.96	10440.96	11982.23	10628.81	14300.01	13288.23
CDK10_P199_R	CDK10	PISSLRE	3519.819	2934.845	6770.426	6402.677	6933.725	6817.977	5233.304	5463.032	3809.982	4018.724	4868.798	4817.71	4088.933	3682.971	4474.546	2264.803	2526.368	6478.494	5654.938	4122.871	4242.863	4433.532	3522.369	4162.872	2847.06	2813.395	4147.416	3531.898	3280.701	7518.504	6813.942	4240.425	6884.931	10916.61	7743.86	3542.56	6381.878	10257.96	8045.525	8525.494	8242.914	6344.167	5363.692	6296.462	7419.583	7561.796	9364.701
CDK2_P330_R	CDK2	p33(CDK2)	6584.54	5341.551	11338.4	12424.56	10514.5	11704.15	9118.11	8353.012	7544.384	7516.775	8424.872	7199.376	6302.595	6808.133	7359.701	3835.533	5442.279	10086.65	11057.54	8399.894	8951.994	8157.611	7262.125	6945.466	6899.033	6752.526	7359.606	6667.807	5441.396	13202.12	11759.94	11036.83	10760.56	13055.86	11500.04	9000.264	8305.965	11094.7	9099.477	9325.025	9023.907	12929.73	7865.992	11397.92	8616.72	10654.95	11805.51
CDK6_E256_F	CDK6	PLSTIRE, MGC59692	8286.492	7984.729	15500.25	15714.08	13036.84	14820.29	11504.03	10993.55	11159.12	10955.95	12057.69	9487.112	9256.803	10344.71	10303	6859.456	8499.799	12970.18	13462.42	12241.65	13266.38	10442.89	10130.04	9617.857	9761.991	9604.183	8682.09	10016.35	8388.563	14123.94	15040.34	14380.93	14145.82	16891.43	15729.74	11219.05	11061.3	12193.22	9674.175	11634.21	11560.1	13309.7	12922.62	10597.75	19283.19	14577.66	14061.09
CDK6_P291_R	CDK6	PLSTIRE, MGC59692	5174.873	5083.211	11560.92	11161.02	9111.034	10448.75	8403.108	8604.293	5213.6	5711.604	5840.577	4679.564	3550.986	4945.507	5213.716	3519.991	5342.209	9430.985	11481.18	6968.094	7205.174	6118.162	5606.853	5466.201	5696.513	5108.03	4918.256	5749.16	3891.887	12603.45	12304.21	10425.43	9320.653	12170.12	11272.65	8522.925	8102.832	7375.266	7969.012	8944.773	8469.711	9450.302	9774.965	8713.226	17007.68	11849.78	9815.986
CDKN1A_E101_F	CDKN1A	P21, CIP1, SDI1, WAF1, CAP20, CDKN1, MDA-6, p21CIP1	9083.817	7942.66	16737.66	14309.02	14723.74	14264.61	12276.64	13302.46	12332.82	10489.22	12496.83	9962.506	9760.471	9637.591	9063.588	8028.102	8978.453	13471.41	16166.53	10915.43	12320.01	11798.17	9398.225	10544.42	9641.143	9115.091	9193.229	9982.945	7318.586	17812.63	16247.51	15430.1	13796.72	18709.06	16939.52	13996.46	11360.76	14499.3	13880.73	13601.99	11400.78	15303.47	14399.02	14166.74	15473.85	17600.4	14950.62
CDKN1A_P242_F	CDKN1A	P21, CIP1, SDI1, WAF1, CAP20, CDKN1, MDA-6, p21CIP1	5335.777	3755.238	11704.35	11235.65	8210.082	9828.269	9087.807	7833.274	4873.775	4477.535	4211.243	4092.892	2629.97	3646.583	4105.725	1956.145	3658.837	9426.293	10017.64	5241.006	5679.793	5132.506	4431.431	5042.522	3904.469	3493.235	3810.536	3128.932	2849.245	12476.68	11473.72	10589.72	9978.271	12489.74	11389.21	8745.004	8788.531	9508.743	9353.292	10666.41	8283.983	9993.828	9962.031	8895.936	11436.44	11523.15	9388.303
CDKN1B_P1161_F	CDKN1B	KIP1, CDKN4, P27KIP1	8870.758	7819.124	16024.4	18596.63	13400.04	12997.17	12896.02	11926.49	9867.922	8642.946	10295.75	8991.791	7689.929	6886.982	6817.808	7009.624	9808.938	13158.63	15896.51	10284.05	11123.19	9590.234	8243.986	9561.735	8764.812	8075.421	7685.016	7177.267	5630.985	18395.79	16951.66	14657.63	14617.84	19042.5	17314.96	12952.83	12786.56	15238.36	10440.02	15009.66	14121.64	17239.55	12559.49	14316.31	12299.43	15354.38	17573.14
CDKN1C_P6_R	CDKN1C	BWS, WBS, p57, BWCR, KIP2	4522.337	3962.679	9846.428	8150.162	8706.704	10965.76	8669.161	8119.475	6055.485	5413.116	5863.527	4975.285	3997.444	4386.146	4988.642	2823.603	3367.052	9032.045	9121.432	6424.194	6729.125	6674.205	5063.401	5405.651	4729.926	4380.245	4109.796	4055.726	3112.938	10126.39	9629.443	9300.443	8398.048	10633.43	10266.09	7157.384	6884.438	5885.476	7315.386	1727.101	1469.646	3743.128	6724.862	7927.713	6800.152	10677.2	8812.373
CDKN1C_P626_F	CDKN1C	BWS, WBS, p57, BWCR, KIP2	8348.188	7108.942	13229.21	12477.5	11886.14	14034.39	12175.79	10352.84	7720.764	7589.453	8835.872	6520.392	6727.587	6661.982	6693.636	7946.002	8089.857	12111.89	13318.29	6999.5	7191.64	7297.309	7078.689	5234.303	6386.229	6490.838	6086.923	7192.625	5408.979	12068.7	13043.49	8037.908	11354.58	16243.55	14133.57	8705.303	9729.005	10005.67	12066.48	3781.009	6206.691	11165.26	11607.26	10594.88	11196.25	13877.68	11037.7
CDKN2A_E121_R	CDKN2A	ARF, MLM, p14, p16, p19, CMM2, INK4, MTS1, TP16, CDK4I, CDKN2, INK4a, p14ARF, p16INK4, p16INK4a	2581.455	2667.995	9791.927	10815.83	8159.821	9822.243	7929.926	6195.087	3319.256	4175.924	3642.148	3167.691	2804.201	3397.362	4111.957	2483.848	2965.295	7835.506	8458.777	4668.519	5884.468	3585.247	4450.371	3121.018	4004.997	3773.638	3748.405	4267.904	2975.582	8826.202	8832.152	9425.562	7969.353	9734.523	9624.747	6935.394	6759.291	3402.737	1065.775	4499.629	6319.259	3425.222	6917.552	5060.887	6212.009	7006.021	6300.58
CDKN2B_E220_F	CDKN2B	P15, MTS2, TP15, INK4B	6692.953	5906.165	10289.66	9801.543	8674.721	9303.271	8135.663	7949.588	8130.508	7685.088	8043.167	6802.43	6544.258	7427.341	7636.472	5384.914	6825.144	8685.483	9185.223	8904.815	9395.155	7574.356	7894.513	7130.898	7222.015	7061.215	7021.108	7407.849	5105.239	12051.56	11387.1	9685.062	9678.99	10652.55	10951.61	8200.367	7580.558	5794.86	1890.152	6048.387	8824.35	5070.246	7206.303	6264.402	7769.873	11276.4	5623.151
CDKN2B_seq_50_S294_F	CDKN2B	P15, MTS2, TP15, INK4B	6126.866	5499.912	16308.21	13865.66	12538.65	13955.95	12533.28	12376.46	7517.077	6870.829	6955.906	6163.57	5808.499	6911.914	7196.337	5017.527	5311.588	13056.24	14582.32	8432.819	8544.727	6208.799	6941.118	6727.613	6969.788	6953.894	5997.106	5647.914	5207.125	10802.37	12041.11	7003.74	5690.92	17157.64	16254.48	11263.33	11696.73	8979.47	3089.966	10039.46	13094.78	6993.763	12135.91	11102.44	12541.57	10755.34	12800.94
CEACAM1_E57_R	CEACAM1	BGP, BGP1, BGPI	9388.121	9221.887	18013.85	19665.96	14943.82	14691.9	14340.79	12628.76	12561.72	11677.94	12865.83	9847.971	8981.017	9247.662	9785.42	8794.539	7777.766	13571.48	14898.38	9012.682	11516.21	11505.31	10297.66	11611.42	7312.838	8455.313	10415.38	9080.844	6694.961	18324.78	15373.88	15671.43	15519.61	20194.41	18405.87	12883.2	13932.85	16625.7	15387.23	13658.33	13862.85	18606.73	13358.15	13242.24	13914.08	16579.82	12630.94
CEACAM1_P44_R	CEACAM1	BGP, BGP1, BGPI	6081.695	5497.58	12956.49	13866.03	12449.41	12371.97	10824.23	9581.522	8702.8	8301.987	8520.979	8520.935	6214.914	6094.176	6647.068	3613.505	5034.397	10634.26	12013.25	8579.099	10571.88	9369.993	7036.159	8228.666	6641.59	7181.701	8545.649	6626.228	5128.102	12781.08	12769.82	11750.69	12222.01	14303.17	13632.2	11584.01	9574.07	11151.06	8639.262	11490.99	9308.53	12649.48	11220.18	9847.846	10783.21	11546.9	12498.77
CEBPA_P1163_R	CEBPA	CEBP, C/EBP-alpha	6611.103	7480.259	15757.88	15293.86	13172	12855.84	12672.79	13897.88	7554.688	8473.486	11106.36	9598.35	7962.735	8981.959	8580.251	5795.008	6628.887	12982.5	13709.55	10231.47	9862.599	9707.701	7380.027	8518.104	7854.841	8011.499	8122.992	8122.099	6313.496	15189.45	13856.42	13972.42	12767.14	16550.18	16776.2	12744.56	13063.57	6673.194	12279.64	8228.672	9768.582	7772.178	7249.56	11215.02	15132.59	17077.34	6884.617
CEBPA_P706_F	CEBPA	CEBP, C/EBP-alpha	7434.313	6076.451	10656.1	9924.709	10262.24	11140.11	8841.754	8357.372	6757.137	6385.499	7134.887	6188.145	6082.917	5416.085	6015.676	5231.247	5332.76	9817.217	10050.69	7740.865	7309.558	7491.104	5965.539	6014.089	5940.458	5240.083	5459.851	5825.627	4077.246	9898.854	10653.44	10682.86	9695.624	12202.28	11658.14	8099.994	7153.534	1680.122	2171.284	1600.858	1298.876	1237.903	2129.577	4353.221	8451.984	7353.301	2910.205
CFTR_P115_F	CFTR	CF, MRP7, ABC35, ABCC7, TNR-CFTR, dJ760C5.1	4808.443	4172.259	13333.92	11377.24	10245.66	11118.73	9848.005	8852.364	4127.967	3778.472	3723.647	3286.003	2820.224	4112.666	5017.805	3426.035	4984.76	9899.044	11748.07	5047.047	6187.783	4139.525	5047.914	4276.087	3896.808	3921.22	3361.837	4161.875	3253.653	8416.128	9943.002	10829.46	7477.319	11239	10499.85	9502.903	8772.061	6128.706	2052.658	6094.116	4265.833	5708.003	4041.365	6594.552	13396.74	9109.508	4657.448
CFTR_P372_R	CFTR	CF, MRP7, ABC35, ABCC7, TNR-CFTR, dJ760C5.1	3857.817	3964.688	6948.88	7900.408	6329.268	9111.634	6010.07	5011.025	3736.909	3949.352	4763.892	4783.297	4764.922	4842.329	4748.472	2214.021	3192.343	6879.622	6029.933	4822.085	5310.197	3245.116	3590.678	3222.122	3443.042	4046.381	3556.593	4050.135	3612.152	3768.049	4603.988	7866.004	6573.458	8143.023	6935.445	2481.772	5239.499	2097.561	1064.299	2360.34	1533.875	2791.726	3148.186	3143.602	4052.671	3422.452	1113.38
CHD2_P451_F	CHD2	DKFZp781D1727	603.3757	611.2031	1181.135	1089.25	917.0947	1341.03	768.6953	694.5397	486.1612	429.7918	488.4621	462.611	467.0764	535.9781	543.2617	508.3686	541.7386	969.2256	909.0322	544.6274	546.8309	457.9905	518.0811	458.3889	444.8957	424.3838	549.679	669.123	509.7432	1615.83	1031.239	1264.87	1630.52	1836.301	3075.611	722.0494	887.1689	1923.409	1495.914	4575.519	3294.305	4882.627	684.8458	1598.533	3408.764	1798.176	8602.775
CHD2_P667_F	CHD2	DKFZp781D1727	491.4384	473.3761	942.0438	984.2803	975.8738	1508.067	763.2457	874.3198	544.4397	447.4622	539.5424	456.7446	435.6956	541.8339	577.8908	404.7563	467.0801	893.9338	865.4012	534.8466	599.2267	526.8932	505.3329	459.5296	456.7537	414.0881	446.5213	414.4039	395.4385	1010.298	831.8505	859.9723	833.6761	940.2288	1524.272	765.6853	692.3506	1880.636	938.2639	1106.491	966.9218	1038.285	859.1976	923.395	1736.54	855.657	1145.542
CHFR_P501_F	CHFR	RNF116, RNF196, FLJ10796	3651.593	3827.665	8317.009	9128.977	7166.282	7551.217	6422.715	6050.814	4190.67	4003.616	5487.472	5464.467	5094.805	4902.355	4237.716	2686.995	3225.032	6526.426	7364.478	4650.534	4720.429	3445.846	3191.338	3153.048	2922.777	3395.687	4104.479	4299.731	3150.794	8348.643	8980.626	7768.412	7408.277	8579.332	8649.019	5649.079	5088.971	2726.999	4876.435	6549.597	638.1641	731.0532	3264.375	6017.24	5135.274	8294.331	7002.023
CHFR_P635_R	CHFR	RNF116, RNF196, FLJ10796	9269.723	10369.19	15460.16	16064.78	13906.5	13837.83	13985.11	12178.38	11961.89	12032.63	12169.02	10321.34	9442.639	9632.537	9354.439	9368.66	11743.75	12120.72	16061.42	12801.87	12576.43	12271.79	9438.303	11287.02	9139.745	8977.194	10111.43	8282.502	7471.355	20093.93	18355.59	14573.5	14781.41	16865.93	17051.85	10754.12	10935.95	7693.867	12786.64	13674.18	5585.644	5314.842	9957.9	12379.74	12452.74	17295.61	15343.3
CHGA_E52_F	CHGA	CGA	4003.952	3699.361	7889.519	8603.3	8084.576	8173.855	7915.721	7011.532	5040.283	5337.094	7357.94	6746.432	5909.251	5555.99	5125.458	2838.943	3186.947	8280.513	8532.756	6409.584	7012.317	5551.285	3943.527	4610.036	4561.092	5244.194	4315.354	4472.313	3366.747	6147.474	8464.755	9162.315	7168.68	7622.693	8308.036	7042.666	6607.395	2565.805	1025.165	2773.308	1967.533	2203.98	2181.682	5407.289	5190.292	6944.313	2277.873
CHGA_P243_F	CHGA	CGA	2935.202	3922.31	9662.967	7552.01	10340.13	10621.47	7317.817	7665.308	4771.151	3860.948	4739.688	5114.108	5526.512	4544.535	4196.213	3145.453	2961.233	8420.03	7875.862	3583.308	4162.347	4083.403	2806.408	3381.476	2605.865	2839.434	3583.56	3530.754	3941.33	5358.029	4878.067	7123.517	8520.975	10498.35	9436.57	6738.226	7769.769	6413.705	2949.629	3109.48	3299.264	3066.395	3737.116	7034.128	7212.822	11713.54	1315.198
CHI3L2_E10_F	CHI3L2	YKL39, YKL-39	1030.257	1136.543	2215.916	2210.827	2042.845	2969.142	1816.176	1703.834	1058.256	858.1459	1710.6	1540.892	1421.805	1464.368	1278.815	475.712	1351.788	912.0816	1307.142	1066.048	1132.145	943.0324	799.6777	787.5172	643.4427	634.1041	1232.047	1053.183	867.4006	3914.894	4151.369	1857.983	1045.704	2702.532	2588.189	958.819	2310.004	3341.473	3751.815	5228.041	5434.527	4131.82	3180.858	3008.154	4299.919	4112.642	5016.411
CHI3L2_P226_F	CHI3L2	YKL39, YKL-39	1898.442	1867.361	4301.566	4929.756	4474.778	4470.481	3978.742	3458.692	2328.492	2044.67	2585.499	2106.332	1679.882	2070.754	1648.582	497.716	1855.537	1517.086	2209.802	2309.145	3076.76	2408.881	2252.312	2729.091	954.3837	1000.372	1254.221	1352.581	764.1501	3861.809	3752.533	1973.605	1069.249	2095.376	2450.268	1066.535	3654.512	7451.236	7025.679	6485.735	10999.68	10102.09	6418.383	4539.101	7971.741	5855.873	2008.484
CLDN4_P1120_R	CLDN4	CPER, CPE-R, CPETR, CPETR1, WBSCR8, hCPE-R	921.3674	794.2805	4096.625	2969.776	2811.396	3294.684	2712.877	2648.68	1185.563	1061.765	1324.625	1442.748	1621.722	1299.049	1237.873	463.5523	887.8118	1992.478	2655.026	1721.848	1499.774	1497.396	1115.091	1048.043	1114.835	1287.457	2208.419	1706.184	1330.693	8761.963	7145.328	10171.46	9641.076	12735.16	10771.11	7121.414	7447.036	7811.838	7870.646	8216.322	7709.515	10718.67	7558.476	6410.781	3133.307	4690.221	10227.92
CLK1_P538_F	CLK1	CLK, STY, CLK/STY	4703.061	4221.506	13248.47	12634.55	9966.868	10633.18	9897.81	7822.308	5630.3	5712.29	6381.224	5633.065	5166.223	5752.129	6750.459	3421.045	3836.271	9264.579	9683.12	6825.382	7148.758	6386.263	4720.622	4868.168	4709.774	5228.088	5963.026	5966.431	4778.994	11910.08	10362.7	11357.66	11314.13	16852.22	14986.82	10612.97	11065.97	12256.39	10361.99	12353.03	10821.84	12627.3	9697.047	10730.33	11437.29	10435.68	14191.42
COL18A1_P365_R	COL18A1	KNO, MGC74745	5268.974	5123.942	10447.15	9117.574	8977.882	11357	8831.181	8715.014	7501.487	6493.817	7034.112	5847.434	6287.626	5743.935	6586.908	3898.952	5866.508	8871.476	10815.95	7714.459	7838.912	7162.12	6271.995	6514.463	6186.568	5829.366	5051.573	5843.907	4603.429	9852.711	10992.04	9649.204	9809.183	10767.95	9755.906	7962.349	7975.732	3691.158	4829.618	2893.73	2574.538	2690.159	2367.037	6447.445	6111.638	12847.96	2662.041
COL18A1_P494_R	COL18A1	KNO, MGC74745	8108.909	7543.386	14652.06	14513.9	12830.34	14120.7	11425.41	12564.06	8878.408	8078.574	8596.817	6753.468	5900.058	6545.964	7956.902	5833.586	7047.271	13402.68	13660.06	9375.036	9552.603	8490.511	7758.017	9529.795	6920.286	6883.934	6085.55	6948.073	5098.666	12115.57	11849.27	13285.68	11477.14	17531.64	16013.35	10753.97	9381.723	3494.74	8700.697	3896.057	2486.486	2924.334	1752.994	6879.586	12838.44	14834.67	6397.91
COL1A1_P117_R	COL1A1	OI4, aa 694-711	5027.471	5843.829	9881.656	9974.554	10378.82	12217.18	7857.201	9499.314	6845.166	5355.473	5258.386	4806.795	4010.757	4634.184	4802.301	4895.592	5790.654	9716.789	10183.77	5973.669	6977.257	6218.187	5330.196	6430.157	5498.003	4528.152	4643.948	4226.008	3994.813	12133	10468.96	12452.94	7277.237	15024.75	13938.54	10166.41	9182.279	10307.47	10107.54	10926.99	10180.14	11194.03	9588.557	9451.423	10370.42	12504.6	10024.33
COL1A1_P5_F	COL1A1	OI4, aa 694-711	3501.323	3421.687	8237.445	8207.621	8661.379	8258.223	7905.722	7097.006	3922.276	4242.414	5101.669	4529.29	3699.33	4416.035	4275.294	3492.483	3061.23	7650.261	8586.168	4066.377	4990.875	4168.149	3793.214	4629.474	3201.282	3525.119	3803.955	4392.626	3194.807	4641.238	5996.142	7559.891	3234.604	9434.483	10003.18	1092.767	7171.717	5573.708	9197.896	2988.615	8713.604	7717.719	8109.91	7083.972	9100.313	7108.923	3561.771
COL1A2_E299_F	COL1A2	OI4	7416.996	7470.056	14123.54	16116.59	11794.24	13898.57	11555.81	10944.42	10921.22	10305.12	9696.452	8318.555	8268.263	10470.05	10122.6	5377.771	6993.543	12138.96	13163.89	12248.94	13256.03	9154.63	9357.568	9632.159	9568.06	10292.85	9097.377	9805.65	7650.596	12331.04	14460.35	13463.21	13308.76	16727.7	13249.43	11217.94	11518.63	4610.158	11155.3	2965.184	6972.529	13843.45	7985.402	11255.29	20285.59	13087.48	13315.8
COL1A2_P407_R	COL1A2	OI4	4968.425	4748.838	9808.559	12828.09	7916.234	9223.606	8209.13	7599.578	3282.399	3732.119	2985.783	2833.034	3627.057	4631.176	3198.317	6605.331	5532.199	10916.13	12173.32	5273.562	4116.992	4975.152	6042.338	4828.121	5728.252	2891.528	3199.579	3396.21	1954.828	7585.943	7143.613	4166.524	12846.16	15432.27	8398.504	13447.23	11361.88	5029.148	7832.477	4952.085	4096.434	10689.46	7453.161	7993.93	5773.794	4665.39	9183.788
COL1A2_P48_R	COL1A2	OI4	4784.161	5079.803	11768.72	12313.43	8965.939	9459.799	7631.393	6953.896	6431.333	7038.258	6932.839	5297.37	5317.668	6243.635	6678.618	4465.582	4895.637	8541.688	10245.06	7942.025	8815.077	5372.645	6467.347	5885.961	6411.835	6642.513	5609.832	6585.003	4874.756	8873.721	11801.63	10160.68	10357.2	11836.69	11273.93	6792.637	8208.67	3890.463	7733.649	4356.891	2998.879	8781.438	8308.331	8120.839	15507.01	10743.03	10759.85
COL4A3_E205_R	COL4A3	.	5462.022	6229.643	11659.34	11046.22	9049.628	11952.73	8593.995	8438.964	8930.248	7854.734	8350.395	6320.084	6274.603	6812.29	5661.906	4039.333	4441.627	9496.507	10929.46	9437.721	9171.23	8083.387	7287.615	7872.917	6474.71	6473.234	6140.545	6192.349	4505.3	13891.78	12289.37	11229.53	10101.61	13723.52	12892.83	8258.332	8333.538	8317.964	7377.082	9619.26	6386.593	9386.551	8749.908	8230.106	8838.574	12156.94	9644.598
COL4A3_P545_F	COL4A3	.	5980.401	6302.839	13014.57	13773.96	11257.38	10900.25	9991.583	9174.532	9262.162	8115.759	9780.529	7690.682	6993.999	7601.175	7644.668	5187.618	6582.484	12099.82	12537.13	9843.191	10285.95	8650.132	8841.282	8348.486	8628.056	8617.584	7181.711	7912.426	5766.458	15544.98	15047.15	12127.23	12538.19	14096.16	12580.96	9234.107	9740.401	10971.43	8476.33	10200.94	6974.582	11724.63	9643.764	9329.217	10428.41	11453.86	12505.75
COL6A1_P283_F	COL6A1	OPLL	7806.869	7277.747	13876.68	16381.12	11469.73	10302.46	11092.93	10554.21	9768.187	9718.524	9853.057	8698.918	8079.571	7878.42	7318.199	5884.685	6100.164	10132.33	12621.69	9875.181	11264.82	10566.69	7297.82	9012.345	8243.913	7627.373	8331.722	8081.115	5710.237	14699.57	13882.61	12002.28	10913.37	13693.42	13692.77	9607.006	10713.11	8989.6	7867.828	3050.271	6629.598	3134.685	6388.089	11652.8	11096.03	14116.52	8041.503
COL6A1_P425_F	COL6A1	OPLL	7417.208	6827.57	16487.06	16964.73	12795.23	12591.65	13430.41	11655.61	9471.063	8509.277	9311.96	7599.181	7525.503	6865.529	7861.932	5210.031	6555.995	12837.83	14586.65	8888.821	9698.43	9922.704	7142.673	8755.361	7063.035	7267.2	7571.665	7096.103	5275.895	17664.91	15159.06	14640.31	13208.43	17712.2	16638.95	12766.29	11441.62	12076.48	10107.06	6980.339	6370.415	7592.896	9452.227	10229.91	13719.8	18796.7	13710.04
COMT_E401_F	COMT	.	8708.489	8124.226	14374.31	12847.59	11709.29	13775.05	11278.2	10094.66	8948.612	7445.891	7558.268	6786.617	6393.049	6783.334	7029.217	8145.863	8679.678	10941.2	13465.7	9133.229	9161.859	8507.75	7773.255	8118.563	7000.088	7357.729	7596.976	6794.976	6365.855	16724.85	15090.82	14401.11	13430.86	17707.92	15488.98	10684.22	10628.27	12214.69	12720.11	11703.86	11247.37	12890.37	9626.748	13077.32	12350.99	15662.13	11864.15
COPG2_P298_F	COPG2	2-COP, FLJ11781	5525.519	5340.662	11336.6	10460.42	8916.827	9843.697	7946.604	7036.763	4883.334	5525.435	5153.999	5346.601	5156.617	6411.84	6087.472	3521.725	4741.969	8023.166	8854.794	6370.796	6791.962	5383.598	4845.091	5126.784	5288.243	4969.773	4799.793	5308.668	4993.046	10843.87	9515.087	9735.661	9143.982	11151.28	11039.36	7748.598	7444.79	8056.422	6489.762	8523.117	7834.347	8561.508	8250.412	7261.89	6198.436	8239.553	9494.205
CPA4_E20_F	CPA4	CPA3	1083.551	996.697	3023.162	2655.586	2406.208	2597.07	2349.825	1675.205	1757.757	1232.729	1661.995	1513.72	1469.824	1426.471	1487.324	676.2766	1010.963	1717.158	3049.401	1859.204	1595.813	1439.353	1303.994	1286.796	2352.209	2270.142	4685.677	2553.982	1743.701	8588.858	10759.69	9510.814	6846.982	9407.441	8099.891	7537.53	8791.227	8468.096	9363.045	8425.181	9042.379	9963.463	8284.486	6154.375	5668.717	3400.683	10460.5
CPA4_P1265_R	CPA4	CPA3	548.9592	528.4333	879.597	935.6864	852.5287	734.9221	678.0876	625.9638	489.2352	477.7874	493.7016	426.6339	451.8163	450.1796	498.4009	405.6345	461.7169	631.2045	853.177	449.8448	523.5139	438.6842	443.6792	537.1401	413.1741	392.3953	402.2912	531.9869	355.7174	915.1702	944.3876	755.5797	819.3222	922.8475	860.0728	675.7448	742.6885	791.082	3168.391	846.7401	3248.45	1293.661	846.2734	750.621	1007.875	916.5643	904.0342
CPA4_P961_R	CPA4	CPA3	541.4289	472.5158	3733.167	3684.948	3808.434	3589.168	3494.778	3477.036	368.7244	389.7255	395.9754	386.8575	323.0532	496.0809	456.8675	409.656	384.7675	2996.215	3687.389	435.3854	492.4898	357.8605	379.766	457.4006	377.403	342.9569	336.4368	358.4899	309.8491	2039.745	1576.426	2387.94	2759.356	3204.562	3341.051	3798.733	3821.512	2373.296	3968.536	2862.325	2778.832	3555	4269.922	2324.877	5389.918	1772.729	3694.1
CPNE1_P138_F	CPNE1	CPN1, COPN1, MGC1142	5960.414	5599.583	13462.29	13832.92	12109.77	12859.74	10549.32	9923.746	7022.373	7725.032	8361.921	7596.858	7463.516	8367.944	7913.294	4324.062	5422.899	10624.76	11854.09	8583.403	9215.188	7210.796	6485.498	6259	6225.425	6354.094	7063.853	7394.434	6006.45	12078.4	11453.93	12110.44	11568.29	14346.56	13260.11	9603.587	10434.5	10414.9	9950.721	10251.26	10198.98	11317.41	11232.42	7281.07	11659.17	11360.95	5781.005
CREB1_P819_F	CREB1	CREB, MGC9284	3070.29	3203.655	5998.518	5928.533	5124.231	6682.361	5289.071	4151.222	3693.686	3836.715	5182.497	4640.532	4598.581	5085.487	4557.737	2146.646	2876.939	4924.699	5652.95	4901.135	5090.871	3706.89	3549.75	3268.314	3373.393	3797.374	4600.384	4760.068	3763.833	6755.456	6307.639	6164.871	5464.476	6190.724	5812.416	4225.815	4426.551	4856.634	3481.125	5004.483	4615.062	5505.726	3972.942	3313.427	3968.151	6725.658	5870.162
CREBBP_P712_R	CREBBP	CBP, RTS, RSTS	1226.107	1026.194	2479.41	3094.836	2760.484	3785.17	2171.617	2899.807	907.5087	1032.151	964.1859	1038.663	689.3237	1107.114	827.2518	918.6199	898.4597	2862.482	3312.238	931.147	975.8217	748.9149	765.6649	878.5746	836.3311	897.8255	715.421	911.8594	803.4362	2156.688	2363.228	3952.85	3158.198	2628.475	3651.229	3245.486	4763.463	6141.742	3808.389	6930.772	3932.966	1931.242	3210.647	1586.157	8244.631	3432.813	5366.084
CRIP1_P874_R	CRIP1	CRHP, CRIP, CRP1	5389.268	5111.358	9977.601	9435.422	11113.94	8928.564	8774.17	7954.111	4624.932	3285.647	5230.823	3370.857	3767.933	3855.094	2409.936	5763.825	5303.729	9102.688	10583.53	2565.592	2533.944	2718.812	1719.124	1673.289	3651.145	3623.598	5861.207	4840.842	3497.827	15033.94	12838.04	11894.09	11059.1	13246.41	12337.42	8783.974	8887.818	10948.54	11351.73	10473.63	8086.439	10120.23	9497.354	8021.118	7070.271	18708.82	12744.07
CRK_P721_F	CRK	CRKII	2355.399	2809.986	6298.832	5366.173	4213.708	4934.267	5935.363	4407.636	3070.969	3336.119	5522.13	3910.535	3006.631	2622.026	3016.048	1679.444	1883.398	4165.034	5658.43	3027.629	3714.458	4216.068	2561.734	3328.574	2518.128	2194.472	4216.573	2696.189	1939.93	8872.139	7794.787	7585.444	8210.895	4125.559	6691.543	4589.021	5667.628	8164.107	6798.762	7174.874	6666.208	7315.163	4523.743	6991.498	4213.76	6784.304	9248.105
CSF1_P217_F	CSF1	MCSF, MGC31930	1832.566	1581.097	3575.899	3449.883	2995.028	3905.117	2976.825	2527.548	2847.047	2751.325	3572.912	3288.045	2809.321	2905.482	2802.448	1286.661	1583.276	2583.763	3234.952	3413.027	3185.153	3168.392	1864.096	2561.543	2493.741	2613.337	2626.308	2362.49	1887.661	4795.522	4644.047	3641.579	3499.855	3721.976	3716.257	2204.387	2210.31	1176.876	1809.038	1030.292	1043.1	1865.752	2302.104	2544.542	1776.13	5795.221	1416.355
CSF1_P339_F	CSF1	MCSF, MGC31930	8330.868	6375.107	11507.99	12905.78	10297.48	9978.998	9921.928	8395.648	8183.307	7150.079	8898.18	6215.533	5521.606	4682.449	5742.976	5860.159	7234.17	10039.12	12202.69	8182.042	8175.126	7978.686	6134.85	8239.697	6423.017	5684.837	5109.322	5214.792	4465.549	12832.08	12159.73	11619.19	10944.53	13580.76	11869.48	8296.234	8249.273	4777.647	7160.045	2486.995	3285.412	6010.408	7461.208	11536	7233.58	14092.74	1337.283
CSF1R_E26_F	CSF1R	FMS, CSFR, FIM2, C-FMS, CD115	1925.666	1653.371	3522.884	5013.544	4512.757	2138.257	2396.23	3572.446	1127.98	758.4603	1918.168	1666.062	1274.541	1705.159	1252.198	833.9559	1777.052	774.208	1313.681	673.5417	610.1294	603.1769	569.4425	555.4214	631.2229	485.9623	793.056	1150.703	665.7021	1780.708	1401.337	1872.867	879.5927	2471.941	2492.007	1173.843	1577.318	5893.753	7211.3	5985.195	7928.318	5905.889	4299.293	2401.521	4459.62	2521.157	1222.112
CSF2_E248_R	CSF2	GMCSF, MGC131935	927.4459	805.4263	1824.689	2247.314	1616.495	1911.165	1558.121	1547.52	812.4775	646.5632	768.1205	774.8865	776.3736	660.3663	645.5583	652.6431	903.2711	1237.494	1689.953	730.793	761.2301	845.7392	684.2454	703.4355	621.4237	660.8721	714.2991	858.2821	483.6911	2282.815	2180.592	5265.79	3587.04	7580.459	4182.228	5765.957	4285.695	7898.974	1014.938	6155.15	6130.104	3196.209	3269.825	2448.351	2643.282	4992.279	5817.082
CSF2_P605_F	CSF2	GMCSF, MGC131935	758.3882	652.131	2273.423	1995.625	2838.358	3421.821	2085.499	1628.508	745.3736	648.6732	787.5774	722.4213	680.1056	734.7374	747.2236	608.7662	637.1289	2058.597	1844.292	740.3757	740.7325	727.5764	677.5124	747.8035	660.557	626.6155	621.3712	662.7144	546.6736	1617.328	1541.469	3479.814	2391.361	5372.614	3508.295	3595.942	3135.097	2740.463	6922.48	5820.074	12499.28	6580.284	2284.094	1481.198	3928.801	3243.197	2260.205
CSF3_E242_R	CSF3	GCSF, G-CSF, MGC45931	1650.727	1599.148	3813.571	5564.857	6500.443	4188.023	3628.993	3125.151	903.252	945.8649	1132.768	1070.44	789.2758	1153.198	1014.961	1254.322	1472.827	3552.719	3985.202	753.919	811.7148	645.9492	552.4671	731.6141	904.9467	921.6558	1012.224	1562.352	859.0527	1720.787	2254.872	3434.195	3723.395	1932.522	4853.846	6370.238	2507.836	4103.87	7537.207	6101.778	3981.934	6177.214	3286.766	2500.754	1683.063	2413.368	4335.947
CSF3_P309_R	CSF3	GCSF, G-CSF, MGC45931	4249.395	2668.414	7820.382	8910.528	7010.336	6461.658	4667.149	4945.878	2649.834	2067.99	2637.813	2278.972	2144.096	2718.652	1925.399	1809.685	2838.729	2912.326	5214.491	2371.624	2236.657	2276.152	2276.709	2204.457	1910.088	1856.144	2466.214	2745.404	1593.044	7302.333	5484.813	6147.269	2642.505	7001.702	7035.418	2994.328	5588.106	13492.48	14648.91	12894.27	12908.37	15032.92	14251.9	8164.263	12741.69	8255.753	2795.544
CSF3R_P472_F	CSF3R	CD114, GCSFR	3904.566	2960.176	9037.449	10567.34	10457.31	5927.856	6352.974	6443.54	1388.793	901.8064	1676.972	1410.002	1072.21	1303.86	954.3115	2834.085	3580.099	5992.486	7116.975	635.0208	611.7205	628.9321	565.0486	708.5353	684.4068	675.9764	642.7574	1035.407	566.4362	1118.575	1263.832	3454.82	2430.01	4465.659	2287.149	5242.529	2154.289	2968.326	6006.132	10803.5	6067.076	4915.028	2879.584	2807.028	2464.64	1820.286	1414.198
CSF3R_P8_F	CSF3R	CD114, GCSFR	5863.39	6398.802	11569.41	12966.08	11546.64	9615.657	9850.725	9140.948	6226.942	4639.523	7293.439	4646.966	4921.944	5715.708	4735.339	6313.283	5407.184	9795.044	12822.96	4007.046	5525.85	4360.875	2879.294	3905.254	6740.222	5539.361	6034.183	7124.091	5848.694	7595.707	8713.664	12540.32	11487.65	12474.9	12003.24	6700.426	9517.747	12933.36	11363.52	12458.37	12494.79	12498.93	10725.84	9260.58	9702.919	10783.78	14623.81
CSK_P740_R	CSK	MGC117393	5544.423	5167.675	12538.13	12183.44	9247.272	10093.28	8369.318	7712.353	6462.435	5078.424	6779.039	5560.575	5495.792	5827.066	5802.957	3853.754	4970.019	9431.583	9889.334	6896.24	6567.986	6018.543	4318.613	4739.889	4473.405	5090.905	5083.195	5392.65	4611.578	10543.4	9449.54	10379.49	8951.68	12908.44	12150.45	8485.78	8520.08	9908.573	9319.902	9500.629	9482.578	9923.635	7668.918	9735.551	8441.808	11214.97	10976.15
CSPG2_E38_F	CSPG2	VERSICAN, DKFZp686K06110	2552.562	2440.543	6821.892	8410.504	6142.868	7122.801	5347.021	4773.24	3338.146	4282.857	3762.952	3394.126	2643.143	3774.056	3831.066	1564.709	2458.608	6004.974	6016.5	4983.937	5459.772	3732.685	4010.61	3388.875	4328.097	3671.191	3204.474	3266.522	3039.069	7606.089	8104.177	6548.264	4376.299	7448.885	6833.716	5514.312	5093.454	1894.783	1698.519	2397.521	5798.932	2122.736	2213.57	3489.098	4877.787	4927.702	2840.112
CSPG2_P82_R	CSPG2	VERSICAN, DKFZp686K06110	5603.641	6291.944	11200.58	11336.11	9703.031	9564.734	8522.506	7120.68	6509.296	5990.101	5557.384	4821.255	4737.337	4542.813	5283.761	4627.854	5348.325	8778.705	9007.369	6678.404	6421.159	6574.492	5655.87	5120.573	5506.702	4971.329	4533.545	4766.309	3733.829	8209.283	8756.405	9328.117	6899.855	11338.05	10280.35	7585.917	7591.396	1778.667	575.8113	2902.576	8539.877	7867.354	2894.535	6157.667	7800.303	8492.861	3061.197
CSTB_E410_F	CSTB	PME, CST6, EPM1, STFB, cystatin B	7777.15	6716.474	13525.5	13468.63	11995.79	11734.76	11478.34	11958.86	10444.95	9183.936	9801.486	8484.62	7385.57	7541.425	7649.784	5229.41	7812.518	12110.54	13994.35	9934.269	10018.32	9410.729	8098.766	9564.257	8071.966	6958.11	8014.946	6782.26	5583.777	16185.58	14327.55	12896.5	12422.64	15439.56	14566.3	11958.17	11033.6	12508.67	9878.918	12870.63	11260.98	13844.58	11547.06	13079.65	12121.04	15623.76	12540.06
CTGF_E156_F	CTGF	CCN2, NOV2, IGFBP8, MGC102839	6266.776	6851.846	14881.97	16049.09	11643.35	14358.35	10162.03	10716.54	8881.597	8841.664	8890.617	8292.103	6782.964	7860.489	9569.4	4705.94	5727.176	11547	12109.43	9611.367	10358.82	8777.02	8294.033	8434.022	8345.177	8485.944	8117.782	8009.876	7208.389	12875.41	12770.81	13182.71	12107.56	15967.31	13264.71	10480.93	10930.07	6324.74	8254.885	7624.076	4219.915	4434.681	3661.7	7944.424	10512.12	7904.559	1923.005
CTGF_P693_R	CTGF	CCN2, NOV2, IGFBP8, MGC102839	425.6223	389.649	424.6736	416.3658	408.5299	417.0662	453.9754	389.3423	294.7195	246.3903	298.0019	264.2068	295.8456	299.6872	303.6861	362.4912	321.6641	388.2916	444.2619	310.4374	309.0615	291.8339	294.3148	280.2135	254.6821	269.1552	284.703	418.316	272.4707	491.6021	478.1053	426.195	551.9096	497.2344	404.4578	351.2031	372.8105	1734.587	3890.335	466.0622	386.1577	556.4608	433.5183	352.7927	1252.338	488.2308	370.9313
CTLA4_E176_R	CTLA4	CD152, CTLA-4	1078.955	1071.398	2863.753	2452.598	1624.484	4031.801	2284.383	1929.968	2436.419	2798.453	2115.427	2044.722	1728.74	1473.914	2261.35	480.6948	1102.026	2216.483	1625.39	6438.104	7476.162	6063.371	5258.698	6468.823	1146.631	1493.951	511.7031	585.3438	401.4896	1588.314	1414.54	1505.54	1450.198	1927.17	1798.934	1763.646	1403.009	4579.403	3868.335	2213.067	7785.051	2587.538	2182.257	4112.546	7393.127	1879.179	1843.001
CTLA4_P1128_F	CTLA4	CD152, CTLA-4	812.7431	891.0435	4039.123	3961.638	3623.864	2478.334	3587.947	2931.189	1578.066	1210.999	1262.816	1148.146	1112.179	1450.328	1248.97	608.7179	744.3173	3038.986	4242.405	1228.532	1567.009	1465.147	1411.387	1564.876	1171.678	1065.184	1838.032	1245.12	1157.604	6356.159	5035.355	7489.454	5852.625	9911.807	10237.38	7448.361	7012.993	5023.159	3986.682	7258.312	7118.269	8644.649	6930.281	4397.575	5539.26	3606.85	8568.064
CTNNA1_P185_R	CTNNA1	CAP102, FLJ36832	7234.389	6700.441	13409.9	13162.29	11180.93	11235.1	10867.14	11117.09	7750.932	7069.021	5960.721	5774.874	5981.586	6162.102	6984.983	4815.069	6275.682	10504.84	12610.39	8018.829	8334.371	7781.433	6510.547	7259.547	7043.707	6199.235	6107.54	5486.768	4490.768	11434.37	12130.16	11783.41	10893.15	14533.81	13354.91	10351.82	9633.445	11400.05	10177.6	11442.63	4787.809	11627.46	8493.223	10868.57	11196.39	12495.15	10787.24
CTNNA1_P382_R	CTNNA1	CAP102, FLJ36832	12832.87	10883.19	19286.01	19172.25	15295.82	18245.95	15495.79	15232.73	12760.28	11335.49	12560.34	10246.41	9652.2	9470.2	9833.183	11918.09	12664.96	15816.17	16624.56	12823.25	12875.52	12026.49	10312.97	11130.68	9859.405	9866.688	10217.96	8767.031	7862.126	22355.67	18643.63	17749.21	16686.32	22935.01	21574.55	15470.65	15198.4	15527.18	14162.56	15790.25	10154.48	17033.79	14566.35	15929.23	15421.56	19220.85	16709.79
CTNNB1_P757_F	CTNNB1	.	1849.968	1714.941	6723.761	7495.95	5354.948	6797.812	5086.182	4883.938	2779.084	3419.404	3996.115	2552.523	2993.853	2626.688	3225.973	1374.605	1596.066	5840.938	6047.943	3757.503	4620.869	2927.429	2555.434	2483.182	3068.622	3308.798	2982.083	3454.736	2205.076	7058.425	7186.109	6604.158	6287.402	6896.004	6390.216	5958.048	5666.854	4890.846	4393.78	5799.274	6070.969	5798.79	6049.676	4530.8	4698.536	6714.42	7558.868
CTSD_P726_F	CTSD	CPSD, MGC2311	1978.135	1422.48	5767.973	5513.219	4277.848	4186.023	4345.232	4388.513	1879.755	1963.276	2262.612	2252.202	1761.662	1718.102	1978.879	1065.755	1633.084	2459.955	4173.729	2756.666	2979.538	2489.598	1224.978	2187.405	1828.65	1569.003	2419.623	1723.046	1672.396	6431.168	4890.784	6144.049	3812.978	5288.429	6498.958	3953.021	4964.681	8293.418	8277.938	9126.106	7764.98	9459.722	7025.905	5968.432	6818.542	6182.614	9921.947
CTSH_E157_R	CTSH	CPSB, MGC1519, minichain, DKFZp686B24257	4693.865	4780.453	8378.997	7826.305	6897.252	6783.396	6280.712	5229.485	6491.97	5806.034	6255.87	6119.401	4654.746	5055.807	5580.084	3219.43	4222.333	5444.805	6402.289	6768.909	6456.453	6861.643	5284.038	6088.515	5031.928	5063.949	5016.694	5413.361	4423.701	9116.086	8519.238	8140.145	7617.279	8855.643	8674.299	5696.193	5386.054	6283.613	5843.777	7123.204	5952.507	5963.705	4792.371	6109.447	5212.828	9311.893	7185.204
CTSH_P238_F	CTSH	CPSB, MGC1519, minichain, DKFZp686B24257	6203.165	6765.494	12018.12	11003.4	10035.15	12332.47	10253.79	9019.46	8384.343	8279.522	9596.911	8521.602	7086.202	8053.694	7375.303	4689.842	5463.215	9395.955	11431.56	9285.602	9762.411	8333.789	6674.703	7136.623	6474.916	6674.502	7930.569	7410.992	5491.773	15350.39	12653.36	12316.29	11589.29	13699.18	12764.79	9307.936	9367.863	9791.142	8319.756	9888.182	9839.58	9980.068	9212.742	10215.78	8670.497	13902.27	11340.7
CTSL_P264_R	CTSL	MEP, CATL	3583.945	3140.84	7369.971	7359.221	6774.382	9479.278	5480.849	5564.604	3509.383	3368.326	4250.952	3741.54	3121.291	4127.664	3540.381	2781.986	2644.36	6747.016	6584.932	3753.342	4301.304	3317.829	2923.457	2766.39	3610.231	4144.83	3710.952	3411.301	3007.146	5161.179	6628.891	5148.559	8138.114	6938.897	7691.265	3983.467	4933.578	2445.275	834.8376	2293.135	1561.804	1921.849	1606.42	4043.371	5336.47	2723.931	885.5896
CTSL_P81_F	CTSL	MEP, CATL	4873.358	4779.302	8855.595	10482.08	7985.396	8095.894	7391.046	6025.419	5997.459	6709.263	7103.302	6144.875	5379.118	5758.093	5812.361	3134.34	4475.368	7465.277	7903.976	7592.331	7711.902	6285.156	5356.641	4644.708	6543.057	5968.985	5693.763	5074.144	4032.16	7005.243	9162.701	8368.55	7840.589	7882.102	9220.564	6864.523	5779.281	2582.233	739.9154	2810.424	1694.615	1538.802	1587.934	4114.204	4711.887	3646.624	735.793
CTTN_E29_R	CTTN	EMS1	2528.977	2082.873	4435.924	6244.778	7334.374	7696.38	6937.47	5929.502	2349.909	2517.16	2965.385	2663.26	1844.813	2800.566	2840.577	1409.21	1899.381	7738.322	7367.269	2565.547	3314.325	2485.791	2237.668	2392.153	1850.396	2305.839	1839.252	2165.096	2235.065	6478.135	6245.911	5151.857	3988.099	9100.365	9454.248	7407.041	5811.382	5630.918	4937.666	7080.323	6695.567	7875.408	6652.527	4775.446	7444.258	6733.573	4101.966
CXCL9_E268_R	CXCL9	CMK, MIG, Humig, SCYB9, crg-10	596.7888	507.124	1298.576	1326.273	843.9307	1079.191	981.853	762.4535	955.6463	921.8361	980.4418	851.2924	936.6038	849.4291	844.8428	413.0753	553.4286	658.5212	898.8502	1223.221	1137.162	1035.95	821.1292	809.1367	760.6734	797.7514	1305.021	812.5891	651.1409	1901.423	2235.535	4784.521	3394.99	4712.919	3018.255	5691.011	4231.875	1752.412	694.0076	1033.614	1119.192	4781.655	966.9422	2258.166	2065.492	1942.63	7796.222
CYP1A1_P382_F	CYP1A1	AHH, AHRR, CP11, CYP1, P1-450, P450-C, P450DX	5007.101	4907.145	9109.407	9705.737	7906.222	9324.187	7773.624	6939.038	5670.272	5919.115	6772.946	5593.827	5225.242	5832.123	6116.449	3659.171	3870.282	8423.358	8508.454	6529.303	6164.775	5632.043	4586.769	5382.846	4017.808	4863.486	5231.514	5750.043	4505.669	9683.041	9934.546	9651.102	8658.515	10943	10359.26	7419.884	7317.411	4982.783	7409.476	4032.322	8723.275	5401.118	6479.28	8269.249	6805.645	10528.63	5978.59
CYP1B1_E83_R	CYP1B1	CP1B, GLC3A	3432.697	3371.262	6949.363	8228.074	6724.37	8496.162	6025.505	5721.28	2771.165	2824.411	2975.874	2631.432	3296.292	3625.628	2817.031	2575.797	2702.186	6403.476	6662.219	2978.272	3252.5	2699.134	2428.298	2666.059	2383.922	2833.894	2367.917	2993.022	3002.372	6113.32	7231.412	7290.546	6392.986	8055.078	7473.507	5184.937	5159.897	1298.265	1000.901	1211.611	1028.559	1085.815	866.007	4772.563	5562.128	7489.636	2300.461
CYP1B1_P212_F	CYP1B1	CP1B, GLC3A	9015.31	7640.431	15703.89	16613.74	12882.57	12644.03	11606.85	11745.56	7598.54	7007.839	7924.373	6105.969	6159.143	6129.792	5595.235	6368.137	7425.256	12423.37	12970.31	8576.004	8839.545	7756.243	6957.981	7137.207	7053.625	7157.898	5592.933	6876.301	5187.213	13711.66	14294.26	13090.87	12399.06	17979.14	16983.73	12026.42	11437.04	6240.574	11297.9	5922.883	5945.576	9384.987	9679.957	11005.18	14738.76	14301.36	13235.82
CYP2E1_E53_R	CYP2E1	CPE1, CYP2E, P450-J, P450C2E	762.537	578.1478	1562.688	1575.344	1539.511	2294.439	1314.063	1232.949	858.5915	843.0015	804.5016	774.2582	610.0919	1021.109	768.472	472.6772	573.0012	1564.526	1832.735	777.6812	908.6365	678.9824	955.4792	823.9448	709.529	771.5226	595.2214	1080.929	550.0135	1098.561	1166.667	1952.012	1236.15	1779.808	1533.34	3762.375	1823.948	958.0625	631.1217	3460.602	1736.05	3252.527	790.5322	1531.642	3851.804	1732.358	910.8316
CYP2E1_P416_F	CYP2E1	CPE1, CYP2E, P450-J, P450C2E	497.8956	465.8492	928.8302	765.7063	906.3452	1559.844	822.1268	778.7399	432.9439	435.5505	407.81	346.8039	364.8699	390.9558	469.3666	417.7954	557.2405	871.1799	1227.218	415.0086	466.3285	417.8827	403.7133	509.2628	428.9539	374.2558	434.3336	370.0202	347.1939	1112.137	944.461	3192.358	803.14	2492.133	2070.229	3747.807	1257.603	5561.103	3229.293	5594.046	6916.041	1493.639	1418.77	701.6445	3797.855	1875.626	7406.268
DAB2_P35_F	DAB2	DOC2, DOC-2	6222.941	5863.456	11572.13	10732.72	10626.95	11347.75	9545.24	9238.62	8452.492	6788.837	8117.333	6697.595	6478.226	6258.487	6610.225	6668.541	5040.042	11265.6	10678.4	7594.121	8338.252	8683.629	6904.89	7690.885	7499.45	7228.713	5781.417	6429.52	4651.052	10386.84	11656.66	11044.96	10048.53	12115.13	11892.99	8360.148	8382.89	3498.351	2976.565	3077.761	4306.881	10563.61	2040.19	8176.992	9091.15	10603.26	5580.963
DAB2_P468_F	DAB2	DOC2, DOC-2	3744.924	3471.391	11407.32	12185.46	8764.043	10724.07	8404.781	8135.111	7226.371	6614.11	7642.156	5976.499	4851.303	4861.491	6052.504	2964.314	3517.197	9112.037	10631.77	6768.193	7726.568	6949.906	5373.437	7156.28	5500.042	5947.32	5334.622	5187.231	3867.942	7039.962	9743.642	9770.615	7410.068	11279.98	10724.65	8551.934	9119.806	3571.445	2656.457	2447.037	4854.021	5942.313	3095.214	9090.509	9261.516	7855.114	10041.99
DAB2IP_E18_R	DAB2IP	AIP1, AF9Q34, DIP1/2, KIAA1743	8552.095	7960.931	16251	14963.52	13155.51	14916.27	12596.49	12966.63	8256.309	8743.724	8341.577	7874.456	6534.452	6670.252	7500.975	6113.172	6549.119	12825.88	15808.73	9015.396	9676.233	10457.3	7871.355	8047.13	8461.034	8132.291	6842.497	5680.128	4900.672	16297.59	12770.5	12811.97	12820.63	17304.32	16804.09	13462.25	11943.04	13635.77	12909.88	13464.87	10513.11	14102.39	12470.41	15400.49	14350.45	14950.5	11863.29
DAB2IP_P671_F	DAB2IP	AIP1, AF9Q34, DIP1/2, KIAA1743	581.0696	461.4693	803.7716	538.726	852.761	703.5538	736.655	627.2394	509.1352	593.1469	508.9059	396.554	408.9238	478.4656	507.9096	418.2362	425.4385	741.6182	755.3992	561.7726	593.8147	545.3832	460.6744	460.1406	488.505	420.6802	384.2452	358.7566	304.8153	837.2097	1097.243	727.2095	672.625	900.2761	755.5514	508.9057	593.7367	692.459	639.5702	768.9853	611.8973	513.5025	406.9676	719.9016	502.4762	1244.192	412.7235
DAB2IP_P9_F	DAB2IP	AIP1, AF9Q34, DIP1/2, KIAA1743	5197.309	4861.116	9396.975	10217.89	8822.711	9738.215	8128.841	7856.375	6871.729	6213.683	5828.154	5350.888	5067.295	5573.427	5893.002	2970.296	5172.139	8454.316	8833.911	7282.279	7076.379	7376.185	5478.977	6381.92	6056.069	5631.334	5027.686	5141.305	4062.679	10317.45	9800.604	9003.074	8247.695	10366.02	9180.468	7323.499	7442.776	8865.547	7770.949	8555.58	7465.222	8808.164	6913.389	8492.115	8094.309	9903.893	8656.784
DAPK1_E46_R	DAPK1	DAPK, DKFZp781I035	5031.152	4811.682	10753.19	10895.99	9989.117	11839.26	8496.335	7175.429	6039.333	5735.694	7707.773	5838.103	6636.83	5245.094	5485.129	4176.223	4065.828	8863.826	9327.17	6937.167	6358.061	6226.152	4570.485	4822.876	5449.756	5839.405	5191.816	6033.988	4422.24	5861.842	8432.904	10288.95	4176.29	11598.08	8323.629	7942.936	7479.705	3566.161	2130.624	3236.488	2622.126	2696.883	2747.17	5008.904	6937.269	5349.554	1586.706
DAPK1_P10_F	DAPK1	DAPK, DKFZp781I035	9659.862	8025.087	14853.31	14078.17	11812.47	12852.71	11584.08	11483.57	10899.62	9089.323	10434.28	9377.411	7683.609	8077.538	7985.882	8453.042	9757.452	11990.22	13094.86	10623.11	10373.18	9850.626	9071.471	9968.649	9354.407	8891.522	6977.819	8483.322	5437.216	8550.447	11657.7	13719.1	9346.506	15789.82	14094.14	11090.14	9444.303	3092.904	1606.823	2944.539	2031.232	3543.625	1829.261	6809.001	9800.076	8582.479	1205.892
DAPK1_P345_R	DAPK1	DAPK, DKFZp781I035	4602.267	4071.383	11100.82	11276.52	10733.86	11856.87	8977.1	9506.988	7538.362	7085.959	7215.954	6000.9	5111.624	4296.821	5107.406	3739.563	4422.902	10029.4	10750.59	7370.299	7220.006	7097.402	5321.876	5932.894	6333.087	6004.685	4912.182	5092.772	3877.11	7678.707	10483.99	11343.52	10252.99	11411.71	11443.74	8343.414	8457.873	2722.613	650.5786	2448.436	1615.811	2127.85	1288.606	4883.707	4629.782	2944.116	527.8133
DBC1_E204_F	DBC1	FAM5A, DBCCR1	4309.803	5385.163	8374.342	7924.073	7367.4	8646.852	6632.053	6335.515	5804.685	5695.953	5878.021	4477.862	3660.173	3840.997	4123.596	3573.3	3706.215	6891.539	7906.947	5790.64	6091.97	5795.595	4757.188	6226.777	5343.661	4290.889	3145.431	4279.63	2829.181	3873.203	5420.884	7330.081	4033.206	6112.375	5332.732	6210.253	4220.06	2308.609	722.2917	2043.893	1507.225	2382.364	1542.244	3592.334	2040.794	2867.833	1770.978
DBC1_P351_R	DBC1	FAM5A, DBCCR1	9670.515	8404.737	13923.91	14633.87	11822.85	11305.63	10616.35	10761.78	8036.852	6506.271	8140.42	7516.13	5668.967	6306.805	6535.526	7849.188	8095.369	11604.24	12848.39	7739.865	7909.17	7751.937	6830.917	7804.704	7133.94	5522.768	3014.342	4837.203	3102.69	4204.305	7466.296	10616.92	4570.299	11359.88	12685.5	8434.918	8994.195	3426.029	1021.411	4774.278	2564.687	3328.583	2526.175	7853.266	1818.415	6440.161	801.8154
DCC_E53_R	DCC	CRC18, CRCR1	3966.38	3734.341	9855.813	11780.85	8685.653	7836.975	7795.528	6928.856	5668.012	6420.863	6598.784	6047.858	4780.089	6319.283	5799.31	2352.893	3899.23	7655.417	8119.868	6106.383	7297.036	5518.901	4813.787	5317.057	5468.43	6047.929	4601.448	5939.54	4101.065	4611.185	5347.404	9095.424	2895.763	9870.639	7539.979	5389.01	5588.893	2632.098	1952.956	1752.381	2887.066	4542	2005.323	4898.191	4348.147	5506.946	1054.509
DCC_P177_F	DCC	CRC18, CRCR1	8626.581	8736.158	13980.98	13508.01	10812.42	11758.43	10956.36	11604.83	7253.484	7281.135	7057.734	6790.133	6318.112	6101.597	6902.672	6935.723	7534.475	11235.52	12113.75	6984.19	8078.991	7438.632	7284.536	7136.587	6705.702	6174.968	5557.095	6099.232	4675.398	7922.892	9001.278	10035.78	12006.57	14659.45	14308.78	10035.62	10112.67	8012.195	6961.59	3119.194	2490.025	4978.765	1756.034	10606.44	7956.686	8360.358	7305.158
DCC_P471_R	DCC	CRC18, CRCR1	7601.218	7479.919	12312.22	12335.5	10638.5	11697.13	10312.59	9989.267	7395.279	6488.434	6846.685	6127.595	5644.561	6094.102	6417.367	5983.532	6968.652	11078.96	12619.28	7646.39	8490.104	6882.661	7343.704	7230.911	6732.627	5714.453	4535.757	6044.656	3846.31	5789.491	8054.607	9863.17	11574.96	12800.62	11214.25	8880.648	8642.996	1647.752	3885.66	1160.241	1580.482	1772.987	4411.577	5261.758	2857.867	5556.7	5847.294
DCN_P1320_R	DCN	PG40, PGII, PGS2, DSPG2, SLRR1B	564.837	582.6434	736.1615	936.0932	901.9264	817.3759	581.5062	576.3986	441.3658	343.1678	432.6303	363.7431	367.7353	379.952	378.4119	468.022	432.3266	458.5893	578.5264	404.794	415.201	381.5971	354.2724	461.927	327.6054	326.0698	344.2033	623.0339	276.6724	627.7319	666.3101	1162.567	950.5479	1577.665	1487.299	2035.06	1075.495	1515.061	357.0443	659.4849	760.3556	1821.284	594.7824	714.8517	6446.783	1096.986	597.9373
DDB2_P407_F	DDB2	.	3264.543	4539.853	15299.47	17895.23	10648.98	11217.33	11148.76	9532.64	5449.958	5606.96	7715.754	6881.673	5815.092	6141.647	5642.254	3897.525	4322.526	10609.6	12670.81	6016.836	8123.541	4944.517	3741.614	4539.186	3550.477	4653.235	5351.875	3924.295	4836.143	18002.34	17013.89	14671.54	16094.47	18977.03	15924.89	11931.06	15409.92	15748.04	14548.93	14870.64	14477.91	16477.96	14650.41	13378.5	14604	13890.92	15936.12
DDB2_P613_R	DDB2	.	3159.813	4752.966	11005.76	10895.24	10336.52	11386.11	10012.43	8633.519	6335.106	7547.966	8211.399	5612.083	4713.123	4791.851	6118.315	3825.712	4273.379	10162.12	10492.79	5627.571	7347.311	5509.109	3957.817	5378.708	4429.331	5655.967	5311.125	4639.61	4559.306	11126.99	9370.942	11768.92	10396.08	13259.18	11110.86	4620.989	9333.238	11375.58	9319.825	11121	8490.477	5505.63	9024.324	8953.891	9080.403	8330.391	10640.07
DDIT3_P1313_R	DDIT3	CHOP, CEBPZ, CHOP10, GADD153, MGC4154	2463.011	2005.675	5571.731	5842.928	6140.167	5808.974	3867.027	3985.186	1560.87	1229.501	2241.149	1514.633	1486.94	1815.828	1690.575	1248.973	1973.897	3026.654	4572.111	1713.52	1831.621	1763.459	1481.573	1915.259	1538.781	1435.404	2370.135	1896.844	1526.917	8412.545	4565.652	2455.776	3368.242	4219.084	7804.765	1228.137	3218.8	9639.219	11004.11	10980.98	9635.811	12018.93	8962.613	6646.244	9250.523	6823.577	9907.434
DDR1_E23_R	DDR1	CAK, DDR, NEP, PTK3, RTK6, TRKE, CD167, EDDR1, MCK10, NTRK4, PTK3A	5695.54	5584.257	10788.84	11955.72	10899.16	11545.72	10972.27	9111.828	7113.712	6664.733	8373.18	6257.798	5557.396	7140.151	7290.333	3659.28	4443.145	10552.05	10820.84	7630.845	8580.312	7618.916	6240.176	6732.864	6122.943	6089.845	6880.615	7091.95	5350.668	14081.64	12052.18	11634.55	11552.51	13525.79	11827.18	8594.156	8945.119	10050.95	8884.792	9120.304	8808.702	10384.07	10836.75	8746.342	12854.11	12417.85	10529.2
DDR1_P332_R	DDR1	CAK, DDR, NEP, PTK3, RTK6, TRKE, CD167, EDDR1, MCK10, NTRK4, PTK3A	867.6111	842.5905	2068.326	1786.645	1664.681	2781.888	2271.902	2067.994	1340.262	1239.342	946.5803	1045.488	605.5983	1076.1	1258.189	521.6012	1121.379	1146.698	2997.681	468.6328	631.4505	481.5223	658.5524	611.3868	3947.001	3007.097	4920.764	3337.558	3512.839	14129.2	12680.03	10947.31	10653.89	11879.45	10688.81	9612.034	8894.727	8066.943	9071.014	8979.781	8028.574	9315.474	10185.12	5359.05	13370.64	8091.714	9908.717
DDR2_E331_F	DDR2	TKT, NTRKR3, TYRO10	455.2607	432.4018	656.7394	475.8019	472.0652	518.2484	433.9393	534.7592	403.8886	371.2476	444.6482	442.6058	380.5397	519.8049	424.4086	365.1799	393.7472	394.2987	474.3279	400.4553	424.4277	371.3265	355.7096	401.7972	379.0559	340.6791	386.0746	653.1777	395.8109	635.4717	720.3311	598.6651	613.5137	609.7596	1708.979	378.4443	507.5694	1716.756	2904.407	506.4647	3550.029	4491.327	1740.222	1232.387	6429.996	1631.111	479.1981
DDR2_P743_R	DDR2	TKT, NTRKR3, TYRO10	689.3256	779.5565	2111.971	2251.133	1699.002	1679.276	1537.79	1387.053	719.104	641.795	702.2607	688.6741	689.7592	697.3142	643.3343	569.4539	732.201	1012.977	1454.517	733.577	707.6868	846.3234	623.9459	788.9666	668.5055	494.2117	773.2901	614.1181	457.0425	1401.758	1151.641	3667.23	2581.793	5264.406	3762.481	2550.386	2591.224	3469.458	7718.37	4974.281	7333.122	9073.396	6998.44	2299.613	6694.737	3217.681	5810.869
DES_E228_R	DES	CSM1, CSM2, CMD1I, FLJ12025, FLJ39719, FLJ41013, FLJ41793	7895.316	6820.92	12318.84	12285.92	10566.84	10647.67	9591.13	8524.082	11202.02	10253.99	12718.38	11516.17	8900.801	9474.066	9446.17	5492.701	6193.105	9509.727	10469.11	10846.7	13569.9	10633.63	8564.422	9341.462	8477.764	8616.602	7631.904	9637.505	6896.189	9444.962	10208.58	11565.59	10483.26	13017.92	10196.39	9324.007	8858.595	4613.591	8207.803	6685.481	4099.781	4360.863	3558.857	8696.027	7583.911	9478.457	2333.527
DES_P1006_R	DES	CSM1, CSM2, CMD1I, FLJ12025, FLJ39719, FLJ41013, FLJ41793	652.1182	559.6921	3492.032	3953.478	3280.232	3122.444	2974.078	2862.266	574.9283	524.3318	573.7899	567.9233	608.1504	575.892	592.9037	400.941	633.5344	2443.621	3285.406	790.8732	754.2831	810.1384	596.8735	801.5079	598.8284	548.8513	1100.424	713.1286	583.4299	5640.228	3388.773	10791.49	11491.67	12135.43	11121.36	9880.33	8727.308	8965.058	9565.543	9269.984	8683.369	12341.65	8995.285	7949.988	8706.717	3909.98	11769.37
DHCR24_P406_R	DHCR24	KIAA0018, SELADIN1, Nbla03646, seladin-1	7882.305	7766.899	14879.42	16377.13	13285.14	14930.11	12741.84	13020.88	11427.09	9903	12910.87	9125.678	8349.076	8509.164	7858.294	9014.472	10710.93	13284.84	14614.05	12123.7	11990.15	12040.56	8933.094	10648.66	9585.545	9127.5	9195.679	8669.402	7011.092	19927.29	17254.43	14827.12	15035.12	18616.13	16885.73	12357.72	12175.05	14569.47	11143.7	2888.149	12038.5	14049.27	9127.258	10473.97	11152.24	14077.29	10224.62
DHCR24_P652_R	DHCR24	KIAA0018, SELADIN1, Nbla03646, seladin-1	1660.775	1833.005	6184.57	6549.566	6350.489	5198.042	5208.33	4349.047	2158.169	2048.36	2851.685	2352.237	2247.436	3022.011	2549.242	1200.572	1410.245	4431.824	5179.115	2617.637	2430.577	2001.226	1645.486	1937.816	2370.754	2093.019	3250.543	2799.567	1964.387	7258.891	5019.853	6562.098	6479.496	8256.427	7120.531	6528.32	6042.576	6495.205	7546.145	7638.362	6815.954	8644.084	6789.527	4650.472	7038.104	4861.499	9211.543
DIO3_E230_R	DIO3	D3, 5DIII, TXDI3, DIOIII	3500.516	2984.959	6038.601	6017.228	5904.291	6859.677	5593.928	5011.875	2332.545	2065.368	3055.3	2044.509	2029.76	2271.209	1922.151	3952.506	2585.846	5129.958	6831.182	2665.161	2833.152	2956.798	2054.625	2980.965	2354.642	1750.175	1803.394	1913.181	1499.129	2577.946	3392.631	5111.072	1106.871	6399.794	9463.84	2928.71	3891.052	2451.495	715.2684	2003.713	2361.584	1924.412	1438.519	4457.637	7399.989	1415.984	1465.409
DIO3_P674_F	DIO3	D3, 5DIII, TXDI3, DIOIII	6736.958	6709.3	13001.88	11137.02	11617.06	10866.38	11133.38	10582.35	6945.744	5758.647	6504.911	4737.656	4808.705	5452.804	5819.063	6340.178	6103.861	10662.93	11376.44	6876.109	7111.023	7735.136	5803.63	6205.641	5414.183	5737.521	4390.956	4306.188	3766.917	6148.952	9911.223	9986.025	8302.216	12769.01	8379.126	4216.452	8560.82	4260.75	1339.115	3726.216	3616.459	2556.592	2125.398	8238.79	9340.025	4471.316	2282.532
DIO3_P90_F	DIO3	D3, 5DIII, TXDI3, DIOIII	7543.807	6674.417	16123.88	16179.98	13078.69	13358.3	14442.54	12378.02	6469.43	5395.833	5797.845	5068.271	5071.891	4085.823	5029.345	7432.419	5742.585	13797.35	15034.68	6179.896	6092.465	6127.892	5194.653	5566.551	5369.399	4999.179	4075.631	4946.631	3470.87	8859.922	10269.83	12246.75	9488.413	17391.04	17040.86	9704.729	10055.26	6249.11	4519.796	6263.041	5752.335	6563.654	5332.623	9458.779	12010.29	6020.129	7043.913
DIRAS3_E55_R	DIRAS3	ARHI, NOEY2	987.2496	860.7932	2107.316	2662.3	2040.403	2486.112	1993.692	1768.57	866.2405	871.9253	1041.732	958.2764	963.3763	993.4389	822.9048	935.7543	782.8218	1706.033	1780.366	833.5667	996.6809	819.6353	752.4992	953.9708	821.9667	772.1481	828.3556	970.0397	728.7131	1271.737	1389.412	1654.336	2318.251	2413.186	2076.763	824.0796	2475.796	825.3184	483.4716	809.0254	1028.86	900.6814	767.6824	988.6498	3606.366	1175.868	561.8917
DIRAS3_P745_F	DIRAS3	ARHI, NOEY2	1487.717	1809.741	4642.283	5971.707	5549.283	4802.124	4272.743	3543.48	2332.079	1974.17	2114.981	2143.72	2448.522	2389.304	2382.251	1353.075	1655.122	4739.204	4735.89	2242.365	3270.252	2226.024	1635.748	1662.39	1598.104	2468.221	2259.059	1713.482	1931.076	2814.625	3524.763	3956.782	3083.546	6388.142	7152.079	5318.479	7951.921	1872.038	934.1326	2395.134	2332.301	7409.099	1623.731	4167.266	7050.377	2891.191	1056.746
DKFZP564O0823_E45_F	DKFZP564O0823	.	5742.675	5155.126	11459.93	12217.9	10084.1	10426.12	9569.801	8514.562	8937.423	8278.738	8530.322	6660.668	7433.642	7731.307	7723.396	4805.292	6421.569	9354.076	11347.55	9278.271	9841.763	8757.835	8318.609	8779.426	8560.721	8653.164	7811.766	8578.94	6273.896	14411.17	13022.68	10196.69	10439.27	12711.05	12149.23	8836.261	7371.927	9133.177	8731.295	9700.06	7972.938	10368.43	9297.332	8221.177	8274.082	11208.92	1290.059
DKFZP564O0823_P386_F	DKFZP564O0823	.	736.155	586.0101	876.4755	1053.449	886.2061	880.2965	804.5739	638.7501	745.1335	837.3594	1077.059	765.9878	990.9786	1030.789	939.4779	513.4373	603.4796	726.8691	874.7026	992.1668	808.3339	917.4201	729.7026	726.5711	693.0695	638.209	797.989	1013.956	624.6251	1110.306	1148.536	970.4783	1214.913	1632.832	668.806	953.1754	660.7664	1270.093	1267.93	1574.726	1428.931	1850.603	1600.652	872.764	1089.509	1443.602	403.362
DLC1_E276_F	DLC1	HP, ARHGAP7, STARD12, FLJ21120, p122-RhoGAP	4147.993	2869.86	9484.336	12172.99	8573.847	8982.581	8241.091	6333.956	4537.732	5429.415	6254.469	5035.297	4574.269	5768.246	6284.244	2760.56	3440.43	9105.324	8903.241	6788.877	7994.693	4008.444	4821.48	5532.437	5125.185	4907.646	4330.446	5449.032	4043.731	5484.48	6757.67	10661.15	8791.85	12321.84	11563.63	8513.932	8669.041	7482.742	5215.636	2834.261	2601.713	10002.15	2571.544	5554.761	7461.483	7549.526	2478.499
DLC1_P695_F	DLC1	HP, ARHGAP7, STARD12, FLJ21120, p122-RhoGAP	1687.591	1679.984	6005.548	4790.885	2983.821	3331.489	3436.013	3610.371	1294.495	1431.131	1834.622	1861.38	1581.999	1721.866	1395.674	1061.135	1836.225	2655.283	4212.313	2027.85	3542.903	1839.112	2293.871	1601.187	1631.064	2204.259	2509.292	1949.485	1738.561	7240.306	7504.989	10377.11	10197.21	11646.64	10245.93	8456.371	6698.651	7239.848	3280.063	5594.137	6347.773	9602.347	6408.053	5409.656	6926.579	5162.496	9707.396
DLC1_P88_R	DLC1	HP, ARHGAP7, STARD12, FLJ21120, p122-RhoGAP	1220.554	1222.189	5989.75	5550.788	4418.039	6037.178	4039.346	3993.45	2077.758	2081.147	2466.708	2579.672	1802.911	2116.713	2432.88	1223.809	1434.056	3865.036	4750.257	2698.138	4086.177	2155.251	2664.365	2371.205	1991.776	2737.666	1964.89	2337.75	1605.075	7182.037	6061.625	7526.685	5495.126	7340.747	7126.277	5783.721	4170.769	4912.791	4600.965	4505.811	2572.335	5633.948	2128.859	3494.223	4964.779	4913.37	5329.436
DLK1_E227_R	DLK1	FA1, ZOG, pG2, PREF1, Pref-1	7841.94	7462.408	13750.42	12330.35	11327.62	12067.71	11897.76	10212.01	7306.929	6631.809	7717.881	6398.107	5654.297	5921.297	5923.725	5783.631	7228.276	11112.63	13001.39	6583.562	7900.662	7452.792	6115.901	6872.267	5369.717	5935.619	3656.395	4196.213	4235.477	5860.589	9629.758	11953.12	9245.528	15280.54	13415.41	9889.521	9556.455	2755.542	831.4514	2765.026	1727.442	2531.977	1517.728	6132.398	9000.227	3644.593	2091.627
DLL1_P386_F	DLL1	DELTA1	4773.512	5339.052	10173.81	10995.82	9674.021	9675.207	9216.009	7986.841	6798.641	6510.674	7304.826	6415.038	5539.435	5629.524	5728.425	3746.289	5554.159	9907.666	10416.14	7453.527	7631.502	7443.194	5239.115	6327.507	5626.043	5679.53	5985.851	6253.382	4269.703	12448.33	11345.4	10112.08	9189.337	10636.43	10263.78	7959.414	7467.895	9571.283	5655.998	10382.87	9648.846	10807.38	9474.955	10234.83	7936.846	14940.29	9541.426
DLL1_P832_F	DLL1	DELTA1	1934.464	1727.017	3231.13	3866.463	3623.632	4197.548	2594.68	2677.445	1646.213	1586.114	1918.628	2072.096	1942.426	2457.704	1919.724	992.0884	1483.216	3434.358	3254.808	2178.753	2068.178	1662.143	1271.432	1531.359	1417.154	1644.738	1729.198	2011.564	2002.634	3966.198	3797.549	3511.26	2926.568	4053.868	3910.402	2681.056	2360.034	2747.559	1783.059	3140.845	2954.832	2773.072	2935.127	3102.285	2242.03	5073.958	2974.286
DMP1_E194_F	DMP1	.	520.8828	469.0989	1436.614	1337.557	1214.727	1468.852	1231.686	1112.55	359.844	301.9039	332.8168	304.6373	287.5829	342.6425	393.0687	374.7875	425.9295	1173.595	1182.899	360.6886	383.3238	328.7875	311.6096	379.3958	345.25	322.7477	419.0987	372.718	327.5703	1839.662	1382.586	1616.158	2393.871	2436.162	2660.348	2020.395	1947.452	2319.904	1599.805	3614.428	3318.008	5100.521	3147.441	1698.095	2106	1308.025	2232.644
DMP1_P134_F	DMP1	.	1427.519	1112.073	1848.622	1542.791	1627.99	2308.728	1655.328	1544.609	2094.913	1763.008	1966.698	1609.468	1585.488	1736.68	1572.758	1024.1	848.7884	1122.705	1317.274	1826.774	1909.984	1876.194	1338.507	1341.807	1483.871	1325.878	1828.182	1170.797	1217.591	4138.48	2829.168	1542.828	7379.227	3870.368	3282.412	2448.93	2080.408	5378.283	6910.82	6991.073	6464.342	7764.28	9024.235	3131.916	5622.542	4643.688	6788.344
DNAJC15_E26_R	DNAJC15	MCJ, HSD18, DNAJD1	8396.632	9494.399	19315.54	19222.07	15378.02	14527.92	12726.16	13916.23	7935.558	5978.553	7665.151	6975.496	6386.027	6771.07	6650.661	7759.308	7674.685	15080.85	17840.29	6083.637	6832.478	8389.079	8300.006	8883.559	6800.807	6289.939	7744.205	7437.724	5751.133	18185.57	15086.03	11437.88	15023.99	22859.08	21190.86	15987.67	14358.91	15137.67	13266.1	16495.78	12923.71	16357.34	16783.12	13024.67	17239.82	14617.04	11396.35
DNAJC15_P65_F	DNAJC15	MCJ, HSD18, DNAJD1	674.2614	657.3917	860.1095	1124.233	822.3898	1082.152	821.0441	856.9774	562.7789	563.5754	652.3762	595.7592	507.019	668.0657	579.738	448.7434	631.7545	723.8775	1111.975	422.5547	510.9741	435.8791	473.0499	569.5693	662.4999	582.9323	981.2659	929.9161	743.1686	4524.622	4833.465	1327.644	4100.724	4796.599	2180.245	3382.14	1986.432	4379.806	4410.077	4700	4121.923	6246.715	5432.646	1714.706	4650.239	3204.494	3062.721
DNMT1_P100_R	DNMT1	DNMT, MCMT, CXXC9, MGC104992	6505.455	6110.626	12780.95	11565.16	12167.21	13195.42	10328.52	10641.67	9617.574	7235.011	9484.979	7753.992	6951.781	7237.916	7265.512	5758.177	6437.499	9472.019	12401.31	8823.476	9745.998	9266.948	7378.489	8501.269	7291.173	6703.913	7263.46	6571.05	5036.092	13445.91	13298.78	12714.47	11909.68	14615.55	13451.43	10069.62	10106.57	11857.03	9649.189	12038.81	10193.02	11435.63	8029.216	9890.321	8965.087	13807.34	11911.12
DNMT2_P199_F	DNMT2	PuMet, M.HsaIIP	1059.708	836.8702	2099.896	1794.217	1789.397	1663.153	1475.492	1414.15	1897.33	1471.677	1783.134	1546.531	1408.529	1525.363	1169.527	741.9774	794.9151	1621.963	1932.846	1888.077	2234.823	1829.893	1503.357	1289.314	1300.941	1395.542	1293.355	1400.263	1153.854	1957.478	1655.336	3344.812	1145.052	2886.381	1722.99	2906.307	2020.065	1860.324	5954.379	3261.135	5829.67	4305.659	1095.391	1862.352	5174.563	3012.499	8987.881
DNMT3B_P352_R	DNMT3B	ICF, M.HsaIIIB	3733.147	2790.548	9191.587	9452.057	7688.973	8198.651	6236.82	6575.41	4060.208	3095.761	3626.251	3105.982	3057.858	2878.119	3383.13	2393.04	3157.266	6746.014	8302.657	3474.853	4004.152	4244.385	4050.429	3986.524	3093.971	2609.582	3666.882	2997.061	2762.75	10175.1	9116.361	9012.67	8290.195	9936.576	9880.977	6599.12	6449.338	7929.772	6331.177	6943.023	6540.928	7955.738	7449.879	7586.255	7221.379	8972.775	7975.033
DSC2_E90_F	DSC2	DG2, DSC3, CDHF2, DGII/III, DKFZp686I11137	3434.314	3293.745	9049.158	10380.32	8923.763	9082.405	8373.964	7280.734	4436.622	4067.752	5002.463	3798.54	2918.435	4399.227	4355.948	3654.669	2996.572	8592.188	9305.453	4910.256	5657.735	3613.282	3487.682	3830.547	3815.647	4178.459	2693.971	4313.15	2851.756	4566.708	6083.331	7786.251	3064.608	10442.03	8858.584	2929.245	6479.534	1886.175	1282.363	2163.027	1688.29	1968.237	2000.253	3376.124	7492.407	3714.266	1098.513
DSC2_P407_R	DSC2	DG2, DSC3, CDHF2, DGII/III, DKFZp686I11137	473.602	447.3124	678.4322	719.2391	627.8705	621.1688	549.3127	670.8491	303.9404	308.523	358.3508	313.9438	293.6123	376.6766	368.212	436.5742	435.0086	534.0912	760.539	344.587	413.2213	318.114	337.8057	335.0121	324.2278	308.9818	320.1846	438.4445	340.3533	682.1034	654.5867	1074.297	699.1238	902.998	956.7491	861.2168	600.6904	2526.937	1371.202	1721.853	1597.761	2434.19	756.7504	747.7581	2753.629	1201.449	646.2145
DSG1_E292_F	DSG1	DG1, DSG, CDHF4	1622.653	1290.856	1295.153	972.7934	1500.975	2696.518	1276.952	1030.642	2804.083	2487.361	2973.419	2608.916	2431.446	2491.394	2172.136	709.2142	1049.743	1244.743	1177.282	2404.095	2574.653	2679.625	2044.285	2379.327	1849.629	1735.594	1896.057	1737.963	1828.139	2560.561	2807.934	3739.472	3058.13	2571.564	2356.028	2418.366	1601.092	2806.665	2752.754	3411.649	3162.273	4861.007	3127.755	1595.341	3402.362	3712.914	8112.742
DSG1_P159_R	DSG1	DG1, DSG, CDHF4	957.2739	1056.258	3480.318	3141.073	2361.407	2090.446	2312.172	1834.941	981.3354	827.4566	937.2076	951.847	907.5585	979.0485	960.8432	674.1027	1068.633	1556.402	3170.339	1189.485	1151.729	1205.146	1119.799	1062.436	843.7841	921.9849	1325.336	1644.959	909.6261	3956.412	2293.312	5776.996	7732.128	9339.524	8390.916	6651.935	4847.817	10026.83	6451.783	8435.785	8991.597	15407.13	8981.217	5542.458	9595.362	6122.245	9784.307
DSP_P36_F	DSP	DPI, DPII	8254.741	7085.909	13662.52	13838.38	10443.49	11822.89	10529.7	10010.24	10042.7	9777.718	10365.18	8531.852	8215.948	7499.41	9021.85	7348.336	8229.7	10992.99	12631.06	10928.91	10221.63	9914.01	8348.422	9848.107	8966.225	8857.05	9028.364	7693.399	6179.672	14584.08	12597.32	13003.65	11217.71	14158.76	14615.46	10264.87	9470.813	10938.67	9233.188	11039.62	10254.04	11607.47	10130.44	9573.979	10604.83	14314.96	11274.71
DSP_P440_R	DSP	DPI, DPII	6385.075	5243.409	14029.89	15100.99	10638.72	10741.75	10212.27	9331.009	5570.767	7115.529	6346.037	6162.208	5039.742	5753.319	6388.9	3125.727	5518.522	10347.23	11754.48	7474.295	8068.268	7078.966	6350.741	7609.755	6050.861	6540.003	5466.47	5814.728	5218.457	9875.715	10321.29	11606.71	10272.92	15141.72	13959.81	10362.95	10181.39	11444.22	9031.806	12060.38	10004.91	12089.38	12205.27	9992.879	10196.88	10243.66	10377.42
DST_E31_F	DST	BPA, BP240, BPAG1, MACF2, CATX-15, KIAA0465, KIAA1470	8909.907	10649.63	18912.56	21518.15	15082.37	17488.04	15272.66	14350.66	11659.53	11412.94	11753.97	8727.342	9734.668	10415.89	9709.897	12728.03	10876.36	15397.65	16864.02	13800.18	13884.73	11005.5	11078.16	11101.98	11354.21	11550.84	9961.045	11435.04	7358.654	20438.71	20631.9	18301.57	15965.87	21629.11	20645.54	13849.48	13898.15	6900.039	11332.86	3052.453	6237.126	2916.698	1861.412	12287.39	17059.93	21126.19	10150.66
DST_P262_R	DST	BPA, BP240, BPAG1, MACF2, CATX-15, KIAA0465, KIAA1470	7691.897	6683.699	14407.56	14050.24	12116.43	15920.12	10891.18	10610.29	10352.06	9865.834	11231.41	10111.46	9088.934	9972.322	8533.375	6206.493	7493.252	13453.71	14068.81	11403.52	13289.23	11579.84	9562.218	10368.31	9756.41	11204.5	9283.765	10006.88	8886.127	17453.06	15089.1	14648.48	13474.38	17696.72	16064.11	10976.99	11603.89	7435.98	11028.77	5266.453	6772.856	3539.49	3363.377	11026.81	12985.47	14627.86	13372.83
DUSP4_E61_F	DUSP4	TYP, HVH2, MKP2, MKP-2	4591.168	5333.849	10330.19	9950.021	9510.313	9598.51	8143.345	8526.921	6948.61	6501.259	8460.724	6363.129	5880.118	6010.053	6482.472	3441.589	4505.698	9427.743	9516.015	8155.873	8424.782	7591.437	4911.295	5807.784	6609.975	6023.929	5954.965	5581.863	4513.545	10302.78	10034.96	9392.58	8502.84	10931.47	10743	7509.811	7478.165	8685.195	6909.825	8165.065	7519.182	8135.789	7759.568	8053.174	7176.873	9408.605	8994.889
DUSP4_P925_R	DUSP4	TYP, HVH2, MKP2, MKP-2	10392.09	8839.674	18971.08	19695.48	16363.83	15799.91	15029.04	13115.25	13869.88	10565.83	12147.6	8593.327	10013.08	9196.055	7591.033	11182.09	11093.79	15432.75	18587.52	12999.27	14602.26	13068.88	10884.84	11626.55	9795.066	9540.99	11012.25	9888.29	7776.444	19848.08	17695.17	17233.27	15385.66	21302.87	19234.57	14106.7	11714.41	17554.89	15190.08	16286.73	13912.86	3879.518	13256.95	16183.69	12981.01	16145.91	17455.7
E2F3_P840_R	E2F3	E2F-3, KIAA0075, MGC104598, DKFZp686C18211	5985	5867.647	12051.35	12766.96	11131.47	10498.52	9876.861	9075.654	9241.832	9378.911	10412	7957.651	8557.381	7131.489	9434.394	4140.266	6055.18	9882.081	11391.49	10413.44	10912.94	9420.852	7979.117	8746.744	7902.72	7149.542	8082.125	7198.44	6274.65	11665.08	12290.09	10001.36	5572.902	11370.95	12332.25	8664.029	10256.41	12277.64	8891.685	10983.75	9585.726	9908.863	9616.5	10302.45	8563.248	10201.93	11477.66
E2F5_P516_R	E2F5	E2F-5	1970.042	2239.211	5535.004	4964.87	4441.95	5877.309	5202.752	4229.255	2666.162	3614.84	4613.704	3570.75	3610.464	4255.611	4628.2	1197.023	1968.3	4069.056	4808.568	4387.543	5335.137	3649.014	3408.308	4064.284	3486.215	3982.711	5085.107	4757.98	4440.11	8346.38	8366.676	8171.587	7433.076	6745.252	7679.267	5760.713	5067.202	6583.887	3377.828	7118.761	5863.705	8166.409	5950.349	4437.548	3700.005	7327.008	6867.807
EDN1_E50_R	EDN1	ET1	3727.795	3832.366	9396.549	10980.47	9289.642	9859.52	8684.352	8462.521	3183.825	4108.017	2459.553	3102.796	1559.768	4141.515	4820.223	2350.5	3562.37	9875.455	9171.639	5226.784	6538.458	3810.69	5063.056	4338.746	4519.408	3798.183	2251.429	3121.217	2383.073	10032.3	9895.688	10280.4	9674.132	11921.81	11554.48	8703.488	8098.633	9378.051	7619.372	9716.96	8733.153	10088.97	9695.497	7449.181	8323.661	8387.7	10392.76
EDN1_P39_R	EDN1	ET1	9335.223	7457.089	12729.41	14406.44	11123.45	10797.88	9880.809	7828.486	11380.71	9125.897	10388.77	8579.495	7878.468	7710.946	9024.665	7052.467	8242.809	11092.37	12629.17	10271.64	11709.1	9964.482	9738.777	12077.78	9104.041	9640.375	9652.197	9317.391	6454.031	16287.39	14093.83	12491.6	12579.63	14492.15	13737.34	9282.638	8745.625	11793.33	9210.303	11807.09	9506.785	12510.67	11953.78	8562.629	10344.89	14895.42	11454.54
EDNRB_P148_R	EDNRB	ETB, ETRB, HSCR, ABCDS, HSCR2	526.9886	430.578	646.8336	793.7821	634.3334	643.6857	582.1036	479.5629	628.0914	502.8086	581.2162	445.8207	476.7273	421.2018	531.429	387.6631	347.9066	436.2289	553.714	497.346	516.1362	557.1003	428.3496	539.1323	410.765	401.7519	413.2795	370.413	356.7377	813.1344	760.9801	1120.044	1019.216	1642.084	1361.298	1839.729	1437.785	1178.932	2059.598	867.991	2384.752	1775.19	1354.458	988.6475	2260.244	1417.867	1434.493
EDNRB_P709_R	EDNRB	ETB, ETRB, HSCR, ABCDS, HSCR2	441.8352	470.9789	898.9913	655.7377	540.7283	669.2628	600.3231	477.4622	489.4824	515.1869	553.2177	551.4205	570.1013	512.2678	489.0232	367.5309	430.8572	366.7109	618.2968	552.2915	599.3113	629.7834	531.9135	469.5552	497.7741	689.4905	1270.862	884.1182	598.1442	2393.094	1459.177	3599.261	3431.766	3455.523	3329.907	4615.819	2513.695	5419.607	5402.961	6629.146	4940.294	6823.564	4778.562	1518.943	4854.38	3315.75	4562.267
EFNA1_P591_R	EFNA1	B61, EFL1, ECKLG, EPLG1, LERK1, TNFAIP4	6804.706	6191.615	10769.48	12334.09	8704.046	10158.01	8802.987	8605.891	7886.773	7374.418	10617.29	8108.389	6697.152	7676.199	7632.459	4507.649	5052.75	9178.865	9718.873	8273.448	8206.896	8185.255	5798.531	6531.001	6312.349	6607.307	7416.894	6872.185	5536.759	12223.66	11133.23	10769.29	8973.421	11359.68	10169.75	8198.727	7645.269	10159.12	7832.481	9385.936	1224.983	10394.98	7740.922	9253.629	10225.39	12346.38	8127.195
EFNA1_P7_F	EFNA1	B61, EFL1, ECKLG, EPLG1, LERK1, TNFAIP4	8199.117	7474.854	14209.47	15055.86	11774.85	13140.35	11042.31	11316.46	9860.872	9326.148	9890.999	9029.736	8252.906	8064.839	7633.744	6412.194	7537.453	11651.49	13464.43	8954.819	10297.19	10452.22	8476.449	10147.7	6802.2	8661.805	9001.147	8868.143	5474.669	16158.47	13893.62	12342.18	11947.8	14721.87	14447.19	9623.93	10682.37	12611.4	11300.49	12442.72	6346.418	12433.52	9961.414	13496.46	14442.96	16680.58	12649.81
EFNB3_E17_R	EFNB3	EFL6, EPLG8, LERK8	2622.948	2291.731	8489.735	8631.392	6396.941	7821.271	5079.651	5201.594	2075.427	2493.119	2876.087	2492.818	2003.94	2698.19	3054.672	1425.225	2163.507	6318.31	6988.197	3120.292	3214.18	2596.016	2402.299	2237.861	2155.733	2253.813	2487.139	1999.246	2119.852	7016.241	7136.993	7546.541	6372.003	9123.342	8032.369	6076.505	5881.097	6835.8	6113.633	6934.194	5271.3	4611.591	3753.09	6701.159	4510.51	7691.649	7861.471
EFNB3_P442_R	EFNB3	EFL6, EPLG8, LERK8	6889.013	7504.039	13564.52	15014.4	12611.7	12885.38	10956.62	9553.016	9333.945	9833.079	9921.235	9703.339	7471.31	8092.231	7905.352	7741.772	6979.192	10685.81	12335.06	9871.16	10685.7	9292.791	8021.683	8358.154	7367.146	7722.119	8796.845	7435.896	6555.076	12781.56	12139.77	12152.56	12219.13	13679.72	10931.11	10762.95	9861.584	10928.23	12425.35	11920.28	9305.172	7763.044	8236.274	12015.78	8661.581	14425.84	6090.597
EGF_E339_F	EGF	URG	425.9164	435.5318	922.1132	813.8674	1325.877	2195.562	989.9389	810.6538	331.1001	329.5901	349.4033	312.4272	312.8692	373.6279	367.6963	351.0565	337.6357	1237.264	1036.15	338.4792	363.7558	311.6152	317.3448	348.0481	320.8655	296.8287	288.2388	339.2743	254.7637	797.0428	675.7483	1243.425	1117.805	1400.437	1253.826	875.3673	893.9747	730.84	705.7404	792.8555	759.7861	831.1322	1135.514	2193.953	7374.681	713.3054	1022.131
EGF_P242_R	EGF	URG	1371.238	1081.011	2484.628	2540.529	2529.829	2751.494	2002.346	2310.518	1359.559	1188.743	1334.062	1355.927	966.9023	1264.788	1291.417	1107.253	867.0502	2337.753	2485.941	1051.217	1010.987	1237.473	980.9285	1122.208	1230.413	927.5992	1598.129	1264.918	1231.626	2283.013	2017.018	2436.865	2994.975	3569.263	4320.495	1594.701	2189.72	5311.946	2568.455	5715.226	6590.051	2177.503	3737.957	2851.159	2874.953	3309.176	4328.287
EGF_P413_F	EGF	URG	1414.354	1085.783	3551.83	3320.76	1921.948	1727.002	1922.388	1719.764	1428.076	1174.526	1304.5	1181.404	1189.538	1049.946	1117.994	689.496	1030.418	1018.563	1842.262	1558.335	1570.852	1862.537	1357.028	1314.036	1204.507	1337.703	1960.542	1453.176	1170.356	5442.992	3747.764	5750.585	4180.304	6093.49	6304.324	9375.938	5922.012	9934.918	9003.216	11313.39	6268.8	12920.97	5648.28	3451.134	8339.439	3974.084	8668.023
EGFR_E295_R	EGFR	ERBB, mENA, ERBB1	6685.12	5994.613	12709.79	12962.26	10939.99	13137.23	9347.345	9154.98	8185.744	7905.966	8633.733	6688.475	6688.216	6711.29	6889.247	4346.251	6137.451	9703.854	11335.52	9473.068	9427.236	9122.373	7133.258	7891.994	7863.434	7087.864	5498.331	6992.328	5077.463	10395.14	12158.38	11435.63	10629.29	14056.27	12767.93	7964.822	7593.729	4730.25	960.0042	4082.782	3045.093	3155.827	2425.476	8236.003	10756.85	7389.282	1161.287
EGFR_P260_R	EGFR	ERBB, mENA, ERBB1	3425.361	2991.856	8653.441	9524.492	7923.319	9422.251	7579.237	6409.881	5106.043	4863.326	5017.88	4652.364	4010.569	4221.2	4382.487	1644.311	2783.199	8378.569	8466.65	5462.103	5906.795	4982.675	3715.592	3941.431	4484.534	4889.473	3817.894	3861.767	3535.012	8235.455	8714.309	8065.817	7143.357	9728.244	8551.893	4768.694	6283.736	2679.671	1132.261	2249.007	1545.762	2049.268	1846.211	5413.399	7200.227	11513.26	2179.154
EGR4_E70_F	EGR4	NGFIC, NGFI-C, PAT133	5555.493	5668.091	13611.52	12018.54	11382.16	10780.91	11467.8	9963.27	6225.185	6434.226	6134.161	6169.891	5281.108	6451.124	5830.314	3774.037	5064.563	11190.51	12552.83	7749.557	9368.512	7326.512	5712.466	6045.296	6492.953	5754.243	5450.88	4772.875	4012.507	14789.82	12582.88	12478.82	11620.47	15665.37	14446.36	10474.8	10288.71	10312.79	9829.494	10378.18	6407.776	8971.141	11373.38	9978.549	11575.03	14000.27	9174.056
EGR4_P479_F	EGR4	NGFIC, NGFI-C, PAT133	5415.209	5007.923	11183.49	13321.4	10495.03	11191.21	8909.571	8458.627	7829.811	7318.833	7807.507	6569.935	6687.804	6934.333	7481.13	3509.802	4574.71	9195.871	10731.03	9354.648	9184.643	7380.264	6527.728	7126.727	6814.08	7210.703	6749.878	6478.062	4990.804	12382.88	10897.43	10340.58	9895.616	11645.4	11285.2	8918.938	8758.736	10566.97	8626.879	9861.297	9981.459	11530.59	12101.2	10057.58	8645.141	11269.54	11401.18
EIF2AK2_E103_R	EIF2AK2	PKR, PRKR, EIF2AK1, MGC126524	8346.167	6988.058	14252.27	14603.48	11678.39	13594.08	11480.55	10669.45	8487.716	8108.244	8182.689	7279.343	7381.054	6582.073	7605.967	5517.91	7140.904	12455.57	13632.79	8945.083	8900.256	8366.716	6861.537	9022.956	6558.057	7041.167	7450.102	6767.604	5387.065	15841.25	15061.35	13597.85	12850.08	15802.13	15221.27	9872.168	9962.345	11426.92	8624.545	12035.97	10742.17	12069.65	9076.186	8890.077	10451.17	15163.23	11998.79
EIF2AK2_P313_F	EIF2AK2	PKR, PRKR, EIF2AK1, MGC126524	5034.914	5004.569	9382.608	10640.88	7841.278	9846.052	6889.635	6215.771	3962.245	4290.534	4787.545	4508.047	5044.697	5592.253	4966.733	3691.334	4684.789	7477.367	9084.265	5096.861	5368.298	4446.933	4277.558	3941.952	3976.77	4071.734	4893.378	4689.418	3996.999	9118.105	8749.428	8886.521	8082.306	10535.8	10399.99	7298.293	6584.418	7667.294	6561.921	8087.608	6741.969	8130.392	6193.491	6019.844	6412.157	8669.589	7929.313
ELK3_P514_F	ELK3	ERP, NET, SAP2	1915.504	1802.508	4499.959	5577.314	3785.859	4040.56	3346.195	3726.627	2396.28	2791.86	3237.065	2865.219	2376.043	2574.422	3439.242	1356.854	1669.246	3711.264	4288.822	3343.358	3208.156	2246.325	1892.576	1961.397	2609.187	2423.611	2872.978	2838.787	2354.078	4375.34	4417.132	4136.781	3023.216	2872.826	3836.801	2958.09	2235.974	3469.892	3015.084	3776.361	3445.498	4280.19	2954.522	2823.903	2846.771	3694.431	3557.775
ELL_P693_F	ELL	Men, ELL1, C19orf17, ELL_HUMAN, DKFZp434I1916	2328.833	2164.598	6769.79	6562.609	5348.847	6877.422	5093.57	5791.614	3496.885	3184.41	3467.321	3196.377	3345.268	2371.843	3142.381	1733.665	2440.98	4773.583	5903.204	2840.327	4139.044	5077.916	3101.505	3505.654	2767.6	2814.328	4067.653	2889.543	2399.357	8157.176	6547.767	5292.628	5959.38	7647.114	6773.271	4433.688	4853.619	8832.895	8618.141	9580.427	7983.471	8862.832	5680.567	6730.758	8044.619	8407.479	10341.69
EMR3_E61_F	EMR3	.	7100.512	6564.703	11539.96	14929.92	12647.64	8848.029	10222.06	8796.214	5453.121	4434.539	5778.307	4340.836	3489.873	4726.437	4062.837	8096.962	5962.695	10742.45	13741.11	3628.207	4830.564	3880.02	4213.275	5393.419	6496.08	5101.403	9411.422	8790.429	6768.662	15452.42	15457.6	13323.58	12616.29	18160.26	13230.36	11880.65	9854.725	11617.1	11534.74	12797.43	10595.61	11789.37	11735.13	8918.491	10504.29	9976.166	12713.93
EMR3_P1297_R	EMR3	.	1244.829	1175.38	3747.482	3776.028	3393.591	2489.861	2246.739	2725.43	849.0871	670.2117	955.3774	850.6399	661.0345	940.7507	780.2363	379.6806	1140.888	629.7056	1200.472	585.394	520.4254	607.7409	518.1957	518.7983	473.2133	460.1671	526.561	682.0594	436.2644	1177.317	935.1599	2056.055	1338.157	1463.156	1674.876	1837.629	1234.671	6709.248	6563.487	6702.752	6857.192	6879.48	7993.895	2656.244	9298.537	3148.818	5891.725
EMR3_P39_R	EMR3	.	3546.441	3185.479	6166.913	7586.909	5858.844	5288.841	5153.944	4616.384	2532.167	2645.893	2640.985	2393.645	2018.046	2686.66	2582.122	2687.956	2717.234	4799.447	5576.704	2639.699	3011.367	2246.634	2400.037	2437.586	2540.515	2534.37	2674.86	2587.25	2463.767	5963.516	6705.972	6674.085	6051.619	8062.771	7021.83	5234.539	5114.214	5334.849	4258.897	5554.997	4349.511	4792.584	4625.14	3150.116	4234.011	5362.745	6194.316
ENC1_P484_R	ENC1	NRPB, CCL28, ENC-1, PIG10, TP53I10	5146.565	5114.774	10138.63	9341.831	9137.729	9924.375	9090.609	8096.366	6629.646	4675.017	5984.785	4735.876	4278.161	4429.552	4329.104	3492.898	4059.13	9248.011	10351.89	6832.468	6520.542	6571.594	5256.938	6261.42	5647.494	5509.761	4496.368	4061.85	3753.758	12123.02	12008.29	9551.482	9141.394	10733.9	10080.92	7585.013	7467.745	9025.817	7853.556	9490.779	9316.736	8908.474	7556.768	8714.895	7416.465	11381.4	7694.637
EPHA1_E46_R	EPHA1	EPH, EPHT, EPHT1	4566.002	4199.021	10428.74	9021.793	9779.573	10887.03	8462.42	8299.771	7682.799	6981.468	7559.202	5644.471	5589.903	5974.089	6735.813	3494.115	4911.322	9137.98	9954.053	7691.674	8257.103	8136.598	6665.874	7573.461	6321.475	6770.62	6094.599	5836.499	5119.269	11730.25	10874.28	9471.371	8996.248	10054.59	10432.52	8144.134	7604.548	8903.994	8049.116	9242.877	7778.688	10155.11	7583.896	8471.665	7287.846	9809.323	9376.026
EPHA1_P119_R	EPHA1	EPH, EPHT, EPHT1	9378.199	9041.067	14891.93	15088.87	12280.8	12513.57	11436.46	11574.98	9858.422	9073.877	9788.051	8791.782	8003.202	7648.798	8786.316	7182.814	8565.267	11262.7	14426.94	10524.37	10796.7	9615.454	8463.032	9592.049	8560.145	8545.611	8678.669	7933.823	6777.687	15039.48	13766.67	12798.46	13238.24	15551.46	14510.4	10570.97	10707.55	13155.79	10979.58	12336.19	11337.31	13090.15	10747.13	13303.24	12007.86	13587.63	13299.92
EPHA2_P203_F	EPHA2	ECK	2858.952	3006.281	6103.707	8104.882	8251.231	6563.946	5353.396	5053.062	2504.862	2246.549	4096.372	3169.086	2814.94	3767.078	2772.971	3811.176	2330.171	6458.949	7753.446	1973.293	2297.992	1850.925	1572.883	1579.854	2750.564	2852.8	4276.475	4549.968	3835.626	4089.471	5732.586	6524.91	2376.782	4350.615	5818.667	2765.395	5779.43	1828.069	9410.652	1680.729	1591.151	1819.031	3503.576	3693.36	8416.418	2367.987	6159.378
EPHA2_P340_R	EPHA2	ECK	2942.902	2298.43	6733.306	6971.375	6350.586	6762.348	4813.967	4704.342	3441.81	2813.161	3047.49	2907.373	2274.824	2567.961	2484.16	2600.271	2118.731	5576.07	6554.444	2173.22	2412.878	2375.238	1863.376	2196.131	2911.675	2501.645	3172.524	2698.564	2259.23	4791.218	6048.15	6577.31	7298.388	4050.301	5971.624	3338.926	4298.282	6684	8159.243	2352.758	5651.233	6290.916	3495.681	4487.009	8435.229	5705.261	1446.047
EPHA3_E156_R	EPHA3	ETK, HEK, ETK1, HEK4, TYRO4	3793.798	3892.965	9654.07	11168.37	8082.996	9388.325	6813.363	5802.55	3282.785	4029.285	4326.119	3699.476	4271.61	6349.43	6010.665	2992.179	4326.456	7795.386	8887.983	5128.739	5824.477	3461.699	5281.908	3696.706	4630.134	4935.496	4927.623	5352.403	4465.837	7643.951	8716.174	9032.78	7980.865	10684.73	9270.109	7043.417	6129.401	2041.406	4938.623	2092.05	1577.973	8532.003	2460.522	4000.767	8600.564	4211.568	6359.896
EPHA3_P106_R	EPHA3	ETK, HEK, ETK1, HEK4, TYRO4	4210.711	4366.731	9078.154	9871.348	6891.98	7621.005	5744.835	5963.59	3159.802	3676.131	3882.955	3744.105	3907.122	5367.921	4817.764	3261.816	4509.566	7283.812	8233.884	4667.839	5844.025	2802.273	4672.881	3865.616	3389.659	3978.718	4315.115	5228.834	4014.944	7020.552	9156.796	8555.959	8250.952	9039.074	9645.169	6034.842	5924.097	2255.077	4904.639	1714.684	1245.931	2668.81	1402.15	2833.378	8002.54	8280.336	2085.896
EPHA5_E158_R	EPHA5	CEK7, EHK1, HEK7, TYRO4	10367.27	12558.09	21149.53	20030.93	16588.54	19017	16055.37	15101.44	9318.87	9859.34	9621.696	8488.63	8607.956	9857.491	9489.37	11428.53	12474.82	16814.07	18059.75	11609.73	14068.91	9708.163	11450.79	9995.629	9207.922	9773.25	7592.504	10907.41	7703.305	13811.92	17517.52	14483.47	17779.33	24079.75	19514.08	15652.22	15612.43	5428.95	9185.521	5905.616	6070.479	9261.705	3469.439	10205.06	12829.74	12931.95	3006.213
EPHA5_P66_F	EPHA5	CEK7, EHK1, HEK7, TYRO4	2366.375	2053.897	6128.189	5684.695	5807.372	6361.453	5276.296	4707.359	2577.337	2467.885	2750.962	2317.147	2020.833	2705.503	2857.921	2040.714	1828.394	6005.739	5607.412	2668.574	3198.633	2173.329	2419.643	2632.506	2696.979	2210.924	1731.77	2032.976	1613.682	2642.68	3428.615	4270.424	5060.907	4424.059	6359.039	4240.813	3945.166	3161.292	1299.183	3115.336	2055.434	2656.415	1645.89	2421.626	5684.355	2292.329	2007.301
EPHA7_E6_F	EPHA7	EHK3, HEK11	6602.774	7319.556	11578.79	12239.72	8429.475	9792.709	8145.988	7296.539	7340.958	7016.57	8205.58	6380.861	6151.949	7959.119	7589.808	6643.927	7471.098	9417.835	9637.579	8572.018	10364.13	7090.742	7376.39	7889.549	7909.438	8607.464	6792.554	7925.352	5491.873	9339.191	12616.31	10700.49	9793.396	11454.25	11579.28	7366.713	7353.261	3575.061	1787.646	4136.17	2856.3	2935.252	2410.809	5318.428	8792.171	10305.11	1572.85
EPHA7_P205_R	EPHA7	EHK3, HEK11	10078.6	9180.815	14843.19	17326.17	11307.09	13342.02	10884.42	10980.98	9772.991	8970.729	8917.919	8033.689	8164.507	8130.908	8545.819	9106.926	10806.21	10969.88	14135.13	10398.33	11891.44	8544.218	9556.374	8867.795	9111.176	8572.901	8122.301	8109.802	6841.877	13627.93	15961.54	13989.22	13550.99	17413.08	16049.69	10227.85	9813.039	3990.328	7494.697	5230.767	3119.969	3353.46	3065.64	7253.938	12523.23	8041.751	4026.226
EPHA8_P256_F	EPHA8	EEK, HEK3, KIAA1459	5748.88	5094.542	10580.81	7990.168	9966.08	11372.13	8936.352	8796.973	6997.498	6296.653	6623.493	5675.093	4103.327	5064.223	5226.395	3687.898	4956.66	8419.952	9911.846	6786.061	7388.62	7242.056	6031.286	6219.198	5444.823	5332.607	4588.396	4521.51	3943.479	10859.11	10504.94	10811.89	11040.41	13184.85	11498.38	9162.254	8305.171	5419.993	6734.254	7762.946	4245.089	4412.368	4369.741	7718.736	7811.004	9276.496	5165.519
EPHA8_P456_R	EPHA8	EEK, HEK3, KIAA1459	1336.832	1039.134	2513.622	2216.193	2092.952	2742.183	2404.512	2412.65	1396.065	1324.375	2092.484	1695.924	1553.369	1222.734	1309.253	939.7563	793.2079	1936.917	1923.458	1673.241	2025.656	1587.846	1072.197	1523.176	1398.083	1531.479	1545.151	1332.686	1103.071	2138.409	1864.8	2486.049	3122.538	2700.911	1558.765	1815.995	2412.134	1938.331	5108.747	822.7923	886.7819	978.6854	2856.552	1875.693	2493.47	1764.676	2133.592
EPHB1_P503_F	EPHB1	ELK, NET, Hek6, EPHT2	3831.125	3598.392	7810.755	8618.992	6924.074	7798.529	6322.213	5460.423	5712.313	5742.555	7426.175	5705.692	5696.569	6103.018	5435.578	3351.242	3177.735	6388	7234.775	7068.092	7048.624	5587.569	4650.454	5081.45	5421.695	6135.054	6067.241	6728.473	4870.422	8562.385	8282.977	8012.894	7427.296	9229.492	8254.321	5718.758	5800.179	6728.418	5947.317	7758.49	6618.321	8428.093	7375.224	5992.729	6602.501	9775.789	8779.514
EPHB2_E297_F	EPHB2	DRT, ERK, Hek5, EPHT3, Tyro5, MGC87492	8815.287	7554.685	11081.71	10187.77	9301.758	10286	9139.033	9416.664	8857.61	7658.454	8496.65	6657.611	6514.986	6736.399	6708.229	6065.951	5049.092	8393.983	11400.5	9348.572	9597.297	10982.61	7711.374	9202.336	8001.067	7291.417	6768.143	6555.498	4248.068	13047.2	13750.43	10826.01	10314.59	13085.71	12055.5	9188.351	8538.006	9218.652	9180.941	9619.725	7824.57	10021.56	8565.465	11491.78	6961.729	15223.02	7871.075
EPHB2_P165_R	EPHB2	DRT, ERK, Hek5, EPHT3, Tyro5, MGC87492	2373.323	1968.192	5075.598	4286.415	4927.014	6642.11	4600.558	4114.222	2421.477	2383.109	2541.822	2491.523	2191.36	2625.05	2884.576	1145.103	2040.55	5029.675	4968.382	2770.309	2646.415	2613.804	1907.751	2536.332	1969.04	1972.725	1940.472	2040.041	1698.323	5392.438	5622.077	5741.652	4813.797	5645.823	5742.917	3633.27	3266.572	4241.675	4249.849	4568.029	3552.687	3857.076	3820.16	3808.923	2983.482	6391.306	4150.725
EPHB3_E0_F	EPHB3	ETK2, HEK2, TYRO6	5854.602	5393.563	10824.43	11700.23	10108.14	11147.03	8833.268	7532.599	7856.99	7179.007	9159.542	8532.144	8461.852	7414.771	6909.705	5381.68	4809.69	7853.209	9393.084	7655.995	8573.138	8403.985	6114.91	7021.234	6408.574	6597.099	7432.953	7010.187	5103.113	10594.13	9295.373	10395.07	9342.421	12774.17	11227.51	8127.002	7461.394	4711.337	6835.911	1569.158	1446.302	1834.96	2442.233	10536.91	8367.57	12693.23	7732.581
EPHB3_P569_R	EPHB3	ETK2, HEK2, TYRO6	9505.286	9302.195	15230.3	15548.49	12478.84	11689.26	11408.22	11259.59	8624.762	8829.573	10128.58	6472.401	2193.731	7166.424	7036.293	6735.063	7790.663	11317.4	14091.91	9986.368	8623.074	5879.695	7793.734	8438.743	7482.65	5747.692	2902.74	7489.782	5364.282	13428.23	13819.86	13585.8	13831.45	16583.69	14252.33	11231.94	10875.75	13095.36	12812.24	7764.129	5802.137	9257.08	10397.68	13880.67	12175.52	17566.79	9390.232
EPHB4_E476_R	EPHB4	HTK, MYK1, TYRO11	8742.924	7968.918	15404.47	12871.81	12281.14	15082.02	12081.83	12100.8	10317.25	10463.93	11064.07	9587.361	8760.144	8604.785	9693.624	5671.377	7602.152	13005.51	12744.61	11410.02	12442.61	12347.76	8905.336	9761.829	8742.105	9549.22	9913.683	7660.009	6880.97	13905.96	13431.88	13995.15	12015.91	17898.09	16668.44	12530.13	11743.81	7746.467	11677.67	14594.85	4579.802	9296.83	9490.584	13609.12	15460.27	17786.6	13807.03
EPHB4_P313_R	EPHB4	HTK, MYK1, TYRO11	3775.596	3008.66	7037.766	7404.169	6597.411	8731.285	5799.964	5094.604	4434.816	5328.265	5586.979	4522.926	3525.931	4783.215	5182.008	2065.011	2923.419	6986.963	6415.503	5426.643	5916.311	5481.951	4491.044	3812.941	3777.226	4678.64	4599.186	4006.332	4135.982	8483.412	8738.803	7781.491	6804.456	9534.521	7688.431	6214.069	5676.951	1953.468	5118.959	3802.36	1783.537	5520.348	1925.842	6048.938	6783.86	9020.736	6691.709
EPHB6_E342_F	EPHB6	HEP	5684.107	4780.535	11182.27	13144.6	9997.706	12603.94	10588.22	9901.142	5720.35	6051.189	6558.352	5850.948	5209.467	6626.378	5948.085	5522.025	5701.124	10160.14	13589.97	8025.848	8250.557	7473.562	6510.24	6867.459	6581.985	6603.006	6514.655	6273.899	5016.081	18111.86	15555.13	12368.75	10407.28	13747.68	10808	8137.279	10443.5	10551.28	11132.6	11848.04	11302.87	7846.951	8925.062	11227.43	10205.97	14457.41	10286.92
EPHB6_P827_R	EPHB6	HEP	7469.495	6627.401	21356.62	21896.21	19405.44	19936.09	16940.39	17803.9	7574.021	6748.716	6645.016	6020.5	5172.933	7921.699	6248.153	5153.351	7899.699	19721.4	21297.31	8418.161	9766.377	7025.85	8270.86	8313.881	6770.256	5953.604	5617.921	5252.623	4383.625	28613.34	28760.96	21304.45	21758.84	22614.27	22332.03	18256.45	16529.05	18878.72	17493.81	20017.51	17450.66	20137.79	17857.52	19432.98	19680.67	27399.91	20042.73
EPHX1_E152_F	EPHX1	MEH, EPHX, EPOX	1667.216	1372.815	4734.987	4860.564	3400.614	2794.638	2836.601	2364.471	1848.35	1641.732	1587.152	1387.482	1752.552	1493.709	1386.873	746.0861	2197.763	1661.543	2982.866	2541.379	1795.75	2427.794	1234.847	1909.174	1720.138	1572.609	2651.663	2444.631	1230.801	9814.23	6233.388	12719.35	10923.31	14539.54	13437.24	11687.79	9237.376	11652.32	12856.94	12214.51	11948.02	12471.08	9936.551	8654.902	9666.876	9345.958	15058.5
EPHX1_P1358_R	EPHX1	MEH, EPHX, EPOX	1125.2	927.2385	5147.639	4919.461	3110.872	2921.417	3362.46	2782.91	1408.527	1817.719	1609.615	1829.681	1979.908	2279.054	2151.696	494.4167	1196.178	2479.675	3665.639	2844.396	2882.659	2053.611	1501.724	1509.179	1680.95	1745.752	2941.188	2202.813	1678.109	9464.961	7338.492	10941.01	11056.6	13093.96	12102.17	10596.88	8650.946	10896.31	11313.55	10524.36	10712	12518.32	9479.487	7851.295	7537.505	8326.941	12465.12
EPHX1_P22_F	EPHX1	MEH, EPHX, EPOX	562.3331	477.0898	1274.755	1593.615	1031.382	943.4471	965.1336	928.4642	641.2294	522.7948	672.425	552.5802	543.8607	584.6119	513.8887	496.9457	476.3383	922.0049	950.7909	662.8727	685.5601	739.4287	508.6747	521.452	515.9724	541.6971	838.4211	898.7568	452.0831	2020.76	1287.404	4069.196	4283.65	5995.025	2906.483	4397.91	3504.785	7455.231	3545.465	7839.28	7289.175	6542.555	6398.329	3118.912	4275.737	3960.531	7392.839
EPM2A_P113_F	EPM2A	EPM2, MELF	1866.812	1821.61	4173.19	6258.806	3378.833	4585.979	3395.891	3133.664	2076.996	2773.876	3163.746	2600.238	2318.674	3013.825	2862.175	1290.32	1771.094	3408.948	3882.478	2868.631	3348.101	2088.311	2339.345	1924.346	2257.72	2313.014	2366.68	2547.819	2556.511	5052.556	4765.149	4372.594	4289.709	5126.052	4729.862	3264.93	3278.64	3504.968	1549.872	3873.758	3179.673	3797.864	3535.582	2534.798	2572.803	4023.716	3079.268
EPM2A_P64_R	EPM2A	EPM2, MELF	3930.258	3695.53	8953.202	9686.699	7230.074	8152.04	6107.74	6528.302	5753.092	5849.232	5840.5	4775.397	4519.548	4352.898	5206.827	3821.56	3807.094	7574.042	8035.327	6463.175	6788.021	5221.65	5717.421	5377.85	5787.957	5274.248	4689.77	4905.555	3578.125	10140.97	9692.938	8448.01	8081.615	8987.375	8395.152	6428.436	5643.132	7045.055	3195.523	7408.221	7232.619	7501.085	6430.352	5041.687	5130.467	7233.471	7466.441
EPO_E244_R	EPO	EP	3832.517	1997.981	7114.758	7495.56	5211.286	6591.125	6105.913	5080.531	3297.03	4205.685	3982.66	2632.851	1653.155	2759.255	3422.094	964.6025	3876.258	5868.72	6901.35	4358.639	4961.863	5005.948	4454.837	3646.093	2543.546	3542.523	3429.01	2232.856	3004.35	8161.946	8353.434	7357.551	4996.42	7874.522	6998.352	6987.684	6613.382	4106.594	7036.431	1266.932	3871.477	1627.083	2568.155	4933.22	7937.424	10035.57	1109.465
EPO_P162_R	EPO	EP	5457.952	4031.035	12438.64	10812.29	10991.74	12317.15	11073.6	9364.801	5365.811	5662.144	5754.457	4832.905	3800.322	4610.678	5072.349	2424.615	4853.816	11596.98	12427.23	6370.941	6032.009	5921.637	5527.87	5628.959	4756.706	4820.386	4325.965	3977.351	3890.436	10928.35	11088.6	12076.64	11366.65	15464.82	11548.18	9157.019	10407.57	9108.031	9551.977	11124.11	6534.683	7380.273	6409.309	9494.516	12075.9	11963.63	10201.06
EPS8_E231_F	EPS8	.	3304.584	3091.204	8764.018	8230.422	8343.43	10054.65	7281.502	6688.384	3997.176	4666.52	4978.821	3602.229	3882.675	4282.99	4632.196	2485.797	2962.417	7576.817	7645.303	5214.428	6180.871	3729.706	3649.945	3229.757	3583.096	3703.234	4049.804	4795.823	3540.331	9850.355	9504.957	8443.705	8049.527	9367.464	7774.143	6690.182	6484.854	5496.051	4569.13	2517.376	5712.646	4323.105	6006.893	3411.39	5770.18	9148.959	5114.142
EPS8_P437_F	EPS8	.	6895.965	6543.587	12197.06	12499.75	9430.518	10691.32	8581.806	7850.711	4568.892	5166.983	4711.454	4382.219	3311.219	5260.929	5616.742	4271.891	6639.769	9257.407	10941.72	5284.616	6698.707	5298	5668.486	5342.801	4452.637	4578.072	4547.231	4915.676	3733.95	12258.27	10408.51	9866.855	10301	13215.75	12854.81	8584.608	8622.167	9047.67	4837.811	2231.457	9777.822	2134.658	8798.318	4505.872	9093.079	9560.239	862.8618
ER_seq_a1_S60_F	ESR1	ER, ESR, Era, ESRA, NR3A1, major ORF, DKFZp686N23123	5214.071	5206.578	12470.83	12089.48	11509.77	12459.03	11009.33	10122.54	8585.896	8105.447	7065.704	6968.954	5991.578	7376.467	8317.947	3610.328	5033.51	11118.74	11268.22	9520.299	9819.213	8255.045	6872.534	7423.612	8173.53	8454.829	7720.835	7307.163	5152.937	14943.72	12708.9	12410.44	10916.77	14084.61	13433.55	10096.55	9776.465	4914.998	7704.985	3511.665	9437.69	13070.07	9933.729	9362.041	10106.61	12555.14	11331.11
ERBB2_P59_R	ERBB2	NEU, NGL, HER2, TKR1, HER-2, c-erb B2, HER-2/neu	6319.123	6089.878	15038.27	16757.67	12432.65	13350.59	12279.48	11651.36	9829.133	9815.616	9895.715	8071.432	7985.939	8129.464	8596.669	4625.982	6044.418	12523.43	14639.37	9255.277	10811.79	9272.432	8327.067	8601.646	7521.103	7060.334	8808.95	7638.86	6160.075	15043.51	13119.05	13591.74	13418.8	17836.87	15992.94	12637.37	11661.91	13854.19	11647.09	13367.5	11822.32	14349	11424.28	12626.48	13424.93	12820.7	12760.3
ERBB3_E331_F	ERBB3	HER3, ErbB-3, c-erbB3, erbB3-S, MDA-BF-1, MGC88033, c-erbB-3, p180-ErbB3, p45-sErbB3, p85-sErbB3	7560.496	7618.208	19903.51	17068.6	16958.63	17207.99	14488.85	16408.21	11752.03	9906.392	11954.4	9695.791	8246.285	8867.407	7538.344	6207.836	7902.42	16914.93	18213.11	12466.46	12246.68	11651.57	9734.499	10101.95	8399.003	8892.463	7858.852	7949.206	5990.813	18372.72	18163.02	16390.21	15435.8	20919.14	20089.12	14748.29	13268.45	15655.85	12749.02	16114.82	14404.98	18663.39	6549.05	15758.81	13252.63	18967.9	17028.41
ERBB3_P870_R	ERBB3	HER3, ErbB-3, c-erbB3, erbB3-S, MDA-BF-1, MGC88033, c-erbB-3, p180-ErbB3, p45-sErbB3, p85-sErbB3	5564.247	5591.88	10834.73	11328.72	9210.541	9605.786	8516.174	8085.545	7146.32	7531.713	7669.163	6762.261	6047.221	6183.47	6306.54	4782.078	4878.298	8585.183	9756.034	6852.49	8059.528	7283.172	5516.991	6239.658	5815.536	5983.246	6758.362	5989.181	4856.923	10145.68	9997.23	10944.28	10246.58	12161.95	11698.91	7879.853	8915.18	9467.59	9368.891	4813.977	6033.139	8052.204	7659.686	9524.025	8012.973	9536.258	11131.46
ERBB4_P255_F	ERBB4	HER4, MGC138404	4622.7	4317.145	7706.819	7895.873	5812.246	7105.873	5937.756	5468.292	6750.823	7892.206	7531.811	5422.337	5793.839	5707.607	5997.735	3792.395	4354.893	6265.08	6921.795	7553.7	8405.183	6398.215	6435.003	5793.934	6148.32	6789.056	5745.629	6249.02	4735.266	7783.853	9828.559	7025.077	7075.858	8096.095	7175.049	5089.965	5397.026	2182.11	2021.526	1849.234	1485.614	1732.184	1397.785	3340.178	5563.612	10406.37	869.5958
ERBB4_P541_F	ERBB4	HER4, MGC138404	6850.203	6289.091	15511.77	16483.52	11234.03	11992.84	11012.77	9106.203	7158.91	6262.182	7113.647	5714.952	5651.671	6747.262	7202.435	5891.309	7269.756	11843.03	12346.56	8012.622	8801.376	7012.703	7242.561	8135.972	6980.345	6446.761	5656.841	5111.737	4860.845	8371.813	12389.09	12258.85	11403.61	15144.4	13919.23	10576.7	9863.499	2900.491	3926.775	2694.838	2144.084	2550.402	2113.144	6841.313	6777.453	7528.091	1085.492
ERCC1_P354_F	ERCC1	UV20	5806.806	5233.05	11187.06	11255.18	9678.976	9860.669	8913.515	7154.098	7378.608	6965.407	7721.66	5710.485	5829.75	5566.951	6041.267	3978.15	5355.62	8360.939	10163.23	6720.11	7869.924	7403.321	5437.404	7160.808	5708.669	5396.731	6302.546	5133.032	4540.359	11646.88	10969.96	10197.51	9947.658	9453.027	10886.67	4176.375	6916.22	11374.18	9107.693	9411.014	9257.139	11760.26	8357.382	9009.182	9016.071	11354.77	9849.361
ERCC1_P440_R	ERCC1	UV20	4721.044	3851.152	10121.1	10824.74	9308.528	8295.108	7624.971	7250.907	4322.438	3536.757	4558.551	4060.657	3860.168	4229.173	3596.455	3583.764	4650.862	6572.074	7806.6	3247.53	3349.296	3825.599	2717.454	2766.511	3016.057	2876.66	4814.99	4096.918	3235.565	9766.837	10217.04	11164.88	10312.08	8237.458	11359.94	7595.966	9322.91	11935.27	10555.76	10634.34	10027.06	12492.77	9364.133	10254.31	9394.816	9382.035	13303.71
ERCC3_P1210_R	ERCC3	XPB, BTF2, GTF2H, RAD25, TFIIH	1909.063	1546.791	3623.682	4958.597	5549.452	3515.533	3023.937	2601.57	498.1892	398.4846	812.2816	787.4832	535.2578	882.2697	530.9865	578.9178	1622.804	1226.088	1586.183	340.473	345.023	337.8581	331.1559	374.1296	359.5025	331.8886	421.9766	507.9285	390.0856	1349.353	1550.298	1187.776	1063.396	1001.26	1123.743	872.4233	1341.61	4331.385	3794.695	3934.879	5415.2	6246.606	4557.393	1466.695	4075.052	1850.339	3042.785
ERCC6_P698_R	ERCC6	CSB, CKN2, COFS, RAD26	5386.062	4599.862	9642.223	9090.453	8392.081	9684.994	7659.604	6607.599	6833.528	6488.018	7201.205	6382.107	5549.772	5556.889	6257.275	3507.996	4580.511	7677.859	8688.394	7184.631	7187.697	6173.464	5143.54	6327.502	5874.006	6291.207	5806.709	5917.889	4810.575	10201.11	9143.706	7143.615	8618.7	10220.37	9559.759	6288.259	7406.943	8948.619	6160.691	8383.49	8442.431	9446.794	8530.452	6726.126	8021.229	10425.46	8571.553
ERG_E28_F	ERG	p55, erg-3	6173.494	4993.348	11306.14	11729.09	9623.497	10123.79	8403.197	7248.463	6690.504	8029.428	8487.11	8344.851	7127.811	7622.42	7026.459	4469.509	4878.085	9579.082	9598.091	7418.924	9425.758	8002.391	5852.956	6388.465	6862.884	7248.22	6484.582	7422.934	6358.73	7507.043	9782.107	9639.281	4721.302	7823.325	7893.981	8608.793	9065.332	4085.07	1735.934	2271.853	1712.008	2439.094	1210.616	4394.268	3614.18	4033.29	756.2536
ERN1_P809_R	ERN1	IRE1, IRE1P, FLJ30999	8512.846	7668.862	14959.91	16888.87	12484.19	10368.74	9970.384	11024.55	5410.724	4175.911	6074.978	5757.405	5522.998	4649.118	3752.754	7286.609	9195.106	7107.529	11562.28	6718.711	6539.94	6933.259	5100.041	3889.031	4973.668	5042.094	6451.151	4284.208	3647.121	18746.61	16804.69	9845.762	14394.79	14566.62	12211.34	15322.79	11827.71	17657.07	16417.6	16381.75	16445	19708.39	13983.38	13754.44	17283.46	14298.07	17366.08
ESR1_E298_R	ESR1	ER, ESR, Era, ESRA, NR3A1, major ORF, DKFZp686N23123	6037.847	5884.167	10035.06	10878.76	8697.435	8930.438	8808.653	7505.278	7358.573	7793.935	8747.596	7493.959	7071.437	7165.252	7395.221	4312.021	4524.761	9010.686	10663.97	9126.918	9683.69	8137.004	6027.444	7227.926	7588.705	8850.89	7150.348	7586.779	5908.257	12086.32	10986.06	10021.55	9774.077	11167.9	11214.93	8816.229	8037.294	5892.391	6132.89	2811.622	9049.723	6689.255	8989.318	9376.746	8299.099	10625.66	9264.219
ESR1_P151_R	ESR1	ER, ESR, Era, ESRA, NR3A1, major ORF, DKFZp686N23123	6734.606	5492.604	10482.76	13166.49	10370.5	9022.702	8762.56	7887.488	7439.129	7452.986	7334.69	6399.456	5098.407	6471.353	7355.768	4525.65	5851.359	9417.533	10773.67	5871.493	8746.012	5721.274	6011.453	8133.317	7245.675	7597.979	6591.468	8108.055	5929.005	11994.49	11350.63	11388.07	8364.621	12618.04	11591.55	9750.232	8903.13	2400.315	7748.607	1818.645	8625.549	7029.238	3254.737	7485.439	8314.194	10940.55	4064.564
ESR2_E66_F	ESR2	Erb, ESRB, 5p152, NR3A2, ER-BETA, ESR-BETA	9384.124	8359.88	15584.2	17758.49	12680.23	13100.44	9934.19	10909.65	9008.342	9800.092	11318.22	9627.739	9162.598	9876.138	10189.63	6123.138	8775.184	11071.67	13366.75	11393.87	11647.5	9374.315	9530.709	8866.058	9169.672	9608.861	9433.375	8296.238	8014.873	17338	13907.16	13392.55	14357.71	18014.66	16398.75	11467.08	12772.73	12984.92	10104.88	13487.52	13232.39	12998.31	11975.45	11140.1	14026.2	15679.64	14312.38
ESR2_P162_F	ESR2	Erb, ESRB, 5p152, NR3A2, ER-BETA, ESR-BETA	3459.827	3166.436	7186.296	7296.765	6560.716	9186.123	6532.635	5057.153	3494.72	3434.879	3284.693	3504.156	3067.344	4419.606	3962.734	1662.393	2547.204	6920.712	7077.934	3974.811	4498.916	2980.418	3186.998	3839.404	3074.181	2852.773	2973.811	2710.844	3079.334	7563.68	7866.308	7959.974	6939.474	8922.809	8475.129	6273.972	5249.515	5632.809	4567.967	6218.502	5850.14	5928.571	5815.649	3981.497	6288.539	7398.717	5648.896
ETS1_E253_R	ETS1	ETS-1, EWSR2, FLJ10768	8450.537	7494.572	14985.34	16232.34	11815.63	13452.05	11361.35	10802.89	8377.801	8052.651	7801.721	5749.776	5860.768	5743.667	6482.449	5418.361	7015.496	12429.02	14503.41	7740.988	8605.221	7306.71	6801.133	7991.187	6603.478	6547.16	6584.631	6584.678	5329.538	13380.25	11903.85	14025.63	12193.66	17118.23	15129.34	13572.82	11814.99	13671.35	11377.02	15024.55	13540.11	14102.74	15204.77	14796.12	14210.15	13919.93	15915.76
ETS1_P559_R	ETS1	ETS-1, EWSR2, FLJ10768	13219.92	9924.966	17922.1	18021.29	15124.24	14910.81	13367.38	13083.52	12002.73	11394.68	12127.65	10377.87	8642.206	8246.621	8524.656	8260.445	9623.081	13788.57	16093.57	12091.75	12272.77	11829.64	9655.545	12742.02	9534.032	10301.81	9573.192	10757.52	8855.778	19205.48	17664.46	16109.3	14852.63	18475	18764.1	11928.33	13018.39	15195.32	12979.45	16592.65	15296.9	14990.14	16324.76	15330.27	13159.42	18796.46	16791.52
ETS2_P684_F	ETS2	.	8496.135	7552.857	14522.96	15709	11471.61	12160	12325.92	11716.92	9742.924	10204.13	11233.77	8272.537	8527.12	8467.255	9471.047	7073.128	7630.489	13008.16	13784.25	10562.24	12704.32	11126.32	9304.284	11649.91	9717.657	9439.3	7604.076	9056.711	6696.09	12682.02	15041.24	13141.87	12823.04	15207.74	15589.91	10150.66	10799.27	5512.349	8216.084	3616.043	12369.42	12876.49	2272.293	12484.3	12971.14	15103.79	1420.234
ETS2_P835_F	ETS2	.	11476.2	10616.35	21390.55	22206.55	17049.76	15550.58	17580.84	16189.15	11563.86	10191.52	12579.85	11481.37	10027.54	9910.863	10242.97	11918.68	13446.8	16732.71	19315.56	12953.47	14460.47	13175.78	12072.95	14023.77	11427.8	10558.69	10315.02	11413.08	8551.567	18268.35	16705.17	18721.19	17228.16	24948.54	22049.95	17349.3	14678.17	5736.459	14373.49	5072.163	17920.14	19269.52	4165.552	19495.46	18439.83	20186.3	2140.861
ETV1_P235_F	ETV1	ER81, MGC104699, MGC120533, MGC120534, DKFZp781L0674	2198.345	2457.609	5146.495	6284.491	4257.754	5306.052	4029.418	3567.986	1803.747	1802.327	1792.858	1763.762	1960.923	2909.09	2300.938	1714.759	2268.92	4548.127	4541.344	2333.249	2734.659	1503.515	2214.804	1753.823	1626.742	1695.334	1158.177	1880.204	1970.325	2151.754	3504.238	4806.336	3423.871	4048.503	4879.394	3491.278	2885.158	1189.801	2929.193	1105.41	1261.015	885.9243	814.4263	1954.436	4719.202	4078.163	590.5996
ETV1_P515_F	ETV1	ER81, MGC104699, MGC120533, MGC120534, DKFZp781L0674	7026.163	7488.198	17537.12	16735.05	13679.53	15432.6	11973.47	11061.89	6806.272	7722.4	6036.702	6004.204	5396.578	6071.27	7921.559	5725.201	6763.5	12854.13	13921.24	8065.057	8963.18	6299.45	7718.684	8684.719	6832.529	6100.198	4513.554	4185.097	4057.123	8625.689	10942.05	14260.08	14093.79	12792.51	17541.81	12906.43	11848.13	10897.75	11216.97	3170.133	3748.455	4108.416	4730.509	9083.158	15522.81	11683.54	1680.438
ETV6_E430_F	ETV6	TEL	1139.437	1003.443	4881.059	5557.357	4351.772	5038.69	3602.831	3259.544	528.3391	1003.295	511.0752	724.1171	281.3532	810.6785	1336.974	576.9086	878.6825	4404.947	4716.724	942.3522	1104.571	684.8744	825.9251	1227.708	880.2468	374.0025	452.833	302.9618	468.5841	4795.626	5061.708	4943.729	4260.433	4582.638	4733.938	4249.908	4566.235	4229.122	2360.729	4258.425	3935.965	5528.744	3724.594	2273.059	3889.266	4582.503	4652.958
EVI1_E47_R	EVI1	EVI-1, PRDM3, MDS1-EVI1, AML1-EVI-1	4056.224	4648.937	9389.903	9986.646	8369.636	8460.349	6774.133	6463.927	4774.849	5410.644	5176.656	5646.306	4569.403	5520.931	6645.911	3052.017	4139.416	8181.592	8052.678	6721.372	7805.792	4896.417	5266.349	5908.01	5898.072	5624.647	5296.908	5429.55	4811.714	6260.817	8595.661	8739.589	8958.055	10016.8	9236.552	6301.832	7316.125	1424.087	456.5596	1160.583	1496.081	1100.813	805.0436	3266.336	8269.707	9832.654	2095.792
EVI1_P30_R	EVI1	EVI-1, PRDM3, MDS1-EVI1, AML1-EVI-1	5236.965	5401.577	11803.68	13493.76	10063.96	12417.44	7904.195	8755.496	4448.103	5573.895	5962.757	5767.659	5759.939	7392.688	6404.476	4580.522	5412.413	10309.38	10970.22	6396.426	7321.875	4098.272	5249.331	4667.98	5390.957	5476.131	5587.38	6867.505	6536.985	8392.354	9356.434	11363.49	9760.139	13762.31	11873.49	8558.177	8686.52	5444.271	4182.675	3471.255	2242.462	5003.722	3538.34	5175.475	10098.48	10265.88	3240.619
EVI2A_E420_F	EVI2A	EVDA, EVI2	2404.799	2477.688	7252.13	5357.891	3438.873	6371.532	4401.101	3360.28	3844.972	5662.444	5194.854	4611.931	4758.833	4922.627	6215.989	1044.603	3201.829	2159.257	3161.758	7433.947	7822.944	5881.894	4775.806	6273.29	3732.611	3835.442	4712.792	3961.943	3823.343	7994.092	8247.342	4562.341	7193.337	10560.04	10509.04	7483.543	5161.791	1966.936	5731.636	7599.361	7673.205	9260.651	7451.732	4607.334	8084.705	6191.233	9906.268
EVI2A_P94_R	EVI2A	EVDA, EVI2	4717.46	4783.276	11046.59	11272.04	9065.508	11385.42	8439.684	7604.375	6460.119	6304.571	6273.492	6323.53	5686.431	5843.489	7636.872	3487.256	4708.887	9095.054	9048.36	7905.301	8712.506	5962.927	6799.518	6839.584	6468.896	6145.025	6978.355	6165.45	5091.901	12077.62	10885	10588.09	10199.17	12744.53	11718.17	8153.4	7812.441	2873.522	5294.554	8995.586	7991.599	8354.369	7857.944	5882.42	8889.605	7612.907	9637.986
EXT1_E197_F	EXT1	EXT	6013.918	6468.195	10687.21	10997.17	9048.955	10710.99	9026.132	7282.383	6844.498	7333.911	7871.332	7451.138	6873.31	6839.891	7121.539	5021.335	5309.158	9273.979	9330.582	7692.349	8350.428	7174.514	5359.031	5912.354	6787.234	6444.938	6326.493	6687.319	5717.465	10686.47	9425.946	9810.352	9504.371	10959.45	10351.89	7559.059	7799.131	8461.037	7544.246	8998.068	8002.443	8837.434	8213.167	8571.085	8318.326	10711.18	9517.262
EYA4_E277_F	EYA4	CMD1J, DFNA10	4235.21	3925.198	7496.361	8115.627	5968.6	7146.677	5655.799	4745.599	3203.782	3399.08	3404.729	3283.747	3189.384	4931.134	4207.969	2416.847	3994.322	6423.563	6305.461	3931.033	4479.413	3060.139	3842.311	2941.691	3052.948	3328.553	3069.725	3593.043	3620.33	4115.189	7553.372	6972.514	6197.592	7825.002	7506.835	3006.707	4506.991	1470.949	536.0311	1281.479	686.1387	804.613	652.494	1764.97	4763.954	4012.268	1606.349
EYA4_P508_F	EYA4	CMD1J, DFNA10	6021.549	5831.889	13839.83	13272.9	11222.04	12530.44	10950.44	10283.68	5695.286	7144.472	7393.872	5959.318	6568.028	7571.883	7316.356	4181.378	5412.916	11571.29	12685.54	8060.029	8520.077	5687.126	6865.699	5846.754	6668.534	7132.771	6802.463	7878.311	5600.771	12652.41	12290.95	12745.06	11357.06	14941.29	13645.62	10243.19	9680.957	6310.711	4467.383	7628.299	4053.125	8488.845	8099.383	8315.509	10317.49	12730.82	9634.461
EYA4_P794_F	EYA4	CMD1J, DFNA10	5758.528	6322.795	14762.23	16990.9	13058.71	12738.13	10476.92	9246.649	6923.812	6838.169	5970.107	5420.032	5663.989	6020.477	6714.84	4953.358	6259.063	10658.94	13105.9	7586.789	8677.769	6695.924	7865.115	6327.548	6418.192	6054.04	5255.59	6607.968	4329.285	7491.633	11375.74	13235.63	13223.15	15988.46	11439.41	11110.8	9817.639	2935.864	773.9191	4258.195	1934.279	2441.111	1919.286	6579.326	9342.039	5468.087	1187.166
F2R_P839_F	F2R	TR, HTR, CF2R, PAR1	6729.837	6339.213	13753.57	14461.88	12475.75	14166.53	11535.47	9119.573	8569.964	6978.226	8260.111	7238.941	6011.321	6792.534	7397.384	6798.607	6425.653	12021.74	11770.54	8480.83	9261.4	8654.974	7187.063	8505.372	6704.348	6400.828	6097.084	4945.466	5092.703	7330.086	8748.076	9907.933	8711.198	14720.4	11709.38	9142.691	7822.075	5042.446	8900.227	4758.212	9696.262	4332.598	3085.616	7794.099	10300.29	10746.58	6816.291
F2R_P88_F	F2R	TR, HTR, CF2R, PAR1	5983.821	5396.101	10164.98	10912.25	8533.662	9686.177	7181.974	6738.509	4376.744	4403.008	4168.717	3868.238	3386.331	3900.756	4209.752	2875.799	4182.931	7318.626	8689.875	4905.993	5458.56	4582.708	4906.211	4127.53	4076.075	3774.235	3533.306	3614.305	3061.422	6495.326	8037.91	8582.193	7794.046	10286.88	8236.511	7490.745	6583.218	7699.572	5430.914	7395.126	7362.811	7968.512	4892.706	5886.773	6895.066	8630.572	8198.914
FABP3_E113_F	FABP3	MDGI, FABP11, H-FABP, O-FABP	2796.39	3184.155	7006.055	7666.314	5999.469	7937.804	6867.174	6223.215	3756.052	3370.737	4230.501	3419.544	2795.219	2598.916	2678.758	2607.981	2827.821	6431.227	6565.682	3750.041	4162.433	4237.663	3147.396	4411.86	2938.589	2105.043	2244.153	2070.615	1737.748	5557.367	6966.107	7103.38	5904.905	8619.604	6103.737	3580.972	5708.624	7026.699	6697.295	6589.288	7521.332	5309.991	5923.789	6375.861	5192.775	4332.863	3548.563
FABP3_P598_F	FABP3	MDGI, FABP11, H-FABP, O-FABP	7321.778	7589.745	16250.98	17742.14	13507.97	15135.17	13496.24	10824.97	9090.193	8132.418	9647.347	7137.053	6301.673	7073.191	6846.875	6933.244	7426.944	13735.04	16495.53	8910.557	9602.99	8960.597	6205.804	9190.872	7220.437	6105.442	5863.636	5864.036	4814.507	11729.99	12384.38	10436.98	12412.29	17440	14304.59	11545.5	11738.72	14749.57	12591.78	13237.78	12215.54	14164.67	11583.32	13788.28	10193.71	13042.13	15840.34
FANCA_P1006_R	FANCA	FA, FA1, FAA, FAH, FA-H, FACA, FANCH, MGC75158	788.4405	732.1062	1289.733	1445.377	1025.661	1304.53	896.4236	912.8657	428.7544	376.5623	409.6562	346.3982	327.6433	396.9706	452.3601	543.2028	580.3297	959.5667	1010.791	422.0044	481.8268	434.862	404.0128	396.7131	412.1004	354.5162	336.9302	330.0256	327.6083	1914.005	1591.041	1076.29	1088.924	1158.132	1294.01	1009.262	1043.23	972.6921	778.6907	1315.036	3273.988	1213.243	1281.466	839.9056	1933.591	1332.543	1140.349
FANCE_P356_R	FANCE	FAE, FACE	8601.194	7884.913	15528.42	17051.54	13780.78	13893.12	12749.77	12555.19	11927.75	10892.05	12739.17	9931.579	9595.909	9721.041	9745.761	6765.037	7115.698	13259.07	14462.04	11601.71	12515.25	10583.09	8611.153	10507.93	9276.241	8648.597	9751.705	8923.799	7670.037	15682.42	14925.91	15003.8	14487.27	17427.44	16065.03	10770.23	13583.78	12488.96	13159.01	13013.04	10776.16	13960.13	12622.96	10808.7	15098.84	14449.12	15620.45
FANCF_P13_F	FANCF	FAF	8653.148	6533.366	16567.59	16459.13	12969.63	13356.7	11403.86	11758.97	9060.299	8726.601	9615.154	7727.371	7919.463	7727.292	8564.684	6170.527	8643.24	11906.71	14975.88	10201.23	10670.2	9255.045	9964.774	10827.5	8494.758	8476.735	7781.842	8197.704	6673.996	14605.83	13849.03	14014.14	13446.06	17196.45	16140.15	12214.12	11973.78	11695.54	10270.97	14655.88	10679	11055.74	11914.61	10763.61	11692.23	10866.56	11191.27
FANCG_E207_R	FANCG	FAG, XRCC9	4420.721	3286.417	6220.375	5811.139	5579.095	6030.482	4969.331	5025.473	3654.965	3463.749	5028.221	4888.895	4812.855	4904.386	4443.291	2507.751	2672.829	5391.611	5874.731	4306.509	4819.784	3963.167	3056.249	2910.852	3128.651	3308.534	3922.476	3768.081	3571.914	7387.3	7029.168	6655.835	5830.272	6600.069	5894.175	4664.538	4483.332	6591.69	4573.718	5301.158	4127.112	5088.698	4597.896	5375.285	5306.388	5976.714	6826.471
FAS_P322_R	FAS	APT1, CD95, FAS1, APO-1, FASTM, ALPS1A, TNFRSF6, Apo-1 Fas	3853.965	3545.675	9408.98	10806.83	7674.033	7704.128	6166.252	6306.741	2364.024	1707.259	3470.922	2955.84	3347.382	4148.505	3261.035	2959.264	3194.485	7998.516	8156.973	2837.302	2629.891	2958.016	2102.965	2513.683	3226.889	2791.226	3265.229	3371.372	3560.577	8165.896	7832.932	9175.748	8151.052	11209.84	9886.21	7632.493	6668.236	7916.877	6570.009	8415.863	7681.329	8780.553	8376.646	5904.08	7401.193	7336.601	8333.586
FAS_P65_F	FAS	APT1, CD95, FAS1, APO-1, FASTM, ALPS1A, TNFRSF6, Apo-1 Fas	5287.097	5485.642	13191.74	15465.92	10040.45	11414.13	9698.851	9371.421	7703.307	7254.028	7495.019	6561.5	6279.214	6758.967	7914.048	4472.287	5512.857	10850.55	11576.2	8361.985	8705.349	6728.433	6664.044	6709.974	7159.795	7345.919	7515.773	7315.688	5147.567	12267.85	11947.93	12287.74	10875.15	12831.83	12729.97	10640.9	10462.35	10820.67	8557.408	10935.43	9812.62	12200.27	10852.64	8530.715	10171.89	10972.16	13028.92
FASTK_P257_F	FASTK	FAST	6284.656	4719.957	10411.27	11313.37	9496.052	10197.73	7691.32	8058.072	6181.179	5995.138	6829.843	6071.555	5583.985	6043.105	6152.432	3248.749	4628.992	8193.821	9278.386	6796.837	6650.309	6874.393	5586.089	5520.128	4794.742	5763.266	5705.397	5663.31	4722.386	12662.32	10529.53	9863.562	9982.634	11937.33	11402.73	8284.34	8612.047	9769.607	10012.73	9737.123	8364.035	8229.311	7861.979	11172.84	6798.421	11070.68	9807.085
FASTK_P598_R	FASTK	FAST	636.9233	542.3898	3240.468	5065.061	2723.66	3566.526	2529.088	2303.047	689.1283	627.9595	682.2145	559.4097	626.5338	834.3275	747.0828	457.9106	547.9263	2806.405	2651.864	666.6464	728.2854	737.8245	702.8395	821.5726	603.0883	631.653	709.1028	707.6008	514.976	3443.481	2644.399	2863.237	3244.283	4314.511	4086.012	2998.083	3513.425	4079.651	6937.505	8514.421	8099.634	4236.877	6942.643	2883.842	4735.725	3172.283	4156.443
FAT_P279_R	FAT	ME5, FAT1, CDHF7, hFat1	4992.477	4402.209	10079.28	10133.96	9196.909	9445.472	8806.305	8067.761	6991.445	6513.549	7458.009	6648.302	5413.172	5850.845	6007.625	3907.89	3670.675	8746.156	9894.014	6884.728	7789.397	7666.747	5499.391	6751.353	5626.356	6129.217	3453.042	5065.235	3691.288	4105.214	7504.288	8784.122	7279.826	9551.316	9194.31	7822.132	7559.48	2797.739	1551.98	2800.403	2553.302	3302.152	1816.832	4530.438	3976.686	2612.045	1799.648
FAT_P973_R	FAT	ME5, FAT1, CDHF7, hFat1	4527.059	4110.486	9665.123	9350.877	8516.555	10212.96	7499.892	7209.582	5206.461	5264.058	4979.55	4938.426	3497.054	4418.835	5050.384	2637.283	3317.442	8534.772	8976.156	6301.182	6860.926	5717.009	4750.712	5955.862	4784.939	5220.729	3804.728	3528.269	3303.942	4687.703	5694.348	8130.49	4380.58	9532.889	7690.391	3868.386	7513.182	2317.691	820.1548	2365.761	1956.025	2153.76	1516.179	3954.95	1352.083	5928.29	3015.13
FER_E119_F	FER	TYK3	5396.446	5027.232	12712.54	13455.89	9875.438	10569.42	9168.337	6671.313	7218.306	7356.768	7254.976	6522.983	5744.625	6382.206	7395.663	3312.586	5409.438	8923.921	10667.28	8543.604	8840.704	6915.935	7919.066	7352.967	6873.435	6959.441	6706.171	6094.837	5417.513	11263.86	10390.78	11222.29	10556.74	12751.27	12974.91	9560.862	9446.238	11011.9	7785.037	10859.48	12563.74	11274.31	9014.184	7869.146	9711.963	8951.248	13111.65
FER_P581_F	FER	TYK3	726.5374	630.1284	1807.246	2770.01	2875.352	1353.864	1212.984	1017.749	479.4662	383.7668	451.0175	371.5509	366.7961	427.6348	444.0474	351.8413	424.8527	737.7126	939.8605	396.3443	401.3389	403.5139	353.6791	403.3325	340.8019	317.747	304.9697	350.7599	312.4118	657.2164	653.5154	596.8235	802.4642	661.5085	634.6307	1037.941	1200.155	573.0151	1263.54	819.9259	1516.218	1192.739	1179.162	897.7153	1120.859	525.1772	880.5261
FES_E34_R	FES	FPS	12290.79	11806.12	17510.73	19536.46	16598.34	16849.32	17940.53	15503.23	14995.43	12094.3	14596.53	12140.12	9823.35	9747.117	9164.224	12344.53	14241.92	16454.89	19732.21	12331.24	13663.99	14239.33	12151.03	10989.93	10564.63	9060.386	12458.97	10836.32	8332.639	24218.92	20783.79	19171.42	17621.92	22102.05	22344.88	15443.24	14659.18	17094.68	16839.07	18147.21	17656.71	18026.37	14821.13	18123.11	15328.02	21676.98	19629.56
FES_P223_R	FES	FPS	5469.576	5390.115	10474.83	10797.35	10950.65	11026.55	8327.425	8850.296	5264.335	4259.925	4601.269	3791.744	3628.483	3828.712	4041.014	4846.221	5059.019	10468.41	10905.18	4283.962	4943.286	4602.178	3533.507	4160.807	3912.735	3757.064	3869.587	3871.241	3079.48	9947.621	10312.41	10677.08	9302.396	12180.79	12145.75	7889.168	7750.759	8982.398	9525.352	8663.322	8275.685	8433.515	7796.574	9518.782	7795.64	10302.81	10318.13
FGF1_E5_F	FGF1	AFGF, ECGF, FGFA, ECGFA, ECGFB, HBGF1, GLIO703, ECGF-beta, FGF-alpha	1013.371	850.3869	1986.457	1819.714	1441.968	1830.056	1799.117	1403.922	569.6417	536.5833	729.2913	649.2464	707.9422	803.6032	581.1482	622.017	840.6954	1223.416	1677.568	626.9955	656.2121	628.0212	517.788	601.2972	512.0354	580.4617	846.8535	915.6085	710.8184	3040.658	2420.583	5208.374	4881.58	5136.107	5738.405	5268.419	4171.129	5576.854	6737.254	4224.35	6852.041	6690.405	5251.108	3504.615	7703.176	2759.248	5728.673
FGF1_P357_R	FGF1	AFGF, ECGF, FGFA, ECGFA, ECGFB, HBGF1, GLIO703, ECGF-beta, FGF-alpha	786.6664	716.6876	2636.245	2072.733	1737.866	2121.995	2061.178	1466.825	999.316	820.2637	1037.484	765.9342	870.5736	1036.584	897.9781	530.6732	870.3261	1538.09	1978.269	855.654	833.3705	885.7515	720.615	971.6469	654.5451	701.9224	772.5059	1069.746	550.8312	2217.017	1523.195	3196.665	2084.028	2897.194	2692.588	3016.805	2126.557	6974.205	12734.48	2151.844	3371.551	8884.314	7884.78	4041.151	12702.56	3408.964	2396.851
FGF12_E61_R	FGF12	FHF1, FGF12B	5701.801	4826.639	11323.78	11653.52	10434.79	11823.35	8942.765	8367.15	7042.13	6873.275	7983.145	6492.13	5619.57	5919.187	6453.848	5060.258	4147.625	10299.23	11122.51	7949.53	9145.528	7723.531	6598.533	9353.264	8199.204	6718.483	6043.997	6380.734	4783.382	9540.168	10657.93	7729.97	10804.22	12137.52	11866.36	6990.356	8502.682	9232.495	6925.624	5191.085	6768.829	6672.262	1911.917	5535.792	9631.146	10678.02	8068.992
FGF12_P210_R	FGF12	FHF1, FGF12B	6294.279	5497.89	11024.86	11747.53	8987.94	9189.104	7721.376	7635.959	7635.625	8185.28	8578.735	7165.338	7584.377	7449.159	8350.919	4959.891	5578.924	8392.469	8479.733	8924.487	9211.748	7303.914	6486.6	8039.566	6997.717	7322.179	7301.983	7359.927	6636.79	7619.593	8294.683	10120.2	10039.06	12418.07	10774.78	5250.864	7798.042	5814.688	6772.638	2294.741	3898.187	9861.642	4571.951	6349.118	9097.687	11614.04	9582.34
FGF2_P153_F	FGF2	BFGF, FGFB, HBGH-2	695.3186	663.1486	1846.125	2129.021	1174.651	1705.677	1327.371	1068.911	551.9516	677.7041	714.1031	522.1743	433.2903	620.7604	619.9214	453.7418	579.3278	1291.385	2107.271	634.8779	729.9777	561.6737	461.078	450.6524	515.8136	560.3254	483.7549	608.5983	647.5495	2307.694	2467.521	2394.958	1654.927	2176.162	1967.005	2075.954	1885.617	1619.48	2207.563	1684.941	1399.021	1506.087	1339.56	1026.768	1604.062	2467.968	798.9468
FGF2_P229_F	FGF2	BFGF, FGFB, HBGH-2	3354.343	3516.177	7757.22	9951.456	7883.288	7186.649	6089.461	6004.868	4531.047	4542.144	5012.121	4991.363	3928.389	4206.514	4596.111	2730.992	2696.442	7154.598	8294.142	4675.758	4912.831	3703.855	3371.643	3132.245	3749.929	4340.727	3534.656	4752.87	3589.905	6799.608	6313.03	5552.412	6290.813	3932.588	8915.636	2867.699	5162.597	7746.759	5947.466	7797.585	7135.305	5959.518	4391.604	5529.596	5854.783	7574.575	5311.345
FGF3_E198_R	FGF3	INT2, HBGF-3	7299.413	7352.971	15218.49	15018.5	11086.78	11023.04	12040.46	10004.19	9588.334	7702.445	8313.799	8866.421	7087.531	7738.025	7888.538	5146.946	6069.059	10878.72	13080.48	9182.523	10179.68	9907.447	8853.769	9621.586	8318.629	7461.605	6832.049	7229.833	5501.067	12416.3	13361.18	13026.04	11332.51	14213.01	14369.07	11449.8	10180.72	6600.183	3676.209	5530.921	5141.325	5778.781	5227.684	9761.629	10570.29	11690.28	4969.936
FGF3_P171_R	FGF3	INT2, HBGF-3	4262.818	3381.278	7775.774	8528.338	7129.01	8094.79	7080.261	6342.842	3959.874	3910.725	4867.037	4502.932	4537.21	5082.929	4110.504	2659.75	2695.47	7581.238	7668.242	4599.87	4529.71	4278.075	3215.177	3405.402	3347.699	3210.961	3488.178	3975.503	3990.462	4835.679	7101.578	7723.41	6504.901	8385.341	7317.771	5848.359	5842.399	3829.408	490.1438	1337.509	1736.114	1881.91	891.9077	3386.783	4407.307	9511.717	1356.008
FGF5_E16_F	FGF5	HBGF-5, Smag-82	6903.904	6513.404	13552.57	15180.17	11539.27	13245.88	10816.4	9784.229	7947.493	8112.163	8397.731	7352.256	7430.958	7212.026	8450.633	6194.214	6309.243	11593.55	12278.23	9564.267	10167.18	8324.518	8048.4	7679.025	7874.167	7360.539	7050.704	7933.706	5415.947	12515.48	12471.04	12280.91	11428.93	13717.86	14134.89	10842.04	10548.41	9365.599	8924.737	2649.291	3089.399	8894.579	5982.792	10752.46	9677.716	11941.66	9153.002
FGF5_P238_R	FGF5	HBGF-5, Smag-82	6068.35	5809.329	11796.03	13460.52	10803.71	11534.16	9477.797	8811.575	7686.314	8298.093	9163.551	7150.656	7046.414	6953.856	7227.087	5886.994	6260.416	10908.36	11012.2	9571.928	9761.853	8071.844	7109.168	8306.421	7684.397	7859.741	6820.997	8093.593	6200.854	8589.313	11324.19	11846.03	11231.11	14046.81	12722.04	8516.248	9358.144	2840.57	2041.106	2149.201	2920.711	3322.624	2401.042	9468.531	8692.543	11295.83	3358.717
FGF6_E294_F	FGF6	HST2, HBGF-6	519.9246	466.326	677.4002	741.4161	607.7183	885.1583	631.1155	590.6794	415.9714	372.2823	401.0429	354.9425	384.9403	341.781	455.192	432.0415	446.8409	678.8422	590.6175	399.3962	423.6453	397.94	386.4081	407.8185	362.5131	333.6112	347.9586	442.9774	340.6675	599.4072	683.9795	623.2374	627.9089	674.3469	681.6942	648.9915	561.5408	432.4327	465.0108	492.9085	398.5352	577.4664	464.799	519.098	604.2192	869.3291	421.8707
FGF6_P139_R	FGF6	HST2, HBGF-6	503.286	399.1154	590.6808	648.0663	528.2675	559.3495	497.9385	425.3097	553.5413	472.9098	482.329	453.0096	412.5558	446.3101	538.0265	345.778	390.3586	479.5986	390.3906	510.5021	522.2589	506.2223	471.1413	501.4275	452.725	383.8326	386.7488	416.8653	387.017	712.3845	641.7853	547.4378	590.5967	588.1086	658.5901	592.7912	524.9402	540.934	497.7192	505.7324	734.217	698.9901	998.5635	918.6331	1037.185	625.2568	669.5997
FGF7_P44_F	FGF7	KGF, HBGF-7	508.6537	453.5047	590.2278	1530.882	1151.981	1025.972	810.6833	872.4397	641.5168	568.6917	653.7878	619.1892	531.6644	608.8438	552.9709	567.3454	491.3536	1133.089	1404.548	614.0326	576.3845	607.7548	543.1235	574.5042	578.4202	491.7357	542.4391	549.8793	450.3129	694.61	666.5986	2772.424	671.7928	1260.167	2008.002	665.0284	1256.376	1421.488	399.2054	675.3607	799.7344	964.6838	703.5735	786.0825	2458.84	836.6084	2734.923
FGF7_P610_F	FGF7	KGF, HBGF-7	1241.155	1113.261	1575.983	1477.299	1678.319	1931.291	1413.913	1292.818	1518.687	1085.384	1448.859	1090.039	1093.929	1020.028	946.3029	801.2736	714.3523	1281.953	1484.404	1172.636	1259.927	1469.222	947.6237	1113.982	896.7919	873.2325	873.0591	880.9602	695.2245	1333.984	1229.766	1783.45	1301.889	1688.763	2896.829	1438.196	1233.846	2956.902	1008.24	5059.137	3535.18	4078.782	1202.925	1313.656	3743.746	1636.917	1275.927
FGF8_E183_F	FGF8	AIGF, HBGF-8	8375.411	8306.467	16857.3	17037.96	13673.36	16439.4	13790.5	14545.06	8099.445	7178.209	8531.472	6889.986	6499.296	5896.592	6122.248	8315.991	7806.661	14993.88	17061.7	8487.028	8313.503	9514.924	6421.247	7031.896	6572.252	7165.409	5822.288	5874.751	4807.962	16078.57	13252.32	14767.54	14011.26	19146.7	17136.77	11716.31	12117.68	7604.096	13356.7	12812.37	11830.92	14014.62	13416.16	15057.7	13543.5	16503.93	13457.19
FGF8_P473_F	FGF8	AIGF, HBGF-8	9754.614	8111.212	13242.8	12746.12	11865.42	11898.73	12126.46	11083.82	12462.24	9757.98	13108.32	9430.98	9037.234	8359.747	7910.194	7121.609	9632.389	11565.16	14560.9	11017.8	12228.88	11045.64	8665.221	10674.03	9398.293	8522.037	8648.521	9773.878	5921.31	16865.29	16302.78	14128.41	12856.29	16301.15	14436.2	10313.58	9823.502	7377.112	11287.66	12833.75	9596.143	13629.05	11035.84	11233.87	10833.84	19957.34	9996.484
FGF9_P1404_F	FGF9	GAF, HBFG-9, MGC119914, MGC119915	8533.92	7363.045	16247.82	16250.41	13937.78	13626.43	12868.61	11907.5	13419.21	10684.55	14192.85	11577	9643.909	8739.001	9293.403	6246.881	7001.611	13575.11	15322.75	14121.11	15971.91	12939.44	9943.33	11142.08	11764.4	11048.55	10372.68	10600.04	7960.642	18269.52	16286.61	13811.13	14077.96	17711.98	16247.99	13351.06	13639.77	13873.9	13353.2	15280.66	14445.96	16522.04	4793.617	10421.78	14376	18066.31	12042.79
FGF9_P862_R	FGF9	GAF, HBFG-9, MGC119914, MGC119915	7104.98	6295.878	11884.46	11903.76	10310.09	11867.35	8447.76	8392.082	8888.906	8911.813	10413	9412.107	8951.359	8771.934	9039.304	4715.173	6283.731	9420.995	10087.95	10115.39	11259.01	8815.82	7922.822	8522.86	8582.717	8834.348	8261.28	9147.985	7427.74	12227.25	11325.25	10750.17	11089.46	12822.69	12731.11	8637.064	8330.672	10162.58	8257.013	10052.61	9562.563	10856.32	7656.388	9368.938	10182.08	11615.7	10159.15
FGFR1_E317_F	FGFR1	H2, H3, H4, H5, CEK, FLG, FLT2, KAL2, BFGFR, C-FGR, CD331, N-SAM	11068.46	10524.38	18985.2	17920.97	15037.42	16646.95	15861.51	14987.84	13679.71	11483.36	14684.1	12397.41	10139.21	10449.45	10443.3	10722.54	11500.76	14931.68	17819.99	12990.46	14546.32	13900.08	10636.37	12819.92	11014.91	11110.32	10085.28	12111.22	7872.066	16733.76	14499.42	15805.93	14516.52	19480.23	19142.18	14604.09	14116.96	15394.59	15310.91	15961.86	13325.73	15007.89	13085.51	15591.02	13255.01	15732.05	16010.22
FGFR1_P204_F	FGFR1	H2, H3, H4, H5, CEK, FLG, FLT2, KAL2, BFGFR, C-FGR, CD331, N-SAM	5997.694	5945.006	12207.01	11867.61	11310.25	11315.25	11426.1	9481.789	9112.158	6999.197	9270.834	6999.021	6592.632	5896.624	6846.441	4940.828	7084.216	10908.67	11521.17	8750.225	9023.448	8002.314	6325.105	8407.743	7423.186	6378.066	7331.938	6075.959	4873.611	14069.57	13766.37	12221.13	11106.67	13958.32	12866	8854.962	8749.586	9415.958	9792.479	10956.45	8400.146	8092.139	8278.784	10673.92	7842.637	12862.68	7014.57
FGFR2_P266_R	FGFR2	BEK, JWS, CEK3, CFD1, ECT1, KGFR, TK14, TK25, BFR-1, CD332, K-SAM	5978.136	5222.137	10896.26	11191.83	8696.956	8747.26	7924.612	7331.433	7180.5	6158.971	6846.433	5352.576	5247.527	4876.927	4562.793	3729.347	3876.004	7785.77	9136.906	6850.661	7298.573	8182.069	5287.341	5928.305	5768.352	5631.963	4713.259	4164.322	3448.058	7897.768	8753.986	7864.61	7868.558	9839.495	9199.597	5283.561	5915.168	3979.333	1000.755	3605.727	2336.06	3129.424	2062.763	6666.506	2689.221	5170.055	822.5294
FGFR2_P460_R	FGFR2	BEK, JWS, CEK3, CFD1, ECT1, KGFR, TK14, TK25, BFR-1, CD332, K-SAM	6108.247	5142.616	10873.04	10743.15	9839.496	10168.38	8165.851	7677.225	7069.33	6231.435	6804.553	6560.2	5492.706	5768.718	6050.332	5726.068	5432.831	9157.352	10352.03	6175.99	7598.264	6843.422	6350.2	7656.378	6251.238	5991.79	4695.719	4843.877	3941.899	6702.975	7304.652	8976.718	9280.652	11072.71	9458.736	7743.412	7161.452	1799.598	752.8608	1490.08	1545.865	1724.764	2138.339	4242.55	7871.155	4157.535	1122.083
FGFR3_E297_R	FGFR3	ACH, CEK2, JTK4, CD333, HSFGFR3EX	8135.645	6360.222	14370.72	12988.66	13423.67	13169.73	12656.31	12599.14	9681.521	8827.769	9612.526	7556.732	7263.194	6894.066	6309.389	6087.103	7224.79	11308.85	14557.53	8968.878	8966.124	9220.796	8487.07	8524.52	6062.48	6174.435	6635.799	6648.971	4907.886	15804.66	14590.02	13028.8	12017.73	17543.31	14642.92	10608.53	10573.38	10409.76	11405.54	10084.6	6275.179	10152.36	10848.24	13088.76	12075.62	15788.66	9940.175
FGFR3_P1152_R	FGFR3	ACH, CEK2, JTK4, CD333, HSFGFR3EX	4561.198	4232.589	8660.338	8307.699	7170.312	7911.705	6033.245	6233.746	3211.543	2496.74	2787.741	2713.022	1871.079	2913.551	2856.666	3296.878	3274.351	7990.813	8300.818	2701.13	5716.162	3385.472	3291.406	3846.382	2849.439	4358.426	2264.923	3065.243	2204.998	6053.531	8378.402	6316.618	3029.149	9482.76	6893.182	3283.049	5817.483	7108.229	7824.582	8875.293	1845.887	4421.378	7430.506	4601.765	12066.88	7831.029	3604.761
FGFR4_P610_F	FGFR4	TKF, JTK2, CD334, MGC20292	601.0864	609.7651	1498.627	1475.157	1326.863	1872.247	1178.555	1099.525	424.613	419.0659	492.9352	415.389	453.189	536.2963	492.6795	481.2212	545.3103	1138.181	1346.714	434.4485	481.0773	434.6908	412.2698	449.9746	404.3754	384.2026	509.3354	547.8647	466.1402	2084.732	1372.803	1277.823	1090.4	2040.049	1478.794	2184.99	1378.695	3245.047	5079.988	4088.137	4531.491	3771.649	3891.505	1582.699	2676.669	1980.543	3576.075
FGR_P39_F	FGR	SRC2, c-fgr, p55c-fgr	762.9242	769.0266	2156.695	1952.22	1640.444	1250.124	1479.77	930.6668	770.1497	517.5961	1073.804	563.5422	773.014	985.1261	703.9476	419.1669	624.9592	538.5585	872.8544	561.0261	548.2997	451.6266	414.6883	492.8185	584.9949	471.5511	639.0845	835.8371	450.8864	1571.832	2224.225	1769.465	1419.341	1841.806	2247.012	1382.43	974.0822	1942.922	10209.91	9074.82	12474.37	5295.803	1741.287	1462.802	2989.237	1532.107	2190.509
FHIT_E19_R	FHIT	FRA3B, AP3Aase	7275.515	9053.308	14082.18	13859.41	11976.13	12138.79	11818.98	10830.48	10247.15	8770.108	9493.375	7815.3	7671.276	7596.318	7716.43	6889.751	9108.03	10538.09	13078.6	10980.93	11062.74	8811.781	8062.119	8897.018	8326.524	7746.919	7925.81	7952.225	5412.601	15789.73	13526.3	12730.3	12881.4	15847.88	14983.04	10480.27	10409.36	11447.5	9790.295	12429.18	1974.217	8118.37	12065.11	11622.46	9671.502	11522.35	13413.74
FHIT_P93_R	FHIT	FRA3B, AP3Aase	4041.98	4139.726	9940.189	9584.324	7472.209	8761.68	6710.678	7060.647	6309.287	6951.011	7114.684	6342.76	4662.666	5901.751	7346.614	2873.993	4033.392	7548.799	8392.494	7822.921	7767.56	5415.86	5942.671	6471.965	6932.719	6671.438	5009.366	7313.467	5398.062	9374.561	9112.592	9003.136	8477.603	9978.033	9131.164	6581.266	7197.452	7656.722	7162.599	7452.7	1764.026	3664.445	7912.956	7822.383	6286.483	6814.88	8065.663
FLI1_E29_F	FLI1	EWSR2, SIC-1	8141.734	8592.698	14946.5	14102.65	12709.75	13978.63	12460.83	11360.85	7392.623	7355.842	7631.583	6459.866	6195.164	6033.775	6803.42	6773.211	9029.814	12927.38	12869.24	7500.07	7687.308	8265.675	7149.852	8053.913	6138.712	6902.146	6425.272	6791.262	5452.691	14426.79	12996.08	13383.31	13169.85	16473.01	16400.59	11241.59	11866.87	13689.37	12266.89	11701.68	10058.71	12908.25	13638.86	14076.33	11798.52	16011.88	14267.61
FLI1_P620_R	FLI1	EWSR2, SIC-1	1648.456	1485.681	5342.774	4260.227	2986.72	3341.74	3552.543	3038.563	1994.329	2529.063	4726.11	3631.725	1620.068	2208.603	2407.101	334.0605	693.4442	3119.979	3558.936	4134.449	3825.333	2346.532	1728.064	1556.557	2897.587	3181.631	1975.967	1712.979	1713.299	5629.043	5501.782	5252.024	4803.827	3638.523	5224.33	2983.409	2482.298	4543.771	2923.101	4448.455	3522.917	3745.018	4737.159	3411.867	2699.435	7422.589	2580.718
FLJ20712_P984_R	FLJ20712	.	557.4837	473.6363	870.2649	711.4818	846.9958	1151.614	756.6553	507.9857	566.0413	591.933	602.4163	545.0715	580.6141	567.6157	655.804	353.5596	422.1738	710.2549	734.6671	674.0047	748.0316	594.3264	515.2929	657.2654	624.0164	580.8412	583.1199	823.6594	467.4578	1272.325	944.5861	2461.923	1467.518	2233.935	1661.627	1987.936	1325.888	3227.379	2195.951	618.8625	1932.64	1791.304	2698.186	1725.238	5356.276	1489.976	924.6238
FLT1_E444_F	FLT1	FLT, VEGFR1	8004.479	7070.846	15813.84	12577.6	12617.99	13954.33	13226.02	11769.68	10267.33	9441.489	11137.12	8078.085	7629.791	7854.868	8799.949	7123.482	8476.703	12814.01	15553.48	10431.17	11750.12	11415.55	8246.284	9698.499	7878.203	8304.29	7621.189	8316.872	6127.082	13998.11	14601.4	14239.5	13207.63	14207.27	16247.84	11268.21	11785.03	4319.013	11394.4	4256.753	3025.669	5608.351	11828.18	12975.91	14096.5	14276.88	8491.063
FLT1_P302_F	FLT1	FLT, VEGFR1	4771.695	3038.749	11487.31	10266.4	9612.528	9203.896	8763.533	8500.974	5782.563	5976.174	7521.134	5495.967	4234.587	4922.585	5480.446	1723.721	3750.831	9895.783	10706.05	7095.301	7601.627	6738.176	5637.457	5946.651	5373.319	6648.16	4966.197	4666.761	4129.798	11933.91	11869.63	11126.94	9668.517	9682.807	11740.32	9022.371	8940.406	3704.105	9321.039	3271.099	2622.886	8162.433	4322.848	8436.956	10346.45	12309.31	1641.106
FLT1_P615_R	FLT1	FLT, VEGFR1	6076.993	6517.487	11850.33	13149.18	10159.94	9457.068	9535.209	8293.085	7740.711	6592.262	7184.421	6224.567	5865.722	5254.341	6475.753	6304.025	6152.569	9427.303	11968.79	7111.81	8187.448	8131.837	6475.826	7943.458	6403.866	6621.902	6153.257	6858.329	5164.359	11993.41	12011.85	9130.822	10931.21	13588.27	13100.09	9284.445	10010.56	6471.078	10128.88	3902.52	1725.303	7301.664	1445.509	10033.65	10611.49	12695.04	3006.846
FLT3_E326_R	FLT3	FLK2, STK1, CD135	3083.939	3031.605	6509.967	6351.035	7050.699	7464.848	6554.205	5525.444	5206.798	4969.492	6397.649	5204.517	4571.437	4429.275	4804.463	2583.766	3070.697	6324.256	7508.61	6552.712	7984.029	6705.241	5052.021	5684.525	4886.641	5194.606	4569.828	4603.706	3513.995	10804.36	10123.01	7666.897	7285.743	7485.773	7280.955	5381.279	5713.853	1690.723	4357.893	1608.87	1222.087	4597.05	5872.174	4091.246	6102.193	10059.91	4052.262
FLT3_P302_F	FLT3	FLK2, STK1, CD135	4187.256	3935.511	8159.968	8017.974	7014.89	8764.792	6465.216	5543.675	5871.092	5593.586	6795.272	6999.71	5939.155	6438.612	5940.844	3042.846	3506.232	6448.833	7040.187	6449.426	8021.242	5434.172	4596.676	4848.231	4779.298	5412.35	6229.918	6049.729	5082.805	10947.94	9195.846	8214.133	7530.595	8097.499	8116.627	6131.282	5719.028	2290.918	4949.808	1977.328	5962.868	7414.115	5392.63	5002.207	6545.646	9971.117	6195.735
FLT4_E206_F	FLT4	PCL, FLT41, VEGFR3	3840.605	3170.614	12017.51	11844.27	12268.44	10997.32	11067.54	10466.52	4181.391	4069.131	3890.833	3125.266	2646.724	3928.123	3855.521	2238.607	3757.021	11281.64	12286.93	4181.822	4991.979	4743.396	4380.121	4007.463	3681.719	3861.293	3096.591	3293.782	2697.563	10491.14	10716.29	11331.94	9135.75	13951.39	12757.41	10230.06	9553.484	7747.836	7552.944	8050.782	6957.266	8287.318	8343.688	9942.379	12724.08	9974.112	7845.158
FLT4_P180_R	FLT4	PCL, FLT41, VEGFR3	9659.535	8814.889	18649.55	19855.89	15494.15	17264.85	16207.71	13185.03	11953.49	9741.18	11645.18	8812.321	9386.986	9348.216	10089.76	7620.956	11376.48	15695.61	17493.36	11517.97	12915.41	13287.01	10083.16	9156.833	9564.66	9035.607	9433.627	9041.146	6537.104	16550.67	20028.59	16664.06	16747.59	22340.86	21901.57	13247.03	12653.67	4290.616	3146.013	4405.192	3333.178	4088.849	4008.513	8680.382	16176.88	24167.54	3376.015
FN1_E469_F	FN1	FN, CIG, MSF, FINC, LETS, DKFZp686H0342, DKFZp686I1370, DKFZp686F10164, DKFZp686O13149	7794.321	7287.64	14101.98	13562.78	10843.58	11129.21	11043.38	10049.43	8843.139	8071.637	8897.585	7292.28	6279.547	7568.956	8104.037	6229.762	7961.64	10594.98	12025.13	9733.7	10871.6	8926.162	8325.189	8077.17	8935.435	8158.664	7337.974	7310.349	6650.074	12663.06	13520.64	12204.15	12526.62	13903.95	11908.36	6308.536	9377.798	11762.25	4055.34	11432.53	10708.94	12118.45	10530.51	9542.773	10883.38	13325.51	13253.56
FN1_P229_R	FN1	FN, CIG, MSF, FINC, LETS, DKFZp686H0342, DKFZp686I1370, DKFZp686F10164, DKFZp686O13149	4987.127	4526.611	9139.94	10177.31	7900.92	9069.86	6669.864	6080.265	4388.175	4496.95	4547.182	4146.343	4051.856	5403.655	4742.623	2907.285	4298.181	7046.155	8512.448	4982.928	5604.427	4112.979	4024.766	4378.343	4169.403	4125.914	3768.262	4430.603	4135.713	10471.8	10141.48	9277.955	8398.657	9975.273	9577.922	7129.794	6633.977	7107.515	5470.015	7438.974	6201.487	7969.813	6382.846	7041.908	7296.28	10256.83	8110.527
FOLR1_E368_R	FOLR1	FBP, FOLR, MOv18, FR-alpha	497.0318	439.1287	675.4728	669.4622	559.899	834.6355	631.9848	550.4619	473.0993	428.6074	460.4894	413.5039	465.5924	421.8809	485.6748	384.1421	400.7025	511.0132	641.4354	512.5923	483.6637	431.9116	403.0699	436.9918	406.4916	389.6707	425.7902	615.3378	381.4966	774.1602	724.7999	1469.438	954.0032	1382.513	1527.269	1457.393	1128.994	3044.834	2299.611	2539.889	2047.064	1146.792	678.4454	1206.097	985.8484	962.9891	3411.592
FRK_P258_F	FRK	GTK, RAK, PTK5	471.8835	499.3198	619.1269	901.6315	519.4377	771.0024	458.1192	424.0392	375.8232	367.3076	379.1755	358.0029	377.7942	469.0284	481.0315	421.2117	402.7677	619.5836	762.9774	500.3608	582.1181	422.8542	479.1041	380.0511	439.1223	534.6737	537.1965	515.9773	368.5638	1124.22	913.0259	629.5197	480.3185	1015.355	803.3537	432.1746	586.6003	2019.264	1627.35	1918.961	2861.931	3222.012	2338.086	1139.883	1762.929	2123.948	3456.158
FRK_P36_F	FRK	GTK, RAK, PTK5	401.5023	500.4479	1129.1	1739.292	992.1797	1113.37	1094.327	669.8383	483.0015	527.6972	525.5625	348.3928	576.5796	761.6934	690.9229	695.7223	610.5059	1358.18	1398.076	568.839	896.1284	463.7017	590.5396	541.5137	581.1075	889.0256	700.6689	883.3399	648.4963	1649.366	1095.45	524.4352	624.3276	2104.087	1944.888	640.6721	1018.823	3980.166	3413.571	4304.444	5043.432	5744.009	4941.055	2320.607	4184.653	3134.209	7563.735
FRZB_E186_R	FRZB	FRE, FZRB, hFIZ, FRITZ, FRP-3, FRZB1, SFRP3, SRFP3, FRZB-1, FRZB-PEN	8517.403	8617.979	16515.23	15856.98	12910.23	13452.55	12010.34	10716.58	8815.433	8858.73	9503.544	7720.761	7746.462	7741.155	8386.111	8347.721	8198.015	12988.95	14131.83	9191.879	10623.33	8429.062	8421.015	9134.664	7874.469	7788.409	5953.77	7701.098	5838.416	7217.327	10796.02	13419.65	14006.61	16530.11	14807.86	11948.11	10848.36	3094.41	9281.734	2285.815	2839.276	2749.45	2633.509	5743.479	11650.75	10027.37	1157.493
FRZB_P406_F	FRZB	FRE, FZRB, hFIZ, FRITZ, FRP-3, FRZB1, SFRP3, SRFP3, FRZB-1, FRZB-PEN	4788.186	5190.326	9359.268	9884.309	7966.915	8734.756	6651.115	6215.868	5637.832	6147.245	6929.912	5776.887	5448.964	5445.598	6110.883	3963.687	3913.28	7775.475	8721.612	7449.348	7162.346	5600.594	4312.616	5533.233	5413.352	5884.19	5839.076	6861.687	4619.835	9879.844	9937.258	8950.094	8575.848	10582.53	10025.65	7503.096	6942.674	6798.187	3234.717	2160.443	5876.387	7358.287	6699.353	5701.501	7160.332	9865.607	6188.062
FVT1_P225_F	FVT1	.	10335.61	10666.05	17504.96	17207.93	14180.75	15415.85	13838.9	12681.73	10329.33	10538.26	11040.94	8711.557	8669.142	8980.291	9070.437	8506.563	9624.531	14078.74	16555.37	11072.08	13281.06	10910.37	11882.26	9966.048	8647.685	9211.117	8311.293	9249.681	6684.967	20574.75	17892.45	15564.86	15359.29	19721.88	17964.88	12432.13	12803.74	14854.36	13097.8	13842.25	12414.71	17891.27	12412.45	13905.7	14953.43	18310.14	20037.5
FYN_P352_R	FYN	SLK, SYN, MGC45350	9418.86	8680.524	16868.38	16402.28	15476.29	14641.88	13832.61	13567.3	8962.124	8168.582	8897.342	8067.954	7106.721	7877.608	8719.55	10198.11	9657.655	14060.89	14469.03	9634.28	11199.42	9514.319	8440.667	8673.17	7624.947	7807.349	8413.537	8184.039	6078.5	17541.52	15718.89	16373	15445.96	20970.58	18357.62	12208.02	11999.18	11807.22	9769.105	12519.54	13114.21	14188.47	12979.04	12365.1	16533.69	14141.46	15671.27
FZD7_E296_F	FZD7	FzE3	3226.594	2719.91	8849.144	10087.35	7258.505	8541.85	7332.571	6418.981	3813.558	4149.985	4792.892	4339.107	3985.568	4919.472	4728.056	1583.088	2332.994	7316.058	7930.801	6223.846	5435.962	4913.233	3446.21	4414.597	4560.77	4399.546	3953.328	3277.339	3643.482	9745.881	8942.508	8830.821	7673.332	8532.897	8347.938	6915.614	6565.574	2183.234	5700.216	2327.602	3669.329	2555.275	6305.13	6563.039	9525.971	9977.109	3681.281
FZD9_E458_F	FZD9	FZD3	10796.27	8633.133	15759.88	16806.43	15196.9	14726.04	14163.14	13648.6	9987.474	8649.269	10055.5	7985.716	6467.915	6425.123	7786.306	9136.574	8149.969	13811.05	16363.95	8510.183	9181.059	9514.933	6671.773	7953.751	5637.833	6547.961	4936.618	3676.755	3610.989	9553.362	12620.37	13692.72	11722.54	17929.43	12885.18	9730.938	10249.54	7015.664	2478.985	4413.856	5522.877	4637.475	3790.388	9826.99	14954.25	5968.311	3033.298
FZD9_P15_R	FZD9	FZD3	5172.066	5141.386	9698.898	10161.27	9106.6	11753.26	8643.853	8391.108	5685.303	5401.297	5283.062	5721.856	5195.141	6505.897	5664.148	3094.023	4318.646	9530.556	8370.412	6482.058	6436.978	5620.641	4792.887	5036.045	5032.785	5347.502	5137.351	4875.309	4320.476	11683.59	10960.81	10650.14	9695.618	12811.93	11304.04	7524.795	7719.332	8116.048	7549.212	5074.576	6433.877	3806.371	8764.904	8394.913	7671.09	12555.3	6234.859
FZD9_P175_F	FZD9	FZD3	10992.03	10353.21	14985.3	15373.7	12485.14	12510.38	13029.82	12284.43	9561.927	9131.853	10036.25	9283.285	7643.672	8052.117	8069.539	8313.001	9153.696	12427.27	14614.83	10331.63	12101.27	10839.43	8592.578	10325.34	8045.991	9231.129	8655.039	8128.269	6255.621	16092.73	13596.86	13991.04	12930.84	17537.96	16259.47	11865.46	11640.22	10791.39	13674.18	8224.295	6431.908	6017.217	6109.913	12890.67	12831.97	15528.08	4604.301
GABRA5_E44_R	GABRA5	.	2132.352	1894.756	3577.105	3192.371	3546.917	3273.886	2831.826	2226.997	3022.02	2532.385	3298.032	2660.279	2499.135	2676.341	1897.412	1558.195	1355.814	2441.796	2593.27	2782.234	2803.113	2643.852	2173.299	2947.252	1939.929	1929.323	2260.201	2727.384	1540.106	2915.019	2732.687	4340.507	3142.915	3794.106	3232.935	3718.669	2744.585	2647.818	1489.026	3134.682	2339.662	4386.659	2591.178	1917.639	7344.808	2889.013	3181.792
GABRA5_P1016_F	GABRA5	.	1273.678	1214.187	3178.147	3336.196	2567.781	3300.943	2270.574	2103.323	768.1491	668.9146	765.5381	608.368	593.8685	792.0478	713.8839	630.4598	1124.338	2082.071	2380.201	860.7338	728.2563	669.101	837.972	688.8439	580.5341	580.0236	716.2503	974.8494	539.872	1566.615	1400.973	8049.817	6682.793	7006.846	6520.334	6201.319	5498.881	4636.937	7777.962	9700.604	7257.123	13638.17	5910.376	3432.7	9445.26	2839.808	1743.243
GABRA5_P862_R	GABRA5	.	711.7645	713.3226	2001.837	1777.853	1713.879	1357.934	1334.347	1446.937	907.279	709.4175	749.4787	922.9641	699.0127	595.386	707.7451	564.9941	661.0552	1134.213	1330.708	782.3326	857.2072	907.7964	713.5115	1053.272	623.4451	565.6639	934.72	1017.025	687.6605	2140.996	1790.245	2846.105	3277.026	4686.152	3712.221	3491.803	2100.582	2935.531	3669.726	1068.083	1455.756	3945.964	3823.038	2100.496	7123.989	1267.179	1613.944
GABRB3_E42_F	GABRB3	MGC9051	6588.334	7174.519	11628.02	11122.32	9995.664	11632.69	10235.16	9612.396	6590.056	6335.079	7361.292	5612.559	5040.781	5259.995	6197.123	5398.551	6316.637	10131.69	11011.17	7230.723	8208.345	6696.25	7199.381	5708.466	7133.228	6984.929	5208.088	6496.426	4137.126	8367.028	9920.365	10984.44	10248.7	13278.18	11861.46	8193.875	6635.178	3540.409	1244.366	4507.373	3713.154	3760.672	3688.145	5548.756	8140.461	8598.445	1807.932
GABRB3_P92_F	GABRB3	MGC9051	3145.725	2762.651	8899.968	9268.662	6390.465	8262.122	6229.223	5969.199	3615.163	4700.78	3041.466	3076.711	2125.118	3473.172	4275.943	928.564	2993.21	7228.565	7015.147	5307.075	5962.92	3538.047	4139.438	3961.456	4107.951	3381.789	2231.112	2279.569	2015.156	6816.039	8817.911	7021.669	7839.167	7429.496	8981.596	6731.762	6471.404	2109.868	514.5421	1847.755	1307.379	2038.984	1836.385	3951.854	6756.048	6219.657	5353.313
GABRG3_E123_R	GABRG3	.	503.1675	476.1355	940.3734	1181.377	1083.85	2241.108	1032.719	844.0337	512.5909	411.656	438.1438	449.9837	445.2246	496.0697	519.0535	394.2009	404.4508	961.5851	810.9978	516.3699	451.3398	475.3621	452.603	401.0733	393.5407	397.2043	464.5404	450.6466	357.8542	981.8928	834.9753	6505.908	3953.27	5383.756	6196.841	5003.229	3100.07	4895.75	5242.197	1179.14	1378.692	8510.287	4158.931	2507.938	7798.619	1841.082	1018.303
GABRG3_P75_F	GABRG3	.	963.8784	915.7101	3163.04	2802.596	2474.655	3370.382	2289.877	1899.923	704.8242	589.7646	654.1907	549.7855	728.4758	828.0836	657.7305	732.1687	856.3416	1891.09	2603.869	736.1066	749.6097	675.9435	715.9788	890.3539	696.2513	546.4446	667.1937	800.8941	480.569	2475.625	2013.08	7222.704	5349.361	6794.745	5634.34	6504.609	4558.104	2883.674	3277.851	2688.56	2607.802	8874.334	3586.885	4527.647	9660.375	5159.918	3756.886
GADD45A_P737_R	GADD45A	DDIT1, GADD45	6031.544	6322.62	11370.9	12063.92	11136.83	12526.43	9348.99	10111.25	7032.487	7051.838	8343.689	7638.306	6908.93	7771.792	7476.051	4642.354	6075.6	10846.33	9975.381	7710.133	8161.787	6695.656	6436.073	6938.982	5821.361	5853.065	5984.883	6406.582	6543.818	9635.266	9144.353	11969.15	8411.188	11239.76	10612.45	8247.059	8016.875	7692.287	8841.729	4937.382	9177.342	8010.119	7596.462	8236.709	10387.37	7202.566	6532.787
GALR1_E52_F	GALR1	GALNR, GALNR1	5327.797	5594.416	12511.26	12563.67	11653.55	13902.4	10992.3	8915.671	6404.146	6397.006	9007.529	7638.888	6244.28	7574.159	7738.772	4637.562	4883.529	11399.59	11640.82	8318.311	9274.796	5754.368	5961.006	5447.478	6718.193	7645.078	6038.215	6371.511	5251.886	9066.564	11573.73	13105.24	11598.78	13944.9	12571.49	8784.365	8772.107	5043.47	727.1707	3691.202	2659.373	2022.421	2183.284	5022.216	11012.06	5602.885	4096.885
GALR1_P80_F	GALR1	GALNR, GALNR1	5054.57	5613.009	12447.44	12391.54	11931.1	13650.37	11940.77	9952.175	7141.148	7214.227	9436.077	7077.452	6363.297	4839.879	6925.186	4589.265	5705.965	11035.23	11836.26	8169.204	8001.587	6859.586	6234.646	7079.057	6220.819	5592.258	6415.345	4436.07	4489.107	10611.39	13502.9	12936.75	11300.11	13045.23	14734.26	10315.43	7892.455	5657.244	2536.719	5305.245	4362.517	4035.831	3862.075	6576.204	10075.93	11549.02	2369.932
GAS1_E22_F	GAS1	.	8066.972	8704.15	14696.79	15262.73	12546.03	12190.92	12327.29	11481.98	9558.098	10115.9	11621.73	8553.739	9054.555	7848.565	9096.103	5840.588	10717.83	12503.62	13509.05	12169.75	12138.82	11062.05	9371.341	11184.19	9814.63	10544.24	9674.839	9391.316	7295.493	19275.26	15986.22	13963.56	13052.25	16550.98	15401.44	11220.35	10029.26	11748.51	9216.279	8797.257	8375.205	13656.24	3730.21	11426.38	10225.74	20098.51	6111.879
GAS1_P754_R	GAS1	.	6995.146	8010.661	13659.44	15439.42	10402.49	13166.38	11448.98	10302	9345.831	8529.864	9333.601	7163.468	7339.106	6648.015	8494.475	7429.594	7479.459	11145.72	12180.78	9636.139	10333.32	9434.14	8093.122	8852.783	8449.088	8264.931	7768.342	8338.128	6467.791	14145.28	13058.45	12491.91	11514.54	15251.72	12561.14	10723.55	8791.385	11694.11	9539.309	8649.657	7451.425	13417.97	8939.896	11409.63	10050.13	12978.36	10283.39
GAS7_E148_F	GAS7	MGC1348, KIAA0394	8838.69	8697.259	14273.95	12571.85	13277.42	13426.72	13666.13	11000.45	10855.81	7412.276	9139.312	7787.094	6617.928	6918.591	6257.172	7043.229	7722.961	11414.71	13617.69	8809.34	10758.47	10343.5	7788.99	8915.335	7912.967	7269.509	6187.678	6261.081	4772.354	11836.28	15857.48	13387.7	11155.16	16224.69	14649.53	10399.33	10178.92	3247.963	2924.396	2946.406	3247.329	2251.436	2016.783	7480.881	7468.754	5607.359	1421.097
GAS7_P622_R	GAS7	MGC1348, KIAA0394	2497.446	2684.215	6694.917	5533.079	6269.987	6771.433	5219.237	5452.749	4053.616	3968.051	3578.9	3648.387	2685.441	3889.691	4640.046	1136.597	2069.358	5213.719	6068.736	5165.101	5229.346	3813.288	2767.219	3155.866	3579.465	3739.161	2675.781	2337.571	2205.985	2695.017	5234.997	4647.669	4429.026	5650.604	4249.961	4100.992	3979.93	1212.113	400.1043	828.027	4407.332	847.3794	585.338	1674.17	1039.303	3767.163	1304.221
GATA6_P21_R	GATA6	.	10280.35	12429.64	20967.5	18340.13	16602.13	15581.17	16631.8	15652.17	13115.1	11039.92	11938.11	10146.68	9035.703	9248.709	10246.24	10616.77	11126.31	15914.24	19097.65	13299.36	13152.59	13962.65	11193.92	11156.32	11852.57	11312.07	9647.608	9428.541	7676.282	16997.64	18431.36	17594.15	18265.58	23385.7	20307.48	14146.82	14381.58	3539.128	2431.143	1609.371	3049.494	2690.38	5265.346	7819.375	16349.54	13652.86	1155.027
GATA6_P726_F	GATA6	.	6463.817	5350.884	11596.11	14096.77	9921.192	10285.14	9820.155	9425.425	8238.533	8227.718	8615.812	7806.915	6542.581	6387.23	6913.56	3929.011	4852.668	9778.94	11703.6	9010.882	10243.81	7762.749	7302.048	7741.421	8289.81	8284.981	5752.528	6157.291	5010.673	7528.436	10846.94	10026.41	8677.97	12037.97	10432.08	9170.365	8570.463	1415.448	457.2883	975.5783	2118.794	2392.105	1405.421	3494.211	9144.689	5319.642	2239.782
GDF10_E39_F	GDF10	BMP3B, BMP-3b	7195.725	5980.394	13380.13	13497.55	11793.46	14132.69	11212.01	10558.91	8404.524	7238.733	7639.306	6590.461	6429.55	5158.741	5981.103	5425.601	6892.426	10982.52	11720.69	8440.518	7966.814	7355.604	6065.272	7995.453	6213.991	6519.895	6138.431	6389.823	4772.777	11801.38	12381.34	12634.09	11034.53	15085.72	13869.83	10258.75	10012.56	6656.804	1966.99	7988.582	6570.96	5951.351	3248.362	10999.38	11097.3	11235.04	8077.182
GDF10_P95_R	GDF10	BMP3B, BMP-3b	3854.31	3699.271	9613.273	10365.42	9604.565	8447.093	8539.201	6591.453	5472.914	4584.28	5969.541	4797.337	4018.547	4077.766	4179.097	3499.381	3791.569	6759.686	9616.877	5352.792	5608.731	6453.377	4832.51	4270.671	4338.375	4211.869	3502.924	3933.903	3418.791	7147.741	8345.33	7152.53	6032.379	10589.98	10461.55	4488.672	6232.606	1814.189	3048.806	2184.415	2396.109	1363.825	1670.095	6952.566	7024.852	7112.124	4886.031
GFAP_P1214_F	GFAP	FLJ45472	605.0837	499.021	2313.36	2810.968	1661.061	1989.384	2088.752	1848.246	811.4429	764.5724	808.0682	774.3826	710.3173	733.7921	746.768	413.2034	465.0919	1721.147	2031.625	935.1674	867.9268	898.8798	741.7519	686.9151	734.967	786.4617	840.8413	907.153	702.1249	3079.87	2052.123	4437.09	3075.398	5038.048	4096.813	5318.725	4140.988	6816.831	7165.72	8408.016	7451.58	9515.049	6658.204	3032.02	2701.008	2772.246	4008.779
GFAP_P56_R	GFAP	FLJ45472	1135.226	893.6802	1859.544	2226.811	1476.837	2494.783	1840.698	1508.418	1081.873	1098.68	1473.895	989.6468	994.1818	1367.799	978.502	668.706	595.5952	1696.38	1872.403	1134.491	1266.89	1140.575	1094.161	802.9531	1006.64	949.457	1030.871	1718.131	832.8508	1961.022	1613.901	3541.693	4087.065	2535.708	2472.907	2227.792	2190.373	6446.782	9652.373	1430.288	5276.923	6555.647	2760.788	2960.96	7016.331	1645.575	1670.806
GFI1_E136_F	GFI1	ZNF163	3373.509	3309.996	8848.77	8723.26	8030.784	8580.929	7773.396	6286.346	4020.818	4706.868	5183.054	4765.501	4648.21	5573.371	5540.096	2583.266	3317.869	7827.77	8463.892	5910.661	6130.67	3885.747	4142.32	3764.733	4714.302	5649.519	5101.897	5434.222	4680.549	10642.36	9429.983	9172.966	8765.106	10863.25	9292.811	6699.364	7092.609	7069.395	4433.033	8508.793	7996.256	8600.729	5867.561	6408.677	6571.003	10656.15	8067.404
GFI1_P208_R	GFI1	ZNF163	4311.472	3469.85	9550.023	9387.775	8108.168	7068.814	6507.333	5900.375	1875.764	1744.537	3145.082	2382.465	3079.561	4479.762	2414.241	2563.731	3948.875	5420.034	6704.625	1985.916	2346.806	1523.527	1394.948	1082.473	2666.977	2699.463	3824.031	3865.654	3814.297	9066.393	9192.506	9281.693	8825.848	11602.7	10245.67	7429.375	6691.962	7460.232	5312.83	7353.669	6981.974	8205.453	6700.799	5629.503	6886.707	6864.511	9534.72
GFI1_P45_R	GFI1	ZNF163	7920.882	7909.406	15695.1	14562.23	13786.36	14428.38	13460.76	10703.36	8046.792	8705.07	9210.294	7116.505	7727.312	7319.516	7610.495	6968.528	7940.074	14067.01	15120.73	9452.341	10232.19	9159.83	8941.223	8992.688	8630.098	7797.678	7562.277	7763.49	5079.103	18218.91	15567.01	14592.53	13682.51	17518.83	16739.23	12955.38	12290.4	12398.71	10459.22	13611.18	10392.89	13728.48	10508.63	10622.08	10751.03	15113.02	14402.94
GJB2_E43_F	GJB2	HID, KID, PPK, CX26, DFNA3, DFNB1, NSRD1	5342.181	5790.72	10362.81	11408.96	9296.841	10010.84	9012.184	7841.057	4630.481	4436.531	4607.02	3640.144	4156.767	5178.513	4345.004	5029.897	4557.331	9532.779	9225.29	4816.092	5358.751	4825.329	4495.807	4257.135	4238.797	3778.139	3728.833	4655.367	3571.118	5600.373	8280.197	10069.25	8295.436	11629.11	8107.689	7902.598	6828.194	3304.716	7168.975	1322.608	1054.456	3113.674	2176.064	7634.116	8799.424	8696.115	3381.823
GJB2_P791_R	GJB2	HID, KID, PPK, CX26, DFNA3, DFNB1, NSRD1	5148.705	5039.153	16945.51	18389.65	12963.82	13690.16	12440.15	12590.01	6939.736	6525.369	7364.801	5162.5	4939.015	6053.802	6382.73	3255.163	4655.541	13340.52	14379.47	7768.099	8287.232	7057.873	6883.104	6744.125	5737.078	7299.71	6270.381	7572.275	4727.9	15434.59	14609.9	14059.61	13623.5	19096.02	16882.89	11910.18	12679.5	13981.54	12525.25	6132.427	7734.36	12013.05	11889.28	11982.18	15354.94	15651.41	14050.01
GJB2_P931_R	GJB2	HID, KID, PPK, CX26, DFNA3, DFNB1, NSRD1	2835.358	5991.869	10958.41	11487.32	8862.405	9763.893	8518.832	7287.419	2976.644	3968.626	2835.468	2875.111	1921.379	4239.522	4650.544	1257.549	1998.24	8266.826	10136.3	9696.556	8426.246	2943.954	3042.945	3190.292	8017.09	6770.806	1894.198	3488.517	2348.153	9159.454	9041.445	7949.55	8695.062	8370.764	10477.57	9069.794	7648.17	10045.35	7286.001	4802.578	3165.736	6426.387	7544.206	7811.171	8399.097	9084.563	7561.441
GLI2_E90_F	GLI2	THP2	453.224	444.0787	470.1726	434.8204	385.9053	349.6421	400.7419	355.9905	274.4276	261.5063	289.3625	277.7491	262.1884	292.1942	323.3229	373.3488	353.1337	335.9193	444.7217	311.4188	314.7891	278.8046	264.4517	278.4218	285.2815	259.0351	282.2191	390.1811	235.8091	486.144	481.9262	1239.245	824.3406	1204.958	1203.725	1903.971	978.02	3885.837	512.6169	2211.74	977.2676	2143.812	690.9075	628.3973	3376.243	1037.459	577.5634
GLI2_P295_F	GLI2	THP2	640.1738	689.5887	1693.748	1715.853	1629.476	1435.92	1573.162	1318.544	663.0414	570.1557	634.7392	538.1574	645.4841	638.6861	624.9918	494.3647	463.1508	1364.45	1724.733	724.7956	655.6039	608.2579	598.2573	730.1281	485.5175	491.703	566.4438	643.3972	445.207	1499.678	1262.737	2617.505	1875.047	2081.662	2205.829	2951.479	3047.905	3918.018	5095.615	2191.17	3134.448	6019.796	4033.018	2531.218	5251.696	1055.908	4419.322
GLI3_E148_R	GLI3	PHS, ACLS, GCPS, PAPA, PAPB, PAP-A, PAPA1, PPDIV	910.5071	893.7177	1075.375	1431.531	1449.895	2599.619	1382.548	1306.467	830.1903	703.1367	798.6094	695.7252	804.4437	1013.703	756.6805	713.3544	580.446	1599.537	1232.77	726.7095	811.421	764.512	811.9543	822.96	655.8463	523.6052	655.8102	692.0601	624.6747	1259.061	1110.422	1333.047	1208.6	1638.802	1854.84	1106.331	1456.875	2690.225	1821.4	996.4932	966.6743	1864.795	1731.826	1371.729	2970.678	968.3562	1691.411
GLI3_P453_R	GLI3	PHS, ACLS, GCPS, PAPA, PAPB, PAP-A, PAPA1, PPDIV	4252.527	3416.694	10206.51	9341.604	8419.752	8075.619	7636.904	6821.017	3172.761	3808.594	4220.617	3923.769	3081.809	4703.013	3951.257	1375.115	3731.705	8019.019	9243.36	3621.332	4190.035	2883.95	2704.094	3068.77	2729.559	3718.473	2985.816	3734.023	4169.477	7762.555	7913.46	9353.671	8410.673	7184.716	9471.004	8086.405	7030.948	3662.393	2552.764	3800.577	3229.147	2775.423	5914.059	4981.878	9339.229	7901.633	4442.037
GML_E144_F	GML	LY6DL	1150.819	2351.774	2233.946	1952.486	2343.49	3473.311	2060.463	1266.544	1956.823	1676.898	1743.366	901.3629	1683.46	1216.744	1517.471	728.4061	742.5747	4963.494	5157.359	1083.831	3703.717	1626.52	1190.739	1785.631	927.5776	2597.229	1232.411	1031.337	1267.659	4173.691	1661.369	2609.056	2124.774	2630.487	2273.5	6056.456	6276.305	3547.189	5654.006	1932.828	4238.973	2736.856	5989.028	1927.723	4740.001	1721.221	2063.634
GML_P281_R	GML	LY6DL	370.3346	363.6435	565.6225	513.9807	442.3145	915.3426	461.4417	427.7401	262.8519	258.8517	283.4178	241.1292	233.9335	258.4592	290.2501	307.9581	301.7771	402.4318	332.1868	280.5326	293.8918	269.7922	260.6371	302.1797	257.8424	260.5226	281.114	350.9012	225.6046	529.3594	393.7041	1252.487	939.6854	1018.328	827.5167	2695	794.6596	559.6315	1633.224	396.6288	1433.694	1151.157	728.6064	973.4683	5274.653	478.8608	868.0811
GNAS_E58_F	GNAS	XL, AHO, GSA, GSP, POH, XL2, GPSA, NESP, GNAS1, PHP1A, PHP1B, GNASXL, NESP55, C20orf45, MGC33735, XLalphas, dJ309F20.1.1, dJ806M20.3.3	1252.825	1136.857	5896.69	2818.868	2941.184	3994.885	2918.574	2562.435	784.6636	895.3524	1048.499	1031.357	978.5544	1280.668	885.1146	1053.809	989.5046	2992.854	2919.506	879.8036	996.5168	795.7419	755.1409	756.2066	717.1165	809.4814	1037.627	966.9032	838.4022	2127.685	1844.343	2727.399	2519.244	3742.823	3136.301	2173.331	2402.166	1553.695	1903.27	1010.646	1039.057	3247.259	2447.581	2465.527	2324.323	1441.182	2384.884
GNAS_P86_F	GNAS	XL, AHO, GSA, GSP, POH, XL2, GPSA, NESP, GNAS1, PHP1A, PHP1B, GNASXL, NESP55, C20orf45, MGC33735, XLalphas, dJ309F20.1.1, dJ806M20.3.3	1218.219	1224.696	2613.265	3131.12	2995.542	3956.539	2821.535	2370.847	697.3207	938.2609	667.3006	749.793	399.813	1626.988	1177.927	680.5178	818.2028	2958.16	3213.421	903.4178	1331.173	774.0425	805.1668	969.9677	957.8914	560.5422	528.3306	357.7029	478.248	2205.466	2095.57	2707.374	2355.306	3087.283	3169.28	2024.646	2400.458	2273.67	2311.717	3189.013	981.9066	3369.853	2768.863	3100.721	3456.351	1646.636	794.7398
GNG7_E310_R	GNG7	FLJ00058	343.8669	305.9639	267.6632	314.8781	299.6307	314.2187	336.5324	260.555	248.749	227.5161	239.7288	222.3087	240.912	226.1022	257.8924	302.2424	289.1479	271.3724	286.5739	235.7353	267.9366	231.1492	221.7377	252.1779	228.4253	204.6778	225.98	236.654	211.3598	342.8664	314.845	289.0568	289.3899	302.2515	311.9658	230.9451	248.8521	312.3826	279.3548	245.759	953.2943	247.9781	267.3194	344.9562	337.6588	327.7239	319.6816
GNG7_P903_F	GNG7	FLJ00058	513.2319	556.0742	975.975	561.3948	570.4029	635.3103	707.8918	600.0396	574.364	518.179	577.5386	462.191	454.0097	489.2297	616.3787	433.5277	432.8049	568.1574	635.8168	594.8809	613.7785	575.1183	507.5811	551.8187	487.2087	479.3916	539.2291	564.7782	449.3851	1491.169	1004.093	1057.347	1513.674	1425.197	1411.723	545.2357	1041.873	4003.654	4646.28	1340.428	4855.285	1899.363	3719.693	1613.289	2440.685	2340.479	876.2502
GNMT_E126_F	GNMT	.	10579.75	8681.368	15624.55	13675.03	12617.66	14827.22	12422.45	11569.12	11088.3	9386.777	11290.09	9692.271	8335.222	9099.039	9062.125	7815.685	8124.949	11501.92	13067.4	10933.27	11451.02	11000.4	9466.857	10243.67	8540.137	8332.16	8229.689	7504.884	6408.167	14450.81	15327.63	14681.5	13882.29	17469.59	16589.84	8892.717	11170.91	4660.629	11248.14	13215.66	2432.45	7758.626	11713.64	12542.72	14971.24	17634.47	11742.58
GNMT_P197_F	GNMT	.	6544.559	5259.217	12114.25	12874.23	10076.02	10059.61	9969.391	9627.761	7599.147	7835.908	9592.081	8072.876	7377.015	7152.983	7731.49	4557.163	4673.343	9833.31	11222.34	8723.563	8112.79	7299.918	5727.331	7920.558	6710.881	6257.323	7640.467	7939.386	5644.552	10916.44	12296.93	12268.2	10856.75	13136.65	10038.16	6187.451	9851.214	4144.891	10706.43	11498.13	4527.155	7882.839	10466.53	9087.585	11788.2	12690.67	12600.4
GP1BB_E23_F	GP1BB	CD42c	9739.701	10267.09	17470.27	16115.63	14915.25	15273.74	15845.16	15379.77	12156.79	10733.5	13337.39	10540.85	9264.71	8884.573	8745.637	8008.218	10231.37	15317.89	16525.32	11250.42	13455.53	13490.01	9994.924	10293.67	10685.07	9890.819	10228.99	9410.547	6676.574	20417.09	17579.5	16546.37	16739.84	21047.53	18541.79	15393.23	13611.29	15755.04	14670.32	10624.7	13535.71	15174.46	12812.43	16410.06	15277	20829.76	12701.45
GP1BB_P278_R	GP1BB	CD42c	7246.474	5551.268	10903.57	10109.41	9039.744	7527.962	8197.813	7182.772	5518.841	5505.53	6139.084	4172.806	4033.248	4286.988	4162.506	4649.624	4401.648	8041.159	8961.089	5767.146	5884.115	6184.448	4540.404	5490.484	4069.388	3166.686	3748.649	3324.753	3141.287	8820.238	8638.396	7699.571	7355.216	8130.379	9523.135	4414.811	5797.837	8677.912	7938.715	3489.069	7442.124	4953.376	2689.113	8996.602	8092.081	10448.64	1023.35
GPATC3_P410_R	GPATC3	FLJ12455	2338.617	2447.951	4616.397	4120.879	3703.501	3544.898	4089.766	3734.494	1680.611	1554.04	2960.532	2442.078	2137.334	2906.931	1714.17	1890.027	2322.667	3530.974	4012.784	1786.916	1571.64	1582.038	1630.093	1592.449	1372.729	1222.495	2007.232	2154.294	1579.656	2880.1	4009.82	2778.348	3318.768	3230.713	4987.379	1254.195	2875.325	1771.726	437.4964	3520.76	660.0221	633.8823	4298.843	2856.839	3160.961	4324.727	2412.533
GPR116_E328_R	GPR116	KPG_001, KIAA0758, DKFZp564O1923	420.0295	379.366	494.2072	502.9669	471.3632	653.0966	475.3215	422.271	371.6967	316.4222	364.5465	348.1078	355.0755	350.1359	388.4786	331.5944	381.0156	380.0644	490.4207	436.5336	409.2977	401.0021	351.5159	415.4699	366.0535	302.3137	410.3134	438.7652	325.947	798.0107	588.2474	2130.137	1031.515	1339.531	2270.625	2549.416	1146.032	3097.277	4590.961	529.3647	4541.358	5557.329	1927.355	1324.856	5523.166	1673.588	2369.903
GPR116_P850_F	GPR116	KPG_001, KIAA0758, DKFZp564O1923	587.8688	541.136	1041.95	958.2822	790.8744	1049.676	738.2672	673.4515	467.0958	424.4048	584.2507	579.5529	636.059	574.5503	544.188	404.7166	543.7047	601.2401	773.6891	574.5049	545.5502	505.0241	430.658	471.6379	437.225	441.6674	759.6484	763.4901	552.4895	1434.599	1106.708	3231.059	3113.855	3479.094	3697.764	3904.865	2995.535	3538.626	4203.765	3924.025	3410.159	5397.101	2322.492	1850.484	5218.732	2102.236	965.03
GPX1_E46_R	GPX1	GSHPX1, MGC14399, MGC88245	7232.677	7572.876	15699.98	16699.98	14425.1	13361.68	14025.93	12426.85	10615.94	8792.092	8951.675	6069.172	7241.639	7277.449	8518.068	4642.915	5854.734	11242.72	15103.74	8258.504	7833.021	10270.95	9188.214	10586.28	6138.372	6169.786	8370.125	6730.871	6048.236	10869.43	12829.74	13424.86	12405.46	16355.95	17248.37	14034.01	13023.33	13122.88	13196.97	12018.31	10667.47	12803.28	10396.57	14103.39	10613.71	10218.31	15253.28
GPX1_P194_F	GPX1	GSHPX1, MGC14399, MGC88245	4915.813	4907.747	10258.9	9281.58	10382.36	10957.94	9061.658	7835.083	6986.035	6971.19	7800.668	7451.45	7086.271	7031.177	6509.803	3601.978	4826.649	9330.59	9655.423	7764.662	7683.216	6746.261	5414.571	6077.106	6035.053	6171.859	6516.971	6133.87	5257.639	10965.39	10268.19	10576.94	9178.901	12352.74	12020.43	7716.29	7188.5	9305.054	7087.311	9137.088	7244.069	8660.082	7340.34	8848.968	6396.894	10317.22	10644.61
GPX3_E178_F	GPX3	.	10935.53	9838.464	24213.43	23648.63	18566.76	16906.42	17913.02	20334.15	12300.61	11665.37	12687.7	10487.46	10205.38	10552.74	9254.228	9810.854	8663.162	19145.78	22680.09	12450.9	14236.57	12947.25	10319.67	11755.27	10917.99	10500.62	9899.018	10310.73	8179.957	20920.4	21360.09	20601.1	19970.61	24448.68	23806.17	19546.62	22184	19440.4	15722.08	17669.19	16221.16	16648.36	20403.79	20757.01	21782.51	18057.57	21833.44
GRB10_E85_R	GRB10	RSS, IRBP, MEG1, GRB-IR, KIAA0207	5355.558	5544.464	11970.16	11737.19	11280.78	12160.67	10604.05	8889.486	8446.276	7165.213	9313.791	7605.244	6697.699	6528.726	6422.728	4346.503	4806.874	9334.506	10630.73	8874.28	8560.609	8505.037	5604.942	6797.682	7053.529	7250.883	5818.562	6611.086	4863.506	10950.11	13369.29	12010.01	10668.84	12664.44	11840.5	9131.564	9033.945	4055.138	1916.329	3556.356	2791.139	3368.449	2920.197	7432.087	8857.252	5591.142	3792.081
GRB10_P260_F	GRB10	RSS, IRBP, MEG1, GRB-IR, KIAA0207	4346.966	3995.221	10559.8	10012.64	8401.682	10252.93	8082.338	7974.894	6203.39	6028.422	6695.434	6249.199	5198.919	5562.771	5705.042	3649.759	4014.576	8283.51	9404.638	7174.104	7109.846	6022.76	4880.168	5527.854	5519.044	5882.14	5413.691	6437.525	4139.295	8265.406	11332.93	9677.315	9097.704	9882.542	10164.79	7568.223	7122.268	1784.066	454.9753	1530.822	1206.247	1418.457	1219.96	5080.356	8005.546	6756.129	683.1062
GRB10_P496_R	GRB10	RSS, IRBP, MEG1, GRB-IR, KIAA0207	2463.152	2451.442	6033.513	7615.3	7405.9	6070.97	5588.538	4725.602	1089.719	1248.846	1189.02	1548.285	1072.309	2661.556	2143.459	1055.47	1780.253	5399.104	6505.309	1804.834	2109.655	1446.533	1323.097	1481.806	1459.49	1453.054	926.7233	989.493	1181.137	4288.942	5379.177	5131.882	6101.282	6268.29	4219.415	3734.245	3988.379	4998.257	2331.592	3048.516	4879.288	4197.948	1918.648	4015.388	3180.1	3964.858	2663.208
GRB7_E71_R	GRB7	.	3168.589	3303.97	10391.63	11626.34	11688.86	8803.449	8860.905	8675.113	2705.008	2111.926	3180.322	2210.819	1566.698	2149.709	2099.523	4533.972	2788.506	11783.93	13363.99	1169.04	1934.307	1610.477	1446.495	1860.11	3103.197	2995.367	3706.962	4826.679	2878.175	6692.34	10676.21	11967.88	10333.79	13408.24	13419.69	12518.08	9169.779	10512.14	12020.94	11620	9250.06	11531.72	9362.862	5490.281	14031.98	7700.272	8779.895
GRB7_P160_R	GRB7	.	1474.957	1544.703	6022.288	6989.19	6527.661	5978.729	4787.226	5315.471	969.4448	977.1904	1617.748	1187.272	1096.787	1461.617	1131.193	1411.704	1106.693	7492.576	6351.316	727.4347	1007.809	683.4233	613.9814	845.5208	1273.912	1423.619	2009.695	2410.303	2131.844	6765.159	6862.211	7498.307	7429.898	6515.581	9255.083	8124.481	6785.159	6935.761	8680.213	7372.453	6791.602	8772.782	7373.593	5454.282	7804.124	5244.962	9384.534
GSTM1_P266_F	GSTM1	MU, H-B, GST1, GTH4, GTM1, MU-1, GSTM1-1, MGC26563, GSTM1a-1a, GSTM1b-1b	9286.773	6150.063	14418.95	10603.84	11088.14	13880.43	7152.785	14634.52	4837.655	6569.666	3514.968	8757.413	9371.423	3433.418	4692.657	6759.788	9197.095	11853.68	17317.85	5548.683	7356.384	12032.66	3726.89	6243.085	5387.824	5366.013	8977.3	4761.568	3584.313	9009.295	2400.397	8800.192	7023.974	6374.822	13703.37	7224.092	7706.773	2107.882	9549.408	9868.925	7954.929	4051.213	2819.005	7461.429	13453.04	8214.267	8092.654
GSTM1_P363_F	GSTM1	MU, H-B, GST1, GTH4, GTM1, MU-1, GSTM1-1, MGC26563, GSTM1a-1a, GSTM1b-1b	2614.059	1539.904	3322.576	2230.986	2480.441	4198.15	1146.068	4241.27	1087.889	1188.957	867.6755	2159.709	2304.58	1131.206	1767.418	2086.962	2182.48	3315.394	5899.617	1451.55	1015.433	2303.945	626.3355	1689.29	1994.279	1211.291	3756.838	2276.204	1824.506	1944.695	643.0907	1998.932	885.1997	1613.977	2940.757	824.5969	1947.303	533.1763	471.61	2557.862	1919.17	950.0143	1291.643	1256.159	2317.676	2949.743	3124.364
GSTM2_E153_F	GSTM2	GST4, GSTM, GTHMUS, GSTM2-2	5994.075	5258.55	12465.97	13030.28	11832.18	12072.54	10599.03	9915.853	5181.79	4940.184	4114.864	3999.116	1616.238	5531.399	6512.456	2856.818	4415.683	11278.06	11753.02	5813.346	7155.685	5703.505	5448.669	6668.674	5644.568	4800.953	3373.119	2925.151	3543.191	12222.6	13781.14	13006.06	12227.12	14559.63	13993.65	8524.781	10032.86	10289.41	9349.006	10752.76	9612.178	10444.89	11354.44	11231.27	9179.402	12186.04	11813.23
GSTM2_P109_R	GSTM2	GST4, GSTM, GTHMUS, GSTM2-2	3926.935	4100.275	8641.845	9166.209	9317.695	9330.564	7859.624	7050.364	6097.25	5552.986	6322.779	4835.955	3630.146	4484.006	4674.831	2754.565	3707.944	8229.378	8522.039	6076.705	7273.489	6127.975	4960.609	5779.985	5276.656	5170.761	5399.813	4774.965	3420.771	10637.04	11649.97	10079.69	8995.933	10764.39	9895.626	7214.775	7678.572	8637.598	6297.434	8590.447	6688.311	9028.235	7374.902	7341.5	6012.513	9787.979	6325.186
GSTM2_P453_R	GSTM2	GST4, GSTM, GTHMUS, GSTM2-2	1779.29	1496.452	3388.796	3520.792	3030.146	2573.709	2349.658	2174.004	1682.299	1703.131	1926.09	1664.762	1370.828	1999.882	1552.739	1320.86	1636.297	2771.331	2963.764	1203.156	1484.906	1511.917	1182.17	1238.369	1733.268	1460.028	1873.494	1800.95	1385.344	2263.609	2433.913	1724.452	1978.498	5618.567	3906.626	2201.653	2430.1	4377.294	3020.582	6593.738	4256.879	6565.152	1576.232	2605.652	2061.671	4423.847	7209.718
GSTP1_E322_R	GSTP1	PI, DFN7, GST3, FAEES3	4025.756	3984.892	9633.131	8282.851	8679.958	6992.671	7025.969	5903.687	4210.59	3889.207	4315.245	3311.006	3898.125	5779.429	4876.745	3109.137	3855.239	8142.081	7401.282	5832.654	5649.149	3921.346	4174.356	3442.199	3980.963	3636.799	4603.827	4552.668	3063.623	7937.673	8546.293	8677.871	8178.455	10296.01	8491.37	6621.899	6041.29	7376.994	6171.001	9252.299	6843.028	8022.283	7304.257	7213.052	6509.815	9305.584	8060.8
GSTP1_P74_F	GSTP1	PI, DFN7, GST3, FAEES3	7797.431	5652.908	13373.7	14495.29	11216.77	12943.49	10292.98	8934.186	6044.626	5684.743	6680.325	5042.718	4627.037	4977.132	4822.128	5452.396	6078.375	11536.84	13153.11	6814.138	6508.735	6709.323	5363.089	5481.614	4779.562	4845.106	5519.042	5035.96	3676.136	12380.65	12964.25	12879.28	11541.69	15401.17	14572.7	10228.8	9731.813	11805.21	10243.29	13646.27	9478.534	11902.55	11075.28	12005.89	12090.48	12894.23	11026.59
GSTP1_seq_38_S153_R	GSTP1	PI, DFN7, GST3, FAEES3	5166.575	5836.771	13225.62	14090.28	13760.22	13987.1	11367.72	10560.62	5923.066	5271.253	5681.61	4895.708	4678.613	5065.691	6391.773	5692.956	6734.394	11983.59	12878.8	6997.292	6812.641	5052.071	6097.305	5716.426	4969.945	4921.263	5157.128	4477.167	2893.411	16106.21	14898.68	14088.76	12898.03	15465.51	15468.77	10972.72	10593.53	10671.06	10679.49	12195.42	8624.732	11823.94	9641.6	9563.361	11514.23	13467.27	11697.03
GUCY2D_E419_R	GUCY2D	LCA, CYGD, LCA1, CORD6, GUC2D, retGC, GUC1A4, RETGC-1, ROS-GC1	5975.992	5885.445	11669.14	11130.35	11145.24	12453.98	9769.881	8214.651	5205.661	6427.942	6271.774	6513.199	5458.529	7182.256	7095.415	4428.822	5004.227	10451.99	10989.89	7551.757	8701.394	5538.267	6098.439	5644.607	5220.902	5497.183	5684.933	6748.542	5108.824	9269.74	10910.38	11894.84	10320.69	12873.94	12503.99	8767.939	8941.329	7683.412	6260.861	2362.576	3246.475	5982.07	6256.247	6652.324	7688.941	14060.68	4953.846
GUCY2D_P48_R	GUCY2D	LCA, CYGD, LCA1, CORD6, GUC2D, retGC, GUC1A4, RETGC-1, ROS-GC1	4478.737	4323.712	13743.14	13228.88	10406.29	12903.06	9861.163	9442.314	6712.584	6305.621	7041.881	6530.579	5096.948	6386.351	6481.755	2994.217	4057.448	11130.45	12102.81	6694.546	7509.099	6243.059	5989.727	5549.724	5710.181	5732.067	5821.626	6096.858	4804.334	13778.24	13193.13	13097.63	12082.12	14878.25	13877.75	10878.64	10021.26	9730.168	8907.572	10777.05	9305.247	10716.13	10374.36	9572.66	10042.03	14601.99	12627.68
H19_P1411_R	H19	ASM, BWS, ASM1, MGC4485, PRO2605, D11S813E	2819.423	2807.831	5620.796	6524.912	5866.816	5992.923	5023.607	5056.898	2627.71	2741.062	2328.454	2133.456	2038.089	2339.447	1961.203	2152.982	2644.018	5590.872	6511.916	2569.788	2770.735	2878.942	2429.732	2634.732	2096.808	2201.498	2190.041	1909.945	1533.019	3582.693	3954.218	5283.176	5094.612	7223.901	8468.961	6060.699	4911.248	8939.819	6496.225	9977.141	7472.356	2681.472	5175.133	5880.783	11694.55	1986.627	8249.324
H19_P541_F	H19	ASM, BWS, ASM1, MGC4485, PRO2605, D11S813E	1901.025	1850.519	7338.946	7155.838	4139.958	3833.461	5833.391	5723.312	2712.37	2596.866	5112.075	4014.04	3603.431	4196.208	4231.062	1975.507	3688.094	6202.649	4860.59	5339.839	5771.256	5086.052	4102.18	5143.386	3780.482	4609.526	4111.49	4572.472	2717.869	4271.54	4007.836	4206.398	3951.494	4745.802	6628.827	5356.74	5093.271	7083.127	3696.454	8579.374	5784.821	6939.49	5701.982	7434.47	6184.275	2641.676	4102.951
HBEGF_P32_R	HBEGF	DTR, DTS, HEGFL	7251.932	6953.698	12829.82	14029.9	10936.92	12943.42	10575.02	9355.942	8572.679	7213.769	8066.046	6840.45	5679.012	6205.179	7364.286	3937.528	6041.9	10701.33	11755.07	7852.064	8960.163	8286.971	6267.803	7201.728	6716.744	6598.457	6760.944	6129.833	5093.978	13626.94	11394.65	11980.4	11068.1	14883.81	12437.83	11246.42	10813.08	11827.53	10202.07	11199.63	10953.23	11512.45	9449.447	11828.09	11588.87	11614.85	10355.17
HBII-13_E48_F	HBII-13	.	624.5576	428.7584	862.3889	944.7689	783.3896	1275.638	566.8608	594.7869	426.9356	450.7172	365.0275	373.4046	477.0184	658.2711	496.982	412.2444	435.1529	839.701	788.8925	457.216	550.2242	387.0208	478.1162	362.316	394.0443	490.4617	532.4272	609.169	439.3472	1223.941	889.2888	1244.095	1213.436	1447.862	1404.311	996.6156	1003.475	1005.535	856.8035	1217.659	2532.414	1786.103	1661.294	774.8143	2100.672	1196.211	1451.795
HBII-13_P991_R	HBII-13	.	493.2964	464.4748	1621.744	1824.208	1470.547	2261.445	1424.964	1001.964	370.7037	383.4063	365.627	336.6236	397.511	579.9275	406.7758	393.4551	433.9705	1490.313	1500.845	338.5315	436.7821	383.1429	390.9546	343.5647	336.3618	341.8128	438.8687	553.0489	388.1065	1542.683	1266.283	1673.236	1514.419	1845.23	1642.753	2072.429	2000.019	766.2065	3005.01	1792.493	1577.465	1897.398	2557.449	1333.672	3233.406	1452.336	1603.18
HBII-52_E142_F	HBII-52	RNHBII52	1304.101	1164.819	5045.312	5465.147	3788.826	4801.265	4047.146	3856.367	1074.727	1069.107	1105.911	1263.243	1342.07	1309.709	1533.347	746.3823	1252.583	4368.018	4152.028	1899.055	2048.645	1990.841	1714.16	1986.748	1682.003	1665.08	1863.27	1744.702	1309.742	5963.127	4149.322	9373.53	7284.436	10409.67	9637.781	8598.607	8469.426	10759.15	7941.622	4890.179	5758.765	11951.7	6369.09	6013.404	9861.908	5711.265	5526.076
HBII-52_P563_F	HBII-52	RNHBII52	641.6127	669.9351	2960.441	3015.094	3111.464	3261.967	2177.826	2296.482	919.8257	809.6412	830.7703	787.8315	716.8309	1058.486	877.1682	555.6371	643.0939	3264.949	2338.804	952.3974	1036.421	933.264	906.0419	912.2676	718.3983	785.5164	737.9559	980.076	544.786	2331.479	1288.174	4874.848	3192.316	4103.882	4951.549	4971.472	3880.312	2974.453	3027.694	1876.906	1730.14	7492.712	5896.239	2141.67	4506.036	2107.66	2493.763
HBII-52_P659_F	HBII-52	RNHBII52	488.0878	474.8779	1114.838	1010.196	926.8673	1191.958	780.6777	651.4918	353.0511	362.9942	326.1807	310.5594	340.255	346.8466	385.3431	365.2809	397.0593	666.7635	786.3096	392.2654	357.697	339.567	328.4836	319.2858	340.3077	305.862	374.9965	295.3171	264.0907	779.942	842.0049	797.2941	978.798	954.7386	838.1833	1047.919	854.4738	877.3832	915.2989	949.5914	1400.071	950.8384	1043.024	537.4237	5410.306	1041.269	768.9524
HCK_P46_R	HCK	JTK9	6678.886	5995.731	14387.31	16322.75	11819.56	11617.22	11878.37	9976.103	9563.312	8448.421	9762.562	8596.172	8151.791	8397.651	8932.288	5310.653	5675.717	11707.48	12759.03	9147.813	10522.12	9107.708	7880.424	9292.267	7519.659	7981.641	9106.805	8633.219	6878.306	14434	12169.69	12709.04	11542.41	16040.44	14014.36	9291.578	9878.122	12009.41	10199.19	11201.84	9818.916	12813.34	10968.81	10480.21	11341.91	12297.99	13165.04
HCK_P858_F	HCK	JTK9	5503.606	5489.488	9309.252	9275.786	8429.655	10066.86	7590.931	7030.328	6056.75	5964.73	6620.072	6041.275	6155.209	6885.452	5803.999	3490.343	5040.263	7821.805	7990.113	6134.896	6792.218	5879.811	5231.214	5387.968	4887.827	5465.837	5291.584	5286.651	4928.482	10309.29	9502.135	9300.143	8443.792	11018.68	10494.84	7631.103	6303.777	8253.854	6691.499	7869.982	7374.961	9266.479	7647.243	7365.497	7621.108	9621.228	8842.454
HDAC1_P414_R	HDAC1	HD1, RPD3, GON-10, RPD3L1, DKFZp686H12203	5339.713	6505.591	9427.281	10846.22	8399.612	8702.301	9194.435	8142.042	6274.275	5181.927	6833.946	6309.673	5034.36	5086.784	4553.248	2314.177	4440.85	6138.098	9764.834	6700.682	7798.112	7459.252	6998.563	8225.659	4321.749	4115.694	5666.065	4384.593	2940.488	13012.78	12892.52	11316.52	10585.09	8672.084	12605.81	8957.044	8290.291	11040.41	8850.559	9930.605	9213.584	10869.04	7386.704	9807.672	6878.418	9049.144	10114.04
HDAC11_P556_F	HDAC11	FLJ22237	6743.894	4924.301	8623.102	8224.607	8432.754	8951.689	7670.011	5974.876	6566.111	5495.19	5606.86	4671.103	3615.88	3757.355	4193.55	3307.506	4234.854	7306.994	8919.903	6340.38	6288.56	6745.048	4479.432	5489.681	4147.844	4178.856	3840.533	3826.295	2940.5	11427.54	10760.83	9537.501	8040.987	9732.676	9604.621	5863.536	5436.889	6962.742	5917.678	7745.939	6112.031	7637.951	6571.776	7156.136	4705.67	10772.6	7446.635
HDAC5_E298_F	HDAC5	HD5, NY-CO-9	9782.544	8053.694	17760.4	17237.43	15684.7	14771.34	13981.53	14033.04	8709.384	9204.639	8551.583	7760.685	7188.691	6701.832	7183.433	7884.003	8248.086	14336.37	16931.06	9453.747	9669.801	9464.746	7805.419	9394.493	6640.441	7662.123	7589.271	7192.667	5883.915	18993.39	15189.64	15258.51	15103.57	21000.64	20148.86	14072.99	13568.25	15291.48	14748.4	15723.34	14245.48	16904.99	15266.34	14162.84	15363.01	16073.35	15003.56
HDAC7A_P344_F	HDAC7A	HDAC7, DKFZP586J0917	956.8646	757.6176	1383.839	1625.428	1529.674	2090.265	1615.777	1176.846	827.3517	903.4599	1093.932	679.6202	803.9891	705.8504	862.2388	504.4404	688.4481	1248.738	1397.866	930.101	1130.052	912.7069	865.4171	908.9502	801.8175	760.952	992.9625	784.9978	571.5654	3293.69	2643.171	9608.229	4921.141	10210.65	10311.8	10855.08	6797.324	4894.38	15340.38	13523.57	13223.13	10930.98	6235.928	5663.315	10352.52	5993.918	19376.93
HDAC9_E38_F	HDAC9	HD7, HDAC, HDRP, MITR, HDAC7, HDAC7B, HDAC9B, HDAC9FL, KIAA0744, DKFZp779K1053	4336.319	3854.899	9444.733	9648.898	7212.123	7894.598	7001.155	6301.591	5113.533	5097.155	4339.454	3824.199	3838.675	4533.805	5587.643	3686.85	3937.383	7962.78	9104.557	5432.148	6197.493	4123.687	4726.002	5002.312	4854.456	5048.101	5533.036	4941.394	4713.497	9523.709	10086.67	9155.105	9263.187	10577.63	9695.691	7461.804	6534.333	6955.099	5515.656	9113.958	6224.402	9792.838	6935.338	5581.967	9322.826	7573.466	8786.216
HDAC9_P137_R	HDAC9	HD7, HDAC, HDRP, MITR, HDAC7, HDAC7B, HDAC9B, HDAC9FL, KIAA0744, DKFZp779K1053	4152.134	4373.788	12129	14695.61	9304.346	9641.029	9104.249	8688.367	5815.104	6076.091	7256.866	6381.254	6256.953	6286.205	5919.016	4214.566	3819.815	9752.526	10698.67	7360.232	7314.362	4933.86	4864.398	6602.627	6184.941	5765.73	7722.436	7708.615	6154.83	11501.43	11884.65	11113.41	11049.49	13121.38	13238.94	8861.466	9347.962	10472.29	7813.628	10935.12	8258.105	12168.81	11640.29	9175.603	12408.59	8201.687	13310.77
HFE_E273_R	HFE	HH, HFE1, HLA-H, MGC103790, dJ221C16.10.1	4419.843	3810.548	10023.91	9706.333	8510.137	10048.29	7841.918	7756.585	7427.242	7055.722	8365.604	7213.581	6882.455	5714.734	6752.557	3790.143	4659.642	8084.246	8463.721	8229.492	9919.052	7658.081	5843.963	7375.422	7635.952	6335.209	6594.564	6548.476	4986.157	10113.61	10278.66	9320.211	8472.214	10666.36	9599.526	7234.672	7981.963	10795.99	6380.545	8647.209	8742.952	9553.991	9211.248	7576.844	7036.846	9540.559	9642.789
HGF_E102_R	HGF	SF, HGFB, HPTA, F-TCF	4662.753	4748.28	11314.56	13029.02	8918.522	8540.886	6860.606	7247.281	4349.74	3283.647	4810.576	3661.031	2984.958	4018.825	5402.92	2931.081	5172.644	5638.943	6270.622	4101.177	4252.653	3593.954	3858.804	4794.521	3472.46	2935.042	2926.727	4635.52	2979.309	5023.5	5437.866	9373.88	6122.682	7531.478	8544.445	8631.979	5617.978	7373.468	5396.178	6702.256	3019.129	8419.148	3296.138	5920.672	11954.96	7649.072	2378.92
HGF_P1293_R	HGF	SF, HGFB, HPTA, F-TCF	489.7745	474.7475	1302.119	1082.227	899.3441	1055.12	920.7797	809.4312	607.3354	521.1097	622.7442	626.5902	483.989	618.3349	570.8136	359.2656	520.858	488.2649	800.29	509.1607	523.4366	499.7083	481.2892	427.7324	426.8414	399.2052	608.8023	576.8999	463.6634	1142.64	815.2963	3435.95	3215.868	2052.578	2575.272	3342.678	1617.575	5083.208	5757.633	3362.498	5654.381	7819.299	5177.366	1926.696	6578.553	2005.91	6304.083
HHIP_E94_F	HHIP	HIP, FLJ20992, FLJ90230	2185.297	2451.203	6430.147	7345.083	6136.972	7841.386	5721.909	4014.302	2285.538	2308.13	3143.098	3059.601	3131.943	3806.851	2810.846	2019.728	1986.592	6153.142	5649.202	3261.281	3313.516	2323.906	2080.971	1841.273	2264.128	2639.897	2459.91	3127.736	2665.984	4989.936	6308.999	6516.966	5413.153	5581.7	5980.994	4486.086	4540.021	1323.361	1635.265	1458.385	1681.183	4963.511	1059.902	2772.803	4061.875	5832.807	1072.716
HHIP_P307_R	HHIP	HIP, FLJ20992, FLJ90230	8601.43	7773.716	23072.28	23395.77	17793.83	14093.06	17498.81	15121.91	11572.45	6752.191	11368.39	8872.083	7702.859	11282.72	11176.48	9275.93	9925.178	17759.16	19518.73	11896.14	12616.75	10423.86	11833.37	12604.76	9450.849	10459.77	7772.179	10377.41	8116.168	16642.84	17838.97	17813.63	17950.84	19717.54	23849.43	15704.2	16502.18	8622.02	10975.87	8859.955	11830.77	20903.85	7294.255	11670.98	19108	13029.66	7090.185
HHIP_P578_R	HHIP	HIP, FLJ20992, FLJ90230	4299.479	4268.037	11210.43	11001.45	9090.896	9425.311	7682.645	9450.885	5954.68	4632.54	4491.983	6214.523	5080.557	5532.731	6086.454	3630.213	4125.405	8986.263	9966.316	6252.05	6199.004	6130.993	5380.777	6519.165	6471.077	5229.848	6134.052	7275.36	4923.659	13139.92	11147.28	10400.96	9706.797	13097.45	12678.9	12124.8	9826.94	10406.25	9698.787	6539.887	7743.863	13323.58	5257.194	9275.746	9715.189	13354.1	11748.47
HIC1_E151_F	HIC1	hic-1, ZBTB29	3419.821	3052.617	6460.226	5119.292	6542.01	6708.62	6178.87	5763.023	4073.455	3544.666	3327.289	2685.653	2571.931	2751.453	2478.512	1511.872	3324.185	5797.424	6748.701	3614.459	3626.865	4257.161	2859.31	2879.291	2248.627	2508.193	2466.56	2269.858	1658.839	7560.793	7373.403	6362.594	5839.921	6580.275	6140.786	4887.881	4198.09	5454.701	6522.927	6474.519	4860.857	5238.796	3992.001	6674.563	3999.168	8706.739	4894.151
HIC1_P565_R	HIC1	hic-1, ZBTB29	9369.598	7674.338	14314.34	14060.29	12186.71	11978.56	11207.32	11648.28	11276.26	9340.543	9620.778	7970.641	8233.124	6896.238	7841.868	5604.267	9153.991	11951.92	12574.55	9809.781	11156.85	9713.857	8016.577	9219.106	7807.472	7540.3	8475.179	7730.863	5304.386	14355.7	13556.29	13435.27	12515.67	15707.42	14648.84	11626.25	11093.46	12853.53	13342.89	14012.25	11298.98	13766.57	9912.714	13092.13	9351.917	17875.6	14517.46
HIC-1_seq_48_S103_R	HIC1	hic-1, ZBTB29	1561.528	1461.922	3254.03	3785.959	4989.85	5517.491	3895.35	3501.945	1884.804	2089.005	2919.116	2485.507	1639.403	2519.983	2145.625	1002.546	1018.625	4207.163	3711.683	2188.416	2262.205	1996.101	1570.13	2037.161	1671.826	2056.383	1947.358	2706.968	2007.394	4213.005	4913.972	3657.72	2702.269	4630.691	4544.784	3208.384	3256.316	944.9658	1251.205	2332.524	704.4429	2857.132	935.1524	2095.19	1129.094	4273.593	2841.535
HIC2_P498_F	HIC2	HRG22, ZBTB30, KIAA1020	7052.421	7187.713	14736.49	12360.92	11382.81	13652.9	13476.88	10798.9	8464.605	7948.595	9225.743	6354.443	6106.804	6369.344	6555.104	4902.544	5952.359	11696.94	13138.3	8805.127	7997.675	7625.146	6823.321	6638.954	6371.718	5575.432	5398.609	4946.9	4480.392	12767.43	13383.34	12913.68	11383.62	14482.03	13425.68	10508.39	10677.09	5782.669	9378.82	4257.05	4644.13	4162.59	3374.788	10422.33	12337.91	9604.717	1474.812
HIC2_P528_R	HIC2	HRG22, ZBTB30, KIAA1020	7677.526	9100.976	12126.28	12075.58	11079.95	13004.26	10428.31	8466.913	9733.962	7956.254	10970.2	6240.283	5362.972	5580.448	5392.927	5033.56	6799.872	10499.8	10092.2	9764.604	8470.387	9364.079	7187.917	6767.252	6263.484	4401.549	4144.845	4107.364	3361.192	11118.52	13037.63	11621.21	9948.98	12479.48	11004.64	7267.93	8324.545	5875.498	7540.207	4482.753	3949.958	4201.533	4450.773	9104.367	9323.636	13736.99	3139.063
HIF1A_P488_F	HIF1A	MOP1, PASD8, HIF-1alpha, HIF1-ALPHA	2168.509	2503.951	5311.07	7222.14	5117.398	6251.949	4366.628	3525.765	2356.903	2710.689	3129.283	2584.529	2543.752	3012.927	2941.522	2105.223	2208.325	4844.2	5598.367	2911.255	3328.01	2283.613	2599.309	2446.911	1927.235	2234.286	2146.855	2473.172	2430.114	6447.141	5496.1	5813.018	5067.791	6227.109	5869.468	3650.244	4112.281	4612.301	2991.967	5269.017	4670.947	4446.653	4766.875	3153.4	4243.46	4771.285	5921.808
HLA-DOA_P191_R	HLA-DOA	HLADZ, HLA-DNA, HLA-DZA	2460.119	2407.633	4732.39	5028.975	4387.32	5263.653	3602.26	3183.181	2148.196	2075.73	1894.992	2486.486	2035.009	3079.138	2228.529	1479.045	2130.737	4486.24	4020.634	2245.595	2681.651	1998.994	2062.488	1808.527	1609.989	1475.581	1729.181	1749.666	2323.468	4663.995	4983.814	5388.5	4847.538	6587.83	6128.755	4263.801	3405.141	4306.401	2054.602	3746.91	3564.404	3985.921	4228.845	3626.367	7008.801	4679.943	4321.14
HLA-DOA_P594_F	HLA-DOA	HLADZ, HLA-DNA, HLA-DZA	853.4537	828.9061	2058.046	2150.754	2539.354	3762.261	2424.884	2408.091	671.5117	765.4939	815.3811	791.8608	835.267	804.619	864.8627	579.5421	792.5332	2901.9	2688.246	935.0622	964.5831	857.4847	730.1868	684.4691	791.4789	773.9805	985.7047	761.0351	706.9012	3658.472	2022.458	2089.178	2086.731	3285.292	3179.576	1884.904	1935.08	4297.403	2408.714	3506.42	4650.88	1603.349	2366.019	2261.603	5651.826	1918.634	2333.302
HLA-DOB_E432_R	HLA-DOB	DOB	2025.16	1995.426	3360.367	3081.27	3260.798	3855.376	3117.059	2453.493	1193.27	1006.542	1278.429	953.8554	1027.98	1055.702	1135.39	1126.351	1809.311	2903.912	3952.883	1148.317	985.8443	997.432	913.7255	1065.62	2026.641	1778.291	3860.106	2443.432	2537.971	11075.81	11568.58	10241.96	10374	12649.29	12031.61	10025.7	8484.62	8586.14	5788.723	9684.193	8770.109	10547.1	10198.72	6129.136	11703.11	5884.392	11532.07
HLA-DOB_P1114_R	HLA-DOB	DOB	535.2195	485.3671	1467.786	1487.005	1202.475	1076.944	1000.27	784.5391	560.2639	405.975	437.5911	421.4263	402.4727	450.8709	523.3888	404.529	462.9423	821.9981	960.503	486.66	486.3887	438.3563	409.9439	572.0757	374.2097	342.5506	387.027	455.913	391.9328	929.9735	898.533	1032.877	974.6397	941.4794	1214.071	1075.25	929.8788	1041.92	930.5032	1013.769	1342.435	1829.347	1377.643	882.1857	1599.041	949.0479	1165.439
HLA-DOB_P357_R	HLA-DOB	DOB	392.2382	395.5679	415.8196	425.2769	394.2982	494.7426	411.2291	344.0567	309.131	277.2165	320.0055	302.5155	272.9378	285.2434	368.4661	337.3019	340.502	364.1258	618.8396	296.3779	297.4897	268.6449	280.5064	320.9505	436.4975	349.8299	678.5789	536.1682	686.0898	3865.188	4190.229	3930.301	3248.845	2906.353	1658.764	2296.463	817.0708	1590.086	1241.209	2283.649	2071.806	1446.816	1917.314	528.5812	1458.214	1149.748	2415.608
HLA-DPA1_E35_R	HLA-DPA1	HLADP, HLASB, HLA-DP1A	2174.197	2091.151	6153.94	7189.808	6443.509	6173.353	4622.391	4069.006	1907.481	1667.37	2365.102	2314.847	2343.429	2649.168	2145.642	2286.321	2125.566	6262.842	6080.389	1985.753	2229.007	1561.526	1396.665	1408.546	2093.739	2121.189	3683.706	3727.923	3156.513	6488.426	6613.001	7736.303	7034.595	8869.182	8400.354	5972.014	6412.199	6124.519	3145.972	5495.079	5762.229	7284.063	6815.682	3965.03	6189.268	3714.829	7926.383
HLA-DPA1_P205_R	HLA-DPA1	HLADP, HLASB, HLA-DP1A	5505.248	4977.304	12144.34	13674.45	8755.726	8822.722	7876.335	6983.828	6486.642	6741.838	6635.08	7683.236	6470.048	6770.307	6857.077	4190.997	4650.907	7644.455	9246.441	7329.168	8420.106	5869.181	5536.353	6419.564	6686.258	6425.383	7323.501	8396.1	5539.907	10351.49	10881.63	11032.4	10409.37	13620.23	11618.57	9083.611	9475.268	9330.104	5244.101	9928.303	9381.873	10521.41	11156.46	7692.971	11546.87	10055.1	12623.97
HLA-DPA1_P28_R	HLA-DPA1	HLADP, HLASB, HLA-DP1A	3155.47	3421.246	7790.938	8336.834	6672.287	7712.82	5940.142	5456.968	4083.588	4448.761	5315.252	4385.181	4214.992	4690.045	5133.218	2815.577	2949.481	6537.388	6630.26	5219.622	6186.768	3326.673	4094.188	3585.63	4261.64	3949.287	5262.818	5490.324	3341.089	9560.414	9479.66	8193.244	8161.116	8709.224	7837.381	6378.279	5892.442	7029.003	3536.006	7296.961	6822.742	7686.336	8063.557	4644.653	9237.381	6767.693	7377.695
HLA-DPB1_E2_R	HLA-DPB1	DPB1, HLA-DP1B, MHC DPB1	1390.786	1526.169	4622.197	5611.958	4217.07	4973.111	3849.407	3566.03	2592.843	3392.767	3034.762	3584.916	2597.245	3363.738	3651.631	996.2706	1139.03	4159.516	3943.71	4219.521	4069.864	2550.484	2373.592	2473.063	2618.767	2598.96	3115.646	3002.071	2095.993	5704.039	5515.311	5137.492	5103.549	5409.146	4672.428	3962.688	3420.778	4561.987	2097.585	4433.621	3793.808	4406.615	5037.452	3302.61	5120.28	4274.186	3792.243
HLA-DPB1_P540_F	HLA-DPB1	DPB1, HLA-DP1B, MHC DPB1	484.0529	462.2079	712.2602	772.6277	582.0571	1071.841	673.5483	536.4718	390.2963	351.6573	432.1927	337.4023	362.0408	360.6233	417.4037	377.9191	390.2587	520.3592	825.5682	347.3144	393.9025	377.7013	330.2227	361.1627	593.434	544.6907	1522.127	820.7131	675.7991	5874.351	4848.958	3242.574	4882.155	7160.71	5976.439	4492.984	3225.68	4354.51	2682.975	4980.253	4583.183	5619.751	5940.744	1840.479	7179.061	1400.07	7346.445
HLA-DQA2_E93_F	HLA-DQA2	HLA-DXA, DQ alpha	570.3051	536.6653	5217.718	5311.142	4315.628	3765.802	3196.783	4104.249	615.7177	569.723	530.3171	660.6956	520.6086	1007.176	804.145	380.7171	452.6697	3356.277	4113.971	769.7485	685.6343	574.546	646.8361	603.6598	453.0628	503.46	550.9667	1064.561	414.3134	4729.04	2276.18	5178.269	3946.259	5913.312	4544.029	6484.161	5342.436	3763.501	5583.843	8099.73	7613.43	7101.426	8322.037	4784.151	6735.535	3458.135	5673.178
HLA-DQA2_P282_R	HLA-DQA2	HLA-DXA, DQ alpha	421.5617	398.2122	803.0099	1158.958	820.8173	1222.309	604.9736	673.476	285.288	302.9552	264.9533	247.5045	239.9684	313.813	314.3957	324.5276	316.878	855.6653	838.4364	288.7603	310.8011	268.7269	265.5301	273.9695	267.404	247.3819	246.7481	253.9865	216.9156	693.9724	668.5813	817.8315	811.8723	849.2821	783.4898	818.8092	899.8876	706.7444	1006.981	582.8168	1007.803	1226.059	843.2136	717.6548	1551.582	744.7573	818.4418
HLA-DRA_P132_R	HLA-DRA	HLA-DRA1	3012.523	2505.21	8195.082	9656.427	5037.145	6765.085	5263.522	4662.469	1655.05	2962.899	3233.288	3600.034	3147.014	3404.812	2909.007	1515.117	2522.584	5726.013	6695.083	2860.312	3303.249	2370.083	2177.149	2668.159	2529.8	2327.795	2804.326	3364.367	2660.795	6862.843	6584.507	6004.019	7079.474	9128.922	8413.784	5618.578	5627.395	6236.97	3069.497	5024.545	5277.715	5632.868	6638.851	5486.091	7651.368	5586.298	7672.545
HLA-DRA_P77_R	HLA-DRA	HLA-DRA1	5184.823	4327.718	9281.996	10186.78	8279.727	7849.571	7615.072	6967.357	6902.101	5581.017	6427.083	5751.598	5220.84	5448.464	6256.629	3720.644	4601.54	7749.205	8689.464	6681.773	7266.447	6029.63	5725.035	7390.504	6120.972	5236.812	6220.115	5630.881	4441.758	11402.74	10155.59	9383.914	8795.784	10053.23	9623.633	7426.115	7134.392	8716.089	4603.236	7595.997	7356.53	8941.208	7192.258	5765.846	9814.727	7949.549	7935.042
HLA-F_E402_F	HLA-F	HLAF, HLA-5.4, HLA-CDA12	5308.093	4733.769	10416.37	9352.314	8808.293	7888.388	8303.793	7082.41	7730.211	6970.913	8585.979	6626.767	6437.38	6452.641	7019.07	4433.163	4774.854	8178.252	8567.447	9078.35	9141.477	7669.509	6153.561	6335.995	6321.026	6648.647	6902.786	6841.559	5191.78	11720.49	11105.83	9193.607	8882.048	10834.03	10463.39	7745.144	6353.185	9308.879	5613.725	7952.469	7645.955	8301.643	8407.508	6290.604	10776.92	10928.35	8501.961
HLF_E192_F	HLF	.	9866.032	8310.119	20408.99	22010.87	15851.09	14239.82	17686.35	16437.94	12604.94	11713.21	13833.03	12594.9	9977.538	10471.19	10057.4	6647.998	9552.809	15181.78	19288.75	14601.78	15366.56	13361.71	10865.64	11292.95	10979.9	11394.38	11384.03	10796.68	7644.917	18858.68	17524.18	17312.85	16258.75	23652.15	20228.36	12011.25	14019.12	17902.68	16448	6774.981	16593.43	5802.804	11374.83	11983.58	10539.83	20075.54	1609.764
HOXA11_E35_F	HOXA11	HOX1, HOX1I	8481.795	7898.622	16054.53	16884.55	14120.81	13047.54	12448.46	13254.87	10641.9	9198.999	12067.18	9174.193	8010.833	8405.534	9770.877	8367.079	8756.261	12417.75	14091.53	12749.18	12955.64	12039.37	9363.185	11466.83	9637.533	9851.908	6928.167	7953.341	6050.968	10017.37	12235.92	13375.63	13746.12	13247.97	13366.79	10111.2	11460	13740.94	8242.041	12436.49	4982.618	6695.282	4219.959	11129.43	16860.81	5640.916	1329.525
HOXA11_P698_F	HOXA11	HOX1, HOX1I	6120.503	5044.242	10090.47	10951.69	10337.86	10951.65	8161.565	8154.456	7398.079	7387.361	7932.627	8012.467	7722.836	7392.337	7819.566	4423.174	4661.946	9796.778	9845.858	8764.856	8462.019	6896.681	5827.41	7127.396	5869.586	6342.08	4850.243	6929.292	6181.081	4204.781	7545.172	9228.018	5566.593	9829.007	10597.22	8652.616	8391.136	1970.981	830.1613	1671.886	1875.912	1456.894	1156.015	5843.847	10163	2542.577	593.0887
HOXA11_P92_R	HOXA11	HOX1, HOX1I	5188.365	4967.774	12025.8	12948.71	9830.357	9940.629	8920.858	8229.402	9013.793	8351.742	10915.76	8239.086	7795.57	6636.65	7635.827	4788.654	4710.561	8234.103	10473.46	9028.872	10284.01	10270.46	6570.415	8309.25	8212.446	8099.775	7231.208	7385.262	5920.613	11789.32	11954.57	9737.557	9745.551	12302.01	10865.92	8419.99	7690.737	10215.07	9727.98	11039.27	9361.068	8400.187	7384.699	9067.934	11370.14	8384.467	11395.83
HOXA5_E187_F	HOXA5	HOX1, HOX1C, HOX1.3, MGC9376	798.6943	561.7314	4213.113	1617.472	1060.142	1900.927	1947.145	786.2768	481.5846	443.1778	1167.843	482.1002	835.3646	570.2227	597.7421	669.661	536.6149	3933.227	1160.531	824.3763	583.8516	657.3729	465.0656	453.6563	925.9255	489.3916	940.6887	666.7402	621.3161	1497.568	829.0074	1562.27	1891.886	1802.764	3125.462	310.0164	1199.159	546.4989	8012.072	608.8856	666.2195	407.9083	3666.921	748.1143	409.0231	682.5895	516.7856
HOXA5_P1324_F	HOXA5	HOX1, HOX1C, HOX1.3, MGC9376	2618.942	1985.251	8340.016	6025.382	5781.505	4150.916	4773.906	3457.233	1361.936	907.8512	2580.858	1252.539	1636.708	1172.382	1362.13	1767.969	1424.811	6300.365	4894.695	1299.439	623.4879	1025.83	458.5129	387.5526	2464.659	1192.646	2362.387	2183.584	1404.562	5029.699	3271.522	5974.895	5718.227	6984.851	7539.833	1820.851	3806.349	1941.808	7425.334	1494.212	2104.417	1128.391	2483.101	1752.625	2067.933	2728.715	3060.705
HOXA5_P479_F	HOXA5	HOX1, HOX1C, HOX1.3, MGC9376	839.949	685.1201	2618.15	1924.157	1311.741	1298.575	1426.597	1034.128	758.8174	560.7001	717.5052	851.4398	803.2347	785.4258	746.4406	515.4553	639.2255	2052.092	1305.644	786.9926	864.4822	794.2184	606.1727	710.959	746.5945	662.8986	1067.837	688.8838	722.1589	1727.668	1332.723	3154.26	2102.622	3960.373	2199.45	3678.947	2803.271	2035.053	4646.253	2982.038	1365.786	3986.056	2779.67	1976.729	4001.709	1481.356	1114.016
HOXA9_E252_R	HOXA9	HOX1, ABD-B, HOX1G, HOX1.7, MGC1934	4044.008	3340.83	8400.247	8006.972	7687.012	8177.415	6963.517	6470.709	5284.57	5101.421	5717.887	4384.082	4622.316	3984.948	4058.068	2130.817	3039.733	7508.603	7929.199	5508.205	5906.397	5625.823	4056.012	5070.484	4666.134	4293.482	3112.25	3715.054	2921.963	4856.152	9057.238	7155.28	6211.612	7871.637	7616.636	5566.032	5459.292	2091.819	765.9876	2003.895	2180.322	1714.671	1194.728	3788.994	3636.687	4634.55	825.3799
HOXA9_P1141_R	HOXA9	HOX1, ABD-B, HOX1G, HOX1.7, MGC1934	8689.671	9152.479	14927.5	15071.93	12439.96	10364.21	11711.65	11343.8	10146.88	11057.74	12137.56	8932.169	8172.73	9834.085	9859.301	7810.667	7399.627	11734.2	13080.45	10900.99	12065.01	11025.89	7527.614	8894.712	8886.729	9217.611	7789.993	8684.324	6639.966	5982.881	10777.28	12367.33	12621.99	13513.06	13479.72	9610.914	10885.38	3097.476	849.2677	2680.915	2892.236	5986.485	1749.993	8971.951	1179.33	13738.48	4938.521
HOXA9_P303_F	HOXA9	HOX1, ABD-B, HOX1G, HOX1.7, MGC1934	9353.35	8877.525	19502.44	19172.77	15246.33	15311.82	13494.44	12989.03	9193.496	8783.324	9368.553	7674.535	7451.901	6692.329	7923.463	9556.974	8998.708	14086.76	17346.06	9659.595	9636.253	10511.6	8407.938	10740.23	8118.658	7719.457	7008.984	7225.873	5690.076	10904.91	12449.89	14435.78	13897.68	16011.83	17999.15	12972.17	11654.63	8526.635	6284.72	8205.317	7673.801	7719.244	5927.983	12315.26	3522.308	13719.21	3686.446
HOXB13_E21_F	HOXB13	.	8120.335	7630.976	13852.35	15781.44	11534.34	12890.68	10421.91	9996.672	9680.56	9186.012	10742.22	9623.25	9611.063	9237.852	7907.331	7576.003	6428.262	10884.21	12322.78	9803.827	10152.73	9817.288	7888.492	8380.081	7882.191	7171.918	8704.557	8402.789	6843.286	8224.17	12088.55	12507.45	4991.876	15743.59	15885.13	11623.54	9984.123	4766.155	1931.158	4346.924	3080.573	3743.09	2604.129	10884.16	11877.43	14879.02	2844.532
HOXB13_P17_R	HOXB13	.	10119.75	8751.198	15963.95	17570.63	12894.19	14688.69	12957.16	12522.4	9092.667	7537.151	7761.98	7333.522	6573.324	6857.602	6552.386	7935.301	7214.407	12427.21	14482.82	9213.885	9660.711	9517.902	8013.518	8745.354	6826.48	6327.324	6726.961	6058.604	5462.282	10428.29	11892.54	11575.67	6784.43	14608.01	14848.15	12829.35	10998.28	4371.899	1012.243	3486.596	3356.319	3331.609	1977.298	9755.49	13765.59	13686.93	2210.771
HOXB2_P488_R	HOXB2	K8, HOX2, HOX2H, Hox-2.8	1269.125	1230.936	4099.113	6129.579	4828.977	3497.744	3440.538	3330.185	1517.828	1134.549	1457.238	1236.276	1155.934	1368.87	1160.744	2888.615	975.7877	4310.019	5473.155	1174.076	1213.003	1142.965	948.7127	930.8651	959.6134	928.0467	848.4384	1664.254	765.1063	1069.136	1055.186	2051.21	4298.578	1116.567	985.217	728.7703	2062.691	2281.505	5490.133	1598.43	1319.251	2151.43	1557.18	1770.923	4332.769	1115.845	647.6232
HOXB2_P99_F	HOXB2	K8, HOX2, HOX2H, Hox-2.8	2142.68	1802.291	4773.428	6302.739	7239.207	5343.542	4198.156	4507.059	1214.353	1095.411	2221.074	1751.567	1583.154	2016.684	1285.146	2939.353	1406.291	6474.514	5719.202	781.198	994.6467	967.7373	610.6432	633.4712	1385.991	1541.897	1950.911	2535.006	1928.361	2481.029	2510.242	5643.672	4811.771	5710.805	6885.571	2200.562	3406.526	2779.901	1191.637	3252.613	2421.434	4569.563	1634.326	1946.854	2013.55	2190.912	2434.059
HOXC6_P456_R	HOXC6	CP25, HOX3, HOX3C, HHO.C8	7208.751	6721.761	12687.68	12470.16	11095.04	11039.91	9001.12	8319.717	8964.004	8738.113	9060.862	7669.957	7368.107	7058.32	8449.906	6763.762	6957.534	10396.35	11201.87	9661.781	10036.52	10003.82	7413.558	9393.364	8831.693	8681.838	7125.274	7753.663	5561.846	10476.94	10865.03	11006.92	11875.65	14306.5	13714.17	7926.904	9540.119	10995.16	10681.73	3700.841	6460.957	4304.695	8326.715	10926	6431.137	9907.309	13058.91
HOXC6_P585_R	HOXC6	CP25, HOX3, HOX3C, HHO.C8	6454.006	6588.798	13073.53	14785.31	11368.88	11610.59	10029.45	9792.988	8964.966	8130.681	9471.575	7846.4	7332.097	6154.486	7506.836	6586.79	6773.427	10640.93	12245.11	10473.73	10951.85	8662.904	6039.967	8442.222	8066.488	8176.486	9410.329	6994.111	6081.731	13674.15	12299.85	13580.23	13735.92	16927.69	13654.31	11865.02	11504.89	13920.63	13660.2	5195.271	9587.359	17354.7	12381.67	12725.29	10782.44	11691.84	14803.79
HPN_P374_R	HPN	TMPRSS1	3045.941	2579.352	6525.23	5805.143	5660.131	5784.842	5574.256	4972.496	4054.512	4451.791	3834.616	3176.017	2696.167	3243.449	3557.161	1823.649	2746.674	5532.144	6178.912	4046.524	4495.692	3530.635	2351.199	3799.265	3337.787	3816.21	3547.364	3636.78	2643.595	7245.376	7564.166	6715.565	6609.505	7386.517	7009.101	5297.628	4770.413	6749.988	5281.883	5778.458	4743.669	6670.132	5499.295	4917.015	5244.683	7346.394	6685.233
HPN_P823_F	HPN	TMPRSS1	2402.074	2123.067	5023.75	8677.732	5870.333	8601.502	4407.521	5101.716	2317.725	4633.2	2243.935	2487.458	1894.572	1739.069	2407.705	2487.948	2579.471	6496.792	6853.177	2600.966	3774.006	2187.731	1382.42	2102.744	2464.263	3265.765	2243.272	3451.912	1537.501	2972.783	3827.306	4841.777	7744.938	11443.9	5328.871	3841.271	6995.19	11590.54	9646.01	7839.503	7299.924	9254.051	8241.305	6271.321	9301.977	6521.058	990.3621
HPSE_P29_F	HPSE	HPA, HPR1, HSE1, HPSE1	9283.561	8861.449	16432.82	16691.57	13041.5	13557.26	12067.02	10775.44	9432.283	8013.386	9194.809	8258.743	7379.486	7550.879	8005.185	8215.44	7526.12	12816.21	13821.5	9718.215	10928.18	9453.829	7977.936	8927.043	8322.927	7963.354	7427.074	7144.003	6187.06	15408.96	15114.98	14896.9	14544.04	20386.86	18906.85	13067.88	12043.77	14351.38	11715.42	11849.38	12751.93	15340.43	11518.94	13593.78	11350.35	14733.03	15233.81
HPSE_P93_F	HPSE	HPA, HPR1, HSE1, HPSE1	6861.692	6794.485	14425.12	15141.98	12258.01	12222.1	10783.93	11506.81	8876.813	7831.246	9580.094	7925.537	7178.748	7151.751	7599.285	6199.28	6575.619	12027.22	12784.61	9628.349	9639.848	8016.258	8036.261	7489.706	7662.787	8072.641	7882.454	7113.636	5639.417	14183.09	13513.47	13680.93	12792.45	15328.41	14173.28	10377.94	10976.16	11494.95	10365.76	8527.568	11142.88	11267.87	5650.259	11693.27	9370.977	14655.45	10395.61
HRASLS_E72_R	HRASLS	A-C1, HSD28, HRASLS1, H-REV107	7334.932	6975.242	13547.95	13450.3	11461.59	12925.03	10530.34	8804.786	7130.869	6823.329	5935.61	5891.16	5568.516	4842.827	5983.658	3722.844	6191.157	10641.44	10576.66	8078.855	8536.355	6630.43	6556.651	6614.158	6235.838	6381.237	5089.359	5430.778	5053.873	13295.26	15181.22	11953.42	11622.48	14750.05	13663.67	8846.998	9750.131	6375.588	1598.984	6809.395	5092.063	6832.211	2857.568	7092.695	10360.35	7333.148	2712.605
HRASLS_P353_R	HRASLS	A-C1, HSD28, HRASLS1, H-REV107	1656.641	1625.38	4324.418	4861.849	4119.023	4822.761	3966.858	3888.355	900.7066	1006.561	1282.937	1601.938	1045.658	2256.63	1773.769	938.2451	1378.121	4126.958	4515.297	809.4585	1286.008	1187.562	970.9697	1101.638	646.8757	869.2692	873.0185	1210.553	1165.699	3258.782	3895.012	3718.262	2518.309	6014.415	6090.569	2621.384	3593.609	2186.341	3043.798	1217.361	3705.365	2424.389	2232.624	1835.995	5035.163	3405.604	2285.841
HS3ST2_E145_R	HS3ST2	30ST2, 3OST2	7411.087	6806.702	11907.01	11433.28	10445.86	10996.33	9454.062	9573.052	6551.213	5331.116	6262.38	5029.186	3903.453	4126.404	4691.567	6660.938	6458.359	9911.852	10713.63	5405.225	6369.608	6077.109	5446.395	6017.546	4834.115	4607.532	3816.17	4205.114	2771.617	5109.2	9922.879	11157.14	5068.178	13254.93	10836.85	7565.952	6439.041	1987.848	435.3889	1978.517	1614.772	1171.584	1293.672	5369.745	4628.596	2737.376	702.5703
HS3ST2_P171_F	HS3ST2	30ST2, 3OST2	7877.055	8406.122	13483.81	14770.77	11368.02	13722.29	11227.12	9978.882	7208.315	6020.329	6746.991	4805.979	5048.882	4558.971	4794.964	6749.474	7269.901	11969.12	13195.87	7131.844	6772.601	6904.17	4919.473	6971.083	5740.013	5499.939	4295.548	4860.12	4084.785	12086.89	11184.39	12042.87	8699.855	16206.19	14050.38	10628.12	11184.19	3042.342	1690.991	3969.959	2493.534	3408.66	2791.401	7102.922	3565.155	7484.007	2434.67
HS3ST2_P546_F	HS3ST2	30ST2, 3OST2	4822.019	5519.625	13463.54	13359.98	12478.59	13937.26	11902.85	11319.5	5756.604	5290.277	5185.191	4593.491	3587.809	4066.86	4582.945	3604.698	4583.43	12367.34	14053.42	5588.896	6769.014	6400.407	4729.997	5748.616	5312.594	4584.109	3435.963	3768.448	2499.859	10588.09	12623.34	12033.2	9382.33	16874.18	12657.29	9487.35	10582.44	6739.905	4888.192	6568.265	6254.122	6851.284	6005.231	9400.365	5667.914	11174.28	6068.493
HSD17B12_E145_R	HSD17B12	KAR	10915.58	10041.72	15290.01	14163.64	11486.37	11718.85	11449.41	10736.41	11267.83	9139.111	9178.598	8135.706	7588.131	7940.156	8290.786	10298.06	9707.913	10665.48	13057.26	10770.26	10919.36	8887.696	9745.43	10023.52	8871.933	8635.718	7748.228	8165.754	5706.942	15211.43	14389.14	13360.97	13283.18	15935.62	14465.89	11056.03	11236.77	13151.23	9779.865	14634.84	11388.37	12269.32	11385.43	12086.25	10663.92	12607.01	13033.1
HSD17B12_P97_F	HSD17B12	KAR	3637.495	3871.132	10954.76	11238.99	8908.311	8817.292	7654.485	7945.389	5422.762	5264.831	6525.407	4663.027	3989.471	4449.177	4490.64	2594.786	3567.994	8513.309	9946.083	6217.503	6827.77	5472.492	5144.167	5125.491	4933.674	4865.55	4678.119	4959.195	3154.225	11751.02	11577.45	10346.55	8985.981	11049.98	9791.617	7421.828	8332.414	8575.9	5822.91	10822.58	6406.736	7230.203	8701.829	7784.834	7562.598	7008.999	6517.902
HSPA2_P162_R	HSPA2	.	593.1183	515.5552	931.0359	794.033	794.7324	769.1365	778.23	756.399	454.3773	401.8944	414.8687	379.4981	378.541	454.0917	435.2151	411.5978	459.1595	811.947	964.9348	419.8228	398.8208	436.6303	415.062	426.4128	377.2393	335.4395	382.2598	379.186	329.9033	1066.955	838.7536	689.3752	1015.611	688.2625	727.2212	857.6635	870.0797	3182.335	14379.68	6995.154	8087.071	1172.364	3089.88	1982.399	6068.161	2392.311	762.6521
HTR1B_E232_R	HTR1B	S12, 5-HT1B, HTR1D2, HTR1DB, 5-HT1DB	6602.949	6667.413	13344.82	13104.27	11321.08	13754.77	10907.96	10348.59	6347.711	5946.22	8634.494	7359.254	6609.471	7202.145	7272.042	5721.451	4846.799	10707.24	11847.95	7347.069	8744.886	6115.769	5621.094	6142.291	5711.707	5884.529	5154.662	5787.86	4918.361	5264.589	7787.988	9617.799	9537.263	6753.396	12058.22	12714.85	9563.996	4802.376	3566.186	5016.302	3213.236	4181.225	6046.002	6077.969	6718.876	4767.963	3261.534
HTR1B_P107_F	HTR1B	S12, 5-HT1B, HTR1D2, HTR1DB, 5-HT1DB	1577.227	1289.859	4516.138	5214.41	3322.148	3633.071	2999.054	2498.621	1138.11	1237.913	984.5318	1254.36	1071.568	1792.095	1494.12	819.2238	1468.604	3403.705	3484.621	1515.975	1948.853	1189.194	1184.601	1135.925	1216.991	1277.123	956.8888	910.7099	1315.132	3174.25	4125.56	3969.519	3663.498	4656.401	4375.469	3022.772	2825.831	1870.851	1508.291	1383.609	835.3992	1168.17	872.6586	1844.48	2268.681	4255.49	884.334
HTR1B_P222_F	HTR1B	S12, 5-HT1B, HTR1D2, HTR1DB, 5-HT1DB	5612.505	5103.454	10184.04	10879.61	8503.888	11050.43	7935.061	7765.331	7019.919	6407.059	6679.911	5197.283	5294.096	5487.623	5946.396	4537.719	4552.366	8235.103	8408.185	6651.563	7292.674	6624.887	5706.604	6651.408	5226.052	6001.731	4231.635	5346.336	4402.366	4458.055	7999.188	8078.754	4822.453	11278.2	8493.046	5189.937	6979.771	1753.828	463.3514	1834.98	1339.104	1407.663	1014.456	3262.948	3882.674	9538.177	586.5785
HTR2A_E10_R	HTR2A	HTR2, 5-HT2A	535.1332	473.3498	1422.948	1467.425	1544.459	2969.303	1389.598	1333.062	458.8764	395.0824	467.7479	407.2423	380.2296	474.9833	542.8812	382.8687	470.0197	1723.648	1187.189	496.0261	511.7448	453.2094	422.2743	478.7322	460.4789	417.1739	448.6058	387.7111	371.0158	1488.568	1173.965	1701.583	1792.336	2096.99	2081.167	1894.096	2005.144	3430.778	3377.646	2995.388	3388.912	1954.398	2091.808	1671.251	5632.371	1542.632	1995.433
HTR2A_P853_F	HTR2A	HTR2, 5-HT2A	4280.232	3638.596	8212.217	9759.185	7124.896	8290.677	7215.859	6545.501	5927.813	6570.223	6089.589	5591.417	5246.396	5266.661	6711.436	3155.781	3001.261	6746.498	7764.462	6630.589	7416.397	5347.834	4940.709	5580.41	5911.211	5767.623	5327.623	6060.989	4923.623	7188.724	7541.686	8504.963	8190.797	8529.514	8831.837	6356.966	6322.573	8109.629	5919.399	1977.322	7362.502	8844.109	7913.646	7378.355	7177.412	7062.485	8547.429
IAPP_E280_F	IAPP	DAP, IAP, AMYLIN	617.155	606.0454	824.8719	724.6586	532.7492	607.9688	577.4792	526.3734	602.5156	477.7018	564.9241	451.8511	515.9926	535.5752	549.3529	380.4336	478.8477	473.5218	548.2722	645.6817	617.7814	615.8619	536.4952	570.6799	482.9554	436.4146	642.7651	527.2822	521.4363	3565.163	2444.112	3393.856	5722.676	7495.303	6883.55	5257.344	3331.432	2595.173	3283.514	3466.114	3127.766	5633.586	3433.464	1486.945	3677.61	1671.099	6635.422
ICA1_P61_F	ICA1	ICA69, ICAp69	1217.338	1179.641	3964.729	4429.669	3282.925	3578.469	2933.918	2556.423	1959.477	1653.133	1730.053	1398.591	1165.101	1440.124	1708.282	1021.39	1289.993	3212.515	3770.887	2147.682	2351.159	1882.079	1777.394	1898.402	1800.17	1732.018	1430.119	1432.414	1017.454	4696.35	5014.745	3875.774	2541.556	3288.851	3783.642	2178.467	2214.623	1323.757	2173.935	979.2106	1692.024	3766.866	941.0096	1875.622	3904.142	4048.755	2351.445
ICA1_P72_R	ICA1	ICA69, ICAp69	4839.908	5651.683	11172.01	11945.39	9815.287	10135.41	7031.723	7719.514	5463.472	5699.702	4760.659	4590.479	4109.854	4877.265	5594.361	4530.573	5855.775	9189.751	7793.238	6124.307	6067.548	5621.857	5901.736	5358.019	5736.425	5021.063	4789.964	5487.543	3954.72	9018.748	10668.59	6574.139	6670.464	8011.573	9579.848	5048.408	7365.293	4468.068	6675.006	2439.461	3021.503	9136.395	1797.589	5954.704	11504.94	7955.184	8278.063
ICAM1_E242_F	ICAM1	BB2, CD54, P3.58	8631.31	6793.082	14336.45	12527.62	11891.43	11749.46	11101.49	10448.39	9305.272	8469.848	8065.051	7429.519	7649.08	7634.799	8246.782	5929.158	7271.095	10855.31	13338.24	9446.355	9422.017	9709.291	7911.727	9496.142	6841.807	7690.955	7726.01	7605.431	6116.967	13778.04	12375.06	12044.09	11974.54	14718.29	14551.12	11123.21	11352.93	12795.53	11367.89	11243.72	9933.649	11135.25	9674.733	12070.86	10517.96	13043.83	14127.55
ICAM1_P119_R	ICAM1	BB2, CD54, P3.58	6618.565	6087.097	12580.94	12892.39	10638.05	12510.76	9940.455	9555.05	6441.243	7399.021	6701.106	7075.673	6335.209	8571.447	7377.636	4209.091	5162.902	10292.1	11792.16	7598.796	8592.363	7331.95	5514.988	6687.109	5636.114	4585.937	6427.402	5697.537	5041.67	12653.64	11370.18	11899.04	10673.4	13147.34	13185.17	8959.037	9788.463	10985.11	10407.07	9753.252	8084.728	7924.776	8521.281	10132.3	9606.374	12759.79	11736.99
ICAM1_P386_R	ICAM1	BB2, CD54, P3.58	7179.149	7076.547	11976.42	14649.94	10602.52	11581.69	9167.977	8857.854	6954.68	7373.899	8011.265	7386.35	6975.584	7744.288	7947.64	5232.484	5675.434	9643.507	11402.03	8381.281	8395.096	7859.979	5981.425	7573.403	6207.967	6098.607	7104.823	6264.592	5985.473	13236.72	11603	11750.68	10949.84	13710.77	13943.72	9424.673	10142.76	11556.13	10915.53	10140.67	8827.503	8795.284	8613.419	11462.04	9937.765	12667.83	13043.82
ID1_P659_R	ID1	ID	5719.243	5311.441	10594.62	11983.71	9064.259	9977.419	8210.572	8104.597	7295.683	7247.98	8035.918	6689.693	5480.357	5748.087	6003.298	3497.821	4780.103	7887.43	9130.933	7416.799	8285.399	7139.032	5376.002	6996.343	5351.681	5694.339	5985.707	5685.015	4380.858	11735.15	10377.69	7533.439	6225.653	7500.131	9342.934	7790.181	7209.755	10106.91	7236.432	9186.857	7898.158	9911.757	8302.03	8198.255	7920.936	10651.08	9241.098
ID1_P880_F	ID1	ID	5410.295	5793.217	11795.21	12145.31	10923.23	12506.51	9994.783	9052.581	6592.619	6253.076	5800.38	5526.692	4382.499	5661.02	6142.787	3205.756	6458.363	10763.48	11464.28	7115.316	7713.037	6481.833	6196.416	6822.886	4971.89	5383.346	5649.543	4460.878	4693.976	12992.34	11344.86	10781.75	10592.13	14014.89	12073.93	9220.867	9329.188	11371.9	9689.016	10130.03	9124.813	11378.28	10196.87	10309.87	9821.562	10317.77	12473.57
IFNG_E293_F	IFNG	IFG, IFI	917.6749	721.7067	4279.755	2777.031	1291.381	2386.899	2343.247	1672.411	1891.438	1706.058	1724.104	1767.36	2382.63	2212.626	2131.007	467.4675	889.2394	897.8376	1547.275	2752.412	2778.309	2240.986	1724.402	1735.499	1352.579	1217.427	1640.277	1220.911	938.4538	3808.923	2661.001	1663.975	1463.928	2837.615	3042.008	1320.833	1857.556	7371.641	5394.753	5841.371	8462.172	9632.684	5969.235	5324.696	7065.017	5011.459	1481.124
IFNG_P188_F	IFNG	IFG, IFI	672.9218	599.627	2089.171	1694.564	1175.329	1477.992	1686.093	1008.761	1031.627	938.4451	1373.173	1022.365	1423.35	1237.733	1331.116	441.58	641.3815	630.8856	925.2765	1589.143	1291.99	1071.066	760.9732	882.3114	798.167	960.0767	1601.419	920.2151	772.7557	3595.398	3116.352	3228.64	4795.796	2938.246	5407.104	2094.255	2827.43	4742.993	3823.919	4564.25	4939.258	7695.971	5425.536	2808.079	3845.383	2599.694	5293.143
IFNG_P459_R	IFNG	IFG, IFI	965.7784	885.2674	3232.849	2247.764	1163.683	1420.014	2295.38	1426.589	2488.947	1782.854	1843.353	1724.543	2342.708	1882.048	1915.108	436.1863	1004.115	915.9766	1616.581	2861.564	2130.264	2547.382	1770.576	1743.05	1678.786	1768.92	2876.394	1529.504	1689.792	7226.821	5506.11	5448.845	7692.648	5956.547	8894.488	5709.118	5396.351	8382.258	6363.729	8905.968	8287.766	12436.02	7593.628	6077.128	6963.066	5005.785	10641.67
IFNGR1_P307_F	IFNGR1	CD119, IFNGR	8740.146	7079.838	12331.49	14048.76	9711.259	9748.756	10041.71	8971.95	7471.663	7307.646	9162.09	7574.745	6471.624	7082.526	7254.915	7043.144	8041.725	10272.95	11498.41	9104.407	9698.036	8167.909	6534.64	7632.106	7106.78	7710.394	7628.11	7886.149	6619.306	15083.7	13108.39	12610.73	12025.39	14240.32	13760.76	9117.65	10048.55	9672.175	7082.842	8756.298	9302.281	11993.65	10390.17	10419.36	9420.374	12380.17	12215.56
IFNGR2_E164_F	IFNGR2	AF-1, IFGR2, IFNGT1	6832.416	7108.189	14312.3	14130.84	11909.48	13083.86	11374.05	9631.463	13546.72	13193.52	13112.91	10976.26	9761.465	10079.81	11646.82	4301.53	5417.589	11454.27	13266.67	13555.39	13149.69	13135.13	11237.42	12851.48	10048.41	10358.51	10174.66	10147.99	8530.908	15444.13	16889.52	13258.33	12820.66	14524.06	13010.85	11467.42	10887.88	12688.45	9364.25	13453.55	10782.61	12418.24	11802.46	11889.58	11978.67	17036.7	12327.24
IFNGR2_P377_R	IFNGR2	AF-1, IFGR2, IFNGT1	3182.795	2550.868	8672.159	9762.52	7470.751	7538.503	6451.887	6642.757	1846.332	1690.867	2495.301	2506.175	2367.516	3326.103	1888.591	1793.219	2690.112	5803.108	6868.412	1235.845	1766.983	1045.124	1069.215	1265.393	1848.733	1889.793	2802.528	3503.872	3099.787	9017.69	9700.368	7437.738	7335.516	6791.707	4641.005	7505.34	6942.954	7993.694	6922.958	7308.415	7385.181	7800.335	7388.602	4130.143	7247.82	6128.368	8282.854
IGF1_E394_F	IGF1	IGFI	1209.847	1206.134	2962.813	2953.906	2611.085	2440.023	2560.563	2206.336	1170.498	818.7668	1636.308	1431.15	1727.613	1619.855	1005.432	963.0417	950.9362	1871.753	2550.812	1153.234	1135.767	1207.777	890.4192	963.8732	1234.46	1060.237	1728.508	1786.365	1322.63	3680.208	2565.883	3153.013	1669.004	4932.463	4384.471	2450.466	2711.642	6114.362	5543.899	6738.066	7305.466	10126.51	6502.774	5055.78	6025.385	4113.352	8110.315
IGF1_P933_F	IGF1	IGFI	2349.334	1795.092	5295.077	5452.504	4178.719	4738.183	4668.606	3810.83	3225.058	2326.461	2633.848	2429.063	2392.811	2383.165	2050.668	1285.168	2212.565	2806.8	4273.348	3343.055	2903.087	3494.362	2369.583	2471.917	2472.537	2521.322	4075.363	3518.472	2831.901	11652.26	8976.592	7936.392	7736.719	11761.21	11517.69	8759.338	6806.55	9778.876	10019.1	8371.805	9658.738	14271.06	10115.23	8852.937	9686.679	8422.822	12713.09
IGF1R_E186_R	IGF1R	CD221, JTK13	6645.493	6683.261	14211.6	14041.54	12435.08	13191.07	11052.16	9785.225	7577.878	6434.225	7368.907	5581.716	5270.119	6452.492	5866.378	6354.597	7146.606	11306.69	12312.74	8768.372	8581.47	6763.838	7254.488	6574.629	5503.588	6658.258	5268.873	5122.595	4600.755	10222.48	12544.23	11628.17	10535.35	14594.44	14241.23	10360.23	9928.966	8068.584	9188.105	2793.449	8094.89	1786.304	1847.487	6263.895	10530.53	16521.06	851.3607
IGF1R_P325_R	IGF1R	CD221, JTK13	4956.436	4602.809	11154.75	11565.35	8122.361	9006.852	8368.133	6866.035	5642.913	5021.008	5986.556	4935.928	5246.16	6062.606	5639.341	3095.193	4665.19	9146.671	9855.471	5963.191	6588.646	6045.228	6117.621	4712.192	4999.026	5235.246	6363.262	6482.143	4734.768	10809.75	9366.303	9782.551	9010.713	11198.08	10613.01	7938.954	8214.6	8085.952	6276.464	8766.086	4785.561	2193.911	1429.513	8069.002	8098.821	11820.71	720.8972
IGF2_E134_R	IGF2	FLJ44734	3831.398	3504.546	6929.125	6385.935	5844.297	6443.073	5470.025	5059.818	3536.181	3198.223	3961.412	3455.446	4175.586	4652.175	3543.355	2740.264	3023.127	5729.981	5947.766	3596.781	3936.445	3343.531	2907.766	2687.452	2904.781	2671.792	2500.834	3466.591	2939.158	2909.944	5349.976	6229.722	1736.461	7372.335	6884.694	5471.346	5239.887	730.6942	998.8516	828.9464	678.4771	827.2463	960.5924	2527.232	4817.811	7587.341	644.7275
IGF2_P1036_R	IGF2	FLJ44734	10672.2	11432.23	19669.95	19404.37	17677.44	18154.42	15966.93	14128.13	12449.14	10417.96	13519.24	9555.129	9483.218	10295.95	9941.126	10343.48	10490.22	15731.9	18449.71	13433.34	14150.75	12796.89	10272.98	11333.79	10896.6	9978.993	10108.48	8727.914	7881.96	18809.68	19120.67	17205.44	14883.62	22357.05	18896.2	14355.44	14648.69	9386.134	6411.059	9704.871	8913.162	9488.771	7955.327	16699.52	16536.86	26024.7	8538.539
IGF2_P36_R	IGF2	FLJ44734	4744.341	3685.441	10916.33	10394.52	9654.097	9864.459	9204.317	7896.508	3496.508	4522.376	3517.588	2689.119	1965.903	3393.105	3726.086	1636.564	4758.235	9393.875	11173.06	4076.698	4647.997	4323.955	4700.331	3997.586	3189.823	3384.667	2682.001	2914.501	2931.764	5760.702	8435.477	10008.46	6217.604	12790.28	11449.48	9041.211	8058.497	4249.852	2285.673	4028.018	4551.912	4018.429	3275.919	7252.919	9715.189	10365.55	2556.015
IGF2AS_E4_F	IGF2AS	PEG8	8671.193	9164.434	16944.91	19114.96	13414.2	14162.81	12929.55	11531.81	10617.01	10024.47	10500.02	10398.41	9068.449	10053.96	9226.326	8204.216	8460.898	12669.92	14512.95	11633.92	13213.96	10558.75	9133.271	10482.98	9132.963	9803.388	8168.058	9154.698	8023.661	15947.38	15458.03	16707.58	15922.71	19935.86	19056.33	14647.05	12823.38	7785.222	6382.2	7639.269	7677.986	7427.857	7778.382	12179.02	15045.09	17765.55	8393.021
IGF2AS_P203_F	IGF2AS	PEG8	2017.649	1599.876	3879.829	4121.723	3023.988	4075.968	2506.064	2377.09	1926.36	1526.285	1676.142	1739.182	1594.718	1940.478	1842.527	1113.747	1425.161	3149.402	3041.523	1723.679	2233.153	1879.003	1471.921	1790.435	1328.525	1292.306	1196.546	1431.226	1406.331	2242.682	3162.044	4204.933	1435.967	4390.081	3543.14	2559.531	2615.327	1022.571	402.8507	773.069	687.6747	792.7853	956.2957	1812.465	1423.884	4556.419	918.0615
IGF2R_P396_R	IGF2R	MPRI, CD222, CIMPR, M6P-R	8124.223	7669.189	15920.76	15496.49	13423.66	13480.29	12435.04	11796.87	10385.69	8593.763	9660.011	9069.294	7822.298	7934.213	7439.921	8257.486	10445.21	12375.24	14790.43	11429.62	10886.37	9700.417	9428.76	9708.462	8319.885	8210.024	8723.587	7261.932	7161.173	16127.44	13689.65	14490.55	13250.73	16858.4	15952.23	12235.2	11016.92	13589.17	9925.508	12989.61	13008.52	13280.93	11611.07	12799.55	12325.81	15741.18	12013.28
IGFBP1_E48_R	IGFBP1	AFBP, IBP1, PP12, IGF-BP25, hIGFBP-1	4650.553	3946.321	8029.894	7600.499	7176.81	8176.863	6468.104	6539.616	2875.61	3059.679	3591.756	3293.797	2629.365	4262.2	3100.759	4024.434	3785.28	7155.081	6956.77	3218.163	4036.211	3102.907	2902.651	2936.787	2705.047	2508.863	1822.993	2825.747	2706.724	3774.023	5182.331	6096.006	8422.706	9241.004	5896.229	3970.227	3152.821	2817.396	3636.448	1122.297	3241.483	869.0397	4484.922	2574.74	8313.649	4655.75	2292.458
IGFBP1_P12_R	IGFBP1	AFBP, IBP1, PP12, IGF-BP25, hIGFBP-1	4159.907	3774.665	6480.979	7193.569	7086.882	8839.976	5536.344	6864.626	2812.212	3048.621	2138.864	2643.893	1843.178	2460.982	2953.767	2607.645	4241.859	7774.329	7558.544	3352.135	4193.621	2906.836	2710.025	3156.08	2536.654	3404.902	2205.977	2441.333	2307.551	4340.436	4638.856	4940.862	9226.729	5793.514	10507.12	913.5208	3817.046	6448.354	5366.898	1203.862	4866.928	1451.321	7879.034	4853.305	10068.97	6118.716	10006.93
IGFBP2_P306_F	IGFBP2	IBP2, IGF-BP53	6962.141	6858.91	11093.59	12034.63	10488.66	11045.75	9307.674	8993.348	7701.692	6560.521	8660.339	8265.671	7500.27	8215.035	6966.334	5389.49	5560.379	8233.793	10325.12	8156.581	8874.508	7654.432	6093.58	6819.468	5763.404	6117.179	5181.931	5789.851	6159.077	6947.65	9479.641	9917.095	9138.341	11342.16	9082.137	9214.428	8086.166	4520.049	3478.142	4602.05	3750.076	4408.292	4068.405	7213.17	8930.307	10657.81	2411.947
IGFBP2_P353_R	IGFBP2	IBP2, IGF-BP53	7812.808	8227.294	12653.48	13862.02	10446.08	10603.35	9397.167	8936.471	7289.399	7594.263	8039.058	6970.62	6089.664	8325.71	7696.076	4837.325	5720.046	9916.634	10330.42	8759.06	9100.654	7184.048	6052.733	6546.929	6695.703	6291.836	5678.856	5292.318	5002.471	7661.733	10211.46	6694.529	10947.71	12150.38	8006.01	9630.938	9085.746	5405.416	2520.279	4993.232	3814.498	5124.666	5455.743	8143.127	10084.51	11046.37	2726.805
IGFBP3_E65_R	IGFBP3	IBP3, BP-53	5760.736	4909.524	9287.344	9033.962	8306.053	9557.838	7436.036	7512.584	7099.163	7069.793	7821.136	6194.71	6162.317	6386.844	6369.597	3439.679	5228.491	7711.303	8860.716	7640.578	8637.055	7436.439	6803.282	5871.042	6645.633	6702.083	6030.148	7285.274	5286.275	7812.178	9938.018	7156.431	8428.474	10129.39	9300.635	7422.627	6542.704	2174.175	1176.383	2330.611	1705.552	1628.441	1263.526	4931.31	3861.308	6622.432	3342.693
IGFBP3_P1035_F	IGFBP3	IBP3, BP-53	4823.556	4070.053	9727.131	9996.295	8582.339	7255.719	7669.464	7526.482	7624.113	6731.473	6935.282	6158.994	5288.948	5741.376	6738.308	3540.266	4307.982	8530.334	8763.876	8204.771	8299.147	7319.565	5788.299	7190.828	7184.146	6792.598	6265.685	6118.859	4739.536	9919.575	10356.42	8809.198	8762.423	9300.893	8440.455	7526.275	7098.644	3931.211	852.9896	3450.288	3278.938	4665.002	1930.717	6407.16	9695.566	8791.385	5023.691
IGFBP3_P423_R	IGFBP3	IBP3, BP-53	10648.42	8929.487	17314.12	19696.33	14976.93	15398	15333.97	14450.21	12691.88	11345.76	13052.99	9153.472	8979.345	10139.4	9932.429	8738.767	8613.976	16384.52	15737.63	12220.87	13268.16	10696.91	10574.06	12041.59	10456.85	10091.7	8534.055	9660.024	7027.996	9580.657	14049.06	16349.67	8065.419	21174.6	11423.44	5269.462	11686.39	4735.338	1146.301	3503.548	3557.642	4178.761	2569.401	9333.085	8749.507	5640.329	1089.662
IGFBP5_E144_F	IGFBP5	IBP5	7295.677	5804.419	11225.99	13095.56	10883.41	10432.49	9358.263	8608.907	7800.438	5906.805	5975.435	5185.033	4123.947	4619.877	5088.451	4657.147	5876.303	9850.089	11285.28	6128.019	6714.56	6195.005	5065.828	6525.811	5620.914	5202.797	3504.668	4545.26	3466.858	7110.346	8874.141	9429.496	5110.666	10371.5	9026.494	7036.249	7739.362	7186.441	2706.085	5445.046	5223.102	5793.245	4319.953	10430.86	10585.92	7749.74	3498.137
IGFBP5_P9_R	IGFBP5	IBP5	5395.155	4330.014	12919.72	14306.88	11338.05	12184.4	10127.84	9036.99	4299.166	4031.5	6096.605	4840.711	4945.811	6088.656	4886.406	4276.068	4411.319	11352.75	12545.12	3807.858	4487.531	3637.638	2658.951	3791.707	5057.943	4739.34	6115.942	6831.93	5630.565	8224.113	8936.427	12040.35	11159.52	15205.92	14415.08	8632.313	8288.881	10248.79	11159.62	3159.753	10938.51	3504.097	10436.93	10073.97	11363.95	8805.711	7196.22
IGFBP6_E47_F	IGFBP6	IBP6	3916.484	4106.893	8614.709	9189.615	8006.919	9119.313	7066.523	7162.313	3073.612	3449.893	2786.967	3251.834	2765.934	5228.079	4190.686	2503.101	3595.444	7791.136	8598.426	3814.463	4841.528	3651.858	3574.184	3200.421	2905.559	2998.523	2892.222	2713.052	3323.459	7853.535	7657.696	7672.441	8043.451	10340.31	10203.98	4877.151	8312.301	8762.67	8498.49	7896.927	7916.373	9087.944	8113.207	8021.496	8597.004	9340.801	10462.44
IGFBP6_P328_R	IGFBP6	IBP6	5103.083	4685.36	10825.74	10244.54	10146.3	11010.47	8674.68	8563.192	4404.712	4849.88	5389.915	4513.731	4601.815	4803.726	5208.529	4280.86	5280.721	9596.752	11402.29	4428.596	5514.353	4284.905	3845.58	5209.318	4952.613	4828.446	6105.738	5992.15	4805.669	11987.18	12510.68	10977.34	10839.83	12369.28	12534.08	7162.337	8913.199	10359.98	9266.322	9968.988	9789.578	12504.62	8132.576	8174.945	8277.936	11793.59	9569.037
IGFBP7_P297_F	IGFBP7	PSF, FSTL2, MAC25, IGFBP-7	7196.896	7689.767	13544.69	13115.34	11638.97	14349.35	10934.05	9773.755	10046.8	9659.316	10823.17	9204.847	8526.592	8300.539	7874.152	6147.715	6526.14	11680.46	12489.13	10366.79	11272.05	9344.121	7861.366	8419.557	9155.76	7897.051	7771.884	9296.366	6941.02	12291.19	12766.4	12054.05	10097.64	13917.2	12726	8955	8417.832	4231.463	8193.645	3075.74	2332.824	2857.415	1948.159	5996.952	7196.314	14636.5	1917.569
IGFBP7_P371_F	IGFBP7	PSF, FSTL2, MAC25, IGFBP-7	6338.775	6544.96	12263.8	12273.97	10618.44	10335.72	9170.089	8657.479	8385.047	7975.869	9831.058	8189.369	7981.88	7397.489	8264.194	4998.736	5733.485	9818.906	10683.95	8517.486	9814.445	8168.793	6970.069	7544.357	7546.254	7398.245	7843.484	8248.904	6124.812	11991.95	11525.52	11349.1	10936.28	12928.3	11492.76	8524.612	9174.887	9726.775	7645.094	4788.359	7221.932	11930.04	1347.228	7380.636	7952.429	13156.39	7284.014
IGSF4_P454_F	IGSF4	BL2, ST17, NECL2, TSLC1, IGSF4A, SYNCAM, sTSLC-1, synCAM1, DKFZp686F1789	10922.95	8057.059	13925.94	16386.74	12172.01	13132.27	11068.58	11326.9	8226.032	7255.215	7857.548	6292.333	5719.552	5399.843	6180.155	7341.524	8169.036	12408.18	13367.44	8845.139	9208.008	7504.877	7025.306	9575.971	7790.323	6997.01	5608.143	5935.149	4904.634	14427.15	13655.92	12939.56	8521.309	12914.71	11653.37	6958.368	8424.576	12207.32	2238.256	4766.586	4613.573	4455.057	3003.432	8585.857	9385.631	5915.061	1727.298
IGSF4_P86_R	IGSF4	BL2, ST17, NECL2, TSLC1, IGSF4A, SYNCAM, sTSLC-1, synCAM1, DKFZp686F1789	6907.679	7000.722	12278.92	13583.01	11393.99	11464.11	10071.35	8887.151	7031.005	6636.596	9289.528	7879.043	8328.95	8152.886	8273.872	6414.001	5318.879	10343.14	11068.27	8830.992	8568.939	7552.031	6546.283	7065.584	7405.892	6940.354	6067.463	7980.889	5862.313	6856.627	9292.483	11271.92	10458.45	13110.85	11392	8008.913	8765.467	8666.584	621.2903	1250.825	1375.492	1134.154	892.1416	4340.776	8535.32	1840.98	623.8091
IGSF4C_P533_R	IGSF4C	TSLL2, synCAM4	7023.193	6660.777	13598.96	12167.41	13586.32	14370.86	12126.57	12092.13	9390.238	8573.637	9648.526	7608.188	7229.884	7037.422	7628.492	5622.239	5763.421	12156.23	13798.93	9264.71	10101.8	9815.255	7386.896	8272.261	6801.702	6647.959	7114.906	7159.996	4692.801	11117.07	12948.35	13531.63	9463.517	16394.59	16573.53	11499.67	10861.61	12322.99	12973.15	13257.84	10459.26	3610.57	9218.68	11229.06	12557.81	14374.55	11702.12
IHH_E186_F	IHH	BDA1, HHG2	4611.996	5172.057	8510.539	9253.402	7513.761	8494.019	7299.473	6459.081	6321.626	6308.17	7370.069	6770.577	5623.861	5697.038	6288.806	3386.437	4192.106	6657.629	8081.78	7245.184	7173.424	6975.521	4844.618	6320.106	6079.308	5421.878	5442.172	5965.063	4578.606	5537.44	7698.238	8082.77	7034.924	8756.704	7590.823	6448.268	5477.788	1501.42	2283.104	1613.22	1529.975	1404.478	1101.285	3789.364	6144.961	9514.578	2219.502
IHH_P246_R	IHH	BDA1, HHG2	3759.273	3632.387	8434.332	7257.835	7116.728	8019.818	6139.206	5125.571	7173.797	6305.195	8336.937	4383.413	3905.963	5263.982	6225.465	2487.054	3661.396	6804.865	7980.926	7937.821	5617.034	5417.852	4838.993	5992.894	6019.022	4103.27	3386.369	5117.215	3786.732	6946.908	9544.93	8321.581	7321.122	8600.043	7450.176	4746.893	5438.309	2671.314	2833.403	1800.976	1512.462	1855.389	2025.988	5119.104	5530.788	11813.48	1888.207
IHH_P529_F	IHH	BDA1, HHG2	7213.181	5672.755	11495.81	11165.52	10512.59	9915.616	8774.917	8419.968	7497.37	6068.73	7413.271	5891.63	5468.925	5580.647	6250.093	4637.961	6572.313	9865.505	10255.64	6633.427	7700.07	7742.646	6139.913	6502.677	5319.453	6481.652	5687.098	5344.074	4452.404	10294.5	11263.17	10395.51	9368.572	13114.86	12326.3	7564.02	7577.21	6246.226	5522.633	3662.994	2828.548	3241.727	2886.019	8556.407	8414.979	13425.65	2055.832
IL10_P348_F	IL10	CSIF, TGIF, IL-10, IL10A, MGC126450, MGC126451	2053.304	1938.224	4239.04	5468.207	6206.404	4767.457	3598.924	3702.167	1158.755	879.7403	1759.221	1662.374	1110.401	1530.776	1082.309	1109.971	1514.972	4305.246	4748.819	639.5623	635.8679	552.5585	517.5118	575.2291	1750.599	1554.993	3032.901	3735.419	3373.118	8843.876	10052.44	9567.157	4792.979	4265.56	3755.442	1830.23	3599.415	6344.188	8256.265	5772.128	5521.038	4546.837	6017.011	2769.098	5029.35	3435.883	9015.115
IL10_P85_F	IL10	CSIF, TGIF, IL-10, IL10A, MGC126450, MGC126451	4708.89	4783.955	11746.54	15506.61	12067.64	9592.78	9780.98	9404.454	5486.729	4583.647	6302.969	4284.051	3727.26	4447.597	4596.484	4000.308	5355.368	9749.234	11940.3	4206.14	5092.743	4249.775	2992.769	4406.485	6449.34	6508.373	6063.741	6076.534	5401.312	15043.27	13605.58	13212.12	10004.76	13345.86	12708.6	7309.128	9753.545	14401.73	15280.04	13288.44	12390.92	13536.44	11813.55	10212.26	11256.2	8815.853	15135.1
IL11_E232_F	IL11	AGIF, IL-11	1062.022	921.8797	3522.687	2759.284	2087.408	2381.128	2072.601	1821.429	1521.838	1076.242	1318.472	1002.809	947.0616	1011.535	1087.241	623.1968	1046.679	2313.17	3019.409	1264.597	1415.826	1514.861	1214.235	887.2654	719.4524	944.9968	918.2527	1047.261	805.0241	3172.1	3222.813	2593.34	2121.316	2489.986	2416.519	2336.911	2067.833	2521.367	3344.691	2308.932	1196.959	2678.013	1526.947	2509.617	2193.207	3961.871	2076.035
IL11_P11_R	IL11	AGIF, IL-11	3577.999	3367.302	8524.855	8297.986	8016.472	9072.376	7386.403	6602.462	5037.314	4870.754	5229.72	4103.12	4363.75	3882.783	4304.744	3414.262	3247.502	7727.953	8309.053	4986.745	5080.287	5470.288	4156.804	5186.644	3314.186	3679.506	4047.151	3929.437	3085.621	8700.09	8467.798	8851.46	7605.054	9399.977	9084.799	6518.52	6367.018	7944.001	8580.998	8296.322	5602.656	7221.897	7153.294	7167.142	7523.613	10451.7	6284.86
IL12A_E287_R	IL12A	CLMF, NFSK, NKSF1, IL-12A	12886.77	10969.23	22264.5	24134.45	16953.25	18569.94	19491.32	16578.81	12410.57	10710.72	11347.18	9254.76	10383.75	10119.31	10869.54	11040.85	12549.41	17411.49	20489.47	11625.76	14434.75	11689.64	11478.77	11130.35	12723.88	10091.66	11989.91	11570.93	9279.167	23670.54	19590.7	20880.35	19463.16	24655.81	24711.84	18552.87	16366.44	19056.17	12681.21	18864.52	17542.7	20593.05	18577.98	18340.73	19336.56	20106.59	24007.87
IL12B_E25_F	IL12B	CLMF, NKSF, CLMF2, NKSF2, IL-12B	704.3952	628.6805	1405.406	1930.438	1865.321	2597.827	1456.952	1215.909	612.0325	518.0955	752.502	742.0625	605.2446	751.9042	639.5282	364.3292	623.0516	1112.818	1079.08	506.2878	511.9805	507.5234	455.1839	477.3448	547.8972	536.6844	957.9725	908.4484	639.746	4811.099	3674.804	2216.48	1561.978	1881.897	2389.183	3148.802	1573.971	3188.994	4595.499	3976.313	5281.046	4990.249	3861.541	2004.827	4570.562	2029.071	7555.6
IL12B_P1453_F	IL12B	CLMF, NKSF, CLMF2, NKSF2, IL-12B	1214.148	1011.302	2525.651	2836.162	2037.09	2993.353	2498.595	1837.822	4117.212	3371.501	4051.453	3440.642	3350.145	3318.822	2451.542	712.1412	1063.274	1270.734	2250.443	3207.317	3387.78	3482.897	3211.57	3329.627	3201.05	2619.54	4677.256	3504.831	3179.646	9487.813	10108.24	11020.37	8908.812	10286.46	6831.583	9669.646	6230.798	6522.603	7805.039	8591.627	9316.809	10411.91	7954.144	5130.436	8198.785	4618.987	10223.47
IL12B_P392_R	IL12B	CLMF, NKSF, CLMF2, NKSF2, IL-12B	1739.167	1703.634	6286.649	3730.426	2537.311	3502.128	2516.806	2117.819	1701.079	1167.262	2768.796	1640.153	1673.516	3306.239	1571.763	940.1954	1294.317	2250.125	4269.19	1156.291	1368.449	4729.61	2614.6	4907.997	2283.255	1825.596	1922.148	2193.914	1827.728	4479.764	2894.772	3505.543	1799.078	3529.543	2977.138	3830.176	6910.899	6062.395	8116.365	6793.313	7347.17	15213.7	7745.862	6745.253	8448.887	3841.455	2395.376
IL13_E75_R	IL13	ALRH, P600, IL-13, MGC116786, MGC116788, MGC116789	760.4445	772.3544	2004.147	1877.941	913.887	990.2299	1179.609	848.102	946.2789	717.413	812.2835	700.9958	924.3528	834.8735	758.473	474.2876	789.8867	685.3483	760.2444	712.7347	736.4102	892.0301	692.8333	674.6951	525.3522	478.0639	414.4747	386.4521	350.5945	787.5123	864.6454	787.7061	740.9337	801.8256	798.4622	692.0715	693.7848	2961.062	622.6539	3587.422	8488.423	1167.433	2331.781	1729.912	1053.55	885.8364	778.6126
IL16_P226_F	IL16	LCF, IL-16, prIL-16, FLJ44234, HsT19289	940.0729	811.3455	3362.876	4134.27	3415.169	3360.568	2478.877	2729.344	972.7515	849.5732	1034.834	1011.059	934.294	1176.853	970.2702	812.9659	838.3701	2678.367	3531.852	1055.706	1143.972	894.6757	817.8919	1036.724	778.8349	700.0661	663.9882	831.1217	781.1425	2787.128	2689.95	3419.177	3026.821	4240.165	3311.431	1996.373	2039.085	2990.914	2715.75	2481.283	2337.764	3805.385	2173.436	2702.613	2494.313	1398.054	1695.634
IL16_P93_R	IL16	LCF, IL-16, prIL-16, FLJ44234, HsT19289	2061.356	1721.37	6523.581	4119.052	3910.131	5103.622	3875.941	4036.43	2097.301	1840.944	3264.275	2787.587	2550.073	3047.145	3294.391	2293.307	2119.117	2967.078	5311.272	2921.515	3185.18	2849.66	2193.472	2322.093	2471.758	2831.163	2935.379	3468.028	2341.879	4662.788	3263.477	6927.464	7221.499	6045.177	6979.074	3930.78	3993.719	7360.443	6379.199	4754.762	9202.139	8919.08	6879.929	4724.98	6450.491	6214.909	1287.049
IL17RB_E164_R	IL17RB	CRL4, EVI27, IL17BR, IL17RH1, MGC5245	4475.49	4028.052	8985.785	7782.118	8721.079	9068.483	7634.001	7643.775	5986.32	5387.116	6879.053	5157.125	4210.104	4607.114	5350.48	3399.957	3784.314	8396.475	9078.975	6394.524	6280.061	6513.894	4129.447	6385.064	4988.976	4756.425	4333.505	3297.592	2991.95	6642.13	8217.943	7672.91	6906.114	8409.37	6558.313	6605.037	5909.574	8190.084	6588.261	8688.547	7634.656	8501.607	7584.683	7379.221	5110.082	9487.619	10743.85
IL17RB_P788_R	IL17RB	CRL4, EVI27, IL17BR, IL17RH1, MGC5245	6246.972	4728.776	11744.97	10851.88	10231.65	10648.5	8993.116	9173.412	5424.735	5593.037	4758.758	4583.942	3116.521	4425.923	4792.509	3083.104	4735.151	9872.589	10983.41	5942.777	6456.731	5637.557	4623.469	6215.049	4955.336	4807.356	4351.701	4289.351	3544.607	11576.34	10945.04	10165.76	8620.043	12596.24	11768.32	9086.035	7920.568	10235.84	9435.281	10834.38	9053.742	9718.783	9578.672	10545.91	7487.784	11622.52	12513.99
IL18BP_E285_F	IL18BP	IL18BPa	1022.624	1043.241	4206.89	3699.87	2135.431	2885.219	2569.179	2423.298	1510.651	1218.665	1302.901	1309.867	1299.318	1150.496	1254.285	542.6036	1266.021	1554.24	2430.069	1527.032	1499.093	2043.44	1712.794	1566.875	1381.87	1333.517	2444.766	1441.593	1070.954	7836.356	5523.903	4600.56	6371.504	14287.94	11230.78	10495.25	8066.72	7257.099	11316.07	13098.11	10302.6	12955.99	10451.18	7918.783	8674.299	6967.449	13325.28
IL18BP_P51_R	IL18BP	IL18BPa	6899.524	6068.68	10537.95	10966.67	9169.49	7921.18	7629.097	7061.104	9398.413	9061.584	9956.191	8313.395	7245.146	7804.36	7140.607	4029.504	5078.016	8150.957	9297.692	10626.57	10983.67	9972.268	7290.942	8548.074	8032.168	7383.4	8122.1	8449.983	6734.057	11629.08	10422.17	9399.732	8800.04	10922.59	9754.682	7679.773	7048.291	8839.574	7554.106	10654.2	8150.063	9356.887	7945.584	8760.117	6113.384	10874.84	9343.637
IL1A_E113_R	IL1A	IL1, IL-1A, IL1F1, IL1-ALPHA	499.2591	443.1631	520.0002	602.917	592.001	876.7794	562.1744	467.5268	461.4031	424.9472	427.8508	345.6567	393.5393	432.2538	528.6732	380.0023	378.2142	584.8083	533.9328	406.4464	418.7313	480.9214	455.0148	495.0834	397.6305	328.8284	337.1589	339.7403	335.7397	707.6551	678.6646	570.642	540.8276	555.5464	595.6277	445.3755	455.5648	433.4236	394.443	546.7662	448.3075	941.7885	537.6065	497.787	1102.808	739.8303	619.9089
IL1B_P582_R	IL1B	IL-1, IL1F2, IL1-BETA	778.2161	835.2357	2366.538	2599.429	2226.62	2439.744	1664.864	1832.325	665.752	638.3865	900.7034	636.7319	503.7265	701.6801	595.5978	1043.581	951.678	1797.67	2228.558	503.3467	532.1321	523.54	412.9954	548.7626	558.3737	546.745	595.6563	736.8254	339.3582	1199.596	1379.975	1090.471	950.16	1074.057	907.4976	777.7885	968.408	4248.148	6211.385	7490.632	7537.942	6492.22	5221.19	3114.249	3881.448	3388.237	8784.123
IL1B_P829_F	IL1B	IL-1, IL1F2, IL1-BETA	885.5365	846.3668	3571.29	4176.651	3269.042	3478.781	3220.793	2741.968	913.0483	900.424	950.4299	1243.555	1342.603	1830.398	1029.101	864.6807	847.4122	3775.556	3844.161	1020.862	1060.349	949.9512	940.6829	933.5135	1032.897	876.4665	1268.034	1005.305	1001.792	5513.648	6089.309	5453.93	3999.68	5027.509	5309.946	3850.598	4564.025	5923.371	6975.159	7503.316	6754.851	8554.498	6339.648	5381.052	8082.354	5967.122	9893.289
IL1RN_E42_F	IL1RN	IRAP, IL1F3, IL1RA, IL-1ra3, ICIL-1RA, MGC10430	845.456	607.1123	1884.996	1981.362	1721.506	2860.133	1548.908	1355.765	706.752	649.054	651.181	574.0604	677.1041	674.4915	529.9695	587.9799	660.4515	1543.021	1471.326	628.8621	688.4805	706.1393	613.4332	646.0333	556.6497	509.5736	574.9206	821.8328	420.8401	1808.996	1717.303	1569.158	1416.331	1750.502	1645.063	1314.966	1771.122	5563.375	1330.88	10352.47	9284.213	3568.238	2008.754	3128.188	7663.357	3406.725	7181.973
IL1RN_P93_R	IL1RN	IRAP, IL1F3, IL1RA, IL-1ra3, ICIL-1RA, MGC10430	767.3245	787.6684	2337.441	2058.891	1938.15	2335.915	2561.121	2196.291	1181.241	1059.378	1009.7	1032.374	924.902	897.2346	896.7673	2359.048	731.0677	2832.954	3848.277	1395.803	1422.436	1607.638	1186.409	1174.58	775.5427	872.4594	701.0339	1011.739	601.8422	2160.862	2127.824	1676.478	1905.642	2062.036	1694.323	2243.767	2854.631	5625.596	5171.996	5837.912	8762.262	7039.841	5707.252	1685.883	4377.844	1596.055	7314.387
IL2_P607_R	IL2	IL-2, TCGF, lymphokine	614.6256	524.9434	1794.381	2049.426	1021.716	1094.36	1025.894	819.5374	701.0325	683.7447	807.6301	794.111	879.2103	881.447	803.9526	428.9616	560.672	656.2864	1006.15	948.1656	801.1743	1014.726	883.9037	758.9865	640.3217	587.4938	846.3984	689.3373	677.2891	1593.644	1168.805	2104.383	2467.237	1849.166	1993.962	1735.533	1271.43	4514.771	2291.483	3088.685	5211.984	4778.884	7045.618	2151.796	3684.885	2942.118	4459.038
IL3_P556_F	IL3	IL-3, MCGF, MGC79398, MGC79399, MULTI-CSF	492.8377	434.4709	685.1704	626.0452	674.2496	643.9819	672.664	519.1126	374.6612	363.2478	411.2834	411.553	391.2428	439.583	426.5215	417.3105	396.3532	552.2642	670.7991	407.6364	412.2283	384.4223	365.3786	391.5016	380.553	365.9299	427.3365	564.5719	332.6141	691.6404	652.673	1473.626	814.3963	1107.98	1136.295	1263.537	951.7324	642.9937	580.8552	517.2903	2391.031	868.4801	695.6237	651.8115	1290.902	648.9171	705.574
IL4_P262_R	IL4	BSF1, IL-4, MGC79402	1614.498	1530.414	3467.581	3220.072	3335.102	4371.442	2745.318	2402.388	1081.672	849.2449	1003.877	822.665	1023.093	869.6557	698.8547	1147.662	1874.949	2574.974	2939.371	943.1993	1040.957	1085.042	1007.224	1036.195	627.8776	740.2348	924.1851	871.6008	630.7529	4984.453	4719.652	6222.168	3334.395	5702.197	4249.321	4619.614	4484.468	8764.45	11109.05	10087.88	11631.4	10104.19	9237.505	6715.153	9000.074	7322.615	12094.29
IL6_E168_F	IL6	HGF, HSF, BSF2, IL-6, IFNB2	5441.565	6265.14	10277.47	12250.11	10677.97	9799.969	8647.471	7870.755	5871.478	5637.817	5952.724	4067.363	3730.042	4742.298	4783.068	5564.257	6023.253	9404.357	10322	5646.805	7507.865	4516.663	5550.436	5729.92	5187.861	5993.086	4706.547	5239.535	3564.896	10972.89	11583.04	11444.3	10656.01	11935.58	9085.082	8430.297	8091.373	9654.027	8157.693	9782.049	7612.223	10681.47	9290.934	8936.55	9548.662	10064.17	11454.64
IL6_P213_R	IL6	HGF, HSF, BSF2, IL-6, IFNB2	4658.15	4522.76	9912.291	11915.08	9427.349	9846.87	7913.665	8092.935	5053.443	5641.601	6106.604	5054.444	4940.532	5663.508	6407.757	4102.971	4480.691	10090.79	9797.707	6004.754	7089.849	4506.725	4385.075	5154.245	5671.182	5556.775	5596.59	6840.305	5310.367	11006.2	10118.42	10127.92	9392.508	12283.85	10439.1	9022.186	7870.229	9281.929	8425.526	9613.734	7580.703	9879.51	8552.455	7916.308	9385.943	9146.084	10806.89
IL6_P611_F	IL6	HGF, HSF, BSF2, IL-6, IFNB2	8254.345	7430.031	13533.4	16599.23	12570.26	11929.29	9886.219	10738.49	8445.547	8158.187	6896.782	6547.167	5986.051	6708.493	8361.145	5869.806	7563.41	11278.45	12907.27	8622.287	9968.002	8301.713	8425.735	8972.942	8557.264	7792.368	7452.836	6771.224	5036.545	14429.5	14013.75	13361.6	13831.26	14467.56	14822.76	11366.81	12032.39	12615.54	10562.15	12450.3	9634.512	13608.21	11832.5	11104.85	13887.79	12452.73	14567.74
IL8_E118_R	IL8	K60, NAF, GCP1, IL-8, LECT, LUCT, NAP1, 3-10C, CXCL8, GCP-1, LYNAP, MDNCF, MONAP, NAP-1, SCYB8, TSG-1, AMCF-I, b-ENAP	4725.538	4903.183	8703.8	9941.457	7101.932	7612.767	5951.821	5144.033	3695.5	3597.808	3997.345	3738.12	3906.877	5053.291	4597.245	3967.869	4095.063	6993.415	6701.18	4076.835	4490.777	2961.173	4267.088	3626.622	3813.631	3832.461	3636.914	4164.438	4100.52	7953.429	7558.284	8070.962	7211.864	9222.697	8583.327	6071.173	5216.286	6011.644	4354.005	6730.265	6351.75	7669.86	7058.974	5703.363	5898.144	6539.996	6900.922
IL8_P83_F	IL8	K60, NAF, GCP1, IL-8, LECT, LUCT, NAP1, 3-10C, CXCL8, GCP-1, LYNAP, MDNCF, MONAP, NAP-1, SCYB8, TSG-1, AMCF-I, b-ENAP	2165.16	2291.439	3945.99	5046.635	3390.431	4522.125	2515.761	2691.251	1136.139	1267.175	1151.872	1039.941	913.8015	1494.66	1529.74	1706.199	2029.957	3633.051	3219.249	1468.203	1702.229	1067.255	1574.497	1434.198	1336.475	1273.923	1195.006	1154.932	1275.515	3984.88	3961.382	3640.406	3644.99	4320.113	2600.393	2265.083	2297.041	2253.199	1068.397	2728.949	2577.124	3237.135	2813.79	1958.115	2102.273	3101.325	3755.899
IMPACT_P186_F	IMPACT	MGC33718	2349.43	2291.855	5343.321	5746.381	4460.642	5700.942	4526.505	3460.801	2054.73	2524.937	2933.391	3299.361	2654.611	3896.909	3247.763	1196.305	1803.687	4842.708	4808.172	3207.763	3374.512	2240.594	2168.714	1619.93	2083.287	2653.553	2654.842	2603.152	2852.08	5894.504	6059.226	5693.073	4742.947	5960.956	5662.357	4170.497	3585.186	2072.723	2503.773	1724.685	1679.923	2154.677	3705.05	2660.479	3472.44	6444.961	5926.936
IMPACT_P234_R	IMPACT	MGC33718	3076.884	3118.846	6619.802	6603.262	5466.246	7540.189	5157.826	4895.979	4740.772	4345.585	6279.115	5508.048	5297.167	5386.231	5043.783	1907.544	2610.513	5825.056	6095.323	6058.909	6229.535	4246.12	3718.901	4177.969	4254.433	5258.578	4322.827	4393.367	4034.75	5129.214	6690.69	7306.776	2776.134	7618.013	6729.925	5265.885	4719.156	1240.807	1905.619	1271.855	1123.077	876.3759	820.0089	3125.651	4374.763	5296.251	8779.377
INHA_P1144_R	INHA	.	8268.313	8878.563	15610.65	14867.88	14273.18	15469.61	15438.95	13296.2	10374.3	8557.974	11496.72	8697.294	8746.993	6796.296	7600.543	8169.568	8764.903	14061.66	17108.14	9808.472	10967.95	10518.13	8298.073	8281.235	7876.681	8123.325	8089.866	7941.218	6104.521	13561.62	15570.12	15391.48	13763.47	18165.86	17559.5	10667.29	11871.68	4785.74	1398.195	4878.402	3054.354	4152.039	2557.398	10058.79	13107.69	17849.03	2155.59
INHA_P1189_F	INHA	.	14610.51	11442.98	21488	20393.09	17006.35	17933.87	17380.78	17317.56	13954.32	11695.4	14894.38	12088.88	10821.38	9989.8	10504.32	13298.86	10418.92	17504.01	19622.4	12528.18	14183.95	13017.67	11583.85	13070.97	9497.475	10850.13	9778.43	9951.627	7846.323	17164.91	17183.51	18373.71	17591.27	24417.34	24237.5	12955.49	15753.69	9042.979	4666.386	8616.018	7280.278	8572.179	6832.951	15128.62	15971.86	17932.68	6946.708
INS_P248_F	INS	.	845.5355	997.7957	3000.328	2145.895	1751.475	3216.713	2400.063	1476.063	727.1646	606.5873	1214.997	736.8201	1043.962	1204.263	916.3555	668.4984	765.9067	2138.767	2576.6	979.8033	1274.425	919.5475	742.1053	1021.225	825.1871	1034.101	869.4108	878.5675	1076.21	2976.055	2554.186	1685.753	1221.937	4422.29	5073.132	1914.824	1663.137	5754.865	5352.612	7243.981	5555.607	4832.103	3463.135	3116.24	5805.694	2069.824	1111.874
INS_P804_R	INS	.	593.3084	519.1909	1062.785	831.9598	721.7591	1131.586	748.0625	649.3054	509.7771	345.752	442.978	360.8794	334.4708	385.9718	398.286	425.8232	553.4058	672.0323	824.2889	487.9966	452.3187	503.7927	422.6996	345.491	324.538	440.1298	493.0181	417.1765	418.4745	1187.74	1038.439	2196.174	1308.616	1823.889	2160.763	3159.719	1815.42	5680.844	4624.698	1231.27	3047.443	2184.694	2696.02	1197.51	5385.674	2341.061	830.1103
INSR_E97_F	INSR	CD220	3436.531	2963.43	9670.041	8874.105	7990.332	8901.33	7134.302	7147.694	4026.113	3216.903	2488.606	2204.089	1910.143	2362.306	2930.52	1667.387	2947.069	7606.828	7985.13	3500.686	3417.306	3867.858	3086.123	3062.866	2190.185	2462.355	2100.986	2364.184	1534.773	6695.834	8269.886	8993.407	7860.882	10584.89	10193.87	7630.658	7226.234	2416.123	783.188	2101.748	1518.251	1855.197	1530.04	4882.631	7252.155	3809.404	2160.092
INSR_P1063_R	INSR	CD220	3629.559	3377.877	6893.775	7553.25	6502.584	6139.335	5121.8	5558.285	4274.553	4738.635	5759.089	5330.605	4203.958	4562.891	5274.352	1966.727	2487.093	5623.44	6487.947	4717.15	5320.846	4350.585	3592.803	4482.886	3891.95	3438.234	4364.769	4519.666	3515.408	6458.794	8183.174	7450.985	6585.433	7228.885	7292.542	4373.201	5380.962	1945.641	584.6683	1995.28	2245.39	1348.108	828.8292	3366.322	4948.497	7355.941	3320.601
IPF1_P234_F	IPF1	IUF1, PDX1, IDX-1, MODY4, PDX-1, STF-1	3905.843	3247.928	9412.338	11209.94	9575.253	10491.29	8440.655	7609.289	4647.672	4612.583	4984.25	4818.779	3501.468	4023.483	4472.09	2751.037	2428.666	9270.909	10629.91	4153.442	5026.088	4355.579	3636.68	3902.547	3766.719	3790.766	3185.587	4332.791	3297.626	2698.352	5221.551	8759.653	6754.262	11287.36	8367.161	3334.202	6497.417	1779.111	2057.705	1505.389	1497.05	1748.931	1435.704	3327.036	9698.59	5302.538	486.8565
IPF1_P750_F	IPF1	IUF1, PDX1, IDX-1, MODY4, PDX-1, STF-1	1984.847	2757.666	8704.164	8739.213	7158.391	8513.624	5908.548	6275.822	3330.193	2906.115	2195.517	2318.083	1626.499	2981.673	3280.581	2176.868	2572.435	7316.281	7389.589	2774.538	4054.638	3466.412	3230.992	4297.41	3289.631	2247.531	1567.204	1629.468	1557.662	3939.796	4582.758	6322.633	7086.793	8858.717	9578.578	2296.77	5752.332	2566.591	7373.663	1594.296	1390.889	1696.619	996.3116	3904.684	6965.944	2488.314	2995.748
IRAK3_E130_F	IRAK3	IRAK-M	8107.783	8147.092	16084.5	15217.21	14431.31	14646.21	13112.18	13020.87	9401.674	8847.012	9254.102	7988.372	7253.392	7855.855	8520.555	7751.929	7475.58	13290.96	14898.64	9585.406	10943.02	9174.603	8465.945	8700.979	7986.837	7966.675	7251.753	7951.191	6465.688	15232.26	15489.17	15944.38	14108.22	19389.65	18608.89	12033.51	11936.35	8219.171	11065.36	12169.93	13037.01	15870.4	3964.379	10737.88	13607.65	14104.77	9414.666
IRAK3_P13_F	IRAK3	IRAK-M	6144.862	7722.174	11261.77	11293.92	9609.058	11644.81	8515.534	7948.103	6859.391	6574.217	7429.147	5747.243	5895.358	6374.123	6247.042	4878.352	6327.61	9977.31	9722.343	7743.811	8855.229	7186.385	6414.123	6153.037	6381.426	5807.877	6251.132	4996.031	4403.433	10727.93	12227.2	11082.07	10301.45	13290.78	12239.7	8477.326	7293.489	4646.182	6733.324	9409.341	8279.474	10907.54	5412.612	6956.024	8181.265	12281.1	5325.243
IRAK3_P185_F	IRAK3	IRAK-M	7574.701	7108.214	14557.94	14380.52	11941.57	12203.85	11807.62	10776.54	9917.077	9730.747	11261.43	8675.976	10133.4	8767.335	10066.99	6788.397	7570.278	11801.47	14055.9	11561.24	11996.39	9511.461	8797.534	8453.746	8974.23	8990.144	9028.142	9200.879	8051.93	11586.09	13070.58	13612.18	8870.264	16440.71	13117.06	10225	9897.168	7529.59	8657.017	12644.71	11721.04	14023.72	2460.591	9665.648	10630.46	13923.41	9188.803
IRF5_E101_F	IRF5	.	12164.08	11289.92	18788.18	16510.86	16582.64	16680.63	14261.27	12222.93	12465.93	10221.52	13296.79	9697.963	9823.504	8252.874	8699.98	11801.56	9676.634	14781.06	16680.96	10817.68	12371.23	10383.37	9733.431	10231.82	8715.239	9832.516	8856.147	9597.126	7502.949	17212.25	17565.87	16785.71	14236.1	20632.55	20085.21	14627.76	12576.76	14175.38	13609.54	15333.65	13373.38	14358.55	12764.46	15395.38	11768.08	14631.99	16087.07
IRF5_P123_F	IRF5	.	10151.75	9331.286	19716.02	20059.73	15233.28	16337.67	16245.47	14574.57	10369.99	8601.393	9627.092	7288.782	7960.106	7790.033	8617.233	9747.726	12393.09	15930.95	18101.77	10542.52	11397.57	9675.004	9273.232	9785.918	8121.655	8368.538	8535.729	7916.083	5704.672	21125.5	18524.78	17439.45	16937.18	23824.46	22300.3	15425.81	15104.01	15082.09	14957.74	15194.97	14832.31	15293.38	13921.98	15581.36	12208.83	19128.57	18194.12
IRF7_E236_R	IRF7	IRF7A, IRF-7H	4668.425	4764.655	8441.303	9911.963	9603.192	9827.131	8219.97	7483.037	4683.23	4635.748	5572.84	4962.671	5213.686	5550.737	5369.481	3897.72	3922.344	8397.034	9526.743	4982.681	5401.304	4492.412	3774.466	3745.977	3415.406	3589.204	4378.255	5333.995	4248.482	8092.57	7381.344	8415.775	7416.023	9627.434	8479.408	6896.287	7130.009	9069.76	7948.653	8414.219	6441.875	7950.231	8837.514	8731.691	7060.16	7985.192	7705.481
IRF7_P277_R	IRF7	IRF7A, IRF-7H	9295.33	9539.169	20239.69	19310.26	17057.11	16828.74	15716.3	15278.05	15524.65	12043.64	14942.43	11967.94	10306.74	9849.25	9904.515	10192.96	10706.53	16259.58	17558.05	13166.44	15149.04	16340.96	11159.82	13463.88	11166.39	10558.93	12287.34	9706.558	8948.417	24037.06	20729.83	17491.49	18434.75	21900.14	20974.97	14724.31	15168.55	19179.56	17395.53	20458.38	13115.88	17341.27	14648.23	18479.46	15730.15	22289.73	18588.25
ISL1_E87_R	ISL1	Isl-1	5061.318	4850.489	10535.63	12077.9	10144.76	9896.211	9308.862	8737.473	6130.097	6175.052	6496.444	5826.725	5461.958	6150.541	6522.325	3298.761	4625.948	9880.211	10298.78	7142.548	7070.967	6033.325	5217.384	5567.951	5636.635	6543.219	4232.732	5833.527	4987.779	5665.896	8890.391	10125.48	10037.31	12638.34	12209.38	9239.128	8091.248	3281.109	3022.28	3105.227	2358.379	7039.09	3589.559	5357.225	8045.797	6033.169	3318.122
ISL1_P379_F	ISL1	Isl-1	9964.045	8255.915	15902.39	17272.19	13919.63	13916.53	14259.1	12043.83	10797.88	9287.806	10298.43	9051.221	8692.554	8968.063	8981.195	10650.18	8943.894	13692.93	16405.5	11571.77	12857.35	10986.42	9337.127	10776.36	8811.897	9838.49	6028.951	8617.18	4939.684	6169.874	9687.349	12868.24	8479.031	17791.06	14854.96	6757.232	10302.24	5686.411	1398.562	4741.646	2802.105	4054.145	3933.172	8508.671	2027.821	7870.436	1478.74
ISL1_P554_F	ISL1	Isl-1	4567.589	3808.384	8527.701	8890.659	7533.454	7629.503	6243.103	5814.765	3701.716	3647.909	4547.555	4958.541	4717.259	5421.981	4514.922	2747.674	3438.448	7270.584	7846.91	4421.684	5022.354	3581.014	3173.057	3465.362	3424.618	3441.177	3237.44	4628.659	4202.71	4098.583	6479.426	7906.718	6848.926	7654.37	8251.912	6235.585	5579.567	4309.257	774.7224	2087.736	1830.124	3285.012	3057.139	4482.951	4617.627	7285.386	1424.509
ITGA2_E120_F	ITGA2	BR, GPIa, CD49B, VLA-2, VLAA2	10209.44	10634.69	17593.38	16084.11	14644.34	13759.43	13324.63	12508.07	9250.311	8843.511	9642.034	7899.042	7643.028	7918.805	9072.613	11255.19	11241.94	14350.93	16239.26	9596.404	10778.88	10412.82	9248.062	8776.294	8854.004	8186.811	8386.51	7453.018	5446.349	16183.89	14743.74	15510.52	14884.66	17681.87	17187.37	11317.25	12494.34	13058.66	11033.6	13148.31	14440.83	14799.37	11764.61	12651.21	15931.75	13945.8	15245.84
ITGA2_P26_R	ITGA2	BR, GPIa, CD49B, VLA-2, VLAA2	5127.745	4998.444	9547.877	9830.274	7695.955	9180.019	7642.057	7189.08	4164.771	3836.247	4319.921	4168.076	3872.879	5337.904	4317.072	3525.667	3833.333	7924.326	8369.923	5042.128	5567.604	4090.007	3995.095	4105.749	3931.999	3990.154	3425.023	3729.274	3398.287	7829.481	7757.492	8700.305	7247.705	9428.239	9253.185	6202.202	6518.667	7079.042	6049.197	7401.679	7041.295	7905.453	7077.096	6893.61	8449.866	8074.975	7342.411
ITGA6_P298_R	ITGA6	CD49f	4888.561	5084.25	8965.713	10184.65	8797.216	9879.988	7919.293	6828.625	5108.15	4471.127	5656.359	5239.03	5776.427	5416.386	4959.015	3671.221	3763.695	8948.542	8971.798	5368.498	6181.556	5388.337	3715.998	5030.107	4212.635	4525.366	4419.097	4742.923	4774.917	9174.818	8482.561	8857.854	8546.91	10271.12	9378.172	7220.848	7780.469	7979.539	6218.223	8231.067	7288.481	8357.82	6399.677	7660.64	7615.784	8549.204	9313.93
ITGA6_P718_R	ITGA6	CD49f	585.368	585.3769	475.1061	646.9467	454.9586	690.0134	540.1426	468.9106	521.472	537.9561	564.2281	482.4337	479.2247	525.8651	594.5458	428.039	407.5225	457.2216	543.5734	572.1578	586.6136	612.9463	504.6406	529.3055	462.8164	416.0132	438.075	449.2669	417.9511	645.2795	566.1912	535.3944	532.697	569.6665	547.9961	483.7188	453.6487	2056.843	3011.81	524.2422	654.24	852.279	1148.125	356.9094	709.3368	603.4816	530.739
ITGB1_P451_F	ITGB1	CD29, FNRB, MDF2, VLAB, GPIIA, MSK12	5288.188	5110.124	12742	11171.68	9760.526	11204.22	9398.125	7582.854	6215.108	6666.641	7536.422	6071.443	6225.517	6762.702	6703.422	4423.828	5331.537	9525.349	10810.85	7841.574	7893.969	6145.652	5439.525	5389.292	6058.112	6293.699	7488.378	8005.736	5882.982	12440.85	11777.71	11077.3	10930.79	13185.96	11531.09	10198.84	9997.91	9719.74	8741.539	9539.025	9455.983	10501.8	10092.88	8048.208	10253.65	10823.1	12062.15
ITGB4_E144_F	ITGB4	CD104	13156.27	8660.254	12427.55	14366.39	14381.06	14882.06	12245.09	11861.3	9546.06	7321.805	9001.95	7306.472	5720.754	6271.248	6250.787	8397	7758.731	11603.93	14264.44	8960.499	8562.031	9557.579	8303.53	7529.203	6325.242	5759.61	6676.764	6887.034	4362.028	16967.95	16532.77	13793.08	13642.14	17021.62	15345.5	11377.87	10717.01	14721.06	11946.47	13224.47	10841.96	15239.08	11715.89	12978.62	12564.91	15735.28	10974.4
ITGB4_P517_F	ITGB4	CD104	3737.392	3279.241	7329.963	6605.916	6638.614	8111.345	6694.901	4905.841	4745.181	3440.229	3653.851	3391.935	3232.563	3149.864	3102.468	2875.465	3307.223	6950.614	7661.848	3996.587	4427.181	4116.788	3563.379	4378.411	2692.038	2427.673	2733.489	2700.612	2051.101	7830.482	7788.725	4144.275	7419.635	6435.323	8050.794	6421.984	5059.731	8203.701	6233.021	7389.194	6201.913	9031.352	6479.038	6251.18	5682.924	8787.198	6776.365
ITK_E166_R	ITK	EMT, LYK, PSCTK2, MGC126257, MGC126258	1003.274	1075.957	3412.52	2418.018	890.3901	2895.586	3106.896	1835.04	3418.554	3890.426	2988.044	2864.016	3028.124	2648.564	3188.878	307.7643	1115.956	1234.315	1361.873	8668.055	10473.54	8268.838	6972.622	7721.814	1312.969	1430.608	449.3597	695.7442	412.0078	1110.387	492.9516	427.8142	374.774	421.2036	427.4686	524.5526	420.7002	3533.106	433.325	1647.069	1769.549	3395.13	1186.757	4077.585	1980.485	974.9412	900.4399
ITK_P114_F	ITK	EMT, LYK, PSCTK2, MGC126257, MGC126258	1071.534	1189.795	3225.166	2876.012	1291.668	4106.15	2769.114	1933.677	3827.208	4166.667	3233.632	3089.727	3967.68	2530.515	3654.011	399.9364	1106.565	1572.54	1402.11	7591.866	8575.588	6465.449	5722.1	6753.068	1493.449	1867.826	696.5579	939.7694	604.5347	1623.054	752.5189	1851.328	1319.43	2102.244	1925.204	3346.388	1701.754	5482.093	6660.004	8023.425	7126.028	7131.188	2974.366	5647.942	4176.023	1608.991	1567.396
ITPR2_P804_F	ITPR2	IP3R2	4012.399	3795.103	9148.542	9525.044	7883.473	8519.403	6365.325	6230.404	3850.735	4458.931	3498.087	3317.842	2811.011	3564.515	4856.196	3198.854	4136.805	7647.756	8641.249	4861.963	4876.578	3459.445	4987.622	5131.202	3554.244	3389.159	3745.835	4263.244	3149.151	9621.883	9195.287	8609.543	8140.067	9562.959	8814.959	6255.23	6073.637	7991.852	4540.241	7829.867	6980.911	8950.723	5774.294	6217.789	6966.825	7940.954	7829.635
ITPR3_E86_R	ITPR3	IP3R3	5726.709	4453.754	9123.803	9631.854	8266.433	11222.4	7947.842	6876.878	6302.952	6723.551	8019.601	6813.311	6649.825	6066.582	5474.174	4093.235	4720.257	7923.287	8904.798	7055.319	7210.676	6732.495	4676.571	6237.742	5107.396	5332.439	6399.052	6218.685	4408.474	11174.07	9776.842	9810.755	9024.333	10680.61	10733.77	6416.03	7308.658	7948.442	6106.405	8870.505	7378.382	8177.301	7898.147	7949.213	9481.373	11035.61	8466.228
ITPR3_P1112_F	ITPR3	IP3R3	5224.875	4667.596	9925.164	10017.37	8919.521	8755.387	8518.712	7641.641	7806.254	7337.935	9034.275	7623.845	7342.44	6626.146	7604.463	5470.501	4613.552	7930.672	9225.389	9129.363	9994.983	9697.749	6754.66	8513.838	6961.442	7211.934	8054.112	7954.642	5973.079	12858.87	10799.75	9275.441	9121.258	11790.33	9524.561	6644.696	6932.368	9224.383	6608.936	8875.424	8377.852	9476.473	8457.585	8801.658	9886.131	10758.14	6855.67
JAG1_P66_F	JAG1	AGS, AHD, AWS, HJ1, CD339, JAGL1, MGC104644	7026.501	6875.257	15231.99	14327.19	12678.5	14243.57	11815.71	11536.39	8794.33	9340.383	10678.55	8840.888	8748.064	9078.788	8032.031	5645.639	6589.766	12957.99	14440.07	11226.77	10862.78	9892.419	7018.379	7823.892	8805.033	9423.219	9065.305	9303.974	7156.847	14766.43	13969.72	13888.19	13141.26	16474.16	15711.34	10601.99	11041.8	11266.18	5313.823	11251.54	10242.48	12294.79	6118.828	12285.3	10844.78	13882.6	12864.15
JAG2_E54_F	JAG2	HJ2	12582	11351.83	20179.29	18728.65	18128.34	17310.95	16984.04	16462.96	12140.02	11549.77	12687.13	10683.76	11191.99	8598.352	8898.58	15166.71	11918.93	16422.72	19906.04	12068.63	12545.59	13279.22	10270.61	10774.21	9379.347	9738.781	10576.03	9741.697	8220.474	21781.54	19675.4	18361.39	17258.35	22993.42	21918	15452.16	14456.28	16210.4	17617.54	16422.91	11205.92	16216.79	16360.84	19875.21	14473.36	30303.49	13635.82
JAG2_P264_F	JAG2	HJ2	7236.18	5533.812	14691.68	12713.84	12090.95	14685.32	11367.98	11958.75	8520.641	7946.977	7749.552	7458.433	6296.347	6802.566	7627.226	3271.041	5857.474	11929.28	13823.19	9137.857	9949.889	9287.929	7226.258	8044.074	6386.775	7185.528	6706.727	6741.681	5948.417	16324.45	12345.81	13876.59	12178.67	16834.45	15578.9	11716.01	10078.84	11695.41	12273.66	12942.98	8518.944	11549.17	10279.35	13580.67	9962.169	18298.45	8552.023
JAK2_P772_R	JAK2	.	4164.857	4312.748	11636.93	11513.79	10272.8	11904.68	9785.762	8388.965	6773.606	6348.87	7231.061	6652.095	5503.131	5598.942	5901.668	3657.431	4054.279	9527.392	10496.57	7983.353	8009.596	7317.036	5758.797	6887.35	5689.995	6475.76	5932.219	6389.1	4847.51	11317.77	11038.3	10767.79	9354.72	12553.56	11292.15	8340.871	8169.378	9685.843	7251.159	9820.778	8786.617	9451.286	8345.111	7513.34	7421.45	9143.68	11094.63
JAK3_E64_F	JAK3	JAKL, LJAK, JAK-3, L-JAK, JAK3_HUMAN	5976.875	5776.372	14054.49	13328.57	12606.44	12139	12825.27	11085.52	9341.027	8276.453	9068.212	8041.819	7463.204	6726.199	6637.876	5541.142	5878.417	11736.39	14166.31	8984.489	9665.412	8971.457	6319.798	7769.238	7454.47	7054.078	7695.174	7034.761	5755.333	14299.99	13202.79	13973.83	12766.75	16672.53	14983.8	11858.36	10483.49	13444.04	11510.06	12578.06	9740.962	12886.62	9808.437	12745.57	10785.88	15194.98	12653.56
JAK3_P1075_R	JAK3	JAKL, LJAK, JAK-3, L-JAK, JAK3_HUMAN	1590.083	2214.6	6130.608	4523.174	6770.408	4477.773	5236.524	4057.582	1914.726	1412.73	2064.032	1721.899	1162.912	1441.794	1051.143	3520.917	2835.541	3781.548	3890.606	1226.437	1504.969	1579.302	1384.669	1107.178	1291.994	1117.709	1563.023	1252.582	924.9692	4829.737	3584.641	5586.361	4546.686	4917.286	3037.355	10028.01	2510.059	9871.355	12241.45	11783.67	9883.18	8439.353	6089.611	7485.047	6341.458	7660.3	15563.28
JAK3_P156_R	JAK3	JAKL, LJAK, JAK-3, L-JAK, JAK3_HUMAN	9879.957	8853.999	19965.55	19063.71	16134.94	17831.84	14859.21	13761.53	10745.7	9084.202	11141.33	9234.188	8437.604	8388.061	9345.476	7112.421	10022.2	16934.8	17548.62	10525.71	10760.41	11603.81	8447.002	10747.5	8591.459	8134.091	9302.469	8266.895	6889.557	16293.48	14927.49	17070.52	16222.75	23346.11	19829.38	14666.92	13968.86	15694.54	14627.45	15277.9	12888.78	16095.06	13040.5	15513.75	15044.65	14169.94	17269.59
JUNB_P1149_R	JUNB	.	6960.62	6950.131	15730.45	15097.28	13580.87	12834.3	12053.04	11694.01	9750.868	8744.725	8308.059	8401.813	7477.857	8189.107	8265.407	4886.282	6221.917	11789.13	13943.99	9463.505	10479.01	9899.578	8460.083	9307.019	8408.484	7387.897	7856.42	7504.501	5948.694	13012.94	11652.58	13020.76	12118.47	16591.11	16419.26	10355.71	11455.58	13655.52	12652.1	13521.46	11716.28	10949.27	9846.396	13141.42	12477.49	13140.68	14898.47
KCNK4_E3_F	KCNK4	TRAAK, DKFZP566E164	5528.496	5144.742	9394.016	10661.56	10712.79	11211.75	10153.11	10320.93	4676.033	4112.72	4878.256	3621.294	2251.748	3586.275	3513.447	5297.331	5291.139	10689.29	10868.61	3249.712	4406.155	3549.475	3031.293	4935.096	3825.798	3188.389	2742.559	3966.041	2700.971	6365.633	7396.283	7972.32	9015.193	14685.74	11829.21	9427.953	8608.73	10463.81	12617.47	11797.05	9834.137	6897.455	5161.312	4360.446	10889.73	7577.614	5827.966
KCNK4_P171_R	KCNK4	TRAAK, DKFZP566E164	1776.227	1844.673	5162.342	6192.423	5024.91	4989.675	4112.561	3793.045	1735.183	1536.357	1647.608	2096.35	1747.455	2400.929	1995.25	1234.459	1279.85	4763.747	5190.883	2174.346	2089.202	1779.99	1363.238	1482.259	1343.263	1536.116	1687.285	2095.137	1881.753	5454.237	5361.38	4662.148	5031.966	7289.234	5895.769	5359.388	4580.582	6790.452	7364.077	7417.484	5769.48	6103.826	6220.037	5115.399	5882.364	5230.494	9310.46
KCNQ1_E349_R	KCNQ1	LQT, RWS, WRS, LQT1, ATFB1, KCNA8, KCNA9, Kv1.9, Kv7.1, KVLQT1	8024.29	7281.46	13809.37	12333.14	11947.98	13035.53	10586.16	9559.203	6834.143	6972.063	7731.945	6716.573	6719.569	7262.539	7132.318	5872.304	6584.5	11492.99	12213.55	8488.395	8274.264	7406.241	5470.18	6103.901	5912.791	5857.632	6278.688	6764.517	5074.24	13352.69	13118.91	12225.16	10580.36	13375.11	14463.11	10969.48	10268.26	7831.387	10303.99	3043.203	3470.133	4492.178	11070.88	11038.72	11172.15	15341.58	4850.218
KCNQ1_P546_R	KCNQ1	LQT, RWS, WRS, LQT1, ATFB1, KCNA8, KCNA9, Kv1.9, Kv7.1, KVLQT1	1946.294	1669.892	4965.813	5887.803	4880.766	5686.678	4369.492	3765.482	2586.601	2918.772	2991.769	2454.944	2025.406	2115.56	2308.62	883.5245	1015.305	4648.284	4905.876	3107.082	2971.156	2828.796	2106.849	2110.983	1784.515	2065.05	1933.345	2126.087	1671.8	5314.832	5507.041	5128.338	4414.103	5083.166	4962.375	4485.537	4156.687	4900.247	4179.538	2043.734	1783.013	1622.916	4459.619	3979.325	3590.222	5936.766	3928.348
KDR_E79_F	KDR	FLK1, CD309, VEGFR, VEGFR2	7630.962	6891.519	14598.85	15753.3	11327.91	14323.95	10864.31	9928.848	9938.523	10104.81	10921.76	8438.496	7955.439	7800.172	8477.278	5408.23	7434.507	12270.62	12519.72	11241.39	12294.7	10133.04	8506.11	8958.48	8413.212	9148.421	6759.577	8022.044	6317.647	9713.66	13203.12	13036.08	12434.39	15014.56	13635.61	9636.112	9362.277	4699.257	1168.512	4527.885	3387.528	3659.305	2540.519	6840.62	4741.576	8822.367	1607.563
KDR_P445_R	KDR	FLK1, CD309, VEGFR, VEGFR2	4601.588	5228.023	11718.44	13019.96	9756.639	9290.6	8289.202	7929.347	8440.132	7242.556	8433.087	5990.707	5708.819	5980.819	6922.942	5088.588	5448.257	8854.061	9899.246	9589.315	9269.94	7016.119	8490.116	8244.767	6959.379	6969.742	5608.377	6902.601	4680.741	8100.718	10590.27	10569.77	8824.705	11959.73	10309.04	8122.477	7556.548	3694.906	1000.161	3421.604	2728.705	2411.905	1814.142	6422.852	6706.74	8089.355	1464.059
KIAA0125_E29_F	KIAA0125	.	757.6191	662.5613	1488.493	1319.19	1290.907	1112.133	956.2183	858.4042	783.9242	691.8052	722.7593	674.2646	665.3849	644.7972	675.9067	513.5798	546.0599	690.2289	843.7134	809.5339	769.5273	783.6871	678.6359	662.3342	679.5316	586.117	612.4148	501.6925	503.6905	887.7981	813.7511	1303.227	581.6572	771.8019	796.1095	585.8331	1491.101	2384.723	511.4203	1056.785	1275.301	5880.97	4613.964	1089.391	1745.426	1022.44	1220.571
KIAA1804_P689_R	KIAA1804	MLK4, dJ862P8.3	8965.289	8348.243	17435.38	16587.59	13822.46	13768.56	13213.98	11268.08	10478.49	8707.625	9723.075	8069.713	8496.493	7785.559	7603.833	8066.776	8708.753	13910.26	16146.83	9488.87	11605.57	9077.624	8758.493	11186.72	10135.75	9225.985	8108.724	7662.721	6243.037	16567.77	15929.59	13442.13	14324.17	17343.58	16587.69	11356.91	11316.05	12810.63	11290.62	13780.37	12731.22	15242.25	10017.32	11911.65	11163.93	14544.16	15772.98
KIT_P367_R	KIT	PBT, SCFR, C-Kit, CD117	8393.444	6333.454	13739.79	13840.61	11290.44	11880.51	10568.48	9493.833	10153.22	7862.71	9499.144	7678.069	7711.612	7761.276	8234.028	5606.225	6510.256	11016.17	12412.05	9446.041	10821.67	10128.24	7715.003	8144.424	8593.677	8113.811	7914.479	7417.693	5389.293	13470.45	14793.93	12212.23	12133.98	13240.81	12733.19	10477.53	9430.141	5652.047	2938.856	4886.867	4617.042	4242.635	3253.275	8709.849	9004.539	15159.35	1704.973
KIT_P405_F	KIT	PBT, SCFR, C-Kit, CD117	10219.66	7316.379	17496.98	16660.54	15401.73	15721.96	12597.66	11976.51	11072.11	9955.722	10452.02	8331.779	6795.563	8562.329	8092.73	9809.028	9617.695	13496.2	15629.62	11104.2	11671.77	9427.034	9350.477	10558.44	10007.83	9948.463	7066.911	9096.578	6163.437	17646.76	17433.56	15053.8	14538.8	18837.95	16891.84	12985.66	12035.24	5645.239	2461.993	5394.818	5354.642	4431.593	6106.166	9643.164	10686	16166.23	3630.334
KLF5_E190_R	KLF5	CKLF, IKLF, BTEB2	13400.83	11167.8	20265.58	19556.36	15947.19	18398.01	16240.14	13639.49	14346.81	9486.659	13393.88	10265.83	10235.86	10146.25	10009.57	9818.227	14586.2	16116.76	17766.85	13735.69	13352.93	12402.21	9860.237	10640.31	11050.26	10983.01	11450.45	10017.2	8440.639	26398.15	20822.66	18085.63	17250.72	22760.5	22643.49	15449.79	13751.02	13935.1	12194.15	16317.04	13975.11	16308.17	7718.12	12152.68	16021.49	20936.8	16283.33
KLF5_P13_F	KLF5	CKLF, IKLF, BTEB2	8438.551	6883.447	12311.87	12165.2	10566.44	10522.29	9214.161	8872.106	7931.298	7218.313	7764.585	6521.538	6065.721	5933.207	7252.005	6073.429	8222.799	9953.943	11861.22	9535.58	9862.257	7872.544	7329.465	7579.385	7434.453	6090.68	5687.194	6498.97	4195.079	12861.22	13527.68	11660.37	10236.64	12062.39	11916.24	7306.535	8034.215	8866.617	6859.162	9238.189	6957.352	8362.052	6063.773	7554.297	9004.465	12957.67	9547.028
KLK10_P268_R	KLK10	NES1, PRSSL1	6539.454	5979.533	14338.29	14164.84	11997.83	13807.68	11833.94	10653.66	8162.458	7737.786	8239.593	7724.215	6536.156	7484.142	8104.087	4236.693	6516.507	12440.99	12022.08	9306.496	9480.998	8682.079	7416.044	7464.944	8536.285	6695.782	7481.198	7527.057	5757.579	14480.77	13756.44	14692.51	12865.21	17556.01	15979.31	11467.77	10325.69	13935.42	11962.49	11975.13	10512.98	16375.29	11171.13	11374.81	11805.2	14059.15	11577.54
KLK11_P103_R	KLK11	TLSP, PRSS20, MGC33060	1112.658	923.9379	3729.303	3305.394	2305.397	2548.418	1985.406	2089.203	1001.643	1040.37	1430.896	1319.276	1440.478	1235.126	1376.611	787.7482	982.5768	1869.446	2449.765	1642.594	1697.126	1377.453	1027.614	1190.81	1053.431	1379.801	2256.828	1995.18	1359.111	5320.729	3773.18	8686.227	7489.247	10585.24	9666.711	8830.323	6757.172	9784.84	9778.004	8012.241	7618.983	11467.82	8002.925	5001.042	8401.197	4227.959	5965.307
KLK11_P1290_F	KLK11	TLSP, PRSS20, MGC33060	831.1902	790.9442	1552.782	1436.397	1421.184	1325.163	1212.83	1231.064	988.3185	952.4052	979.3461	854.9893	836.4623	1040.614	916.1973	599.9304	568.9409	866.5979	1220.997	1002.394	1119.769	979.5533	909.2139	762.5787	827.4891	744.9216	1042.286	1317.27	763.1699	1807.798	1209.861	3779.245	2072.912	7816.726	3316.381	4597.865	2880.698	8585.038	5877.176	3581.372	3728.364	10532.58	1172.596	2475.119	5129.201	2714.172	1230.94
KRAS_E82_F	KRAS	KRAS1, KRAS2, RASK2, KI-RAS, C-K-RAS, K-RAS2A, K-RAS2B, K-RAS4A, K-RAS4B	4479.334	4283.956	11843.71	10240.53	11157.77	12945.18	10087.95	10769.36	5729.734	4449.918	5791.546	5157.444	3401.471	3647.538	2855.905	5768.147	5898.969	11447.48	11950.46	5479.321	4621.345	5070.079	3553.111	4457.501	4183.282	3612.484	3462.921	3549.5	2203.786	9502.268	8500.332	10436.78	8981.871	13814.09	12589.61	11424.14	9664.137	8969.959	9947.986	12493.93	9647.694	11684.34	10432.7	9031.266	9785.447	11161.22	11185.61
KRAS_P651_F	KRAS	KRAS1, KRAS2, RASK2, KI-RAS, C-K-RAS, K-RAS2A, K-RAS2B, K-RAS4A, K-RAS4B	6868.22	9376.312	14362.89	15939.16	11699.36	11802.58	9708.885	9558.597	9313.005	9655.768	10675.44	8628.281	8300.189	8858.786	9505.237	8227.15	7615.707	10035.06	12862.16	10516.21	11181.82	8965.835	9614.021	9994.436	9788.114	9535.891	8680.671	9161.745	8046.113	17267.52	15126.87	13406.04	12622.38	16172.91	14929.27	10145	9382.364	11001.38	9442.328	12217.44	11429.67	14024.76	10335.47	9811.52	11548.26	14398.72	12940.84
KRT1_P798_R	KRT1	K1, CK1, EHK1, KRT1A	1300.074	1209.482	2377.415	2800.492	1328.624	1795.259	1794.828	1363.073	1735.236	1536.626	1965.138	1728.343	1841.462	1602.58	1739.14	968.5162	948.7867	1321.867	1476.574	2665.742	2772.672	2122.607	1796.803	2110.221	1301.521	1465.044	1670.116	1625.708	1341.657	4621.323	3306.412	6789.453	6330.433	8276.733	8388.742	6066.85	5056.099	4555.175	5415.455	4847.526	4525.397	7450.261	4977.664	4192.957	4788.111	3295.557	7107.683
KRT13_P341_R	KRT13	K13, CK13, MGC3781	615.1088	647.6972	1533.981	1532.175	1481.121	1837.765	1595.944	1357.024	554.7858	468.4813	572.0273	495.2451	452.8705	533.0153	466.5805	398.1162	532.2294	1091.058	1397.276	405.0244	515.4977	490.073	414.0392	654.8755	388.7557	462.0979	451.2035	479.6761	309.0472	1458.024	1141.42	1549.697	1576.612	2118.402	2294.505	2056.038	1894.822	5532.252	10476.5	9503.539	9435.345	11439.59	9754.877	1635.247	10257.71	1236.338	2284.057
KRT13_P676_F	KRT13	K13, CK13, MGC3781	1649.248	1633.818	3422.533	3762.093	3334.438	3090.627	3302.498	3251.122	1400.556	1101.873	2549.624	2420.183	1663.364	2745.776	1841.392	748.6219	1624.268	2040.595	2994.081	1256.309	1290.445	1141.223	966.2427	828.8239	1964.093	2255.492	3413.111	3671.623	2797.366	7995.602	5800.058	3164.21	6663.756	4928.074	3048.191	5392.928	5346.228	6177.803	6679.016	6694.736	6048.84	6058.675	7197.532	3436.095	7043.426	4555.001	8159.037
KRT5_E196_R	KRT5	K5, CK5, DDD, EBS2, KRT5A	493.6283	442.5244	491.997	476.5168	463.851	845.3931	494.897	415.6019	393.7795	341.7805	389.8783	354.1606	394.7044	400.9991	430.1327	369.3669	354.8942	467.6488	500.1423	363.6436	390.4892	387.2781	351.9844	392.8279	362.3097	337.9358	410.399	666.588	354.3228	682.7379	598.02	1651.026	1807.571	1189.843	880.5259	1489.855	747.4381	4344.186	5730.99	2699.023	2917.12	4193.563	1287.667	2370.221	3036.683	1418.583	500.7811
KRT5_P308_F	KRT5	K5, CK5, DDD, EBS2, KRT5A	1445.179	1479.584	1127.585	1111.778	971.3998	1223.36	835.9067	813.9305	2082.059	1864.586	2213.591	1763.451	2060.116	2080.765	1631.425	1144.886	910.0421	747.9023	825.1255	2010.137	2413.622	2055.915	1633.534	1613.54	1332.767	1635.337	1704.313	1725.812	1441.998	1815.044	1749.774	3463.29	2267.019	3164.647	2024.311	2243.758	1723.384	2263.188	2879.462	2823.601	2720.395	3993.385	2386.392	1397.167	2716.469	2822.441	2112.915
LAMB1_E144_R	LAMB1	CLM	8021.763	7899.725	18463.68	18433.66	15576.9	13760.6	13232.31	12209.35	8302.246	7992.456	8006.097	6448.42	6580.444	6774.385	8437.736	6060.522	7552.557	13603.71	16512.54	8759.433	8977.388	8024.049	7631.764	8155.38	7962.936	7790.7	6209.069	6579.541	6078.856	15690.26	14973.75	15319.62	15108.68	21207.14	18425.36	14895.74	13011.03	10217.91	12834.46	8784.541	8185.218	10956.39	13494.77	10500.8	18276.05	15055.59	16009.97
LAMC1_E466_R	LAMC1	LAMB2, MGC87297	6744.569	5970.534	11486.1	13073.04	11711.06	12173.22	9807.57	9059.65	9829.439	6898.666	9165.801	6392.358	7578.564	7222.771	6314.68	6183.124	5409.872	9916.813	10655.57	7689.246	10686.02	12157.4	8568.61	6112.4	6683.667	9070.441	8845.558	8636.981	4559.059	11825.68	13413.33	11736.65	10795.78	15125.56	10983.46	8296.605	7716.097	10316.44	10753.57	10710.98	10466.5	8986.643	9666.498	9486.65	12461.81	15835.64	11441.75
LAMC1_P808_F	LAMC1	LAMB2, MGC87297	3640.092	3364.818	7370.985	8470.163	6611.483	6424.891	5005.048	5105.12	2884.626	2564.9	2838.77	2170.89	2240.81	2250.32	2691.48	2330.652	2548.866	5833.978	6575.125	2815.365	3253.259	2876.316	2694.021	2535.147	2392.156	2068.19	2028.76	2253.144	1703.1	6267.53	6354.967	6592.766	5522.501	7611.617	6701.269	4924.283	4397.843	4832.545	5073.546	5510.293	4871.525	5778.136	4916.854	3786.506	7205.693	6685.486	5837.533
LAT_E46_F	LAT	LAT1, pp36	7177.631	6930.412	11158.19	11195	9268.52	10356.33	7893.211	7845.034	8068.043	7588.01	7673.113	7360.911	7075.91	6706.781	7175.222	6381.215	6204.765	8421.24	9291.883	8085.741	8509.695	8375.488	7219.387	8829.253	6222.959	5745.185	6020.167	6229.099	4498.593	9812.687	9211.492	9809.876	9503.184	12143.81	11630.2	7489.938	7604.167	9071.159	7383.709	7785.223	6851.51	8220.816	7665.198	7831.862	6707.338	9610.039	8581.603
LCK_E28_F	LCK	.	1555.153	1953.508	4002.407	2759.585	2200.44	5241.257	3499.117	2842.423	3757.395	4699.02	2864.912	2342.339	2516.215	2235.552	3388.329	606.3936	1922.362	3522.718	4423.849	6752.28	7268.729	7807.471	6359.956	7973.42	5848.237	5792.838	5941.473	2333.143	4170.528	12291.91	10964.33	8892.363	9277.374	11118.56	10695.21	6198.289	6375.785	8061.9	9210.818	10235.24	7594.551	10116.39	7218.742	6843.209	6569.047	7030.92	9651.018
LCN2_P141_R	LCN2	NGAL	1387.968	1147.588	3398.637	4526.807	5484.005	2006.039	1922.554	2010.407	501.2186	378.0992	613.3421	519.2116	478.0768	498.5834	431.8747	342.145	773.7987	570.1727	1185.503	409.7637	415.7561	425.8394	368.3535	413.0166	364.3681	352.3776	579.5902	688.9167	374.3864	1391.579	1266.583	3455.304	1838.703	2352.243	2155.527	5483.698	2432.303	3709.131	8379.433	5614.822	6274.678	3914.859	2443.196	1905.624	3289.298	2059.489	3089.368
LCN2_P86_R	LCN2	NGAL	2095.712	1892.211	4780.127	6733.306	7216.731	2662.987	2515.216	2888.254	596.9166	590.272	653.3563	554.2341	502.0045	565.3702	555.8971	447.8317	853.07	638.1265	1576.352	548.8535	601.8735	509.1126	463.436	547.1572	469.0658	432.3482	481.3191	1095.181	435.1372	896.597	793.8103	948.0657	825.2117	1084.433	1082.276	1202.831	743.1494	5251.113	8234.588	902.5551	6470.657	1028.859	990.7291	1461.532	4002.756	1890.415	3164.636
LEFTY2_P719_F	LEFTY2	EBAF, LEFTA, TGFB4, LEFTYA, MGC46222	453.6269	430.4799	1126.996	1092.609	1037.448	1536.986	1098.281	824.4991	407.6287	363.66	433.0126	373.3334	311.6361	389.1012	381.7948	389.6656	451.0496	839.0645	1079.426	425.8517	397.8219	403.2122	374.0812	338.6262	431.2585	364.4566	596.6875	616.9244	346.6034	2401.788	1777.497	985.3811	2137.606	1287.671	2685.006	1036.989	1016.889	4389.284	7085.006	6380.893	6754.14	8069.796	5275.116	1728.547	3726.205	3196.45	6404.515
LIF_E208_F	LIF	CDF, HILDA, D-FACTOR	9961.652	8534.975	15849.05	16694.89	12402.54	13899.99	12598.76	11075.19	9296.507	7445.795	8896.405	7315.846	6605.542	6932.532	7068.319	8695.981	8818.865	12205	14192.31	9033.996	9922.201	10429.14	8141.326	8243.19	7340.351	6609.565	6712.983	6708.126	5400.88	14782.42	13354.2	13748.38	12582.9	18079.17	16896.24	11849.04	11616.89	12645.9	13683.7	13786.71	11594.54	13109.8	11083.35	14745.42	13794.53	14466.58	14586.95
LIF_P383_R	LIF	CDF, HILDA, D-FACTOR	2183.227	1943.955	7852.955	7250.337	6032.218	7355.345	6102.169	6013.528	2353.341	3030.874	2939.724	2704.117	2728.003	2844.69	2874.818	1521.694	2013.682	6209.611	7108.472	3758.403	3833.335	2867.616	2550.99	2617.275	2489.03	2669.238	2593.563	2507.026	2090.034	7772.264	6580.148	8172.179	5850.477	6866.086	8305.063	8547.455	6240.912	8473.258	8760.922	8868.318	8067.866	10396.67	7877.353	8605.346	8560.657	9012.989	10267.68
LIG3_P622_R	LIG3	.	2107.985	1641.474	5821.533	5367.935	4874.235	4348.54	3992.608	3479.81	1754.45	1352.402	1799.499	1774.97	1517.605	1798.15	1606.314	1924.929	1723.067	3713.569	4807.475	1775.616	1951.347	1914.081	1642.374	2116.273	1538.957	1640.188	2785.512	1961.42	1334.956	6628.894	4069.771	2535.943	5018.354	7056.012	5819.011	4287.12	6098.343	9968.219	8767.66	7311.368	11292.06	8096.7	9391.523	6180.854	11448.08	6242.373	14740.24
LIG4_P194_F	LIG4	.	5494.204	5700.635	11197.49	12410.64	10024	12056.33	10135.8	8555.863	5894.739	6788.337	7033.215	6432.611	5809.994	6386.362	7001.966	4510.249	5850.307	9639.206	10137.7	7696.386	8407.553	6186.768	6417.396	6550.676	6024.808	6942.532	6267.236	7264.671	5573.324	11903.06	10682.6	10622.27	10266.51	12219	11643.04	8568.455	8451.924	8435.644	7213.853	9489.832	8918.563	8529.916	7573.478	8171.575	9572.939	10447.07	10284.41
LIMK1_P709_R	LIMK1	LIMK	625.6005	554.5418	1191.434	1307.809	1051.818	1321.081	1087.872	966.1393	430.5563	439.2542	401.0782	419.2602	399.4277	422.0682	426.682	557.3898	530.1085	974.8691	1329.35	417.1689	457.6065	458.9114	342.8763	415.6942	389.9394	385.1327	377.7916	426.7543	283.9709	1387.288	1030.396	1168.691	1032.967	1274.576	1159.481	1088.588	1317.726	7051.109	4630.319	5745.334	7914.284	2176.984	3677.573	3417.012	1660.013	2706.167	1398.84
LMO1_E265_R	LMO1	TTG1, RBTN1, RHOM1	4171.915	2006.495	10269.98	10743.75	8213.368	7846.798	8391.667	6487.75	5202.002	4735.146	4172.863	1303.322	3519.684	4274.296	3131.381	691.7316	1414.384	8691.891	8901.924	2820.782	3589.408	4633.867	4429.751	2360.891	2321.501	1016.843	3459.17	4720.306	740.232	8386.775	10032.05	8110.99	7651.334	10448.95	8589.2	8464.957	6564.697	3859.409	7443.947	4158.542	5348.89	8574.318	9041.955	9531.781	7389.949	7182.026	8577.308
LMO1_P169_F	LMO1	TTG1, RBTN1, RHOM1	7241.262	6627.554	12129.92	11545.41	9989.354	11365.38	9512.806	8936.437	8246.479	7488.389	7795.338	7211.192	6694.017	6716.107	7370.606	4639.018	6329.866	9570.179	10614.63	8772.33	9828.997	8770.613	8143.295	8580.502	7959.701	7451.942	7217.103	7022.628	5699.047	13238.01	11288.93	11175.69	11088.18	12848.05	11964.61	9155.264	7852.425	11755.65	8884.188	11469.56	8840.98	10777.27	9609.739	10246.78	9691.678	10396.62	9348.168
LMO2_E148_F	LMO2	TTG2, RBTN2, RHOM2, RBTNL1	4562.092	3826.157	8943.439	10605.47	11771.65	8556.899	8740.695	7875.772	2315.243	1819.301	3142.135	1956.221	1257.477	1794.637	1685.779	5439.15	5546.798	10802.89	12173.67	997.6354	1452.638	908.6273	705.7455	1175.349	2809.194	2039.396	2569.853	3216.156	1762.855	7476.066	12552.24	12725.43	10318.66	4691.051	7255.56	8277.279	2619.846	5104.172	4601.724	8316.643	8508.768	9929.413	5732.639	4459.65	1744.844	10385.73	13546.91
LMO2_P794_R	LMO2	TTG2, RBTN2, RHOM2, RBTNL1	3179.984	3296.528	7601.472	9570.407	10018.67	7710.091	5863.139	6256.064	2123.902	2201.622	2785.473	2707.675	1645.832	2798.965	2292.293	3893.851	2558.855	7122.788	7769.525	1078.178	1999.74	1463.723	1189.247	1937.899	1641.145	1744.776	2087.496	2388.827	1508.767	4851.289	9629.225	5540.944	3987.146	5706.875	7509.287	1150.234	2111.306	2710.664	8986.219	10161.63	8818.255	10023.3	889.724	3837.589	2255.049	9808.459	10997.91
LMTK2_P1034_F	LMTK2	KPI2, LMR2, cprk, KPI-2, KIAA1079	2276.422	1978.472	6461.885	6450.152	7306.031	7331.866	6441.699	5934.465	1842.522	1997.803	2221.116	1986.178	1698.116	2099.504	1842.777	1258.003	1814.839	6747.496	6008.045	2339.285	2342.47	2293.768	1836.752	1849.533	1829.628	1849.603	1735.094	1403.315	1256.791	6223.572	5439.591	6858.906	6366.587	8975.851	9357.521	7321.968	6787.981	9326.693	6652.214	6147.381	7797.639	9106.895	7856.187	5121.188	7365.43	5923.283	8261.721
LOX_P313_R	LOX	MGC105112	4928.553	4948.272	9673.135	11209.08	9556.946	9896.003	7339.827	7303.532	4635.657	4651.208	5899.458	4925.292	5181.325	6395.087	4878.465	3764.823	3890.582	8842.023	9322.673	4310.628	5092.6	3938.229	4307.335	4129.158	3909.633	4386.735	3995.424	5379.056	4770.746	4745.196	7424.439	7411.302	7581.5	8892.416	9951.885	6709.317	6347.491	2002.021	2606.393	1947.422	1280.589	1342.852	4733.762	4298.705	8834.444	5329.54	3286.141
LOX_P71_F	LOX	MGC105112	5527.033	6228.617	11413.49	12979.37	9301.409	9640.684	8977.436	8680.836	6627.976	7062.35	7725.482	6741.351	6580.485	8454.714	7334.736	3884.325	5503.367	9554.615	10600.44	8729.24	9012.536	6269.492	5462.449	6022.329	6348.497	7901.313	7404.965	7827.737	6602.25	10201.03	10876.45	10892.2	7826.889	12156.4	11107.07	8128.263	7826.927	2358.342	3028.463	2769.939	1466.97	2144.787	6927.939	6639.354	9931.76	11801.25	10967.42
LRP2_E20_F	LRP2	gp330	15935.48	13933.36	19194.68	18148.59	16469.86	17426.16	15436.31	14150.72	13163.5	11682.99	14630.28	10698.58	10144.11	11222.32	10353.27	14606.55	11935.25	15821.53	18958.52	13690.15	14425.85	13541.63	10177.15	12273.77	12203.59	11932.47	11461.53	10133.92	8241.61	25410.76	23198.89	18517.32	17911.87	22182.89	20556.24	16126.74	15322.25	11298.12	11226.85	12654.14	5144.085	6269.414	5748.009	14693.33	17279.41	18759.2	14565.61
LRRC32_E157_F	LRRC32	GARP, D11S833E	550.373	523.6716	677.6263	650.2275	632.3768	1196.35	614.4362	590.2068	307.8015	288.5971	312.1201	311.4384	301.0212	304.4741	348.1516	371.0784	508.3993	579.7144	668.8567	306.341	301.8822	308.6772	271.8484	313.09	318.7396	319.8571	599.4833	436.7668	487.7418	3791.094	3440.975	1617.641	4517.365	1606.902	4895.271	2539.846	1580.412	2162.362	4791.479	4675.029	3038.908	2097.583	3108.489	1134.092	1285.17	2259.275	4492.325
LRRC32_P865_R	LRRC32	GARP, D11S833E	8832.592	8436.545	15383.8	15438.23	14022.79	15494.79	13195.57	12834.17	12466.06	10784.7	11476.79	10994.45	9410.358	9367.298	8523.283	7078.171	6934.969	13492.44	16295.96	12172.79	12681.38	12463.58	9133.361	10178.15	10374.11	10280.52	8613.979	10949.35	6470.934	18057.14	16412.36	15652.95	15028.95	18079.5	16753.33	13001.27	11231.32	14355	12027.46	16216.71	13249.13	14116.61	12407.68	15652.47	11051.85	19192.4	13658
LRRK1_P39_F	LRRK1	FLJ23119, KIAA1790	813.189	730.7092	846.5811	844.6183	769.1512	861.7798	762.8455	656.1889	469.3285	489.277	469.9466	470.7352	419.4489	481.5368	473.6132	491.2463	575.6629	751.5623	828.893	475.4411	559.1803	479.404	432.6201	428.8867	409.5475	400.257	386.7287	390.9164	352.7716	1331.911	1314.478	874.8025	903.2919	806.0768	778.4872	759.6365	757.8549	851.1776	752.3779	760.0883	766.6497	1128.297	773.2947	744.6483	743.9741	1162.352	902.4656
LRRK1_P834_F	LRRK1	FLJ23119, KIAA1790	964.0103	991.5083	2450.914	2715.218	2385.937	2265.583	1789.547	1631.84	928.3038	968.454	952.6081	980.1374	802.8102	981.8877	1010.68	547.274	939.6158	1482.089	1929.05	1523.573	1173.896	1266.32	1004.83	929.4904	872.6191	719.9778	723.7122	737.082	714.9211	2617.056	1851.678	1233.028	1033.489	1078.131	968.8593	2981.896	1561.579	6244.169	5772.98	1737.238	7045.175	6199.41	4119.272	4683.601	5166.358	4478.834	1848.699
LTA_E28_R	LTA	LT, TNFB, TNFSF1	1701.451	2461.795	6115.668	4264.082	1587.518	5588.047	6424.965	3943.183	5353.696	6859.985	4589.372	4416.575	3829.916	4703.425	6258.11	353.858	2477.954	2967.996	6147.31	9620.993	10864.04	10810.76	7570.765	8420.519	6632.601	6035.706	7138.854	3985.852	4646.958	15395.58	14122.6	12955.89	13517.54	13426.83	12877.6	10123.66	10752.12	10489	10926.73	11435.28	9146.67	11178.61	11021.86	9503.385	12364.67	11707.05	13945.96
LTA_P214_R	LTA	LT, TNFB, TNFSF1	2191.446	2143.237	5970.248	4336.53	2652.8	6911.611	4946.569	4772.493	4115.878	5885.133	3909.968	3424.116	3110.182	2706.826	4052.127	944.7421	2013.807	3907.095	5564.019	7720.354	7209.247	8594.797	7086.255	7446.853	5804.793	5162.038	6264.696	3979.006	4471.343	13545.96	12116.99	11571.35	11261.56	13300.94	12690.97	9752.734	9045.729	9381.639	9798.799	10092.71	8322.248	11387.3	10771.98	8221.926	11823.47	9511.559	12903.01
LTB4R_E64_R	LTB4R	BLT1, BLTR, P2Y7, GPR16, LTBR1, P2RY7, CMKRL1, LTB4R1	4096.296	3565.577	6142.828	6668.084	5890.417	5638.183	5651.485	4908.473	5611.828	4180.134	5482.401	4719.69	4222.585	4290.049	4040.746	3348.909	3228.445	5736.24	6462.653	4670.547	5441.244	5653.389	3954.351	5548.831	4251.161	3546.395	3414.382	4036.223	2990.633	4852.568	5340.534	6156.148	5546.085	6397.241	6051.532	5316.382	5484.102	6506.218	5597.334	6652.562	7085.034	4182.458	4933.718	6426.815	2994.223	6421.719	5989.983
LTB4R_P163_F	LTB4R	BLT1, BLTR, P2Y7, GPR16, LTBR1, P2RY7, CMKRL1, LTB4R1	3854.739	3389.496	8074.268	7869.913	7661.315	6093.922	5473.214	5549.195	2844.796	1921.993	2525.249	3076.156	2832.456	2978.841	2349.805	3726.592	2912.118	6421.141	5741.446	2279.34	2525.242	2537.458	2499.136	2767.964	2554.398	2173.193	1828.022	2456.694	1527.748	1487.871	2370.041	8494.445	5214.334	5022.396	6125.891	2731.253	4699.516	5215.596	7212.313	7454.462	7809.37	1846.429	2271.908	3445.061	1569.02	3240.195	8603.211
LY6G6E_P45_R	LY6G6E	G6e, C6orf22	511.0701	436.2904	1376.593	1178.598	878.2592	1534.909	835.3625	792.1432	487.0655	428.8594	511.7553	485.1638	437.3439	451.5655	483.2464	392.4629	493.812	884.1162	985.3301	595.4674	641.1721	607.93	504.8533	595.0762	443.1929	481.9241	615.863	599.6042	370.1673	1937.358	1511.73	3236.692	2047.442	3034.604	2633.118	6110.454	2728.755	7684.209	1100.788	10246.27	7398.67	2082.938	5287.84	3512.509	4090.323	1339.385	2476.814
LYN_E353_F	LYN	JTK8	1560.939	1631.119	5219.127	5883.936	4962.656	5802.691	3919.809	4028.927	2353.62	2375.948	2660.935	2249.564	2201.221	2004.483	2802.62	1233.692	1397.287	4307.134	5286.623	3051.893	2686.374	2691.339	1853.665	1927.055	1959.124	1952.656	1734.373	1416.982	1237.397	4423.765	4745.605	5233.254	4895.369	5673.592	5274.083	4460.284	3681.607	3971.049	4184.202	4387.039	3535.292	4057.011	3268.673	2674.887	3521.759	4240.491	5153.661
LYN_P241_F	LYN	JTK8	9602.802	8776.171	15370.59	15217.95	12428.98	12359.78	10351.12	11557.9	11729.25	11302.99	12856.08	11781.14	9479.312	9374.164	9902.972	6123.075	7748.1	10722.17	12707.82	12564.7	13014.28	12319.22	10684.5	11581.53	10652.21	9685.77	10549.93	9601.65	7204.583	16906.93	16649.16	13280.29	13340.81	15582.86	15271.64	11373.57	10821.96	13103.68	10538.46	12680.52	10877.07	11912.3	9616.751	10633.03	8997.133	13777.56	13495.8
MAD2L1_E93_F	MAD2L1	MAD2, HSMAD2	2224.234	1988.9	5961.572	5050.2	5092.725	5591.288	4825.307	4249.335	3067.012	3061.39	3100.888	2710.017	2679.995	2705.607	2293.23	1870.76	2373.33	4867.263	5459.51	3666.152	5225.13	3903.548	3145.095	3498.625	3374.249	3320.359	3345.735	3331.091	1991.352	5892.202	5173.515	4159.363	4524.542	4803.253	5199.39	4177.917	5041.816	5688.24	4670.753	5684.78	4202.691	5246.996	6528.932	5735.676	3994.102	4195.816	4231.021
MAF_E77_R	MAF	MGC71685	4007.557	3323.203	9897.339	11456.37	6092.016	7153.063	6796.083	5802.053	3480.246	2911.047	3161.322	2592.162	2329.95	2781.548	3163.756	2334.203	4122.833	7731.056	8490.115	4245.115	4237.819	3715.973	3718.637	3368.188	3764.01	4071.978	2743.115	3764.462	2751.52	8544.225	7992.158	8059.941	7777.552	9887.386	9079.59	7502.708	6572.459	6520.359	6241.196	5054.495	6232.875	6116.025	7131.457	6070.033	8090.244	9257.288	7783.016
MAF_P826_R	MAF	MGC71685	4029.167	3910.163	7071.732	8007.456	6767.291	8330.501	5527.841	5527.578	3929.255	4249.445	5314.421	5488.54	5098.74	6241.464	5398.02	2754.355	3568.535	6533.624	6399.946	5131.577	5665.312	4109.944	3635.646	3493.336	3836.861	4630.187	4467.612	5405.734	4151.296	5157.87	7059.886	4988.754	6240.227	4957.011	6987.667	1616.447	5278.072	812.3861	370.7874	1117.479	846.4475	829.5636	713.2358	2093.709	5534.591	6612.487	4321.498
MAGEL2_E166_R	MAGEL2	nM15, NDNL1	766.2868	699.0726	1907.672	2008.392	1835.748	2418.401	1244.135	1269.402	454.9871	483.9962	503.4744	454.6649	411.782	558.7227	500.0885	564.2622	664.9865	1468.842	1505.235	521.1843	598.1978	524.5494	554.7613	638.7742	444.2622	525.9143	392.015	685.7752	364.2451	1454.536	1527.323	2143.591	1478.121	2466.496	2414.282	1321.268	1576.142	1104.398	1379.183	1073.74	952.7269	1798.991	1187.46	1204.952	1301.422	1438.702	1213.063
MAGEL2_P170_R	MAGEL2	nM15, NDNL1	377.3576	392.4046	646.2904	638.7689	671.7272	1078.804	676.5034	540.0599	487.5074	451.0431	544.2001	431.1734	452.0022	549.5248	554.537	323.3341	345.3807	546.0069	822.5236	569.439	537.2383	509.9329	466.4915	515.1707	445.5608	481.6348	421.3434	539.4838	368.7289	616.7906	596.2845	859.5707	717.2417	1341.705	1382.431	2335.236	724.4912	519.5459	422.6109	561.5555	593.1821	848.9162	477.3392	570.4644	923.0466	1602.923	629.3169
MALT1_P406_R	MALT1	MLT, MLT1, DKFZp434L132	5693.178	5176.238	10229.91	11758.64	9758.961	12052.26	9252.554	8724.729	7014.587	6632.128	6786.565	5894.941	5034.753	4873.257	5151.152	4139.896	5170.866	10407.32	9830.658	7140.693	7420.541	6501.907	5537.269	5939.899	5537.338	5811.168	5743.662	5980.46	4358.953	11992.46	10954.69	11566.51	10213.18	12364.99	12901.53	9395.89	8825.359	10664.61	9458.707	16534.45	9330.953	13038.97	9137.371	8880.907	9898.798	11200.62	13779.91
MAP2K6_E297_F	MAP2K6	MEK6, MKK6, MAPKK6, PRKMK6, SAPKK3	4967.159	4191.19	7912.073	10484.8	7896.603	8768.164	7564.459	6601.103	6180.002	7032.417	6884.846	6396.887	5649.35	6502.128	6748.092	3416.814	4530.755	8018.54	8565.147	8163.963	8371.717	5532.438	5929.122	6472.35	6711.233	6240.785	6110.671	6161.466	5672.303	10341.8	9532.574	8809.809	8906.632	10029.25	9005.365	6978.445	6137.236	8115.451	5259.736	7244.408	7796.909	10458.05	7126.594	5138.216	7605.271	8824.236	6605.116
MAP2K6_P297_R	MAP2K6	MEK6, MKK6, MAPKK6, PRKMK6, SAPKK3	8461.273	8729.451	17749.49	17685.14	14571.45	15251.81	13302.37	10467.02	10521.4	8292.652	10772.31	8351.674	6740.97	8467.02	7692.557	8025.358	7184.958	14019.81	16489.34	9697.088	11932.28	10647.45	9300.939	11361.72	8634.635	8086.407	7476.137	7779.093	4883.393	16904.63	14753.54	14580.35	6593.269	13784.13	16345.62	9996.316	11138.35	15024.61	13007.88	15975.17	13619.5	19537.02	13790.53	10530.34	16180.74	15600.02	17864.92
MAP3K1_E81_F	MAP3K1	.	7066.496	5656.752	12525.61	11503.38	7202.112	9287.237	7918.331	6444.312	3832.101	3919.335	3591.83	2621.001	4420.772	5964.286	4097.935	4466.955	7646.116	8936.44	10875.36	8070.374	9928.901	5879.933	6822.826	2637.782	7687.682	7748.568	5645.344	6097.748	3581.34	13460.74	8777.504	9149.797	7817.212	13328.31	14471.37	9516.916	9573.502	8398.003	9876.539	12614.26	9465.838	11634.54	8647.717	9506.986	12206.22	8965.094	12099.68
MAP3K1_P7_F	MAP3K1	.	5486.095	5311.079	10419.73	11048.22	8698.652	10173.9	7850.491	6959.894	6244.439	6204.284	4782.875	4968.602	5102.97	6355.076	6944.464	5368.968	5622.314	8732.05	9378.297	8250.067	8461.608	6000.272	7097.605	6380.061	6924.438	6377.281	5894.714	5974.536	4554.624	12489.66	10551.76	9813.275	9638.146	12420.42	11516.34	7701.171	7893.013	8763.668	7359.024	9632.713	9280.119	10215.42	7785.145	7089.328	9975.785	11392.14	8257.129
MAP3K8_P1036_F	MAP3K8	COT, EST, ESTF, TPL2, Tpl-2, c-COT, FLJ10486	1328.305	1317.768	3502.405	3764.117	5524.491	3628.175	2415.176	2520.707	910.747	845.0747	763.626	655.2784	530.1918	775.6245	675.9566	827.5204	1632.538	1040.293	2470.709	536.6589	640.2228	537.4063	517.3672	669.7795	548.4123	674.9943	1038.277	955.8205	643.3748	4672.144	3262.847	1501.778	2054.956	5277.574	5242.15	2915.982	2411.831	7077.944	7095.242	7535.529	7919.842	8388.035	6681.958	2651.98	6748.251	3853.238	4143.188
MAP3K9_E17_R	MAP3K9	MLK1, PRKE1	5678.666	4720.801	9275.285	9211.383	8881.123	10277.97	8091.305	6747.956	6419.713	6562.165	7256.408	5895.897	5671.495	5735.908	6604.056	3160.45	4186.576	7730.18	8743.601	7649.131	7189.628	6859.587	5311.683	6263.805	6003.516	5791.427	6065.882	5652.668	4863.553	11712.84	9715.102	9582.88	8152.785	9446.895	9452.673	7352.064	6869.826	7954.576	5038.728	9127.529	8242.252	9044.774	7748.839	7279.614	5785.925	9668.309	8816.466
MAPK10_E26_F	MAPK10	JNK3, JNK3A, PRKM10, p493F12, FLJ12099, MGC50974, p54bSAPK	713.4443	682.7119	1182.083	1579.742	1528.689	1522.032	1077.653	860.2766	918.273	838.3521	856.7193	761.619	729.1723	776.323	862.6612	480.0031	538.1382	1177.637	1688.751	894.9699	929.5457	872.8645	823.3251	924.8752	758.2356	729.1911	685.963	749.0446	638.0169	1205.204	1210.932	1426.196	1407.736	1950.031	1567.242	1553.327	1114.898	1598.49	1115.381	1029.347	1384.075	4523.324	1364.514	1782.434	1538.446	1528.137	1660.426
MAPK12_E165_R	MAPK12	ERK3, ERK6, SAPK3, PRKM12, SAPK-3, P38GAMMA	11119.85	10856.2	19077.52	18858.73	16792.06	17504.1	17665.14	17117.64	16682.44	12353.13	17679.26	11700.89	11239.18	10828.5	10751.68	11034.04	9836.102	15865.73	19250.48	13343.7	15656.49	17359.93	11167.49	13759.13	10446.05	10576.35	12337.33	11571.37	7697.579	23831.84	19775.28	17913.44	18329.94	21739.5	21067.29	15293.9	13910.07	17644.21	17639.8	17596.13	14944.18	14525.75	13462.75	20133.71	17222.65	24399.84	16017.47
MAPK12_P416_F	MAPK12	ERK3, ERK6, SAPK3, PRKM12, SAPK-3, P38GAMMA	7641.062	6764.077	10805.62	10816.78	10693.53	12841.62	9398.22	9539.116	6715.259	7485.352	6820.285	5755.295	5662.439	5328.743	6460.157	5526.732	6432.599	10026.05	11341.42	6562.985	7348.274	6475.34	5634.942	6830.858	5351.168	5206.374	5652.632	5542.423	4188.362	12279.23	12353.8	11241.96	10424.64	13315.49	13361.47	8802.938	8939.729	10108.79	10075.18	10827.71	8820.05	7741.066	8284.612	11116.47	9290.251	14706.29	11941.77
MAPK14_P327_R	MAPK14	RK, p38, EXIP, Mxi2, CSBP1, CSBP2, CSPB1, PRKM14, PRKM15, SAPK2A, p38ALPHA	4944.91	4539.412	8735.867	9804.249	7882.131	8849.573	7491.073	6799.379	4501.518	4775.848	4034.652	4533.664	4377.628	5400.323	5814.622	3072.018	4251.778	7540.279	8168.923	4907.279	6121.975	4567.074	4460.795	4996.28	4190.927	3687.94	3747.918	3818.363	3714.74	9210.601	8483.747	7298.924	6705.654	8901.857	8237.948	5600.551	5794.17	7479.323	6261.092	7313.574	6080.51	7114.725	7220.01	6597.723	8073.954	8561.021	7641.961
MAPK4_E273_R	MAPK4	ERK3, Erk4, PRKM4, p63MAPK	1464.865	997.1513	3644.632	2660.596	2917.766	3210.436	3435.468	3079.132	1325.71	1060.965	1366.167	1114.323	1167.342	1198.01	1106.376	725.5625	1180.912	2132.746	3513.855	1459.572	1481.565	1670.255	1491.336	2028.357	1422.758	1153.597	2401.427	1655.576	1277.299	6262.637	5901.031	8859.097	5951.998	7845.801	7960.463	5774.113	6010.883	10098.65	11699.33	6363.005	7044.821	11845.15	7596.828	6824.131	8082.992	7286.114	11429.43
MAPK9_P1175_F	MAPK9	JNK2, JNK2A, JNK2B, PRKM9, JNK-55, JNK2BETA, p54aSAPK, JNK2ALPHA	528.1456	485.4325	804.1951	947.7905	727.1729	1065.134	854.2958	665.8112	558.8261	484.6734	604.8412	439.2218	519.5325	564.8721	508.2249	414.1758	396.6392	646.9207	593.0207	504.1429	573.55	522.2664	532.3977	661.9404	454.9435	477.4068	473.3775	417.8052	360.8658	1018.263	807.3407	891.8748	743.3217	876.8722	1444.145	688.6002	692.6442	1146.799	2923.918	911.3408	4344.609	1816.415	638.6071	595.5027	2938.858	767.1504	878.4211
MAS1_P469_R	MAS1	MAS	492.6606	462.3962	632.8853	753.7219	654.075	590.0609	594.5633	527.1803	816.9779	750.9957	764.1513	684.7646	674.1572	786.3821	891.1497	382.6926	402.1461	523.2602	547.9483	775.9783	867.9597	727.3951	659.7864	735.4996	690.4454	644.6995	668.3963	690.7349	539.5826	970.0027	687.0216	1460.806	694.0262	1003.635	596.4476	1169.199	1101.525	3853.721	4828.243	5627.283	5525.464	4622.796	2548.064	1932.842	1605.708	1188.914	3702.792
MAS1_P657_R	MAS1	MAS	515.6642	457.608	986.1756	965.6126	702.4656	929.6133	904.5383	691.5869	679.7648	601.831	731.1833	601.775	594.8944	705.3171	750.2178	417.2115	404.2996	600.2822	650.9002	598.8239	635.9077	634.2683	587.3694	624.6722	602.7452	523.8917	551.7032	536.1236	495.9273	873.5844	763.5167	1087.992	738.9575	1118.428	869.8602	982.0588	1118.785	3981.658	821.2793	6714.151	2655.158	4404.483	1226.435	852.1676	3513.342	1842.741	906.7914
MATK_P190_R	MATK	CHK, CTK, HYL, Lsk, HYLTK, HHYLTK, MGC1708, MGC2101, DKFZp434N1212	5464.184	5147.146	10842.72	11244.99	9980.042	10925.93	8438.848	8284.612	4692.275	5064.869	3971.369	3762.229	2729.127	4579.726	4957.131	1931.782	4693.256	9210.097	10811.81	4469.965	5109.451	4269.711	4329.958	5684.528	4053.326	4508.89	4255.408	3667.955	3614.61	11731.74	10613.5	12050.84	11114.81	14600.06	13388.77	9672.369	9527.938	9734.76	9416.993	7189.933	8562.834	9235.754	4937.838	8179.573	9733.908	11480.99	11420.95
MATK_P64_F	MATK	CHK, CTK, HYL, Lsk, HYLTK, HHYLTK, MGC1708, MGC2101, DKFZp434N1212	10464.73	8614.351	21000.96	19610.07	17432.55	16273.94	16214.81	15335.34	10790.08	11473.72	13251.38	9392.249	9897.885	9706.585	8462.579	8839.143	8317.6	15045.56	19597.36	9347.467	12547.35	11904.8	9577.328	11100.91	8864.995	8850.138	9618.85	10149.93	8240.741	18046.75	17186.13	18225.37	17083.89	24420.76	21038.64	16198.93	16623.57	15969.02	16135.83	5123.227	15299.53	11443.74	4013.532	17184.11	16185.22	20082.77	17332.5
MBD2_P233_F	MBD2	DMTase, NY-CO-41, DKFZp586O0821	1077.239	1099.471	3797.012	4034.758	3319.996	4512.905	3216.579	2464.656	732.3574	912.9765	727.8946	871.0608	540.9421	1702.275	1036.008	592.1782	1038.075	2915.645	3313.579	966.6656	1401.238	788.9951	855.2501	664.3142	887.9154	707.8854	671.4416	594.2371	706.2049	5595.552	4327.976	2719.96	2284.264	5966.121	5077.914	4461.711	2878.494	5227.033	5554.537	8251.223	4176.311	6294.294	4459.228	3196.187	4980.908	4428.648	10223.47
MC2R_E455_F	MC2R	ACTHR, MGC125798	897.5718	658.1403	1186.38	1489.479	1354.204	1440.314	993.1169	1003.454	416.1736	360.2627	427.826	353.1349	350.6755	407.4087	418.8991	543.483	661.2213	1001.25	1386.913	414.9459	459.9476	449.8806	386.3564	412.6172	370.6078	343.4145	334.9597	772.5763	299.8504	1064.373	1065.455	1472.345	1099.591	1740.969	1871.655	2169.084	1194.072	11830.03	1193.599	1095.504	3543.584	1054.988	1162.693	1173.683	5738.654	3175.118	8669.612
MC2R_P1025_F	MC2R	ACTHR, MGC125798	722.7352	858.1909	2032.39	1582.366	1133.226	1906.768	1630.794	1207.756	634.3502	592.8828	777.3359	722.4181	636.7519	654.1161	599.274	517.1398	601.0285	1436.774	1646.279	884.9763	680.6846	729.7335	721.2948	913.0392	697.2931	573.4658	646.861	1029.832	492.4906	1505.888	1501.539	2872.995	2255.272	2893.056	2826.432	1936.01	1586.255	1648.246	1025.307	1574.323	4464.591	1773.217	1421.865	1862.412	934.2433	1674.95	1001.857
MCAM_P169_R	MCAM	CD146, MUC18	6307.951	6126.039	11442.84	11291.48	11909.57	11841.15	11155.05	9961.916	8109.885	8217.371	9372.225	8460.228	7084.333	7116.95	7329.838	5689.556	5343.608	11675.69	12080.47	8580.171	9547.846	8825.642	6489.743	7814.619	6851.939	7582.182	9013.815	7871.677	5881.531	14955.05	13945.69	12282.47	11576.21	9511.374	13342.55	9078.938	9180.5	11093.27	10071.83	11660.87	9851.662	10763.79	10914.02	10924.85	9379.223	15059.78	12390.76
MCAM_P265_R	MCAM	CD146, MUC18	7362.598	7325.058	14152.37	12177.63	13520.76	14186.22	11522.48	11398.71	10151.22	8991.844	10214.98	8678.067	7615.342	7529.76	8165.359	5650.998	8316.026	12873.95	14139.78	8223.44	9866.552	10210.21	8791.003	9268.697	8449.844	8006.91	8770.695	8455.37	7290.115	11629.88	12070.85	13293.63	11448.65	16544.42	15111.48	10159.57	10881.51	11883.4	11379.59	13272.93	10452.21	12735.78	12244.02	12144.79	10053.91	15144.99	10297.85
MCC_E23_R	MCC	FLJ46755	9545.183	8153.521	11970.06	13922.75	9466.464	11101.02	9646.945	8024.522	8372.276	6767.719	8086.848	6675.667	6315.867	6374.605	7168.431	5330.725	7672.567	10288.2	10415.18	8487.887	9334.28	8484.377	6829.686	7445.299	6879.632	6457.625	6276.063	6577.063	5262.586	12581.1	11317.25	11454.28	11038.73	14289.71	12578.54	9403.648	9530.771	9665.419	8861.987	7436.665	10308.32	9342.195	9123.768	9510.361	9154.105	11272.55	5973.077
MCC_P196_R	MCC	FLJ46755	4652.367	4470.426	10266.07	11374.78	9831.322	9829.248	9146.546	7105.513	7046.648	6910.145	8601.89	7567.463	6620.085	6498.675	6330.369	2630.406	4100.267	8034.427	10235.38	7955.709	8597.277	7408.46	5546.616	6752.496	6539.167	7056.654	6284.669	6293.857	5438.412	9590.32	9484.875	9542.141	8619.614	11512.45	10468.96	7014.767	8106.277	9140.969	7121.951	6275.907	8700.232	6966.31	8137.425	7028.313	7828.894	8336.887	7151.522
MCM2_P241_R	MCM2	BM28, CCNL1, CDCL1, cdc19, D3S3194, MITOTIN, KIAA0030, MGC10606	11423.81	11683.81	18236.3	17742.31	15941.93	15602.35	14649.47	15332.23	11473.82	9372.331	11411.72	9400.592	7985.394	8017.958	8379.848	7796.432	12621.86	14305.6	17311.25	11200.47	11839.48	11509	9119.737	12276.26	9598.422	8532.537	9121.346	8852.284	6923.916	18904.92	15737.94	16771.99	15808.49	19579.48	18323.7	13989.39	14492.49	15542.12	15754.08	16034.56	14042.8	15317.39	14388.17	15782.08	16296.65	17331.64	19036.29
MCM2_P260_F	MCM2	BM28, CCNL1, CDCL1, cdc19, D3S3194, MITOTIN, KIAA0030, MGC10606	9151.881	7721.209	13735.22	14063.99	11467.09	12490.67	10611.62	10138.49	9423.816	8428.351	10280.4	8792.615	7678.351	7469.394	8134.949	7222.048	7054.529	10935.05	11262.43	9940.173	10851.2	9716.795	7660.685	8840.373	8486.037	8149.058	8894.313	8460.471	5585.138	13898.11	12251.69	12580.69	12210.95	14221.33	13513.94	9231.17	9769.224	11429.91	10048.28	11593.18	8938.293	10878.45	9961.764	11354.95	10852.79	12904.51	13414.85
MCM6_E136_F	MCM6	Mis5, P105MCM, MCG40308	8602.727	7074.568	16389.32	16356.38	13457.78	14612.21	11744.73	10921.28	10684.71	11538.04	11702.28	9691.319	9278.955	9517.03	9172.215	6814.473	7108.259	14001.31	14991.67	12939.02	14166.32	10997.34	10100.74	9518.93	9679.137	10087.49	8407.885	10110.14	6996.476	15283.47	15018.49	15147.05	13275.73	19133.79	16121.71	12569.92	11694.11	12419.52	8133.316	13114.56	12065.06	12190.84	10955.42	10880.55	12226.13	13017.65	12409.62
MDR1_seq_42_S300_R	ABCB1	CLCS, MDR1, P-gp, PGY1, ABC20, CD243, GP170	3953.563	3283.952	10396.64	11172.12	8662.92	9327.023	7657.618	7338.367	6739.627	7276.462	7918.527	7510.692	6954.62	8338.642	7705.931	2954.84	3338.072	8586.725	10258.96	9043.429	10213.24	6520.623	6937.673	6958.725	7130.589	7821.441	7890.849	7856.747	6640.65	10587.11	10619.8	9774.554	8761.687	11451.51	10594.1	7285.705	7215.925	3895.132	6017.611	2541.736	8919.144	10425.93	4551.396	4806.202	15896.03	9474.471	4259.841
MDS1_E45_F	MDS1	PRDM3, MDS1-EVI1	4817.451	4833.901	10612.14	12465.92	10115.11	10787.04	9290.48	8764.874	6941.242	6393.41	6964.288	5879.453	5736.751	5531.152	5541.651	4361.945	3923.903	8685.938	9703.754	7015.443	7805.947	7269.652	6001.905	6225.104	5521.993	5822.265	5606.503	5480.669	4350.81	10844.9	10521.57	10207.62	9930.254	12108.73	11631.84	8593.843	8207.563	10455.89	7900.922	4562.036	6162.78	8405.07	4252.683	9926.646	9549.08	12418.1	9158.877
MEG3_E91_F	MEG3	.	3078.906	2756.832	6655.927	6326.125	5769.068	6849.942	4643.301	4625.884	2762.377	2925.523	3705.368	3744.103	2920.424	3355.476	3767.203	2060.188	2427.452	6208.124	5753.786	4042.316	3837.93	3180.224	2822.275	3712.901	3052.386	3224.126	3143.525	3214.025	3130.197	5026.15	5256.633	5861.754	5835.417	7141.774	6855.979	4533.964	5019.019	2787.345	5203.103	3069.296	2125.027	2917.706	1689.674	4227.243	6518.249	6127.463	1541.356
MEG3_P235_F	MEG3	.	2789.412	2154.744	5585.735	6517.768	5147.933	5851.001	3940.501	3785.581	1857.832	1630.539	1918.729	1642.899	1371.375	1451.512	1365.063	1879.835	2314.042	4737.706	4999.237	1971.343	2075.534	2238.324	1948.695	2095.173	1825.658	1774.565	1578.454	1508.257	1291.126	2713.914	3315.144	4341.621	4160.979	6568.689	5217.507	2234.914	3768.563	1755.116	4779.883	1417.944	1131.041	1517.393	1116.781	3596.248	7056.767	2752.352	4381.933
MEST_E150_F	MEST	PEG1, MGC8703, MGC111102, DKFZp686L18234	6702.75	6403.207	12675.94	11569.51	10426.51	11996.17	10495.85	7928.027	7293.65	7317.259	7978.151	7364.075	6133.471	5992.929	7114.638	5505.135	7433.493	10324.38	11403.57	8412.01	8918.459	7809.774	6684.025	8327.385	6801.001	6323.617	6470.063	6119.77	4496.272	13912.57	11494.63	11507.45	10883.18	13466.25	12221.4	9204.27	9174.317	8290.787	5182.946	8379.077	7278.495	11105.71	8338.328	8690.387	7044.825	9768.804	11123.35
MEST_P4_F	MEST	PEG1, MGC8703, MGC111102, DKFZp686L18234	8535.271	7570.909	12278.86	13722.28	10798.31	13195.04	11300.66	10089.27	7728.409	7580.378	6850.715	6281.812	6708.901	6643.098	7089.271	8771.478	9560.501	10697.91	12342.01	7864.359	8033.143	7836.525	8110.938	8771.278	8393.874	6795.624	7000.386	6450.468	5689.93	13570.13	10855.09	11473.21	12189.05	14411.41	13789.4	10233.52	9366.237	5862.578	3292.823	5524.659	4796.222	11923.83	9130.3	9109.418	7519.398	11279.03	12754.49
MEST_P62_R	MEST	PEG1, MGC8703, MGC111102, DKFZp686L18234	6683.787	5525.512	12682.39	14686.99	11028.73	10612.03	10763.97	9224.064	8606.071	7972.487	8621.568	7456.34	6747.139	6398.924	6558.435	4195.222	5102.713	9125.629	12296.82	8624.813	9183.901	9894.564	7085.244	7907.435	7004.756	6672.082	6754.498	6640.317	5911.475	12468.48	11195.23	11369.15	9756.563	12806.69	12789.57	9859.738	8399.588	8024.458	4659.548	7330.069	6051.02	12223.38	9366.067	8631.638	6649.832	9185.024	10181.6
MET_E333_F	MET	HGFR, RCCP2	1243.023	1549.601	4483.958	4464.869	5449.905	6241.845	4494.848	5405.318	2968.763	2632.957	2167.184	2636.82	2081.827	1961.424	2553.335	1848.533	2291.98	4446.704	6693.337	2900.59	2985.155	2621.865	2382.211	3557.005	2728.976	2935.809	3550.075	2642.099	2756.882	10579.9	10152.13	5422.928	8460.923	11173.25	10258.06	6839.198	6838.61	8538.391	8297.531	10338.19	9543.8	10067.61	9829.238	5240.313	12599.91	6975.121	8057.583
MFAP4_P10_R	MFAP4	.	7128.913	6268.783	16741.44	16064.85	14857.7	14542.56	13488.46	13462.9	7385.061	6372.368	7472.032	6180.406	4887.142	5951.786	6120.651	4682.613	5542.882	13401.65	16244.66	5813.328	7226.971	6105.578	5407.889	6024.771	5651.498	5906.395	4748.653	6178.195	4922.522	9726.525	12376.58	14848.99	7727.875	20693.62	14925.93	12571.29	12300.52	10784.31	10078.71	9553.061	7490.078	9608.408	12348.87	11639.98	13523.33	11276.77	13505.86
MFAP4_P197_F	MFAP4	.	6027.239	5226.694	10975.27	10121.71	11907.57	10760.1	9891.974	9211.479	5927.761	5175.786	6851.79	3959.083	4107.097	3752.269	3815.331	5400.57	4713.855	10289.74	11888.4	4748.816	5422.974	4708.864	3454.998	5382.364	4472.506	5126.712	4950.048	5367.896	3923.805	8868.553	11065.01	10493.08	10997.39	14338.15	12429.18	2206.135	9965.751	11100.06	9717.041	8901.785	3914.374	7981.25	2311.322	6388.459	4760.91	10218.87	12950.5
MGMT_P272_R	MGMT	.	4066.584	4066.912	8332.317	8709.698	9273.186	11026.89	7810.337	8179.343	6523.899	6765.265	7967.254	6687.868	5114.626	7039.71	5934.297	2326.047	3427.001	8356.917	8803.9	7560.218	8568.007	7467.744	5337.214	6189.386	5942.677	5771.637	6369.488	5447.417	4616.716	11374	10074.82	9318.979	8176.606	9606.121	9866.623	7046.311	6702.835	7262.585	7279.157	6603.135	3515.584	2986.945	7980.963	7362.812	6937.252	9680.148	7789.607
MGMT_P281_F	MGMT	.	11980.45	8050.953	14146.64	14218.96	13354.5	14797.79	12488.82	10299.22	9962.676	8350.098	9766.986	7642.24	7412.234	7168.014	7127.555	7497.521	8368.644	11891.03	14121.79	10356.12	9812.1	11374.51	7889.183	9235.188	8900.411	7596.791	8009.567	7149.233	5825.588	15317.94	13710.89	13187.58	11970.67	16815.55	14281.85	10175.46	10416.87	11907.18	9871.988	7885.577	2284.255	1810.338	12437.19	9778.337	11185.6	13810.1	12221.68
MKRN3_E144_F	MKRN3	D15S9, RNF63, ZFP127, ZNF127, MGC88288	513.5446	488.1292	926.516	1406.11	692.799	698.8425	999.3251	1501.005	344.4539	334.3285	465.8882	617.7726	338.1072	334.4147	517.1913	435.0967	493.2451	720.6253	795.1944	742.9109	357.2411	410.9118	424.7609	665.5032	617.8625	294.686	330.6237	565.5342	367.7929	1317.859	750.1931	1179.563	2695.92	979.6325	1262.138	1696.876	1335.831	1370.458	782.0555	2993.456	549.8336	4900.821	592.92	578.819	2730.85	1100.07	576.0931
MKRN3_P108_F	MKRN3	D15S9, RNF63, ZFP127, ZNF127, MGC88288	376.7386	356.297	499.3863	711.9502	324.4139	322.4555	473.2347	911.2447	354.125	323.6952	465.2703	659.925	317.6429	359.3978	524.407	379.1828	412.5375	394.4753	412.387	563.4833	335.3291	346.909	353.6839	488.7334	550.6882	283.4402	299.4936	345.9531	452.1434	900.8312	435.7867	363.8383	1589.514	689.5626	408.4168	332.4568	514.0115	307.898	250.0677	1943.432	303.3331	733.1027	280.0059	333.4323	568.7946	610.6382	298.296
MLF1_E243_F	MLF1	.	6421.525	7302.033	15000.33	14494.66	11755.39	13168.74	9612.674	11721.16	7855.831	7905.201	9632.762	8491.148	8273.646	8978.224	8453.951	8103.31	7326.092	11872.34	13049.45	9066.459	10739.6	6842.317	7448.095	8098.26	8081.423	8470.258	8095.173	9145.033	6963.909	9723.354	12467.47	13447.2	13660.04	17493.94	14744.99	11977.5	10646.69	3262.383	1649.925	3665.918	4299.345	5205.438	2315.417	8246.477	13327.78	15145.74	1819.756
MLF1_P97_F	MLF1	.	5771.791	5740.738	14177.32	14182.38	11252.9	14723.14	11112.43	11111.64	7210.779	7279.097	7521.193	6764.574	6545.16	7353.142	8084.361	4777.858	6531.388	12233.95	12538.39	8961.562	10109.53	6755.245	7943.202	7041.909	7039.887	7375.616	7275.224	8555.005	6302.608	13315.18	12068.57	12873.38	11756.85	16797.16	14031.78	9557.76	9233.191	5981.686	3123.39	4844.514	4902.108	5674.67	3925.798	7728.536	12018.64	12625.77	4443.454
MLH1_P381_F	MLH1	FCC2, COCA2, HNPCC, hMLH1, HNPCC2, MGC5172	7320.404	6941.088	13707.91	12989.92	10641.29	9902.868	9111.572	8480.444	7377.178	7741.048	7514.834	6664.141	5935.785	6695.234	6200.614	5884.463	7120.988	9738.761	11963.48	7637.652	8221.399	7954.02	7623.196	8723.779	7085.854	5557.462	6345.357	6225.824	5340.668	12365.51	12393.01	11064.7	11075.55	14018.93	12090.93	8870.388	8389.045	9948.75	7114.467	10853.24	8553.227	9373.053	8947.346	9205.546	7096.953	7350.164	11180.87
MLH3_E72_F	MLH3	HNPCC, HNPCC7, S240II117	6378.569	4293.015	10146.35	10062.57	8864.427	9713.551	7595.09	6150.734	5704.551	6124.659	3999.692	4889.82	3895.256	4333.141	4969.063	4998.225	5525.546	7797.544	9112.938	5875.512	6424.161	6033.022	5513.525	6114.973	4868.242	4448.5	4703.253	3998.22	3070.686	10076.98	10978.63	9485.339	9251.711	10717.79	10406.4	7431.282	7406.855	8900.961	5724.346	9724.156	8953.835	8453.474	7899.794	6259.436	6187.178	12000.14	9997.242
MLH3_P25_F	MLH3	HNPCC, HNPCC7, S240II117	12775.06	9585.009	19331.04	19856.06	14851.85	15659.49	14841.9	13906.96	12493.44	11859.44	13108.24	11638.42	9640.563	9943.757	9126.289	8949.062	11530.21	14198.54	17387.48	12906.69	14060.05	12027.13	11840.02	11285.18	10820.76	9848.59	10357.26	9432.279	7416.699	22067.14	19319.21	18240.28	17409.56	21906.44	20422.34	14796.87	13871.16	15351.33	11763.74	15806.92	14761.4	16017.52	14856.73	12306.15	14621.5	20607.68	17730.88
MLLT3_E93_R	MLLT3	AF9, YEATS3, FLJ2035	4932.883	5925.855	11637.62	13255.49	11006.96	11189.31	10403.05	8670.438	8307.709	7196.736	8621.977	6131.331	6653.669	6482.33	6907.387	4781.216	5154.154	10492.26	12170.97	8493.122	10561.86	8333.302	7670.245	7899.504	7998.246	7001.089	6795.228	7576.066	4997.563	13543.46	12430.74	11433.17	9884.773	11855.47	10823.44	8148.452	8242.305	10273.98	7962.796	10987	9706.679	9845.092	9480.637	7536.073	8372.201	11381.14	10621.34
MLLT4_P1400_F	MLLT4	AF6, AF-6, AFADIN, FLJ34371, RP3-431P23.3	6692.445	6713.471	18042.84	19989.08	13167.28	15369.03	12229.83	9877.526	8314.03	8354.206	8374.509	7109.581	6303.405	6664.294	8087.041	4427.37	6634.345	11175.73	16211.09	9012.22	10415.32	7343.307	7858.995	7832.407	7201.651	7588.656	7438.004	5752.278	5732.596	13296.02	12405.66	15014.23	11572.15	20342.9	15080.21	14108.83	13120.99	4836.994	8506.677	13122.78	4086.524	6274.069	12096.01	8873.883	11033.33	15516.57	19371.61
MLLT6_P957_F	MLLT6	AF17, FLJ23480	7132.739	6190.355	11669.34	13077.36	9780.063	12071.2	8950.925	9063.26	5794.53	5584.909	7177.875	7967.453	5843.812	7720.081	7697.699	4929.117	5741.646	9737.377	12222.66	9798.633	10814.76	6584.236	6989.345	7690.237	7138.151	7224.467	5354.498	6782.02	5888.058	13530.48	12193.17	10825.07	10378.24	12786.07	11343.68	9553.502	9214.292	10378.28	9438.898	9942.217	7745.3	9995.574	8678.367	11341.52	9204.181	13327.04	12034.02
MME_E29_F	MME	NEP, CD10, CALLA, MGC126681, MGC126707	4284.725	4614.421	8846.225	8805.502	7732.931	9815.69	7414.09	6079.689	3545.891	4148.215	5760.725	5047.711	5246.391	7145.736	5465.098	3360.114	3407.225	8430.869	8339.635	5730.144	6412.506	3444.406	4187.06	3110.339	3994.586	5385.224	4893.225	6269.274	4665.197	9529.948	9219.488	8722.557	7687.043	9984.512	9473.903	6999.229	6173.48	6609.914	447.1459	1098.605	7131.554	3012.024	2234.529	2404.783	7595.036	9756.83	2789.216
MME_P388_F	MME	NEP, CD10, CALLA, MGC126681, MGC126707	1229.956	1347.864	4437.86	4933.279	3849.106	4016.044	3271.461	3097.692	1790.742	2173.509	1966.142	1761.516	1716.088	2105.378	2046.186	1033.653	1317.148	3499.25	3883.237	2719.056	2984.746	1413.247	1895.676	2266.964	1840.844	1956.053	1660.325	2020.256	1463.683	4695.412	5174.461	4202.806	4031.44	4257.843	4301.605	2966.666	3080.969	2764.094	843.8457	2091.93	1271.916	2863.787	1244.304	2032.869	2968.245	5494.758	1904.616
MMP1_P397_R	MMP1	CLG, CLGN	374.7554	356.2186	332.5999	314.2421	333.9797	440.2456	357.0644	316.4807	279.9789	257.9687	273.6594	239.7248	262.2763	275.8243	332.6902	306.8154	301.5204	323.3809	309.1181	274.5309	281.4677	286.789	282.7656	286.7374	277.4825	249.5382	260.9747	292.4517	232.3151	349.5059	339.253	392.784	357.8561	404.7873	424.8286	376.9236	282.742	305.515	242.0936	264.5541	304.5501	523.3499	327.5779	296.9401	521.7625	377.1783	277.6071
MMP1_P460_F	MMP1	CLG, CLGN	848.668	800.2963	944.9255	1128.321	1023.664	864.5278	847.6646	712.9805	697.5496	559.9124	623.9424	565.202	513.1395	603.7934	530.5107	482.9611	605.0641	578.8739	807.5953	581.3835	599.5738	622.7063	514.1596	582.4575	507.2755	503.2687	450.5634	575.1395	437.789	791.6308	741.6799	1263.089	2344.502	1206.042	1398.449	1817.831	926.9827	4259.543	600.7592	854.6401	921.9659	2181.108	957.3438	1491.538	5188.871	1303.225	847.9291
MMP10_E136_R	MMP10	SL-2, STMY2	3018.723	2405.475	8188.448	8075.667	5062.129	5983.871	4223.204	4435.172	2755.677	3439.158	3103.039	3478.248	2916.844	3360.553	3332.636	2437.103	2438.488	5237.725	5430.166	4112.538	4495.813	3215.229	4303.954	4458.92	3297.727	3672.044	4256.573	5574.34	2671.681	7309.039	7072.828	9232.64	8675.808	11090.21	8718.271	6328.992	5791.6	9960.191	7428.61	10828.27	8252.316	11404.9	7481.127	6644.769	8071.616	9259.604	11957.62
MMP14_P13_F	MMP14	MMP-X1, MTMMP1, MT1-MMP	3130.189	3116.023	7713.037	9556.633	9503.42	6738.972	5892.913	6314	2241.065	2054.118	3379.097	2358.863	1625.076	2605.04	2318.49	2996.398	2730.671	7826.642	8029.421	1455.625	1581.882	1333.077	1298.06	1382.04	2653.836	2312.515	2471.755	2940.635	2817.896	2142.796	3785.828	6155.588	1682.238	9053.494	4926.97	2491.595	5265.582	3590.41	9374.811	8762.104	3924.822	1758.879	5131.243	3085.481	7479.883	2990.834	5454.768
MMP14_P208_R	MMP14	MMP-X1, MTMMP1, MT1-MMP	4991.463	4079.515	10175.75	10780.13	10202.1	10724.24	8812.042	8433.792	3135.124	3135.167	4117.194	2688.405	2332.61	3428.247	3477.69	3715.694	4686.938	8876.86	9965.252	2234.855	2985.366	2918.394	3180.586	3580.59	2530.695	2672.914	2232.389	3113.333	2614.292	4046.363	5161.227	7551.268	5911.626	11231.02	9404.9	7087.317	6463.542	8402.592	9549.306	7734.654	5092.022	5212.329	7464.243	5633.313	9606.172	4810.614	3223.439
MMP19_E274_R	MMP19	.	601.1803	637.8364	1457.556	1616.612	1208.741	2155.757	1172.068	1146.056	603.9302	534.8417	668.1583	607.3266	703.8477	729.7252	586.2348	561.8354	576.5224	1143.541	1609.504	633.0002	607.5405	609.3048	533.9255	545.1899	512.2429	529.7473	866.233	732.7225	604.7504	1786.383	1455.746	3791.157	3145.845	3820.975	4462.015	5297.782	3342.636	3368.902	2262.09	1190.577	4545.758	6361.283	2334.805	2684.985	5818.837	2296.045	1636.021
MMP19_P306_F	MMP19	.	931.8628	732.6597	2570.977	2487.989	2190.896	2582.406	1673.709	1526.009	839.5941	869.9684	876.7551	846.0206	876.9743	813.6012	742.0911	529.2585	1025.469	1344.066	2039.527	989.4745	1009.348	1081.004	973.4043	763.2284	967.4411	760.4177	1422.213	1107.287	775.2542	4715.398	2864.939	3820.056	6642.294	4162.405	7992.458	3876.809	3603.213	10033.31	9807.264	10358.62	10119.08	14226.06	7523.357	6793.875	6576.516	7578.448	14554.77
MMP2_E21_R	MMP2	CLG4, MONA, CLG4A, TBE-1, MMP-II	6589.399	5977.368	11856.87	11669.84	9200.461	10043.12	9586.675	8842.798	7370.488	5818.581	6154.984	5717.612	5170.794	5786.832	6049.507	4718.134	6301.593	9066.587	10291.9	7553.898	7806.325	7869.787	6567.921	6997.987	6416.967	6062.887	5370.651	5723.23	4309.361	9446.883	10057.76	9769.652	9511.553	12218.93	11909.78	8330.244	7369.924	4115.503	5334.149	3490.411	2963.456	4026.276	5166.679	7945.504	9665.84	5647.987	9137.219
MMP2_P197_F	MMP2	CLG4, MONA, CLG4A, TBE-1, MMP-II	12540.17	10608.16	17898.48	17379.92	15520.28	16286.02	14534.27	13804.21	10989.81	10165.87	11284.35	9989.475	8222.907	8781.498	9686.143	12123.43	9078.645	14351.88	17752.03	11126.93	12211.21	12336.04	10277.51	11001.51	9340.244	9817.856	9308.313	9518.84	6890.624	17024.52	16555.23	15834.81	13579.38	20624.34	18099.06	13330.7	13196.72	12724.62	13655	11160.01	11235.02	16068.67	11402.15	13612.86	16321.92	17908.34	10223.58
MMP2_P303_R	MMP2	CLG4, MONA, CLG4A, TBE-1, MMP-II	9447.412	7243.428	15389.81	17079.62	12792.51	14396.17	12542.87	11159.92	10835.04	9011.921	9338.104	8221.994	8306.508	7668.192	9174.376	7149.608	8937.869	13649.29	13977.93	10725.22	9920.226	10831.87	9325.369	11733.44	9502.96	10131.38	7186.819	8502.37	6825.645	11518.52	13583.17	12325.36	13223.68	16700.25	16053.22	11065.16	10389.33	8096.906	4905.775	4366.184	2936.543	6215.881	2825.413	10954.28	11282.12	11378.54	11716.39
MMP3_P16_R	MMP3	SL-1, STMY, STR1, STMY1, MGC126102, MGC126103, MGC126104	562.5093	470.236	1024.283	996.9661	939.3594	1443.858	838.5524	813.445	387.6599	383.1575	352.5219	308.0766	328.3623	393.1396	414.1142	374.0255	459.0068	726.0636	918.6025	379.5026	417.9588	344.4598	431.5368	534.238	339.8907	327.6031	421.5933	602.3746	365.0937	1225.221	908.6406	2563.557	4191.344	2430.354	2036.053	2597.256	1396.169	6072.648	6103.689	846.4393	4128.054	9314.461	1567.029	977.13	5506.436	4687.634	1022.16
MMP3_P55_F	MMP3	SL-1, STMY, STR1, STMY1, MGC126102, MGC126103, MGC126104	937.0225	978.9088	924.9216	1149.574	1088.87	951.9598	812.5444	797.0336	1784.633	1449.141	1879.692	1408.914	1538.03	1333.26	1173.329	715.319	625.3546	666.4493	943.3936	1507.785	1669.452	1625.703	1252.038	1362.305	1077.974	1169.896	1242.657	1170.33	901.9489	1434.947	1151.42	3039.289	1586.978	2317.473	2571.045	2652.062	1585.714	3958.449	4666.996	786.6392	2062.025	6065.394	1908.326	1545.742	4653.934	2690.858	8272.754
MMP7_E59_F	MMP7	MMP-7, MPSL1, PUMP-1	2817.258	2366.063	6921.426	8107.9	5572.015	5916.49	5235.51	4939.249	1947.56	1781.496	2456.028	2102.723	1413.755	2067.74	2452.236	2205.266	2395.814	5690.807	6562.921	1940.16	2784.71	2068.922	2529.978	2485.437	2142.826	1851.33	1819.799	1989.829	1435.57	5092.592	8138.847	8337.306	7750.268	6120.131	6084.76	5434.215	4307.663	6006.635	4062.67	8149.187	6211.881	5254.711	7725.198	2707.154	3766.189	6561.085	1984.407
MMP7_P613_F	MMP7	MMP-7, MPSL1, PUMP-1	1563.76	1225.346	2069.186	2156.065	1955.336	2804.014	1835.93	1605.967	3865.012	3251.396	4027.14	3005.686	3044.119	2572.81	2625.709	688.0747	1120.505	1539.234	1696.121	3706.905	3447.399	3511.482	2450.061	3079.599	2432.7	2433.996	2460.459	2569.294	1822.913	3133.426	3684.636	4204.622	2252.881	3282.833	4406.898	3773.932	2651.83	6824.826	7111.584	6997.802	5047.057	8609.869	7579.475	3896.007	5361.661	5038.267	6295.065
MMP8_E89_R	MMP8	HNC, CLG1, PMNL-CL	1027.578	668.1857	1882.155	2897.025	2107.061	1426.606	915.8058	1026.993	591.0669	491.8659	514.0412	601.7396	633.4144	635.2576	575.0563	373.3545	605.9416	525.6027	825.4542	839.4731	744.9423	689.4234	521.8251	666.9635	559.1689	635.273	1085.808	878.6887	749.2368	2736.451	2168.729	3817.36	4235.212	3671.722	4360.184	3171.996	2725.818	2813.88	2647.442	2615.426	3175.138	3429.587	3991.086	2064.186	2279.846	2247.179	3684.738
MMP9_E88_R	MMP9	GELB, CLG4B	848.9371	826.8081	1639.648	2099.03	2149.648	2186.032	1840.03	1812.991	1028.616	863.0038	1136.066	923.3387	732.9139	764.021	880.0931	869.3282	734.6487	1681.743	2191.386	695.9885	742.6329	617.6705	543.5596	779.7355	1181.686	1175.473	2220.422	1406.801	1167.818	5952.952	4948.252	6439.979	7772.021	6585.155	2754.079	4224.773	3668.166	6575.969	6820.081	5804.576	5235.945	7115.357	5762.25	2652.497	3139.214	3737.431	8259.871
MMP9_P189_F	MMP9	GELB, CLG4B	5084.848	5121.109	10944.16	10421.33	10444.44	8921.185	9327.086	7834.872	3208.04	2710.146	3993.103	2408.511	2031.933	2922.727	2300.938	5276.906	4901.55	9778.113	10567.88	2631.236	3199.649	2563.137	1980.775	2750.293	3639.574	3435.207	4956.698	4254.6	3513.018	11167.85	10674.38	11236.14	10937.44	13793.58	12339.61	9300.984	9558.286	10005.07	8981.472	8394.936	9431.257	11991.73	9633.699	7779.739	8767.055	6875.006	11335.05
MMP9_P237_R	MMP9	GELB, CLG4B	6831.667	6112.375	12090.26	13515.21	10477.46	11470.53	9686.966	9538.18	7510.913	6293.966	7259.041	5625.723	5640.661	5589.814	6046.965	5329.633	6924.317	9987.525	12353.44	7392.137	7651.496	6869.218	6240.497	7959.146	5296.663	5373.075	6661.619	5586.024	5102.335	13562.09	13063.43	11785.07	11508.27	15383.83	13781.99	9424.275	9675.375	12034.32	10908.28	10833.67	9368.705	11556.41	10684.08	10606.21	10599.94	12775.89	13076.98
MOS_E60_R	MOS	MSV, MGC119962, MGC119963	5500.438	5146.147	12572.81	13034.62	10633.57	11918.04	9565.646	9339.149	5315.494	6624.243	6510.564	6273.949	5558.891	6884.504	6767.874	4514.253	4722.738	11963.24	11711.75	6406.451	7429.095	6007.3	5612.536	5473.944	5142.705	4708.372	4348.669	6065.887	4735.639	4683.14	7228.854	11630.28	6928.431	8994.369	8324.32	5283.309	9947.572	2180.36	1509.206	1702.882	1899.239	3716.445	6711.248	4967.505	9431.651	3480.763	2845.558
MOS_P27_R	MOS	MSV, MGC119962, MGC119963	1940.425	2221.463	4859.189	6407.543	4816.395	4609.651	4331.352	4343.303	3076.638	3674.646	3853.803	3239.579	3035.106	3338.104	3411.061	1304.324	1804.445	4518.955	5096.896	3955.255	4411.057	2885.163	2385.519	2348.5	2296.001	2951.74	3034.463	3168.632	2192.896	3618.067	6500.825	4496.446	5497.407	5070.906	4443.39	5001.819	4291.217	4848.316	2146.778	2360.843	2635.1	3543.164	3819.427	3513.463	2761.296	5021.126	5349.991
MOS_P746_F	MOS	MSV, MGC119962, MGC119963	586.9553	638.57	1387.051	2315.11	1075.4	1320.985	868.8691	1258.833	849.3099	1282.547	857.6434	1052.108	862.5661	1162.819	984.1623	473.6048	661.5998	1346.236	1690.611	1463.645	1913.827	1085.399	1287.454	943.0474	1064.266	1568.819	928.4413	1915.029	770.261	1711.957	1952.575	3339.46	1281.673	2696.219	1788.002	1832.279	1663.909	2673.1	686.5994	1357.161	1470.083	2308.721	892.6282	1984.532	1052.53	3069.124	999.2465
MPL_P62_F	MPL	MPLV, TPOR, C-MPL, CD110	1509.703	1172.134	4643.159	4596.028	4060.255	3731.054	3370.742	2432.326	1633.469	1616.989	2232.238	1780.48	1446.912	2150.471	1739.295	924.5388	1189.515	3449.803	4353.529	1448.019	1511.931	1617.536	1023.642	1304.701	1739.727	1709.655	2090.626	1660.127	1494.707	4462.271	4607.359	5105.536	2464.424	5098.222	4555.774	4038.051	3367.497	4219.212	4447.52	4441.382	3922.943	4827.401	3639.438	2830.808	1408.62	3078.678	4783.9
MPL_P657_F	MPL	MPLV, TPOR, C-MPL, CD110	1319.866	1281.119	3724.22	3281.456	2939.571	3734.766	2649.394	2578.363	2084.583	2222.217	2250.54	2077.492	2442.089	1757.228	1890.523	892.7697	1341.23	2276.674	3202.699	2709.093	1992.93	2337.026	1283.677	1533.801	1939.342	2452.229	4113.979	2674.331	2330.273	7863.728	6999.503	7276.612	7912.293	7930.818	8126.712	5842.142	4909.075	6686.354	5753.191	6834.677	6045.259	7393.687	5625.515	4985.1	4577.164	5816.827	6324.501
MPO_E302_R	MPO	.	1539.234	1518.831	7694.315	8095.138	7869.774	6258.678	5525.592	5634.703	1886.396	1258.643	1915.993	1406.24	1732.006	1548.243	1238.735	488.0148	2270.473	2493.373	3722.669	1682.593	1351.106	1572.768	1199.572	1415.225	1195.598	976.4703	2016.591	1981.291	1099.813	10239.32	7816.794	13167.93	13792.09	15097.97	12745.76	13056.19	10549.75	10130.63	10906.12	8605.398	11785.51	15395.24	8798.365	7370.418	4066.555	7025.486	13022.73
MPO_P883_R	MPO	.	6794.629	5974.701	11607.3	13143.77	9864.817	8772.628	9763.494	8702.229	7373.541	7168.887	7828.093	6342.969	5637.483	5894.01	6300.48	5551.186	6006.184	10219.56	10452.02	7543.337	8331.729	8337.345	6699.521	8220.558	6731.824	7035.443	8654.311	7066.239	5718.74	13588.86	11600.35	11168.61	11118.36	12868.73	11852.69	7944.623	9174.942	11034.68	8098.092	10398.96	10328.01	13059.7	9732.088	9259.588	10004.79	13219.79	12158.62
MSH2_P1008_F	MSH2	FCC1, COCA1, HNPCC, HNPCC1	607.5262	736.7686	3608.684	4338.104	2456.773	3896.631	3315.093	3637.699	447.4804	455.1751	521.7406	989.1013	563.8367	845.1329	559.8479	597.0549	667.5121	3347.835	3850.632	627.7061	1093.189	590.8771	584.0718	488.3552	510.7231	743.8164	740.0189	588.6464	389.6761	3202.021	2357.204	2582.565	2853.24	5201.96	5756.295	4594.118	3146.988	2511.236	4902.131	3099.419	3341.216	3636.026	4029.017	2633.374	4641.733	1480.928	3874.356
MSH3_E3_F	MSH3	.	1307.403	1203.103	3431.585	2388.216	3143.229	3182.793	2160.787	2497.409	1838.575	1594.73	1263.263	1386.905	1033.983	1056.868	1045.445	936.9901	1067.669	2056.493	2402.013	1144.485	1220.081	1355.905	1035.358	1467.45	998.6445	1007.542	947.5008	1081.278	824.1051	1789.801	2653.93	1793.521	1702.841	2114.127	2283.983	1470.831	1792.72	1688.14	1517.361	2596.042	3055.491	1792.615	1883.597	2071.713	1515.656	1556.294	1460.714
MSH3_P13_R	MSH3	.	2443.144	2672.963	9214.55	6742.393	7749.686	10527.18	7803.596	8154.586	4405.02	4195.963	3123.062	3727.704	2609.552	2664.827	2260.51	1907.322	3059.541	7263.233	7368.805	3216.368	3468.175	4134.85	2578.985	3325.782	2991.838	3054.416	2397.663	2808.796	1839.533	7788.206	9297.404	5927.743	6459.746	7600.65	6967.567	6196.441	6820.539	7036.46	6449.701	9043.857	10179.01	6725.205	8190.626	9618.969	8106.868	4886.019	5698.142
MST1R_E42_R	MST1R	RON, PTK8, CDw136	1914.192	1606.266	4156.781	4260.708	3621.881	3431.931	3191.395	2976.519	1290.134	1129.462	1389.929	1373.676	960.5427	1495.094	1103.223	1299.266	1335.756	2325.119	3042.526	1098.55	1290.862	1348.952	1113.008	1042.42	898.5122	850.1923	972.2681	892.4427	683.4777	3318.869	2835.799	1287.489	7978.467	3540.346	2192.868	1874.135	2565.683	10101.37	13526.22	11976.44	2601.056	3816.135	7369.79	4055.946	9687.937	4065.102	5258.943
[truncated: 548 more rows]
[truncated: 357 more columns]
