# Supplementary material for: A Comprehensive Microarray-Based DNA Methylation Study of 367 Hematological Neoplasms
Source: PLoS One. 2009 Sep 11;4(9):e6986. doi: 10.1371/journal.pone.0006986 (PMC2737286; doi:10.1371/journal.pone.0006986)
Supplement: Table S3 — Raw data: Cy5-intensity. (5.13 MB TXT) [file pone.0006986.s006.txt]

TargetID	SYMBOL	SYNONYM	WPB-1	WPB-2	WPB-3	WPB-4	WBM-1	WBM-2	WBM-3	WBM-4	PBL-1	PBL-2	PBL-3	PBL-4	PBL-5	PBL-6	PBL-7	CD34-pos-1	CD34-pos-2	CD34-pos-3	CD34-pos-4	T-cell-1	T-cell-2	T-cell-3	T-cell-4	T-cell-5	B-cell-1	B-cell-2	B-cell-3	B-cell-4	B-cell-5	GCB-1	GCB-2	LBL-1	LBL-2	LBL-3	LBL-4	LBL-5	LBL-6	DLBCL-1	DLBCL-2	DLBCL-3	DLBCL-4	DLBCL-5	DLBCL-6	DLBCL-7	DLBCL-8	DLBCL-9	DLBCL-10
AATK_E63_R	AATK	.	11786.11	9902.633	26354.23	21269.3	26227.82	22346.69	19617.16	25695.68	18478.92	14569.03	18487.81	13458.13	14897.26	11959.43	11566.58	10266.97	8644.017	25726.8	31484.87	13413.7	19061.51	14711.18	11703.49	13539.88	12192.49	12907.41	12688.03	14148.64	8867.244	12383.98	14203.25	16617.83	6786.622	29105.34	24877.29	19201.71	18132.19	6721.067	2082.18	4517.094	3581.083	1998.24	2107.95	17595.36	4298.257	20806.14	13303.13
AATK_P519_R	AATK	.	10697.22	9951.813	28033.56	25716.38	27074.55	21946.74	27213.79	30060.88	17306.45	13829.53	17899.4	12937.94	15105.93	12149.52	11764.52	8187.029	10236.09	28136.29	33857.47	15939.97	17462.27	15622.96	12109.31	13167.93	13542.13	12885.79	14152.34	15161.5	10125.41	28269.23	24014.56	26261.82	26358.48	35714.89	34934.96	26438.42	22816.34	26456.95	33186.63	23681.39	19735.38	25315.31	17885.2	30870.08	34740.51	30813.42	24851.51
AATK_P709_R	AATK	.	4199.687	3950.281	11103.71	7907.984	9700.474	10403.93	7193.111	7539.471	5662.413	4173.723	5329.491	4273.338	3995.919	3385.777	4136.066	3267.127	3216.208	9152.264	11090.78	4957.53	5602.879	5354.123	3872.808	4008.669	3737.582	3508.462	4203.898	3636.551	2964.817	10097.02	9398.52	10638.24	9472.217	10553.13	11468.63	8099.394	7822.942	7857.687	10994.99	6246.525	4547.9	6000.717	5348.169	9764.884	9398.863	13312.81	6457.155
ABCA1_E120_R	ABCA1	TGD, ABC1, CERP, ABC-1, HDLDT1	116.3479	87.69965	142.5618	152.0416	191.0034	361.1147	161.0352	180.906	225.1434	202.1027	234.5168	193.4263	197.2882	179.7999	234.5908	91.41437	89.7536	189.0119	212.0022	258.2597	224.7357	205.6698	202.8733	242.0638	196.3657	172.5175	215.1615	209.0518	173.6563	269.1118	264.7072	234.1128	233.5779	262.3552	206.5188	135.9369	135.1255	316.1595	130.9941	3227.665	140.0147	135.101	159.5838	152.7392	155.0735	315.824	174.666
ABCA1_P45_F	ABCA1	TGD, ABC1, CERP, ABC-1, HDLDT1	143.7046	131.7951	146.1477	148.7979	231.7567	463.9449	165.2494	183.9927	185.4973	160.3586	190.6591	153.5699	145.6737	184.2639	244.3723	89.9061	83.22119	174.5275	161.4419	200.5661	190.0771	171.547	223.5434	172.3685	229.5942	144.5285	145.4483	164.9204	137.5865	274.9101	251.0869	272.354	240.0848	218.1864	223.7531	354.7265	200.555	141.0459	106.2883	9897.982	128.7022	238.9933	130.0603	114.7099	336.9533	278.1692	365.9576
ABCB4_E429_F	ABCB4	MDR3, PGY3, ABC21, MDR2/3, PFIC-3	5732.268	3855.057	17387.79	20031.01	15485.83	15692.16	13877.84	12461.4	9610.665	11023.76	12874.27	11784.53	10400.44	10388.89	10286.03	6154.366	5775.7	15684.87	18793.79	13215.83	13289.12	8497.406	9890.861	9444.474	11121.12	11740.66	10853.09	13406.28	9327.664	18793.25	18823.3	17423.94	16899.02	21757.93	19259.9	10977.16	14857.41	8026.416	1805.865	10080.11	4561.007	6608.068	10226.79	6697.809	27655.21	9783.594	12976.86
ABCB4_P51_F	ABCB4	MDR3, PGY3, ABC21, MDR2/3, PFIC-3	6899.895	6031.964	19656.19	23946.46	19609.39	16836.35	17229.04	17501.36	11744.97	10106.56	12164.67	10321.49	9979.494	9880.028	8528.656	5920.392	6143.513	18565.47	22460.7	12026.85	13029.94	8952.822	10544.76	8711.093	10574.65	11372.14	10857.34	11934.64	8237.38	18341.6	18480.04	19837.14	19720.96	24537.33	23262.63	17501.66	17529.33	13253.11	13839.17	11464.9	11813.77	12003.52	15486.64	13030.8	37267.95	15021.87	15203.34
ABCB4_P892_F	ABCB4	MDR3, PGY3, ABC21, MDR2/3, PFIC-3	5717.513	5544.021	18160.32	21852.56	13206.24	12889.28	16452.83	11356.27	5206.293	5889.779	7676.021	4081.303	5723.999	4257.092	8203.731	6033.054	5531.251	18489.81	19825.2	7547.256	6055.619	5735.706	5121.566	7931.19	7555.37	4507.711	7381.736	6401.705	5710.75	12136.75	13372.46	16492.56	15950.3	21681.89	18837.22	4202.604	11839.16	5542.986	1088.703	3906.758	2403.456	2773.765	2478.901	3524.776	6317.629	8340.652	1456.516
ABCC2_E16_R	ABCC2	DJS, MRP2, cMRP, ABC30, CMOAT, KIAA1010	8920.375	6274.008	22013.23	22296.46	15382.36	14447.91	13581.73	12554.87	7815.378	8639.013	6414.067	6228.574	6836.181	6109.304	8011.35	4056.105	4913.799	3152.791	23792.52	10708.81	12763.48	9374.376	7656.547	8366.84	12052.07	9957.635	10552.65	7391.252	5553.726	20930.54	17647.7	16737.17	15657.14	31350.46	26240.53	20885.65	20066.02	13626.72	1273.975	14137.17	15808.27	17509.51	14670.32	9311.143	9480.194	17561.98	6777.782
ABCC2_P88_F	ABCC2	DJS, MRP2, cMRP, ABC30, CMOAT, KIAA1010	8047.879	6168.642	21564.61	24748.8	19289.67	17113.2	17772.33	17612.17	9743.332	10819.83	9301.287	9175.487	6836.331	7421.109	7327.995	5802.041	6882.484	18430.08	21420.76	10681.8	11481.65	8954.038	10153.31	10132.24	8470.16	8228.771	9467.393	8976.961	6297.87	21062.61	18663.26	19118.85	19451.18	24879.51	23431.43	17408.4	15152.95	14838.24	14935.63	14193.59	15361.54	15396.79	15053.57	14493.11	12714.55	17262.07	14941.44
ABCC5_P444_F	ABCC5	MRP5, SMRP, ABC33, MOATC, MOAT-C, pABC11, EST277145	221.9073	196.6613	351.2183	256.5267	213.4726	455.3346	245.801	226.4095	471.2246	351.3271	415.4802	345.8911	370.1516	285.0362	368.1615	125.9864	213.3914	222.6855	203.2401	444.5374	416.3282	328.0588	260.8082	303.1403	395.482	283.1256	611.0299	475.5135	450.0868	1400.233	932.8285	311.9291	356.8507	392.9179	476.8639	1247.346	363.051	4109.205	853.7908	436.7955	335.5555	8105.631	291.7558	354.6167	199.1034	4700.871	427.8367
ABCG2_P178_R	ABCG2	MRX, MXR, ABCP, BCRP, BMDP, MXR1, ABC15, BCRP1, CDw338, EST157481, MGC102821	409.9013	360.2641	945.1683	1035.167	926.4703	1262.212	932.2637	851.7747	1194.854	1109.368	1430.595	1151.874	1079.225	1077.886	1165.737	218.1772	265.6791	1053.029	1335.299	1668.175	1318.182	1077.498	897.087	1013.62	911.329	909.7621	1210.388	1022.592	764.0062	1658.107	1250.836	1164.671	1249.226	1125.618	1163.849	1222.951	950.6653	844.1776	738.7363	808.6314	854.0039	733.1959	992.0102	966.6976	1109.893	1173.085	4646.831
ABCG2_P310_R	ABCG2	MRX, MXR, ABCP, BCRP, BMDP, MXR1, ABC15, BCRP1, CDw338, EST157481, MGC102821	130.3276	143.4752	208.595	189.6232	244.2839	232.1716	254.7416	172.1509	158.5209	119.0257	217.6547	116.2378	99.0501	105.6506	151.4209	120.9886	109.9896	197.8025	271.4141	171.7908	188.1347	162.36	146.0401	135.4466	206.8773	175.2701	117.0133	114.7317	127.0248	387.9875	309.2665	342.5816	239.5379	174.3111	194.3976	160.9035	155.7727	218.2598	274.926	261.1896	273.2329	385.8428	273.6177	186.983	273.1544	370.512	13032.49
ABL1_P53_F	ABL1	ABL, JTK7, p150, c-ABL, v-abl	262.7929	274.2411	378.8527	248.5618	363.5133	680.4229	494.6878	298.9398	532.7646	469.5771	445.9204	447.4273	374.2096	381.149	504.7574	171.9505	397.2393	295.3136	246.1839	647.7624	642.6058	423.8095	428.3456	345.4996	335.6349	389.7686	672.2383	458.7589	436.7454	1827.914	1118.825	799.2719	8715.371	647.8833	474.0576	1133.955	645.0001	286.1299	129.0315	357.6721	156.4622	2086.746	175.548	1121.874	512.6799	1341.141	9856.094
ABL2_P459_R	ABL2	ARG, ABLL	358.9735	299.1632	1110.671	1077.096	1037.01	1306.142	793.3141	1003.622	457.6947	509.089	491.5204	413.5778	433.87	392.8869	441.7452	207.3674	223.7105	947.2487	1157.047	540.0984	505.9643	449.5083	408.783	435.4336	416.3453	333.523	404.8348	481.7949	396.0131	1617.326	1410.995	1332.375	1176.819	921.5471	1231.477	902.8899	902.4067	593.0334	2488.785	462.1736	362.4439	383.1578	348.1439	1253.346	560.4871	1306.448	496.6295
ABO_E110_F	ABO	GTB, NAGAT, A3GALNT, A3GALT1	315.3969	222.8335	491.5222	409.0378	464.4894	680.3123	354.3867	280.7517	338.8722	382.6488	334.0911	322.9449	313.2594	387.7079	392.6423	215.6341	231.6541	437.5575	399.5934	382.1183	363.2297	339.007	277.7971	327.1221	347.217	295.3381	353.4945	282.6576	243.2961	1593.479	649.1434	406.819	458.7253	371.1364	305.5746	325.0562	408.6753	4569.77	12808.47	8222.936	8330.664	7007.1	7934.452	3702.187	679.0663	585.8011	10945.15
ABO_P312_F	ABO	GTB, NAGAT, A3GALNT, A3GALT1	137.8359	135.4933	408.4284	660.3022	759.19	1106.013	508.3802	450.6954	360.2643	377.5287	447.6645	345.0996	341.4308	393.7173	372.6282	103.9747	133.322	610.4646	456.8752	469.9875	386.7617	441.9609	337.6547	346.0543	335.1093	423.2457	338.3901	343.8298	278.1272	1615.806	584.4363	533.6248	443.1076	491.1317	416.361	411.4759	433.9045	2561.397	10070.54	12549.17	11336.95	6959.45	9439.963	1725.304	260.9343	768.1805	1301.686
ACTG2_E98_R	ACTG2	ACT, ACTE, ACTA3, ACTL3, ACTSG	2697.611	2088.128	6278.924	6696.378	7466.936	6691.744	5840.523	5291.363	5394.195	5272.103	5387.683	4874.498	4460.587	3860.346	3968.927	1891.143	2602.549	6035.964	6965.392	6894.166	5362.075	4048.325	4792.085	3536.973	4593.178	4162.773	4119.226	4481.906	3579.933	8571.707	8892.688	7808.984	6975.623	7579.26	6753.011	4411.481	4336.271	2059.162	557.6691	1337.574	1208.651	3601.671	671.5417	2974.618	2018.796	5174.87	4226.473
ACTG2_P346_F	ACTG2	ACT, ACTE, ACTA3, ACTL3, ACTSG	7991.605	7342.984	15690.59	18357.7	16540.26	16153.76	14299.41	14229.51	10133.27	10873.09	12467.09	8864.504	9337.909	8199.346	9572.741	6404.121	5161.729	15883.56	18060.56	10857.62	12226.34	9344.116	9570.55	10056.78	10154.51	9659.507	10159.42	9214.432	6315.148	17580.66	15862.26	14179.11	14023.44	17338.54	15071.27	9894.658	11342.11	4771.664	1627.437	2730.491	2796.549	5586.083	1382.974	7486.363	7681.475	10284.95	5746.833
ACTG2_P455_R	ACTG2	ACT, ACTE, ACTA3, ACTL3, ACTSG	6571.286	5259.422	17986.37	22847.54	15776.46	15118.03	13422.58	15640.45	9289.45	9267.542	9647.727	9200.213	9119.53	9291.764	8170.257	6551.267	5080.394	17007.79	16888.45	12167.05	12582.31	9310.954	10174.1	8532.043	9636.165	10923.42	12173	10229.35	6505.822	17767.61	15938.78	14999.76	15407.31	20230.15	19062.23	11614.6	12394.1	7493.753	1203.672	3221.975	3004.446	12361.63	10210.79	10186.9	14557.56	10551.54	11828.31
ACVR1_E328_R	ACVR1	ALK2, SKR1, ACTRI, ACVRLK2	5504.143	4905.037	15820.69	19634.87	14044.73	14778.8	15008.53	12931.87	8572.751	9243.922	8989.41	9535.611	7958.355	7786.381	8317.064	3052.688	4921.824	15914.47	18312.71	11178.3	11445.11	8900.606	8205.495	9366.686	9008.77	9820.25	9734.079	9371.332	8518.577	16364.18	15768.59	12595.41	15745.39	21360.39	19193.76	9529.469	14874.71	17222.76	11886.68	10591.76	12836.06	14753.77	9460.801	17493.27	13836.29	14751.8	17028.31
ACVR1_P983_F	ACVR1	ALK2, SKR1, ACTRI, ACVRLK2	8915.182	6654.959	23229.11	24412.31	19581.97	20638.56	20658.85	22246.52	10956.4	13407.92	14585.17	13325.42	11895.8	10506.33	10070.43	6400.985	6864.012	23374.9	24805.67	14573.83	16660.69	12003.9	9948.891	12594.9	12501.51	12737.8	11228.17	12148.8	7988.027	26356.82	21608.72	15942.65	21746.98	29780.98	23877.83	18501.51	19261.17	20158.31	14108.98	14567.49	7163.689	9643.419	14620.72	20059.41	18332.5	14980.23	22691.74
ACVR1B_E497_R	ACVR1B	ALK4, SKR2, ACTRIB, ACVRLK4	114.245	91.34711	238.086	358.8577	265.222	597.1059	247.9247	197.7367	146.3067	128.4358	274.4364	127.1283	187.3525	177.1064	184.9136	71.40568	86.45203	340.9894	149.5018	249.8267	174.0574	270.7524	160.5561	163.6565	131.8069	169.1161	286.811	160.414	190.7052	774.4482	585.438	321.34	291.4346	578.9854	357.8173	474.3296	401.0104	139.632	196.1614	129.0453	131.8483	164.3704	192.2972	313.0973	130.6792	432.5486	192.133
ACVR1B_P572_R	ACVR1B	ALK4, SKR2, ACTRIB, ACVRLK4	822.388	449.9586	1574.426	6867.97	2061.479	1744.126	1280.052	1499.642	964.8663	902.8813	973.9709	933.9374	704.2541	829.7466	727.7457	564.9335	466.168	1846.871	1564.494	587.7843	528.8159	414.4898	369.1544	486.2272	1183.242	599.9761	876.8087	836.2628	565.61	1704.599	1504.096	2007.157	1101.582	941.0051	851.917	1213.29	1031.935	642.1643	745.637	495.813	1022.919	293.4174	599.8564	520.5531	1132.469	1014.432	340.0041
ACVR1C_P115_R	ACVR1C	ALK7, ACVRLK7	221.7194	151.7847	330.5607	461.656	582.0579	1038.558	534.2695	533.0005	380.4415	382.3999	400.9608	345.8111	377.8786	396.6392	407.6466	142.3196	103.8691	552.7303	522.3106	460.4474	429.8262	386.5436	352.597	331.2009	456.9087	317.6705	358.7754	388.4446	308.0674	956.4402	645.9008	607.0497	750.643	652.4743	526.5065	759.4258	515.6981	428.8195	640.8376	14594.59	10070.37	319.1846	368.0085	288.6448	631.5041	764.8351	406.7214
ACVR1C_P363_F	ACVR1C	ALK7, ACVRLK7	142.8751	170.0954	245.4968	342.6348	396.6272	755.1356	270.9787	365.9665	647.1674	536.9841	531.2245	424.9297	333.3334	390.8252	406.7216	76.37438	116.2016	424.7441	599.7386	687.6365	597.7964	394.1819	378.1101	537.7734	594.3373	475.1797	466.8214	589.1191	351.5422	1318.723	1104.869	544.9714	577.8143	710.2356	313.9333	631.262	714.4647	2377.76	708.3832	5302.24	3530.268	2088.802	1407.797	224.7834	217.1713	367.699	213.3542
ACVR2B_E27_R	ACVR2B	ActR-IIB, MGC116908	116.7911	89.718	177.5937	142.4487	300.1457	548.4081	196.2149	217.4005	211.9449	219.9815	311.0986	212.5553	199.7722	167.9618	263.6389	99.2258	82.17455	198.0259	180.7833	262.7674	239.0888	211.6662	196.1293	232.6051	210.8037	200.8907	219.6788	239.3078	162.5381	277.2756	254.0989	236.3662	242.3176	201.2415	225.2155	224.2562	126.1689	113.7954	193.8713	126.125	8294.074	278.6525	194.2718	141.3671	260.1512	514.9037	179.4128
ACVR2B_P676_F	ACVR2B	ActR-IIB, MGC116908	245.8761	218.3639	408.5664	467.5244	715.1176	1167.521	534.8453	364.9238	644.4058	512.0706	407.2814	565.3561	480.554	852.8548	469.9059	196.7761	200.0668	740.0777	571.2458	478.9865	484.2638	423.6294	280.7689	810.4425	653.7163	472.1774	442.0316	528.4705	354.5159	1145.482	918.9631	763.6847	635.4052	875.5553	617.9341	513.3218	1147.009	238.3955	540.254	534.2961	7760.735	209.8072	514.7789	412.5883	525.1134	842.021	458.3629
ADAMTS12_E52_R	ADAMTS12	.	279.3797	252.6648	1135.793	1401.88	928.61	1202.05	1421.978	936.7837	584.6259	436.0683	497.466	562.9949	629.3889	448.4145	692.0233	116.2213	343.257	877.2263	1373.63	915.893	658.4277	744.6138	553.9553	663.6449	564.1243	918.7972	1308.635	994.3239	853.3743	5719.378	2969.983	2933.863	1783.897	2044.577	2513.204	6664.839	2091.919	10076.77	3326.475	10976.58	14841.96	9679.029	7355.457	2245.88	1011.804	5784.686	14387.62
ADAMTS12_P250_R	ADAMTS12	.	135.1661	113.2491	225.722	259.782	242.8585	564.3198	196.1445	218.769	207.2016	168.0268	194.1618	160.9999	181.6407	172.8374	207.7453	91.89713	113.9657	214.3776	213.0885	241.8942	220.9999	178.4193	176.6416	194.7715	230.3903	158.5864	310.1881	209.2484	218.7925	1207.299	356.8517	279.6366	339.9523	314.637	284.0624	4521.938	182.6779	2096.309	157.1419	4947.213	6480.147	4707.104	491.1826	156.3645	297.6602	442.7334	1207.374
ADCYAP1_E163_R	ADCYAP1	PACAP, MGC126852	224.8988	178.5495	475.441	484.2741	501.3955	852.8596	447.8229	472.0647	131.2094	141.3847	212.5603	181.1462	149.7329	196.3087	193.6065	177.2923	163.9883	484.383	446.9043	193.2702	217.8271	147.9888	169.1048	179.3952	165.7498	126.8932	157.1278	151.3738	114.8095	1394.959	908.5743	559.7823	726.7388	360.6061	458.6024	319.5892	249.696	1042.622	733.2319	4134.533	2135.984	623.6566	5980.788	1525.804	750.5948	925.278	4873.145
ADCYAP1_P398_F	ADCYAP1	PACAP, MGC126852	264.437	222.2477	586.1727	374.1239	462.8289	736.5313	521.736	404.668	334.6527	402.1864	480.8262	337.879	370.8855	276.8611	417.082	192.0685	212.4147	359.2323	649.7633	433.8078	347.8401	295.3848	339.0529	369.5299	358.9767	443.9223	884.5086	432.6673	439.9191	5142.455	1451.673	545.2547	491.1326	763.5035	1223.29	500.4158	445.0402	11846.71	10985.04	8727.807	10136.02	10923.93	9629.115	4586.644	547.8325	2529.74	7677.92
ADCYAP1_P455_R	ADCYAP1	PACAP, MGC126852	204.2059	183.5305	270.8132	318.6882	360.2817	630.3709	319.2943	290.1324	516.5471	425.2863	564.7136	464.8062	626.8787	383.5333	490.2448	141.6692	206.8512	330.9298	393.6572	481.3846	508.1041	494.4509	393.0115	391.363	642.5494	541.5832	1305.777	490.9288	640.7225	2789.667	898.2847	1160.341	997.9978	1077.172	461.4836	252.9506	394.2903	12615.96	12517.99	7702.612	9790.494	6210.053	9680.158	5188.401	358.5863	7275.421	4344.158
AFF3_P122_F	AFF3	LAF4, MLLT2-like	420.7014	322.6271	715.1456	1442.015	599.9744	1045.385	627.1667	423.5223	195.3835	317.6062	329.4542	275.9187	240.2684	354.7402	283.2587	520.687	177.7656	559.0048	2151.42	360.2137	240.8894	264.3909	232.4292	188.4454	236.826	311.3178	229.8925	439.3543	181.5959	628.3718	622.3993	503.0471	516.3535	728.3809	517.2552	386.4401	477.7245	998.0033	1135.633	752.267	929.567	565.0762	1094.265	2195.612	1938.099	2468.963	625.9189
AFF3_P808_F	AFF3	LAF4, MLLT2-like	9336.294	8386.112	26032.14	29856.87	27115.35	19788.31	24430.37	23635.76	15731.53	16049.96	19196.98	14805.02	13039.15	13843.38	11618.92	8770.549	9228.485	21888.69	29539.76	17582.18	18946.34	16338.15	13154.57	16069.52	16563.36	13846.13	15260.28	15599.05	10258.68	27436.2	22304.99	24448.88	23461.96	30462.59	27698.65	22614.73	21910.82	22726.81	23352.36	17255.67	11116.8	16473.5	17421.78	22539.71	26276.74	20736.71	15238.88
AFP_P824_F	AFP	FETA, HPAFP	4191.236	4316.001	18110.63	21333.28	16584.75	14400.94	12966.26	13683.35	5092.726	6726.248	6108.195	6387.295	5723.756	7364.169	7844.701	4101.862	4099.404	14275.05	17596.05	7776.429	8873.867	4021.084	7088.973	4786.11	6603.412	7424.148	7643.5	8312.214	5537.595	16246.29	15175.28	14422.76	12407.86	18090.55	16460.63	10805.28	11914.88	4770.735	6470.269	8687.637	3130.728	6407.191	7710.494	12064.02	4368.989	8913.673	14222.74
AGTR1_P154_F	AGTR1	AT1, AG2S, AT1B, AT2R1, HAT1R, AGTR1A, AGTR1B, AT2R1A, AT2R1B	81.03312	110.4226	159.1595	316.7202	222.993	228.4297	131.7363	177.4523	204.7405	137.5165	192.3554	178.0006	195.3285	148.1589	173.9068	70.6089	114.774	178.8834	248.9077	213.6663	197.6228	183.1511	136.8724	151.5431	202.4512	193.6668	431.5864	158.618	268.2016	2734.222	762.4818	200.6191	169.8102	886.8583	147.8263	99.82704	125.1813	559.3393	4439.454	5124.114	5226.123	4740.364	1249.963	1612.065	175.9128	364.4484	481.5513
AGTR1_P41_F	AGTR1	AT1, AG2S, AT1B, AT2R1, HAT1R, AGTR1A, AGTR1B, AT2R1A, AT2R1B	143.8444	111.3238	276.751	122.0909	276.3608	439.1476	195.6948	194.8115	234.4598	274.8745	293.6833	239.4251	202.8567	218.5363	232.6164	87.30269	164.7807	192.0787	179.641	401.6418	225.0986	276.314	243.7637	363.8452	303.3432	383.982	602.7194	245.7719	354.6847	3370.768	705.0032	269.71	395.9649	289.4873	272.4965	969.0364	200.4145	1686.186	279.8911	8012.775	963.4661	1386.908	7395.474	2947.814	457.629	8175.988	7354.185
AGXT_E115_R	AGXT	AGT, SPT, AGT1, SPAT, TLH6, AGXT1	11087.42	9607.839	26611.5	24635.18	26873.03	24562.05	23191.4	23973.69	15384.68	13496.56	14744.13	11094.06	11130.65	11958.31	11426.02	9020.745	10524.09	25056.54	29001.47	14290.72	15570.07	12530.41	11951.38	12142.86	11894.06	10495.12	12552.32	13294.62	7390.312	19631.42	20925.26	15379.94	12331.46	22840.57	22316.5	13095.38	16768.25	13466.97	17813.18	19676.77	12060.67	12315.58	14177.04	17539.4	9431.757	20407.33	17295.5
AGXT_P180_F	AGXT	AGT, SPT, AGT1, SPAT, TLH6, AGXT1	7838.285	7121.456	14967.77	14690.39	17488.07	21536.2	19218.44	20866.59	15272.26	14764.94	15441.25	12170.23	11373.37	10138.43	11763.02	11812.18	7762.357	27211.23	30634.26	16326.98	18419.43	14047.02	13649.4	15581.97	13667.86	14119.71	14192.09	13738.2	9113.876	19876.71	18602.6	12321.52	5779.082	18001.89	17996.41	9516.316	11450.3	6511.504	1684.308	7936.101	3552.429	2688.567	6125.971	17117.32	7861.869	17195.88	1946.462
AHR_E103_F	AHR	.	138.6082	121.3891	189.5815	203.6604	235.7298	409.039	190.6664	197.307	261.235	250.5902	232.5165	239.7721	219.7613	211.3352	217.22	113.7196	88.84821	223.5484	210.0191	237.0779	236.6212	213.4823	219.6803	214.5832	207.5801	179.0208	231.2752	212.6449	168.7049	393.5304	322.249	243.5045	242.4988	208.0321	192.654	134.0864	152.4393	202.1508	355.6578	517.7783	410.6011	319.1175	387.0448	198.7881	148.9227	304.4704	170.3568
AHR_P166_R	AHR	.	148.9048	111.4791	306.8058	214.1216	444.1249	823.4208	354.0414	339.5176	237.6112	218.9811	352.5243	243.2877	200.3481	249.0583	266.345	96.58024	85.22711	494.0923	369.2321	350.3575	247.8033	191.6415	267.7196	211.8235	407.4669	177.3046	218.0081	231.1212	177.5098	492.7711	438.4962	428.5039	465.0834	388.3652	412.3317	240.1941	268.4849	205.8205	170.1871	189.5266	198.3239	193.2866	269.2251	161.382	282.1281	419.1257	313.9789
AIM2_E208_F	AIM2	PYHIN4	5530.86	4664.505	16627.67	19013.33	18898.35	18518.12	14482.89	12657.08	6696.131	6534.108	7109.251	6438.954	6255.803	5161.709	6403.722	4979.621	3578.038	17958.59	17558.32	6051.099	7516.136	5029.743	6159.967	6336.65	6203.521	4808.778	3785.439	5730.929	3607.273	3415.505	3180.529	7713.08	4453.087	3811.31	3778.973	8583.133	3516.824	4659.933	2060.093	4893.014	5823.241	3046.816	3951.212	4471.326	4114.096	7045.956	2871.996
AIM2_P624_F	AIM2	PYHIN4	4360.063	4005.315	7011.388	5083.498	5168.336	13409.75	9221.546	10403.54	8571.66	9483.251	8475.472	7479.087	7661.948	6486.344	9075.11	6991.7	2696.193	21582.11	22300.96	10676.49	11735.71	8379.065	9534.672	9484.618	8594.735	8397.394	5902.688	7891.811	6319.987	1534.675	1793.165	6256.268	3251.248	447.156	467.6899	9413.419	484.4283	1832.097	966.0052	2891.215	1835.038	1883.885	2035.223	4266.151	2219.626	6070.477	908.8184
AKT1_P310_R	AKT1	PKB, RAC, PRKBA, MGC99656, RAC-ALPHA	377.1768	309.9835	428.0415	523.7366	562.9991	1081.812	427.4015	415.6027	1668.445	1299.005	1353.002	1192.486	1112.147	1006.87	1122.658	194.3503	295.2732	609.4951	537.0504	1555.534	1410.303	1177.193	1225.766	1145.215	1179.742	1045.663	858.8947	1050.628	811.7863	845.9998	866.5685	508.9166	586.3459	457.9893	448.3499	361.3127	376.7589	707.238	249.7235	539.86	392.1264	422.5381	362.1646	341.3067	434.4048	707.8146	598.1049
ALK_E183_R	ALK	CD246	390.6077	273.6348	607.192	335.5336	555.679	1001.769	408.7812	472.0859	1505.069	1566.717	1766.083	1387.974	1548.089	1417.429	1525.926	173.5188	283.6611	598.205	389.1118	2117.128	1823.139	1453.529	1515.41	1507.192	1562.876	1422.169	1623.448	1577.657	1236.255	2666.698	1013.394	1084.761	967.7574	539.9896	525.7626	374.2108	417.7198	6458.906	8412.56	10570.69	9800.928	10525.81	8013.446	4200.359	352.7127	5570.688	6521.858
ALK_P28_F	ALK	CD246	154.8526	149.7673	1021.286	1876.687	1234.017	1387.894	835.0291	1016.044	310.8981	202.1902	215.6261	201.2445	211.1473	229.8657	262.6694	107.0135	130.2479	846.9169	824.9785	324.7708	276.8211	229.1349	226.6983	268.7105	224.3646	256.7534	334.8416	384.3719	237.0996	3390.94	1596.322	1041.072	1764.025	1269.119	1345.896	1843.867	1888.197	5318.423	2982.099	20673.91	16322.99	7158.179	9993.32	6343.096	1692.091	1116.71	17064.18
ALOX12_E85_R	ALOX12	LOG12	750.9886	1694.784	7398.623	6715.638	3438.033	6169.414	1772.637	4500.419	5765.041	5743.982	2768.066	4056.505	7098.418	4639.931	5299.49	86.85909	1415.354	941.8995	7266.621	7747.291	3698.236	8047.631	6653.693	5256.06	3700.706	2567.61	8775.806	5654.963	4619.716	15602.29	15627.99	12998.53	16138.52	12117.97	15573.17	14839.29	3615.649	18177.22	19772.7	17182.48	14984.58	16028.17	10422.67	15310.78	10800.44	19770.4	17957.27
ALOX12_P223_R	ALOX12	LOG12	1184.176	2445.486	5942.127	4974.044	3120.625	6277.359	1365.245	3774.55	5250.272	5782.193	2733.979	4292.998	5819.306	4163.325	5736.754	302.6078	1306.542	867.6419	6695.285	7329.618	3972.107	7951.097	5581.112	7290.807	4686.085	2244.935	6457.103	6851.825	3180.683	11759.68	12674.89	11263.7	14299.91	9851.643	6912.403	1439.332	976.5947	17061.94	16701.46	13440.12	16053.43	18614.61	11226.36	10722.84	9675.323	15549.72	19567.44
ALPL_P278_F	ALPL	HOPS, TNAP, TNSALP, AP-TNAP	168.1507	129.93	268.84	140.1848	173.1119	347.614	154.6056	188.9387	241.8698	373.4239	312.8128	210.5009	416.5237	216.6463	317.89	106.5119	126.5668	162.7623	127.8879	340.4404	331.8381	323.3989	285.4454	227.4472	287.8978	319.9153	248.2941	251.4803	187.161	265.3647	258.2553	176.9926	180.6877	174.0535	166.4976	125.039	113.7837	150.3816	114.2416	132.5376	128.2778	502.2028	183.3913	148.6277	151.7202	362.8632	116.0177
ALPL_P433_F	ALPL	HOPS, TNAP, TNSALP, AP-TNAP	1649.487	1502.564	2651.996	2870.484	3334.276	3192.007	2281.732	2142.385	2383.568	1855.775	1615.668	1653.407	2496.869	2142.119	1523.522	1112.549	1291.552	2451.014	2203.591	2463.925	2026.549	1878.019	1549.818	2526.998	1928.432	1122.237	1578.83	1604.623	874.7056	2238.344	2089.237	1374.833	1348.041	1945.702	1309.154	1318.423	905.8638	1217.948	1445.83	828.8583	645.2711	913.0869	600.4603	1308.12	1168.238	3011.272	656.0162
AOC3_P890_R	AOC3	HPAO, VAP1, VAP-1	1980.574	1905.6	4893.148	6608.589	6032.593	5933.522	5640.915	5394.581	3778.793	4523.947	4480.568	4098.579	3571.964	3769.101	4371.958	2029.793	1701.077	6026.222	6685.729	4110.649	4711.901	3851.155	3628.467	4241.719	3229.681	3535.234	3431.732	3646.152	3010.154	3277.167	4847.956	7234.674	4683.861	5569.68	5778.226	1814.177	3690.014	1348.213	240.5374	1182.547	808.903	467.1319	701.1925	2919.699	647.4246	4597.159	2549.559
APBA1_E99_R	APBA1	X11, X11A, MINT1, D9S411E, X11ALPHA	349.6046	477.8119	671.3359	547.7843	619.7772	847.9875	542.9231	554.0202	194.7698	205.1293	235.1184	177.9945	156.3931	161.1132	253.0976	333.5829	364.1115	600.8791	717.3914	250.5664	302.4046	354.7487	111.3545	492.2247	228.3492	353.3773	333.7004	510.0501	346.3351	1715.125	1396.603	782.3088	765.3812	535.5286	743.3287	378.339	359.0413	9817.377	8965.355	5651.185	5700.438	250.3884	548.653	684.4739	464.1054	1326.969	646.115
APBA1_P644_F	APBA1	X11, X11A, MINT1, D9S411E, X11ALPHA	192.0646	165.4639	239.5973	213.6661	296.6434	495.3892	228.9276	274.2068	394.2287	340.645	382.2089	303.8071	375.3296	291.4683	391.8336	138.4896	122.4627	251.8272	297.2817	433.0408	414.1329	365.509	312.9774	344.3002	398.5692	280.1306	372.6252	316.9078	293.2216	765.9457	493.5455	347.952	313.9665	287.8179	300.3517	265.9869	198.2367	1243.896	898.1711	6697.312	4572.187	678.9908	623.9958	654.4447	238.1454	612.3768	699.8212
APBA2_P227_F	APBA2	X11L, MINT2, LIN-10, HsT16821, MGC99508, D15S1518E, MGC:14091	6792.139	5820.941	18984.15	24973.89	22937.18	17465.32	16311.85	16155.2	7956.403	7591.187	6206.415	7879.751	5470.96	6753.013	7091.503	5790.68	5784.626	20641.45	22689.76	7734.479	7035.363	6758.37	6388.9	6033.041	7493.046	7579.298	8822.64	6642.666	6388.323	19387.46	16518.14	18278.68	21317.45	26568.2	20228.28	18950.56	16961.58	6154.577	1871.737	4285.816	3195.307	2227.568	5481.191	14773.49	3837.343	10403.97	16225.39
APBA2_P305_R	APBA2	X11L, MINT2, LIN-10, HsT16821, MGC99508, D15S1518E, MGC:14091	3408.412	3201.584	10750.38	13882.49	14259.98	12146.51	11279.22	11609.75	4634.112	4855.206	5698.887	5071.151	4218.25	4350.76	4234.89	2671.393	2187.1	11682.6	13968.65	5175.315	5214.384	3758.826	3820.582	3735.73	4712.601	4871.7	3242.234	4824.729	3734.271	6760.082	8742.842	3475.99	4849.512	5039.946	3443.256	1965.841	3964.609	5768.576	1316.762	2745.734	2882.006	1588.823	3998.285	7670.421	3452.2	8076.518	1108.822
APC_E117_R	APC	GS, DP2, DP3, FAP, FPC, DP2.5	1260.946	874.848	850.5759	806.1591	860.4799	1299.805	875.3929	647.1497	5806.321	3991.326	4496.229	3683.669	3218.575	3205.108	3051.003	626.3244	615.5093	707.0544	767.9497	4031.536	4109.188	4391.471	3883.459	5167.11	3060.447	2575.015	2677.438	2576.056	2185.996	1746.112	1837.463	996.2907	1042.469	710.2119	778.9435	564.8925	580.7516	1117.668	716.7792	1251.122	1066.816	1283.14	1018.763	1017.9	663.6626	2129.952	947.9122
APC_P14_F	APC	GS, DP2, DP3, FAP, FPC, DP2.5	358.8069	394.0697	1030.631	584.0972	594.3049	1015.904	722.2256	853.0513	437.3394	589.668	483.9721	467.6699	298.9277	728.2656	560.3071	337.4753	354.1877	647.6479	643.6623	662.4089	597.3614	866.1252	596.0913	1333.937	475.8409	510.2514	368.0651	614.4163	489.9551	1065.998	1035.377	1062.284	913.5211	823.2438	754.8525	688.1583	994.823	554.7295	845.4987	617.5994	672.2756	848.9101	469.5927	1342.614	939.2413	1165.475	596.8304
APC_P280_R	APC	GS, DP2, DP3, FAP, FPC, DP2.5	194.5269	162.202	252.5345	185.4439	296.2783	357.5627	276.3846	201.0323	122.7925	159.9099	171.5181	155.0159	119.6226	138.1349	164.7462	104.3667	114.571	235.2101	210.9569	178.0049	176.4646	155.5334	142.4005	142.7273	147.1672	107.8617	164.0887	162.3161	112.9613	407.6556	368.2655	271.2661	310.3533	257.1205	247.7347	228.7691	207.3706	213.9549	252.6535	222.3121	243.0579	239.2054	235.8742	256.9039	367.1069	575.0145	206.8371
APOA1_P261_F	APOA1	MGC117399	6997.298	5229.772	21818.16	25422.73	21985.39	19041.19	20009.45	18502.4	11036.57	10517.23	12239.39	11959.17	8741.73	8207.84	9672.771	6964.281	5696.991	18766.26	25170.97	11335.82	11257.82	9044.271	7823.38	9118.065	7959.848	9525.598	11317.97	9475.354	7962.061	18234.42	19450.25	20360.35	19420.65	25224.41	20156.5	17284.16	18122.35	7462.108	1104.324	6965.701	3849.809	10822.5	13052.24	12007.68	5761.145	22904.92	14337.35
APOA1_P75_F	APOA1	MGC117399	3232.092	3567.152	15377.42	17859.96	16343.18	16955.65	133.7322	10397.53	5781.362	6641.675	210.9699	4117.806	2088.312	3389.058	6273.06	2746.704	3389.615	10034.32	13189.4	4792.027	8766.225	3260.048	3692.047	6814.011	3428.813	5369.764	2514.571	2907.569	3553.538	10437.36	13922.63	11428.79	13002.57	11224.74	8959.676	7115.602	9388.525	10724.09	8833.678	2412.968	2748.575	6727.407	4119.051	9203.722	7570.233	16886.59	682.1992
APOC1_P406_R	APOC1	.	9330.985	8928.501	27048.65	28854.1	21063.26	22541.16	22326.55	22662.06	16503.79	20021.81	15906.3	15534.89	11995.03	17332.77	15606.07	4820.215	10529.71	27625.17	26970.82	22108.96	24359.55	18063.08	19221.46	17112.53	18211.32	16932.07	18687.15	15685.09	14491.54	30177.91	28774.04	20545.92	22803.19	25926.2	22499.61	19209.25	21730.51	9391.09	10493.51	15431.91	10853.88	7023.709	12119.15	20028.05	6103.974	23052.53	14797.98
APOC2_P377_F	APOC2	MGC75082	2163.046	1733.258	4349.445	4285.459	4974.062	6030.094	4888.788	4660.533	2670.84	3006.217	2333.893	2523.645	1477.092	1898.522	2270.425	845.1875	1272.328	5296.094	5691.81	3328.098	3015.522	2572.889	2579.783	2531.14	1791.453	1604.556	1823.2	1114.29	1504.809	4826.66	5527.987	3251.686	3403.095	4525.922	3830.13	815.421	2352.073	1849.951	764.8802	2502.252	790.9699	1891.744	1026.795	3251.736	2943.556	4637.428	4519.222
APP_E8_F	APP	AAA, AD1, PN2, ABPP, APPI, CVAP, ABETA, CTFgamma	107.4062	109.3565	279.8903	484.6235	433.0042	838.4061	415.0266	424.7173	270.3651	233.9001	232.0996	240.1316	235.8428	269.0627	276.4547	99.095	98.74135	525.0645	457.6984	321.5606	310.799	247.6412	254.3185	269.2382	251.9866	232.7607	277.2229	276.312	226.9076	628.9037	387.7715	488.7444	439.6239	429.5055	529.5811	292.6191	257.0644	9879.396	310.8387	10700.49	11003.93	8476.197	9656.546	196.5723	245.9247	561.998	305.1095
APP_P179_R	APP	AAA, AD1, PN2, ABPP, APPI, CVAP, ABETA, CTFgamma	141.6357	158.7674	365.8899	209.3216	318.2791	736.3554	289.2517	313.2461	418.6738	309.3633	403.2968	317.7132	291.4404	301.2184	361.5827	107.3212	130.3978	296.7058	231.0074	417.6308	409.4781	393.7628	293.6625	329.1145	527.4896	251.4781	373.1044	287.176	255.1584	559.7701	678.5911	454.43	526.1353	374.2471	363.7557	550.7673	420.9998	1577.357	493.6188	1998.744	1854.437	2962.004	2089.424	474.3922	441.7823	508.5146	258.5875
AREG_E25_F	AREG	AR, SDGF, CRDGF, MGC13647	225.1105	141.1718	275.4048	247.292	388.3276	781.5665	304.1732	332.268	269.5501	248.2957	311.9199	245.5332	234.4582	246.0678	299.4325	118.7723	117.2497	410.7058	303.2473	293.2724	274.4475	254.4398	245.0625	237.538	222.295	222.7259	268.8825	243.0802	208.7803	525.7221	504.0622	473.9461	373.3229	387.7646	405.019	311.4225	225.2636	275.4491	208.4944	300.7707	390.1846	338.9658	278.463	252.0837	275.3701	458.2014	6527.573
AREG_P217_R	AREG	AR, SDGF, CRDGF, MGC13647	562.9154	358.3755	3182.851	3074.848	2327.157	1698.546	2036.321	1834.79	367.1187	485.0972	481.2305	539.8225	362.8233	640.5278	694.2659	218.6765	301.9552	1767.178	2120.171	878.601	980.3301	530.1548	661.9862	452.2854	385.3306	312.3977	385.5762	340.3468	407.2753	3239.92	2917.49	2621.626	2030.088	3866.293	4374.752	3017.673	2544.424	2468.605	3375.396	1837.983	1219.009	1217.407	1806.974	2061.34	3888.348	4000.041	1881.585
ARHGAP9_P260_F	ARHGAP9	10C, RGL1, MGC1295	6955.341	6212.438	18114.6	19949.88	18264.06	16046.67	15059.58	13872.47	7757.69	6918.16	7744.66	7678.099	6876.596	7078.605	8020.166	6495.73	5463.978	14345.76	19478.88	8940.258	8957.012	6982.874	7096.338	7351.458	7172.058	6677.942	7215.173	7427.064	5497.155	14787.53	14344.93	14651.44	15551.67	22631.74	17622.01	16276.75	15060.92	14825.35	17786.02	13097.24	12453.11	17605.2	12886.34	17114.46	17555.02	17610.01	15346.54
ARHGAP9_P518_R	ARHGAP9	10C, RGL1, MGC1295	6367.074	6639.735	20430.92	20616.82	17421.25	16618.49	17218.62	18737.17	8696.471	8323.188	7573.987	8312.303	6552.906	8015.704	7248.109	5844.195	5954.064	15642.08	19727.36	9906.935	9329.667	7771.961	6859.795	7681.625	7462.555	7187.166	7279.449	6935.313	5536.525	17673.44	16480.76	17652.79	17538.38	23167.1	21672.88	17311.45	15926.77	17148.39	16485.78	13941.16	14675.54	11700.34	11429.97	16478.74	16814.88	18174.47	19148.61
ARHGDIB_P148_R	ARHGDIB	D4, GDIA2, GDID4, LYGDI, Ly-GDI, RAP1GN1	326.5161	280.1034	5554.768	3499.069	1920.236	3854.049	2731.798	4482.481	139.2247	362.3896	188.9649	249.3834	173.0122	522.1093	348.5442	112.2687	445.0762	3113.774	4209.236	438.4724	490.3537	141.2226	369.9554	153.2562	157.9856	208.7243	208.0547	167.3881	181.5992	6034.92	4973.805	4340.822	3600.215	7288.011	4203.269	2853.247	2577.873	1386.725	2316.178	1836.962	2325.558	2001.398	2226.566	2531.819	5431.395	3164.957	2393.581
ARNT_P238_R	ARNT	HIF1B, TANGO, HIF1BETA, HIF-1beta	181.9271	166.3582	266.8976	219.7918	208.0126	224.0852	187.9467	148.0551	159.7041	201.8859	249.6396	130.1395	287.4696	267.3206	153.6555	114.9545	114.524	160.2613	198.3163	174.8385	190.1076	120.1839	146.6394	148.9579	166.5435	122.9823	163.3112	174.8542	154.9663	362.9604	351.3229	286.7471	257.5437	303.0822	204.389	174.7972	210.4291	268.1959	302.6406	267.5865	232.083	389.9838	244.7015	184.2235	269.0426	290.4681	512.6263
ASB4_E89_F	ASB4	ASB-4	5222.969	4718.101	19289.62	21678.77	15293.09	16695.67	15772.94	13146.77	6089.689	8154.276	6768.607	7478.436	4951.613	6403.125	7610.749	3853.295	5598.197	15927.1	20266.24	8527.237	10331.87	4901.958	6992.347	7189.362	6998.637	6627.389	8030.346	6881.36	6180.167	16488.87	16346.02	14004.79	15934.97	19481.71	18631.44	13843.36	13139.32	9005.959	6460.91	13812.2	14805.41	5484.841	14665.33	10300.42	15411.38	11435.33	14890.48
ASB4_P391_F	ASB4	ASB-4	6274.399	5010.875	16006.44	20682.19	14997.43	14312.59	13332.04	11883.47	7900.191	9080.435	10658.02	9819.055	7694.627	9486.606	8448.7	4827.141	5417.701	15261.4	16682.24	11542.39	12876.2	5952.085	7925.064	7849.679	7980.185	8361.096	8783.422	9242.633	7038.501	11973.95	13007.79	12557.08	13908.38	13935.09	15104.88	10284.46	9735.584	4055.422	1045.437	3801.179	3106.013	1958.228	1993.223	6433.678	3006.068	9477.759	1722.039
ASB4_P52_R	ASB4	ASB-4	5971.081	4701.886	19679.25	22651.04	18227.71	15594.43	14931.67	16423.23	7990.838	7823.461	6778.473	6399.469	5584.566	5195.451	5364.514	5369.147	6233.864	17205.82	19738.56	7193.441	8136.925	5180.616	5570.661	6434.619	7050.228	6467.134	6174.728	6833.581	4964.556	16428.74	15171.55	17202.18	17673.39	23559.31	20947.05	16132.02	15483.54	9163.1	10594.63	12483.93	15703.07	14016.62	11470.3	11358.11	13141.83	13306.93	16278
ASCL1_E24_F	ASCL1	ASH1, HASH1, MASH1	226.0756	146.1698	279.973	247.2857	355.1656	535.6646	322.3571	273.5997	228.7675	292.1067	260.9103	182.6229	213.1673	241.3919	261.6718	121.5065	177.6882	316.2179	345.485	282.6003	298.2189	221.3436	218.2974	384.0549	193.6215	322.5877	258.7947	184.7127	223.1039	708.2848	640.1125	391.5609	399.132	322.3026	318.1105	227.8993	275.5569	5905.745	265.238	8715.842	8966.171	13817.71	6868.626	2611.698	323.8399	413.9623	204.8781
ASCL1_P747_F	ASCL1	ASH1, HASH1, MASH1	2181.968	1300.669	3668.233	5004.572	3046.706	2866.242	2650.576	3776.068	2421.786	2292.154	1618.527	1921.241	2335.04	1459.882	1779.119	639.7264	1233.406	2350.118	3236.906	2752.872	2728.808	2859.162	1980.583	1434.849	2439.209	2665.377	3181.106	2212.089	1350.45	6945.342	5259.758	6832.887	863.6366	10048.8	3620.716	10597.06	2880.149	10267.33	7099.05	11933.6	15407.69	19146.16	11650.61	10164.89	1241.767	5961.86	15759.28
ASCL2_E76_R	ASCL2	ASH2, HASH2, MASH2	262.4179	201.4577	599.4226	713.6207	518.5321	917.6048	530.6613	506.8266	301.9301	284.9224	251.0475	186.203	265.4389	195.5832	248.3337	208.4355	191.6397	586.6818	625.6921	283.1364	256.8337	208.5939	274.5213	238.9315	314.8619	209.084	481.1393	326.3608	309.187	4081.145	2204.392	741.8379	3210.904	1021.598	786.04	2074.578	569.6426	9426.602	9009.693	10898.56	6552.817	6813.434	8687.29	4876.441	7134.9	1891.108	9275.088
ASCL2_P360_F	ASCL2	ASH2, HASH2, MASH2	936.8259	735.2866	894.0923	939.5704	1149.676	1251.24	962.4805	751.3253	999.6543	703.5572	979.0621	652.9356	746.6437	695.6559	757.7125	572.6438	823.1371	1189.544	885.0548	1007.853	862.0201	800.6251	753.4743	694.2596	837.6892	888.7633	1998.381	753.604	971.4133	7094.031	3352.384	1154.612	1640.15	1290.856	1326.149	5943.625	1230.721	20758.13	24499.47	20644.12	17082.21	18434.43	21261.62	6787.06	9200.298	9000.074	21985.39
ASCL2_P609_R	ASCL2	ASH2, HASH2, MASH2	1989.114	1309.262	3052.833	2967.72	2259.64	2018.825	1984.489	1579.067	1982.01	706.3835	1235.975	968.5271	1962.888	1027.589	2085.345	2663.714	2578.752	2154.47	2918.758	1927.742	1245.218	2070.352	1063.523	1987.015	1302.287	1289.024	3926.209	2228.142	2289.906	11451.21	6190.545	1801.284	7556.514	4791.73	7280.653	5945.633	4012.107	17410.68	22036.06	19930.46	15746.3	15218.72	16692.35	9505.59	11462.84	16352.95	15637.07
ATP10A_P147_F	ATP10A	ATPVA, ATPVC, ATP10C, KIAA0566	1054.686	1035.524	1818.676	1173.381	1474.006	1605.734	1516.158	1186.109	1145.411	806.0469	856.128	729.3803	777.8023	543.4061	945.2665	389.1299	610.349	1140.187	1367.865	1431.6	985.7978	718.4125	425.414	775.6007	569.555	716.0647	1232.353	372.8836	431.3063	4094.992	2485.945	1411.412	8777.964	1284.81	1698.338	1185.643	1012.729	1201.267	748.0375	15498.46	15003.01	11334.62	11381.14	7723.196	2043.61	2765.218	9253.133
ATP10A_P524_R	ATP10A	ATPVA, ATPVC, ATP10C, KIAA0566	1625.25	1371.244	5286.66	5511.096	5146.971	5503.025	4921.348	5010.618	2462.674	2561.615	2200.631	1569.851	1182.394	1788.225	1909.871	913.6094	1397.31	6396.576	5767.15	2925.445	3219.792	2031.162	2177.521	1900.422	2029.865	2453.51	1231.279	1249.189	1344.574	3137.933	2253.011	2513.695	1193.584	2746.469	3378.343	1845.012	1998.743	1091.192	2276.723	3194.506	1664.865	596.8504	1578.911	2851.787	740.322	4189.887	1103.025
AXIN1_P995_R	AXIN1	AXIN, MGC52315	1246.612	950.3619	3254.251	1725.105	2520.059	1839.058	3378.418	4022.54	2500.037	1347.078	1966.804	2943.372	1500.7	954.9103	1599.483	307.4489	493.1982	2470.377	5225.973	4389.28	2836.975	1683.745	1443.554	2429.264	2102.498	1573.444	1039.431	1286.986	1221.07	4696.916	4780.712	2423.206	2578.688	1776.144	2624.709	204.9514	1079.526	1132.46	214.042	1030.064	4870.855	3408.504	494.4853	3963.497	964.113	4101.126	10249.14
AXL_E61_F	AXL	UFO	457.4281	597.835	720.6072	1373.29	736.2198	1273.043	536.466	792.4774	685.2863	820.5408	843.6471	786.6945	1059.551	847.3784	173.5872	240.3217	492.3246	515.3141	1387.236	2503.545	987.3702	1228.282	733.4735	153.1044	733.5712	875.2805	1564.979	800.1166	116.4232	5531.083	2723.219	2787.784	1765.471	705.2635	2557.08	11388.49	579.6941	3000.898	246.6217	4548.043	3660.819	119.8358	4135.185	4961.132	908.6769	1242.042	12639.11
AXL_P223_R	AXL	UFO	2310.56	2543.072	5033.63	4847.787	5511.109	3083.635	5705.827	4647.411	6222.802	4366.283	6369.1	5673.066	3041.133	2458.011	6290.287	1461.902	1677.46	5618.045	6293.83	6021.174	6548.917	4461.117	4022.428	5376.488	3931.197	4642.408	3260.138	2490.444	4502.027	5017.328	3867.544	3433.477	1805.866	1647.657	2879.297	2042.145	3125.062	1321.557	614.5817	4654.928	959.6489	1159.654	435.2991	5294.313	1690.237	6257.851	5255.867
B3GALT5_E246_R	B3GALT5	B3T5, GLCT5, B3GalTx, B3GalT-V, beta3Gal-T5	4275.717	4044.379	9234.197	11379.41	10829.11	11430.49	9349.597	10102.37	5693.554	6206.634	5651.137	5541.628	4886.012	3706.822	5296.799	3902.633	3185.48	11232.91	12893.63	7969.097	7363.857	5565.199	5740.613	6370.609	5856.13	5597.413	4867.831	5630.24	4097.979	8501.707	9124.709	3834.015	5594.803	7603.512	7147.131	3681.372	4368.011	7186.791	6674.713	7819.668	6778.429	3972.954	6120.01	5508.669	2625.373	8439.183	6749.149
B3GALT5_P330_F	B3GALT5	B3T5, GLCT5, B3GalTx, B3GalT-V, beta3Gal-T5	7648.551	7442.872	21616.38	24597.22	20910.22	19256.69	21176.71	19268.45	9520.252	9574.175	11212.14	10325.43	8280.518	8118.014	8890.297	8810.135	5783.69	21154.59	24988.62	11518.5	10962.29	9877.313	8278.239	10089.63	9633.763	9630.613	9406.347	9606.335	7387.613	13211.54	13798.27	10826.2	6918.964	16162.37	16750.6	8384.332	13163.02	9925.938	10494.07	6544.785	14118.29	5858.074	12992.97	13291.67	8106.335	11557.35	12006.47
BAX_E281_R	BAX	Bax zeta	2458.847	1348.631	8550.743	8345.074	6826.212	5389.821	7233.414	6782.045	1042.416	2408.393	1042.463	1213.89	237.8352	1698.862	2958.43	524.9048	2030.901	7001.463	8370.529	2701.695	3966.515	2049.745	2290.205	2521.119	2725.219	908.3434	1091.863	548.8614	1095.628	11578.07	10867.58	8130.195	8739.582	10340.25	9089.497	8865.537	8056.436	3485.626	1402.135	2049.467	6673.378	2959.206	3446.344	6458.903	2471.853	6135.814	6165.037
BCAM_E100_R	BCAM	AU, LU, CD239, MSK19	181.1094	149.9516	178.6561	208.1996	242.5435	603.0618	219.429	224.1218	341.7881	336.8375	361.4447	263.3854	324.9405	249.9261	304.2621	117.4119	117.5436	261.0889	177.6181	344.3532	343.1969	295.3663	267.5101	366.0693	236.8924	314.1401	326.3088	276.612	231.5301	612.0208	381.4729	510.5934	643.1971	238.4405	551.8386	218.6123	142.0174	1467.347	670.4723	1562.935	1123.55	1596.904	171.2962	775.7418	166.4543	387.0067	518.4492
BCAM_P205_F	BCAM	AU, LU, CD239, MSK19	331.5926	285.0279	2022.406	2145.302	1336.116	1884.378	1499.182	1303.577	502.6332	429.5054	511.8019	473.2635	630.5183	459.8011	599.827	316.6149	333.4159	1551.72	2382.74	634.4222	526.1798	524.3614	468.422	419.9234	634.4865	525.2698	1017.387	1005.116	455.7694	6506.499	2815.325	1494.24	2800.894	1861.273	1677.05	3411.228	3090.825	20095.86	16152.42	16791.72	13309.29	20003.45	1938.529	3509.094	1329.489	4455.959	1627.063
BCL2A1_P1127_R	BCL2A1	GRS, BFL1, HBPA1, BCL2L5	8687.405	8781.089	27972.86	30094.63	25280.31	21754.17	23473.37	21726.62	14561.06	12614.84	16045.82	14269.67	11135.22	12070.24	11129.38	12106.91	9962.989	25184.16	30833.13	17192.28	17858.8	10739.13	12106.21	12737.94	12309.83	11570.58	11914.93	13050.84	9667.124	11654.88	12647.71	23448.82	28520.89	29647.95	32340.85	14551.85	24195.81	12229.02	2924.506	6733.54	6489.64	23804.64	6737.663	15792.82	23760.99	17113.82	19733.66
BCL2L2_E172_F	BCL2L2	BCLW, BCL-W, KIAA0271	112.7601	130.7465	413.5677	329.0152	172.8304	482.0699	190.8701	273.4925	289.1223	180.9503	160.0262	252.3682	145.5608	171.3915	271.0349	93.45673	64.79581	275.8186	173.6074	305.3416	305.6707	212.678	436.3179	169.4779	240.2659	213.2843	136.8254	155.7299	123.4949	241.961	230.5169	195.8473	221.9826	185.5659	263.4297	155.9352	150.4221	138.586	117.8461	342.5583	160.741	133.8164	174.7442	367.8721	127.1682	644.2253	145.0865
BCL2L2_P280_F	BCL2L2	BCLW, BCL-W, KIAA0271	604.061	476.1958	1441.395	963.9797	805.7639	938.4293	1001.333	1004.855	766.9157	909.0646	513.7343	639.6111	612.4544	385.5414	656.1736	199.1024	318.94	750.6113	534.5436	1193.622	1034.6	936.4694	752.5712	1313.548	313.9899	398.0199	239.944	232.8294	363.4127	828.4553	849.082	284.5121	404.984	572.6345	351.4462	251.7556	1236.845	991.0365	101.4107	390.0519	4729.286	274.6774	352.6102	895.8699	479.3768	1776.242	240.7398
BCL3_E71_F	BCL3	BCL4, D19S37	300.6975	297.8859	4002.165	4533.522	3516.987	3333.07	4145.784	3573.297	291.8367	313.7018	371.0286	571.3012	325.1537	808.7523	599.2325	173.0349	238.2071	3335.98	3529.646	533.438	676.3767	405.2927	542.7443	254.5439	427.1516	341.666	425.9743	326.1144	341.309	3355.669	3127.484	2744.71	3357.027	4730.938	3756.246	4533.614	3599.556	1603.157	1510.973	1971.49	1622.354	1604.163	2495.583	2020.526	3718.785	2876.273	2880.469
BCL3_P1038_R	BCL3	BCL4, D19S37	236.2377	175.9701	227.2281	354.6714	334.7596	733.7188	263.3925	236.1577	399.9636	345.3465	385.6776	330.6447	350.2299	318.185	361.4581	154.2432	120.3187	302.2768	263.3943	396.2384	361.28	315.4461	328.457	356.6289	276.5771	307.2216	355.581	332.5009	249.3867	474.8384	347.4156	337.2571	374.5247	332.7663	287.5242	193.4303	188.8208	215.9953	171.3246	199.1853	201.8547	260.5377	225.339	207.9741	217.6571	473.1295	228.5837
BCL6_P248_R	BCL6	BCL5, LAZ3, BCL6A, ZNF51, ZBTB27	234.1004	224.6258	391.1006	766.0536	483.6058	473.5125	419.924	358.9477	408.2585	510.5413	376.8578	414.8462	392.2633	562.1938	357.2159	156.1354	127.2211	385.9016	446.5887	392.85	529.1578	377.9084	470.4384	492.8158	424.5093	358.6811	542.5833	1096.867	705.9057	492.8539	308.4562	536.9472	1089.268	1351.769	621.371	374.2193	306.9497	551.3807	161.8703	318.1516	203.9883	194.4216	282.8082	1298.835	476.4612	608.0523	312.8043
BCR_P346_F	BCR	ALL, CML, PHL, BCR1, D22S11, D22S662	7990.864	4485.39	15317.44	13847.78	14644.14	16179.84	13768.31	13026.89	12355.67	11645.28	10310.56	9886.76	8394.717	7309.365	7112.076	3085.481	5121.872	13276.08	18748.57	11836.99	13335.24	11052.01	8836.325	10250.99	8811.959	8261.813	7815.615	6786.208	6285.866	21719.17	18786.21	18951.49	19526.14	24672.54	24544.17	21167.41	18993.41	4203.258	10188.04	3040.978	2182.002	4107.171	2152.84	12972.8	3089.763	15189.7	533.4818
BCR_P422_F	BCR	ALL, CML, PHL, BCR1, D22S11, D22S662	3131.165	2927.292	9189.781	10506.25	10226.52	10156.17	9427.435	9285.536	5351.529	5372.921	5308.442	5237.489	4488.472	3041.643	4530.666	1236.904	2069.645	9825.001	12197.69	7606.198	6023.438	4503.522	3657.885	5117.758	4417.591	3324.457	4011.842	2950.773	3074.954	14093.52	11665.4	14170.18	12760.23	17855.18	15002.08	11686.22	10097.16	2714.323	1018.829	1724.986	1563.932	1044.953	3981.887	8352.776	2045.51	9654.281	549.1652
BDNF_E19_R	BDNF	MGC34632	394.6757	457.0557	623.4218	705.4348	562.4608	671.8247	614.7721	475.0061	823.3817	721.7132	614.4745	489.6346	537.6299	460.5536	652.2106	300.4482	408.0553	553.9406	731.7919	722.4572	744.037	655.3327	572.765	876.0485	756.7953	571.2177	858.8288	661.3105	553.6624	4418.68	1579.978	805.9935	569.8687	1035.18	1542.972	3475.061	512.6016	5807.205	786.1244	15239.63	6358.132	6544.28	6827.023	2445.545	6597.763	1869.329	8450.077
BDNF_P259_R	BDNF	MGC34632	547.252	538.4764	2612.479	1960.867	1271.13	1914.93	1354.062	1857.99	1569.414	1525.999	1145.254	1096.102	1182.855	1106.447	1325.768	128.4659	601.0528	1720.497	2685.325	2039.419	1822.275	1535.12	1313.035	927.4954	1231.702	1804.741	1531.564	1347.178	1620.39	8757.09	5113.503	1410.244	2742.04	3344.783	3239.17	8366.719	2344.193	13898.14	11131.5	11905.98	11631.15	12600.26	9511.774	6044.878	12913.49	13581	15320.47
BIRC5_E89_F	BIRC5	API4, EPR-1	159.5494	130.1166	197.0032	206.2389	252.5774	577.3247	230.4307	206.0396	191.9221	166.0578	190.9723	184.8086	258.5753	156.211	197.576	80.59435	94.48595	225.4278	220.5919	229.7804	190.9812	206.9919	159.4696	181.992	176.188	108.5959	234.1962	164.9499	131.5053	435.0653	394.5033	329.5122	280.679	222.7761	233.5428	214.3307	169.9129	218.2339	241.194	271.7137	282.346	289.6934	243.3756	215.7308	238.332	370.2596	332.5781
BLK_P14_F	BLK	MGC10442	3594.542	3003.829	9650.797	13867.83	12034.48	9775.229	10912.18	10380.56	4149.301	3969.202	4642.426	4337.045	3921.382	3162.757	4657.011	3518.461	2486.381	9870.359	10313.26	5805.175	5321.288	4065.158	4058.567	3895.191	1701.259	1909.025	682.9493	1560.874	401.7737	928.7396	1010.036	741.4578	654.7004	571.827	545.0442	442.2439	875.647	2968.547	627.9025	2061.577	2980.326	1297.554	1483.588	6969.145	1504.557	5506.811	828.892
BLK_P668_R	BLK	MGC10442	9304.163	7691.736	19901.41	21782.72	20199.86	17430.45	15616.81	16411.08	13511.36	10896.05	10860.07	9620.293	9428.671	6482.172	8265.903	8238.366	4908.782	17105.34	18489.66	15551.49	16841.68	14855.4	11620.82	13503.65	7759.093	7793.918	1185.869	5221.146	1699.028	637.2121	651.5746	429.3625	417.9081	341.3672	314.1761	281.4586	1320.232	6122.487	1187.582	3609.265	5685.234	2898.399	2534.854	12662.51	4333.53	11248.08	670.9712
BMP2_E48_R	BMP2	BMP2A	130.1956	142.0482	232.5555	175.4615	199.8156	330.4453	171.0242	219.5714	208.4887	228.7386	196.9214	142.9911	116.5276	128.7186	241.4494	111.08	107.7042	151.489	217.0427	424.2389	217.2154	299.087	233.1178	125.7674	157.6178	229.2183	210.6107	270.7773	214.1698	2241.225	643.8615	193.1042	415.5794	185.024	293.3364	133.9423	235.3033	5524.358	6339.146	5225.843	5101.271	4215.627	6715.991	2151.62	325.6369	4159.326	4173.511
BMP2_P1201_F	BMP2	BMP2A	223.0969	134.2464	316.581	295.9827	261.2706	244.4611	223.2056	133.0542	221.7243	160.7527	314.5288	209.732	267.2107	264.8897	289.7889	112.3348	127.5711	174.0961	185.4388	450.3036	277.7843	224.0177	272.7061	176.7233	214.5342	264.3826	260.6184	180.4955	212.2523	543.1187	439.678	735.7305	217.7325	279.5575	136.3121	134.3107	248.7806	7839.68	4384.403	6531.479	7477.921	7281.41	7838.806	517.2266	164.1438	529.8862	351.1162
BMP3_E147_F	BMP3	.	362.0276	434.7562	974.4983	580.063	1011.285	1092.415	896.5562	807.8129	2026.081	1966.676	1760.636	1731.479	1447.24	1437.298	1297.01	276.1489	339.3772	1140.008	792.9102	1866.221	1820.49	1394.781	1642.263	1458.941	1467.314	1188.284	1413.183	1487.297	955.2192	1537.785	1478.557	1043.651	1205.264	1045.941	1138.273	857.5948	1075.326	5509.337	888.4271	634.1117	522.1121	485.1925	718.4896	877.85	4522.094	1114.729	14960.59
BMP3_P56_R	BMP3	.	128.0089	116.4618	139.6933	150.3166	185.4678	418.5696	146.4439	157.913	380.6917	281.6312	316.0972	280.4164	274.9214	280.4335	333.6997	107.9187	110.3114	189.0264	208.3645	399.6844	296.4063	290.0827	262.9498	506.2041	259.2741	248.8264	271.51	294.8778	245.3045	454.1362	252.6617	211.6683	217.3423	170.8144	184.3654	123.4447	467.9811	272.1036	115.629	439.3815	135.569	143.4607	141.1725	355.6216	356.0253	265.9653	16752.13
BMP4_P123_R	BMP4	ZYME, BMP2B, BMP2B1	252.7907	206.4756	1075.258	706.4005	1351.887	1611.91	1142.841	983.329	375.8613	302.9173	355.1169	368.9168	347.1616	378.4781	493.4323	146.624	165.3796	989.4362	1235.822	637.949	514.3433	369.3874	358.1213	376.7594	504.8997	404.253	634.2469	1541.106	520.7269	4588.96	1872.62	1658.678	1162.342	2649.122	1614.684	1386.884	1689.775	14652.14	632.2764	16659.33	21158.91	8463.774	667.6396	1131.108	12543.71	1654.483	12675.47
BMP4_P199_R	BMP4	ZYME, BMP2B, BMP2B1	1097.022	1201.854	3797.043	4175.189	2601.184	2301.852	1998.535	1797.646	2712.813	2846.51	1969.457	1870.863	1968.298	1859.848	1945.837	875.9407	1478.776	1864.859	1781.672	3329.449	2677.897	2535.052	2276.22	2359.95	1993.346	2684.428	1931.759	2958.897	1344.931	6320.236	2418.448	7240.785	743.5151	1598.686	2362.461	3670.102	2956.701	14364.47	1449.03	13192.51	17038.67	8771.289	1804.033	3060.673	4595.011	3701.42	16492.52
BMP6_P163_F	BMP6	VGR, VGR1	197.5132	206.0553	359.2447	280.5515	495.1078	859.6307	446.1053	376.915	430.5817	305.6039	424.8055	342.9019	648.4433	284.1255	500.2375	116.3115	298.9806	524.9589	353.9348	885.5888	482.4059	452.0824	340.1104	375.0695	506.1245	431.7484	428.1852	362.724	290.8318	641.1664	526.1058	520.7625	477.2388	475.869	893.2147	372.3737	422.6437	245.5927	262.4961	214.683	352.8351	218.2191	570.5144	521.8913	301.5326	561.2031	12480.28
BMP6_P398_F	BMP6	VGR, VGR1	147.0071	117.9537	303.5672	227.8638	254.7233	372.8917	165.3946	207.5055	238.5839	225.9229	273.6388	228.2423	211.6877	175.1644	243.6691	124.901	117.1214	217.0839	202.2696	272.9208	271.8607	218.7326	217.3751	248.0009	201.7417	188.3427	207.042	221.7385	175.0956	254.9917	381.8145	200.2451	235.4956	205.6311	214.1931	135.279	147.7775	148.8856	155.0042	171.9528	125.51	146.4987	372.519	153.25	190.6245	380.0492	190.9726
BMPR1A_E88_F	BMPR1A	ALK3, CD292, ACVRLK3	8091.576	6983.652	16481.84	16481.21	17187.38	15028.96	15830.98	9230.539	14084.77	12536.3	15736.93	8594.188	11811.58	6305.955	10642.4	6545.279	7176.995	14466.12	19253.95	15097.9	10815.01	13489.33	7886.442	10785.46	12138.94	8770.29	14242.08	10694.94	9219.694	9483.953	18371.03	18529.3	18025.85	22872.54	19588.33	17392.9	13939.02	16971.87	18090.7	16962.13	15207.76	11436.75	15541.2	16351.06	16709.39	20397.79	17284.26
BMPR1A_P956_F	BMPR1A	ALK3, CD292, ACVRLK3	423.2263	368.6071	747.9355	888.7279	366.1516	826.1017	947.066	452.372	518.7026	683.3919	540.6198	828.5843	647.194	602.0302	823.4457	175.6598	380.4905	544.6348	424.1898	1390.842	1155.129	950.9967	752.841	1220.74	616.1003	744.0331	326.4575	518.0392	300.3541	345.0486	362.9594	261.7258	341.7818	343.9632	237.8481	352.0338	381.2249	181.2523	121.1572	296.4574	205.7043	218.7226	188.1768	277.5313	166.0395	791.3652	224.0231
BMPR2_E435_F	BMPR2	BMR2, PPH1, BMPR3, BRK-3, T-ALK, BMPR-II	241.7753	223.9427	294.6542	295.9107	366.0807	551.4669	244.1527	279.4261	126.9167	98.94946	150.924	114.5424	132.3038	110.3076	151.3863	259.739	162.3706	387.7412	319.3368	150.3788	122.8934	114.4038	115.154	108.8358	101.1587	106.9024	137.9772	137.6717	90.83581	349.4206	282.0002	241.2644	337.3136	170.5337	196.8427	185.9765	132.6983	262.9313	275.4747	305.5438	299.3345	258.4874	251.7209	231.8846	226.9219	445.3077	268.8312
BMPR2_P1271_F	BMPR2	BMR2, PPH1, BMPR3, BRK-3, T-ALK, BMPR-II	198.1454	293.6476	362.3164	271.5754	288.4775	389.8912	252.7622	202.6928	337.4422	239.0105	435.3953	267.9547	353.659	423.2726	282.2029	243.7283	158.9701	157.3641	317.4135	343.1276	321.2234	265.12	217.2517	241.6398	235.8965	259.7341	284.1725	221.3178	207.6868	418.7808	702.4214	588.5593	364.3394	597.8778	492.7723	453.1399	339.3889	221.0176	116.9169	218.3341	204.306	115.9977	150.7377	134.973	342.3238	457.8906	260.6741
BRCA1_P835_R	BRCA1	IRIS, PSCP, BRCAI, BRCC1, RNF53	5958.913	4080.47	15578.94	11655.3	11886.13	10359.32	9022.3	7760.594	8634.509	6504.35	8186.56	5877.099	6246.452	5956.77	7074.994	4025.854	4187.024	10762.99	11275.53	8857.08	9233.613	6772.5	6036.418	6623.658	6094.244	6656.879	7569.187	7764.021	4675.58	14025.52	11471.08	13670.29	14970.4	20022.35	14495.6	10073.85	9137.918	10104.54	14343.79	9059.467	12615.05	12981.69	11505.4	10044.32	8904.609	16849.51	11816.41
BSG_P211_R	BSG	M6, OK, 5F7, TCSF, CD147, EMMPRIN	242.3935	270.3854	283.9713	280.6082	268.5763	323.3639	299.3328	221.0526	141.1263	131.6152	184.3303	145.3847	168.4599	123.09	160.1748	207.6956	196.5465	232.9283	269.6942	164.822	159.4335	131.4941	108.9675	131.1475	108.2041	112.1747	176.4802	294.8227	139.8254	576.2577	597.726	354.6817	389.462	254.833	280.116	252.5001	215.7706	240.3458	215.8018	279.9229	270.4591	219.2324	245.6421	252.7323	297.6343	619.3535	247.9408
C20orf47_P225_R	ERGIC3	Erv46, CGI-54, PRO0989, C20orf47, NY-BR-84, SDBCAG84, dJ477O4.2	193.0253	155.5737	530.6038	264.1232	363.0846	766.9482	317.9577	373.8832	191.1908	249.3061	228.707	221.4572	188.0331	203.5895	241.5984	129.3687	148.188	366.1241	486.7875	272.958	297.5507	201.7465	206.1879	333.2194	187.9513	155.1406	219.922	314.2136	220.5356	412.2738	567.1091	615.828	334.8281	344.8608	546.6017	170.6385	237.5158	202.0043	195.2964	186.2569	263.6418	187.4399	180.9212	246.4326	300.5519	331.2325	230.1862
C4B_E171_F	C4B	CH, C4F, CO4, C4B1, C4B3, CPAMD3	5588.445	5616.945	11844.24	14560.11	13128.79	10833.67	9159.589	14213.8	8545.648	8132.142	7584.001	8347.27	7623.603	7299.87	7379.731	3970.766	5031.213	11890.82	14620.92	9380.601	9749.43	7682.974	7890.048	7399.596	7568.034	7834.702	9019.923	10296.04	6338.569	13703.25	12041.98	10173.15	9713.344	13730.14	11326.42	7886.5	9133.563	5711.283	8035.911	11268.85	6603.679	3077.981	6657.387	8449.363	5080.54	12483.69	6468.359
C4B_P191_F	C4B	CH, C4F, CO4, C4B1, C4B3, CPAMD3	8647.082	9312.942	28039.51	28554.97	27860.12	23963.71	23159.37	26876.08	10614.39	9429.76	9758.779	11918.36	9098.165	12439.02	9198.913	7437.442	7856.505	23801.57	33067.4	14703.71	14199.28	11044.01	11028.62	9482.825	10457.31	11828.34	10027.33	10633.17	7696.125	25929.17	21641.49	27341.87	26914.71	34295.74	36720.61	26280.99	18120.04	17947.13	6862.561	8601.279	6696.437	6356.023	13599.88	26622.62	14216.03	17867.15	20457.39
CALCA_E174_R	CALCA	CT, KC, CGRP, CALC1, CGRP1, CGRP-I, MGC126648	1430.081	773.5336	2875.647	2617.499	1348.007	2907.099	1500.944	1348.932	1841.213	2158.919	1339.427	944.9644	985.1805	1184.539	1142.06	321.4439	877.8511	1339.802	2335.412	1888.445	1374.157	1397.25	2402.513	1803.405	1707.272	1336.736	2046.416	2517.359	1179.802	7533.896	4152.416	3659.927	2181.494	11791.03	7815.226	261.1338	1949.089	13516.52	15591.04	17114.34	14231.81	16024.05	15788.77	10880.43	1028.225	4192.873	12470
CALCA_P171_F	CALCA	CT, KC, CGRP, CALC1, CGRP1, CGRP-I, MGC126648	4218.275	3607.102	8367.947	8112.008	6121.413	6329.769	5778.111	5814.836	6634.417	6947.082	4948.692	5003.518	4290.859	5414.793	5747.523	2271.596	3676.265	6389.256	7541.709	7759.702	7138.77	5789.669	6531.4	5445.646	5393.95	4914.392	4668.225	4648.475	3728.165	9448.092	7854.012	11290.85	10173.51	12533.33	6708.738	3299.608	6447.203	4983.407	11066.22	5468.012	11785.76	8373.887	9720.375	7190.386	9725.586	5598.625	12783.78
CALCA_P75_F	CALCA	CT, KC, CGRP, CALC1, CGRP1, CGRP-I, MGC126648	624.522	523.959	1139.795	884.4209	868.4055	1182.593	625.9375	611.7848	980.6573	1269.865	1158.563	668.1608	1061.471	891.5771	978.6424	403.1112	485.367	728.539	901.9074	1383.21	1073.674	888.0161	1115.733	1034.256	1073.668	997.1352	2217.728	2146.92	1196.103	6677.574	2824.884	1086.71	952.8309	728.3944	968.2004	4432.116	1803.89	12757.88	15584.27	13178.29	10557.28	10584.42	9750.719	2955.805	541.0709	2688.453	15087.85
CAPG_E228_F	CAPG	MCP, AFCP	153.3459	129.4717	144.9226	605.1644	210.6051	306.1145	146.8639	182.7944	321.3827	276.2044	422.7439	336.6757	304.6361	297.4499	378.3094	159.8192	123.1319	222.0881	429.1047	394.279	312.0117	269.0048	308.3383	296.8818	249.8177	283.0786	308.0446	308.0416	242.1734	325.2666	301.1858	280.4748	212.838	238.9554	242.8459	184.7644	178.0629	623.0137	423.6259	418.3272	244.8121	335.211	507.9622	965.3297	498.8523	1293.001	305.0652
CARD15_P302_R	CARD15	CD, ACUG, BLAU, IBD1, NOD2, NOD2B, PSORAS1	2376.219	2186.82	1560.269	1176.293	1163.471	5323.062	4067.033	3477.271	6051.218	7323.613	4803.839	5162.097	3632.174	3171.654	5890.609	248.3367	1625.631	3655.103	4493.435	8890.801	8834.475	5618.979	6088.401	7502.116	6112.037	7392.737	5309.881	3932.187	4799.265	11237.65	9276.883	1777.009	19197.11	3022.155	1631.944	334.7538	586.5353	507.7624	128.3306	1127.751	275.9698	6247.724	5029.565	3023.209	595.4429	4139.855	187.4471
CARD15_P665_F	CARD15	CD, ACUG, BLAU, IBD1, NOD2, NOD2B, PSORAS1	1336.429	1149.685	5160.4	3878.466	1846.526	3576.948	4302.823	3527.126	3385.514	4499.322	3668.355	3526.876	2925.809	2929.672	4088.992	1624.465	1282.79	7901.478	9382.111	4974.748	4925.907	2707.415	2520.24	2823.677	5360.865	5949.085	4460.318	4335.16	3734.371	8873.871	5795.887	6174.929	10532.91	9162.479	1696.973	400.2031	906.8571	1939.204	566.756	1436.677	479.9288	5262.121	3551.696	2992.714	1392.343	5192.782	499.9018
CASP10_E139_F	CASP10	MCH4, ALPS2, FLICE2	246.3272	212.9401	861.0317	581.4752	618.9052	933.5277	397.9391	378.4571	559.4615	381.4866	445.5368	413.7694	577.3055	316.5039	652.4359	106.1142	227.2575	458.3126	334.3298	782.4117	597.7419	498.5566	445.986	435.6212	485.5424	256.2459	272.5143	296.7516	248.4833	524.7124	454.2666	480.4426	497.8391	405.3425	436.4651	227.9014	228.7874	569.4235	499.7776	300.0254	170.8039	260.4123	343.1996	1123.964	288.407	533.0587	275.6802
CASP10_P186_F	CASP10	MCH4, ALPS2, FLICE2	153.131	130.2643	341.1492	374.9885	359.3374	744.152	473.6877	305.6857	155.7655	139.634	235.8231	166.8029	219.4277	300.7007	233.6423	118.2488	120.731	446.1106	256.1961	300.5784	208.8878	180.6212	150.3643	165.555	144.9664	179.8204	237.847	200.9139	169.4569	403.2394	397.2768	422.6099	429.7087	392.1173	395.71	238.9886	381.9827	405.0898	150.5931	205.9674	308.9102	178.0714	297.2308	397.764	440.0085	535.377	315.889
CASP10_P334_F	CASP10	MCH4, ALPS2, FLICE2	401.254	440.7372	2289.876	1900.152	712.5392	1215.58	993.9216	846.2973	1071.35	926.9017	606.5314	960.3997	871.5951	487.4109	691.0023	170.8549	537.2379	628.0621	513.5282	1542.116	980.9013	965.3099	974.1562	819.6058	609.4081	399.985	306.3198	373.4955	249.17	719.1759	586.6119	519.5122	1642.6	580.3975	433.891	379.9273	539.825	1311.335	316.993	723.0316	818.3994	859.2672	514.9	3393.581	721.172	2464.49	224.7925
CASP2_P192_F	CASP2	ICH1, NEDD2, CASP-2, ICH-1L, ICH-1L/1S	219.3071	235.7094	294.7202	405.5031	491.4086	496.6674	365.9091	370.5567	331.2872	290.4503	275.5739	282.2789	259.2377	272.9769	279.562	161.0738	142.5033	358.9455	312.2102	343.1547	307.2222	238.1066	235.0696	250.0403	214.2992	198.2242	256.308	352.6179	196.9232	521.662	495.5067	469.9529	515.2447	475.9518	471.9169	370.1913	294.9267	242.7567	258.5474	307.8846	253.0072	181.6042	262.6488	483.5786	499.5343	482.4282	444.744
CASP3_P420_R	CASP3	CPP32, SCA-1, CPP32B	283.0517	263.0543	294.1438	646.548	435.508	947.6428	413.9133	390.4533	361.1477	324.9545	353.3949	324.5992	308.9397	336.6901	347.9938	198.3015	168.1702	456.7572	542.8266	391.3244	343.0659	312.479	292.7335	304.1613	292.9221	253.9893	297.8646	283.9182	260.5809	580.8719	546.7324	455.0107	467.643	469.7449	448.3664	307.294	243.4634	240.7965	188.5405	294.8267	215.4462	164.5796	212.9509	398.4739	319.5063	556.4282	249.8557
CASP6_P201_F	CASP6	MCH2	523.322	337.0891	575.3698	309.3204	856.6714	833.741	705.5132	337.8716	1682.492	463.0377	1245.657	400.4856	1386.372	417.887	1274.749	150.5538	150.1347	470.5945	406.3188	487.8902	475.7575	1258.397	460.9535	1567.357	305.3568	323.2514	1225.17	593.8553	914.5668	580.2103	447.6133	509.6496	1018.21	450.4847	650.7844	650.3214	454.7846	364.574	787.7453	236.0366	307.7078	203.0356	521.6235	286.4286	652.5862	468.8375	385.956
CASP6_P230_R	CASP6	MCH2	103.0184	125.2382	168.4609	116.5426	147.3568	351.2005	176.9281	157.7964	374.5392	385.7307	386.3465	362.7527	387.8859	285.0021	380.2371	86.74299	88.07455	177.6122	139.6705	404.7059	461.4748	315.9784	353.3482	378.0571	354.4457	286.7885	330.9365	321.6937	280.772	227.2081	228.1416	163.3096	180.7061	164.0697	199.598	133.5318	104.6055	138.784	119.3354	131.1724	108.5424	113.1324	117.4962	320.6286	173.1994	204.4181	135.8978
CASP8_E474_F	CASP8	CAP4, MACH, MCH5, FLICE, MGC78473	378.8983	394.52	1445.509	1431.115	1398.774	1392.053	1333.167	1490.204	1081.474	871.1337	920.9612	741.6788	790.677	768.9249	744.2045	204.9893	216.8525	1867.357	1319.452	1284.575	1144.588	856.873	765.7081	774.8334	989.0991	1021.954	843.7549	975.0892	679.6268	1536.402	1787.344	1493.147	1421.021	2507.791	1200.897	2029.934	2052.112	1335.784	1667.118	1041.464	779.7614	921.4778	1859.216	2364.853	1384.326	2533.528	1339.208
CAV1_P130_R	CAV1	CAV, VIP21, MSTP085	289.9236	190.3569	617.1909	658.7183	425.0748	841.3102	456.1643	552.6565	456.6614	477.0058	484.8513	395.7548	531.784	392.6987	443.4711	137.1027	168.0016	491.6091	1070.371	589.5575	567.0662	382.9932	398.9435	397.0492	601.1077	445.8618	578.5851	391.8829	371.2755	976.9978	731.6663	652.933	654.0793	686.0841	739.2932	534.8906	582.8055	520.1095	449.9758	295.7278	261.1653	336.9008	612.3503	314.1358	514.2597	783.2845	394.1639
CAV1_P169_F	CAV1	CAV, VIP21, MSTP085	851.0634	915.3683	2464.538	1817.277	1575.43	2349.403	2044.652	1914.375	1766.529	1679.525	1733.754	2088.321	2042.71	1196.893	1633.16	487.0992	755.1588	1887.546	2570.862	1785.476	1774.184	1310.14	1559.923	1158.733	1498.72	1617.169	1614.287	1081.366	1062.847	2982.371	2932.983	3759.059	1451.563	2587.497	2338.607	788.8365	1680.182	510.5283	596.7101	728.39	291.1497	632.5488	595.6204	535.4124	911.4771	2535.104	8465.917
CAV2_E33_R	CAV2	CAV, MGC12294	104.5137	119.6236	160.6894	495.5801	290.5398	575.9106	177.5795	249.4687	250.315	201.4876	313.6733	197.132	319.6706	193.3273	258.991	207.4417	78.83292	259.5428	433.6299	242.7493	318.0924	283.1041	249.8651	224.483	313.0191	220.8756	282.4012	510.3549	236.4391	561.3952	392.9603	708.3401	2325.078	1285.458	582.4587	327.3114	1876.725	121.1673	103.1424	15265.54	123.1887	8342.066	135.3353	235.2776	171.6718	555.8447	11264.16
CCKAR_E79_F	CCKAR	CCK-A, CCKRA, CCK1-R	6261.19	5695.629	14486.93	16521.66	14519.88	14646.93	12252.02	13401.45	7850.295	7510.885	8568.6	6561.696	5933.037	5838.012	6639.723	4883.774	4850.121	14143.29	14711.75	8919.689	8342.673	6137.164	7665.785	6801.001	7402.151	7022.164	7018.195	7626.258	5804.016	10874.4	11427.5	12931.81	13912.72	16428.46	13716.56	10568.29	10364.23	5834.949	11803.77	8557.387	9101.801	7974.407	10713.55	10190.54	7573.063	12785.51	12863.34
CCKAR_P270_F	CCKAR	CCK-A, CCKRA, CCK1-R	3802.129	3965.26	12224.67	12871.74	12062.78	12674.24	8391.751	10253.91	6163.573	5312.007	5720.111	5286.578	4475.548	5172.338	6184.744	2737.663	3542.883	11294.04	13040.18	7448.147	7003.931	5133.416	5671.628	5707.382	6321.841	5970.584	5577.558	5910.984	4139.066	10358.2	9769.328	10309.83	9197.977	12157.25	11146.69	6920.66	8158.342	5202.882	361.4909	4204.602	6194.768	6842.762	7592.747	6258.419	2607.633	9929.443	8856.123
CCKBR_P361_R	CCKBR	GASR, CCK-B	280.2373	310.6719	469.2751	313.4717	650.759	1354.46	539.8691	432.2894	563.5391	457.9885	483.8065	490.7197	444.2741	429.3997	434.9225	148.0654	152.0495	514.6552	633.6198	579.3616	547.0742	467.8071	441.253	462.5117	523.4929	496.2495	812.5717	585.4039	498.9686	3078.042	741.2081	570.1566	546.293	539.427	563.8903	307.1806	375.4147	4196.652	6756.185	17778.28	13027.03	7440.999	445.4062	512.8833	511.0717	600.828	415.5739
CCKBR_P480_F	CCKBR	GASR, CCK-B	166.7498	123.4583	299.5635	178.3671	185.5737	441.0282	189.3885	229.2858	294.7382	351.6148	335.2491	272.7569	326.5914	201.0535	270.864	71.39645	134.1116	203.2407	345.9073	465.7274	326.7588	296.5815	232.5279	242.0455	451.4029	363.162	796.6843	672.7972	330.47	3304.383	905.963	496.4467	244.1023	710.8622	4337.665	661.3972	842.802	4588.372	10957.09	8480.044	5536.19	7542.838	1439.017	1188.705	165.8953	4741.187	148.0848
CCL3_E53_R	CCL3	MIP1A, SCYA3, G0S19-1, LD78ALPHA, MIP-1-alpha	5969.463	6194.767	9182.395	13987.3	13061.97	10582.59	7817.056	9797.563	5554.259	7039.725	5703.501	5314.884	4449.506	3853.38	4761.576	7779.135	3477	15233.93	15415.65	8552.043	9739.771	7005.669	6936.856	7847.26	3719.28	3375.271	933.2266	3257.346	1119.318	843.4233	559.1382	601.7588	619.2098	512.9645	449.0145	427.4071	382.3513	1355.88	1050.686	1644.97	1958.695	1369.047	1101.294	4359.712	1010.284	5876.541	799.9564
CCL3_P543_R	CCL3	MIP1A, SCYA3, G0S19-1, LD78ALPHA, MIP-1-alpha	9679.844	7954.036	27584.38	31424.48	30678.1	23458.59	25982.81	22696.96	9009.51	10908.83	8677.896	7717.342	5871.502	5471.421	8486.663	7243.395	7743.646	26415.46	31057.94	12681.73	13088.7	9732.241	7954.739	12707.13	7948.515	8065.843	3116.02	6038.613	3858.793	1605	1613.343	1432.537	988.9496	1382.458	1275.579	1522.385	1359.563	5240.755	2021.791	6663.465	6543.076	3954.193	3850.87	11425.42	3044.732	10579.62	2185.887
CCNA1_E7_F	CCNA1	.	168.3568	152.9819	214.0074	421.3741	437.629	610.8972	204.5983	283.8586	205.4582	172.8427	234.9298	204.1909	208.1628	208.4563	305.9478	90.25619	277.9376	254.5513	263.0736	279.1562	253.8827	287.9182	153.8928	409.7121	218.303	187.6387	359.1282	725.4341	325.5762	1953.121	519.5239	426.407	312.5231	318.9113	477.5925	677.1215	715.4114	20082.61	285.9041	19610.72	19462.07	21426.63	20328.43	6189.005	181.9406	559.8346	24805.03
CCNA1_P216_F	CCNA1	.	161.7492	119.7268	207.9194	185.8064	291.3085	566.4689	295.8758	220.4069	265.4958	287.1435	316.2982	262.2475	304.8556	236.4044	344.5413	114.0971	126.7116	283.2487	266.3916	314.3516	287.6363	241.2141	210.413	253.0597	273.0939	215.858	283.4544	525.8975	315.5733	805.4647	482.1704	349.5085	358.3442	267.396	243.6549	301.0657	218.203	10119.43	206.8822	11510.9	12052.06	12014.53	14521.34	2191.232	585.7069	612.4174	2231.706
CCNC_P132_R	CCNC	.	183.1711	163.5331	228.7332	307.8403	174.9389	450.4313	177.0759	166.3297	284.6904	284.25	220.1611	252.1367	247.4861	223.1943	300.2039	132.696	129.9104	217.1587	157.3915	266.7634	316.9442	194.6065	220.7403	234.841	268.7022	197.1039	319.5921	281.7692	261.2201	574.7849	478.8695	257.037	350.9644	410.9732	325.6088	453.8151	283.1896	212.8828	193.1021	208.2426	180.1349	214.8021	217.9365	236.2095	192.7341	462.4606	178.3235
CCND1_E280_R	CCND1	BCL1, PRAD1, U21B31, D11S287E, cyclin D1	242.9804	198.4911	367.5389	515.396	441.1055	985.7579	433.9388	319.0339	401.7896	340.8133	353.0699	346.9815	350.745	282.654	466.5959	139.9123	187.7854	405.8644	395.2251	440.123	419.3828	390.0244	325.7426	423.8436	315.486	288.9626	392.7654	396.4047	281.3307	721.515	568.7312	608.936	587.2289	561.4526	453.2544	466.3987	388.8096	343.0564	192.2447	9905.479	242.1711	238.8457	303.886	251.0776	394.5781	504.7743	342.7967
CCND1_P343_R	CCND1	BCL1, PRAD1, U21B31, D11S287E, cyclin D1	321.427	230.9872	535.9883	261.3985	422.6299	623.3749	280.7307	307.8618	395.0726	444.1294	564.749	320.1054	370.8875	320.7314	349.5477	183.6316	263.1705	363.2005	433.0906	339.3266	396.1606	389.1643	366.4388	287.8014	278.6657	261.2172	289.7762	278.5279	231.8936	752.4115	538.2926	472.4816	431.2557	549.0222	675.5388	182.8411	329.5115	479.7638	419.1638	522.3404	439.389	741.818	557.9287	590.1974	609.8777	683.194	424.362
CCND2_P887_F	CCND2	KIAK0002, MGC102758	116.7971	114.1023	189.7678	149.7617	303.9388	723.1197	197.786	195.1059	202.4363	166.9232	202.6338	179.2673	211.6288	152.8743	196.9846	88.78889	87.65792	293.7572	168.265	204.068	197.2355	189.8986	166.0339	201.9035	178.6827	154.5559	196.4216	195.6769	172.3292	306.6791	235.7566	327.4845	268.2273	251.5921	256.9429	187.8433	130.6393	137.3707	113.1237	138.5343	220.9753	245.3485	180.074	144.3306	188.586	239.8357	181.2431
CCND2_P898_R	CCND2	KIAK0002, MGC102758	158.0257	137.8643	234.9693	246.4715	226.8866	592.092	188.8396	175.7506	304.2303	311.7066	328.1341	287.6735	335.7965	302.4185	335.2537	124.535	98.73816	216.5236	331.8836	348.5994	351.3631	317.5665	289.637	291.4157	284.3329	276.1367	319.405	414.4165	249.5284	353.9094	404.8445	290.5602	463.8251	264.4663	247.6005	173.3539	272.4294	159.7418	414.5122	148.1808	184.8093	270.5757	175.5142	137.6723	348.0731	332.1445	238.585
CCND3_P435_F	CCND3	.	372.958	398.7192	940.9078	768.3591	1123.596	1414.772	617.899	824.0235	1308.048	958.5021	978.9986	1034.961	906.6866	791.5492	910.4661	329.4751	248.0053	1402.516	1120.423	1014.985	969.228	834.8827	806.8361	783.5272	891.7928	918.4985	842.7056	1048.464	850.1128	813.312	623.363	678.1978	606.0135	590.2857	680.2493	420.6251	533.2336	637.9525	445.948	555.3091	649.655	448.921	431.6068	339.9993	405.4028	1151.071	682.933
CCNE1_P683_F	CCNE1	CCNE	820.6319	690.7478	1513.416	1279.115	1766.096	1994.351	1350.478	1757.78	1370.168	1477.463	1528.997	1155.254	842.7087	1080.12	1330.168	270.446	740.2831	1679.559	1444.048	1103.626	1857.173	1140.616	1042.394	1369.377	1236.133	1341.579	860.2214	846.8862	1071.546	2789.848	3083.229	1573.653	1735.601	1777.464	1666.13	1339.093	1290.14	869.6007	1217.225	760.0035	815.5283	484.4666	869.134	1105.849	1720.542	2358.249	907.4916
CCR5_P630_R	CCR5	CKR5, CD195, CKR-5, CCCKR5, CMKBR5, CC-CKR-5	1067.755	769.5125	4703.491	7343.031	3948.005	3734.765	3296.966	2613.714	1275.474	1168.628	1258.311	1102.359	886.8746	757.6641	1215.618	1026.116	1028.41	4147.079	4918.53	1111.366	1412.23	751.7523	798.8841	1249.177	1350.671	1184.357	610.0627	920.4042	713.8902	3163.043	3647.267	1854.92	2342.803	2999.955	2368.876	2246.242	2730.792	1575.51	300.8661	4240.698	1755.925	375.6755	2289.342	1961.18	870.8105	1374.221	4763.08
CD1A_P414_R	CD1A	CD1	8691.887	7701.043	28963.33	31493.68	22533.87	22553.48	22072.77	21933.63	9856.46	11869.8	8900.69	9671.836	7448.805	9263.09	9047.156	6078.917	7938.458	24298.86	28194.18	11253.46	12524.6	8826.265	10531.56	10646.41	11747.72	9788.899	9091.793	9205.683	7286.699	23198.75	22958.66	23831.77	23542.8	33070.59	30209.71	22995.16	23334.19	20565.42	13832.01	22341.49	14681.89	19015.98	9927.132	22102.51	38576.41	18748.73	24155.79
CD1A_P6_F	CD1A	CD1	6856.644	6918.618	23759.93	26601.82	23322.07	22736.11	21128.37	19353.86	10397.24	11541.94	12226.85	10637.92	9655.063	10494.61	10619.55	8280.143	7389.391	24534.45	27119.48	11264.41	11972.75	9216.275	10893.68	10864.52	10643.66	10698.99	12779.27	12634.07	10232.42	22436.4	22483.01	20699.19	21517.14	24990.96	26191.13	16373.29	18984.8	19192.4	17880.77	17885.15	16341.28	19254.65	18152.38	17450.67	36139.71	19736.25	23719.24
CD2_P68_F	CD2	T11, SRBC	425.2534	310.2943	776.4421	765.4602	657.4229	1347.496	713.6505	657.1356	288.1092	287.4928	343.076	278.6673	342.3694	283.1843	286.6678	1202.384	274.7776	1927.443	1932.933	315.3109	343.6425	304.0057	230.715	370.7517	214.8289	227.3093	345.4312	406.0217	233.9893	2433.593	2216.326	1146.878	2868.25	994.8672	1258.432	1230.166	1132.43	823.538	471.9128	983.2362	582.7161	877.8625	875.9803	2477.839	1014.621	2429.035	917.4351
CD34_E20_R	CD34	.	400.671	339.0094	2822.494	2637.157	2449.336	1943.149	1953.739	2141.59	537.9711	506.8622	376.1977	304.6854	378.9113	554.925	665.1447	148.9701	340.4538	1757.16	2557.288	582.7106	588.0715	384.6046	365.4231	319.2673	353.27	370.9315	444.9863	343.7229	341.2187	5008.825	3577.038	2915.237	3247.617	3717.564	2977.625	3744.653	3253.785	4206.58	3480.188	3119.922	5278.002	1698.035	3021.265	2875.501	2877.222	3942.281	4023.512
CD34_P339_R	CD34	.	1615.973	1736.032	3587.056	3408.337	2288.347	3952.952	2923.514	2274.422	3852.956	3996.661	3044.115	2436.656	2970.567	1875.47	3128.562	457.0638	1391.904	2054.894	3576.851	5520.363	5573.416	4382.467	4922.991	4912.87	3473.673	3611.349	4006.796	2841.1	2202.412	8033.151	6208.478	2566.308	989.1975	2195.07	1827.97	2549.146	1773.868	1347.878	1533.609	8378.486	1147.296	2695.689	1092.932	3305.549	5899.633	4882.709	606.4681
CD34_P780_R	CD34	.	1014.238	991.3981	1863.163	2050.416	1054.477	2822.451	1945.523	1297.485	2596.989	3259.087	2246.342	2204.343	3408.087	2497.027	2779.899	314.5085	1061.962	1131.004	1871.055	4877.217	4706.656	3027.141	3342.954	2458.256	1904.422	2243.31	2090.224	1962.123	1621.987	3770.67	2567.063	3599.358	1379.237	1774.006	1406.078	436.8152	1373.747	1009.861	483.631	2333.745	776.2209	1255.803	2735.521	2596.561	2955.931	4178.69	2881.336
CD40_E58_R	CD40	p50, Bp50, CDW40, MGC9013, TNFRSF5	150.1125	125.8913	223.2682	336.0971	237.7579	775.8147	448.0577	218.0608	263.9908	362.6064	420.0212	221.1882	202.7773	182.9379	245.1304	119.083	89.87309	242.8335	260.9258	683.4731	351.4794	319.2449	358.4001	573.2189	172.5079	152.2517	184.6569	163.4803	120.47	232.1234	229.3354	217.734	200.4912	177.4142	191.7447	115.6382	111.3058	178.1681	126.6173	164.3579	132.1027	177.2316	167.5701	155.4978	133.5274	563.564	141.255
CD40_P372_R	CD40	p50, Bp50, CDW40, MGC9013, TNFRSF5	711.0486	701.8118	1083.583	1092.687	593.9326	1205.283	854.1744	742.4111	1520.921	1074.68	1141.972	1080.18	1436.249	992.0827	1028.186	233.9466	727.2634	481.4861	557.8622	3062.498	1617.927	1885.696	1476.371	851.0012	1223.417	1029.658	483.7148	484.3509	426.4254	512.4562	639.3588	471.0528	491.7637	374.0089	380.5009	352.1353	268.7016	618.908	382.3546	447.0377	256.2901	242.0949	250.4418	1436.782	470.5194	1461.488	236.6222
CD44_E26_F	CD44	IN, LHR, MC56, MDU2, MDU3, MIC4, Pgp1, CDW44, MUTCH-I, ECMR-III, MGC10468	169.6706	200.3543	247.8771	203.337	378.2728	779.1303	307.9446	287.7333	457.2249	475.5275	403.3074	373.385	378.791	330.6962	471.2615	152.2936	167.4341	357.8196	215.0091	507.6941	513.6975	408.8825	326.9072	662.5352	406.598	336.9744	366.1755	472.0819	311.1682	531.1816	479.001	393.5883	493.4113	359.175	416.0584	207.9803	282.537	309.1909	250.8866	239.3458	240.2203	231.4691	265.0174	355.8539	288.951	520.8502	244.1904
CD44_P87_F	CD44	IN, LHR, MC56, MDU2, MDU3, MIC4, Pgp1, CDW44, MUTCH-I, ECMR-III, MGC10468	266.9474	227.6248	599.1852	519.8862	645.647	818.4861	613.723	363.3279	363.0087	445.1421	395.2092	363.5416	357.5474	359.881	373.6845	165.5722	149.2425	678.7994	875.6733	672.2289	608.7024	394.9666	357.7803	527.8981	413.2018	345.5451	177.3262	415.6974	153.6615	357.9625	466.245	709.2775	602.2893	330.6382	276.6133	192.059	668.1696	261.074	115.6152	181.7558	297.6338	232.269	143.2434	419.2534	281.3852	703.8433	161.2851
CD81_P211_F	CD81	S5.7, TAPA1, TSPAN28	703.3289	606.2076	848.2152	1172.315	1312.17	1471.746	1079.512	961.1439	591.7193	468.5498	460.3105	402.4561	479.1225	418.0623	463.4425	389.3001	430.1079	1072.798	904.0062	395.9326	375.2353	420.7361	356.7757	410.7695	339.8262	314.5163	330.4599	329.0168	314.4128	1014.073	1053.359	935.4158	833.9879	1336.145	778.8401	526.659	499.7985	531.3325	304.4004	742.5273	2900.697	372.0947	2777.426	961.3193	419.9425	1151.983	2271.789
CD81_P272_R	CD81	S5.7, TAPA1, TSPAN28	5631.253	3878.927	9368.787	9861.061	8980.803	8145.667	8571.122	7806.737	6460.981	5754.982	8183.355	6276.325	7853.321	5741.007	6388.228	3218.881	3913.538	8949.846	8892.285	8762.548	7894.148	7369.359	6013.36	6724.845	5488.538	5691.145	6474.559	6263.354	4592.404	11510.81	8433.789	15002.95	10146.99	18865.67	13362.66	10892.66	5911.756	7664.311	572.8521	18154.32	16744.69	15009.52	16206.84	7390.47	3522.941	9485.868	18655.89
CD82_P557_R	CD82	R2, 4F9, C33, IA4, ST6, GR15, KAI1, SAR2, TSPAN27	1914.821	1883.655	3884.643	2418.958	1929.826	5932.756	5163.089	4190.2	4133.574	5133.086	3133.425	3182.887	2866.31	2422.318	4850.736	223.2091	1795.333	3183.157	3302.213	5879.377	5780.665	4089.611	4266.289	5360.33	3505.814	3355.655	981.7289	1188.732	1925.451	1277.717	1418.907	482.0587	463.4311	357.8977	558.5188	300.0632	277.9619	1274.511	354.9252	578.4476	514.6182	491.0636	738.6223	3552.88	1154.994	2627.961	226.8127
CD86_P3_F	CD86	B70, B7-2, LAB72, CD28LG2, MGC34413	768.116	554.7155	2860.794	2429.18	842.4766	1737.013	1510.882	1226.322	1288.664	2293.273	1198.883	1593.558	1840.775	1144.003	1754.026	275.3261	781.6094	744.6633	1282.91	3195.34	2633.263	1671.366	1751.854	1512.852	1492.474	1398.518	356.9431	750.4783	308.7031	783.3818	598.9819	779.3518	791.6544	923.8357	644.58	618.0427	1268.67	2464.131	1850.927	1385.783	3307.448	2900.185	1168.589	6485.963	3139.198	2407.615	1025.178
CD9_E14_R	CD9	5H9, BA2, P24, GIG2, MIC3, MRP-1, BTCC-1, DRAP-27, TSPAN29	157.2565	132.8472	300.5039	276.892	475.4873	820.7036	324.7003	352.3179	468.3196	348.4281	348.8283	336.7127	473.616	372.4475	423.4687	109.654	101.0309	365.2557	261.2297	590.7787	445.9395	386.0078	325.384	630.5479	345.968	319.0733	569.7285	378.4875	349.065	627.1006	477.4363	415.7613	385.6747	417.8521	469.3254	327.2448	254.9242	178.3387	380.9339	370.6347	146.2058	177.6304	266.0932	182.8835	245.7896	567.1599	2665.504
CD9_P504_F	CD9	5H9, BA2, P24, GIG2, MIC3, MRP-1, BTCC-1, DRAP-27, TSPAN29	743.5836	802.5359	2080.699	1664.702	704.7651	1798.096	1685.67	1273.46	3012.861	2355.549	2179.596	2074.321	1983.061	1354.373	1616.997	180.6709	585.6006	872.5378	973.1206	3357.305	2823.405	3242.56	2518.242	2761.611	804.5871	737.1989	585.9098	287.2339	306.8987	826.1534	832.5467	3559.943	415.9851	570.3951	468.3236	374.157	452.7315	885.9594	472.4221	4976.024	625.4328	677.5116	297.158	3320.291	630.7237	2466.722	344.5265
CD9_P585_R	CD9	5H9, BA2, P24, GIG2, MIC3, MRP-1, BTCC-1, DRAP-27, TSPAN29	1438.221	1715.578	4448.337	3818.255	2531.234	4430.197	4135.538	2310.122	5012.171	4535.631	5409.177	5249.373	4577.932	3727.429	3873.607	426.2176	1356.821	2771.482	2578.24	6796.979	5813.313	5925.412	5697.841	6999.931	2896.767	2692.647	2848.674	1675.413	1481.854	2257.238	2190.02	5027.015	507.7108	756.1436	608.825	476.1354	1240.453	1905.333	952.6747	1259.03	1514.459	5923.045	957.1351	5010.131	2005.078	4586.91	608.6268
CDC25B_E83_F	CDC25B	.	135.2808	121.3691	198.057	355.9593	389.2896	910.6774	278.7685	233.5758	197.9612	203.6201	234.9977	193.2869	197.8716	178.841	223.4283	94.20948	64.82623	410.1817	201.0947	219.11	223.0703	196.7846	176.0603	198.4695	252.1653	168.215	184.6945	197.4354	157.8597	345.1028	345.9032	388.7094	376.7381	352.1313	398.5917	184.5953	184.5808	157.9301	240.1892	142.1317	193.8125	138.8438	185.5582	135.2704	188.1224	322.3521	311.3297
CDC25B_P11_R	CDC25B	.	164.8958	145.1707	282.8758	215.7782	237.709	487.8756	220.2582	197.6945	169.4295	138.5235	140.0162	116.1525	105.8751	110.5157	141.2354	99.18941	116.7526	239.1579	201.4669	149.8521	185.5102	144.7952	135.9429	147.463	128.0045	116.8053	109.3685	118.5363	105.64	434.1077	429.9182	314.855	290.7877	265.4196	268.5737	194.7012	235.5646	168.1998	171.3575	191.8352	187.7617	182.9513	208.9942	190.5634	231.6241	415.001	207.794
CDH1_P45_F	CDH1	UVO, CDHE, ECAD, LCAM, Arc-1, CD324	153.6669	141.6346	812.9017	779.7939	565.2615	826.1882	560.5357	329.6369	423.1865	391.4662	485.4215	413.79	437.9541	356.1605	504.5379	146.883	130.4933	543.3984	412.7729	691.9042	551.6036	425.5916	488.6353	379.2955	472.8483	497.8471	510.0047	296.4144	285.7207	2782.511	1228.265	1525.743	555.4299	823.9619	586.158	354.6295	883.3688	11043.92	1029.369	7932.692	6096.454	6752.68	7452.65	2133.621	455.8534	1054.166	1367.37
CDH1_P52_R	CDH1	UVO, CDHE, ECAD, LCAM, Arc-1, CD324	237.2185	149.9175	756.1917	662.1239	623.0674	993.8593	553.2432	652.5062	324.0351	443.5757	333.3019	201.2461	272.1759	271.9084	335.5385	118.4386	186.3283	590.6205	677.894	618.424	264.5978	332.2545	255.4967	564.1112	304.1979	268.0869	836.6465	484.5099	341.1867	7192.251	1996.455	1230.815	1035.005	1116.336	1744.957	870.7255	880.0726	29375.3	888.5566	19471.5	16659.04	20455.44	5996.259	3686.46	1140.696	3333.582	8437.666
CDH11_E102_R	CDH11	OB, CAD11, CDHOB, OSF-4	279.903	246.7495	584.0015	271.4774	631.7505	952.7733	477.6619	397.2146	267.0463	211.6664	235.4577	195.2018	287.9161	242.0786	417.5772	135.7638	273.1779	474.0031	307.3532	340.8564	283.3586	303.8206	234.3294	262.0771	555.2781	452.351	810.7177	300.343	597.9268	5596.289	1449.926	525.7582	591.0375	692.9366	643.8244	356.4184	429.9138	14088.57	7880.419	9571.681	12045.09	11940.2	11533.62	4627.365	370.6265	4303.274	9151.126
CDH11_P203_R	CDH11	OB, CAD11, CDHOB, OSF-4	204.2231	204.3061	548.8524	327.8596	215.6177	929.7734	251.1367	278.9904	547.9415	468.6853	468.5563	320.4667	558.3894	336.9639	410.9388	103.5593	392.773	311.8676	632.5057	434.739	422.178	413.1705	340.458	412.1342	606.9423	451.022	1392.727	536.3131	684.9513	8737.848	1813.119	460.9705	2645.598	428.9987	699.5401	1168.055	1466.974	18108.62	12227.83	13429.19	13976.26	14678.84	13382.98	4497.598	2169.924	8873.055	12556.89
CDH11_P354_R	CDH11	OB, CAD11, CDHOB, OSF-4	1322.405	1169.147	6077.946	4589.178	4137.452	4402.717	2840.925	4721.609	2768.705	2548.106	1937.203	1800.662	2180.473	1522.437	2531.539	412.9861	1717.695	2685.333	5737.377	3525.606	2471.261	2220.884	1546.394	2330.906	3672.877	3205.167	5003.583	2447.1	3551.054	17007.4	10281.97	4911.457	4950.476	3781.548	4810.541	9325.023	4740.171	18940.45	14876.58	15871.27	16676.86	9379.388	13976.79	7415.041	4987.58	7798.549	16477.68
CDH13_E102_F	CDH13	CDHH	322.9835	238.7964	1003.919	800.3696	398.6936	760.3286	401.7361	521.0676	422.7159	457.4472	646.5392	341.1563	460.2199	318.9395	588.3562	120.0847	318.5568	424.2016	668.2319	640.166	611.7311	601.1876	503.7172	355.0741	773.15	790.8793	1599.154	440.3079	842.7705	8592.65	2774.745	1576.573	1401.348	7095.095	5684.756	500.8922	563.8394	19755.98	10093.72	13603.14	12653.24	12382.5	12122.23	6207.792	10764.86	7036.525	14686.87
CDH13_P88_F	CDH13	CDHH	745.8064	548.4613	1719.249	2244.24	1108.135	1595.446	1175.081	1140.942	1194.505	1499.114	1108.801	1066.651	1451.969	942.0739	1186.071	396.9779	906.7709	1147.554	1509.132	2045.375	1524.062	1397.306	1397.931	1031.09	2240.362	1884.388	3934.439	983.5505	1800.551	10732.88	4679.857	804.2477	4027.104	10245.53	3514.593	826.292	5083.234	19330.67	15703.8	19437.08	14954.12	16819.7	18759.62	5215.913	13454.96	3304.578	15592.4
CDH17_E31_F	CDH17	HPT1, CDH16, HPT-1, MGC138218	7945.776	6921.737	24383.4	26892.03	25937.2	21039.16	21544.04	22665.7	11806.72	12945.9	14395.2	12343.72	10475.62	11037.93	11331.71	7177.846	6860.813	22581.5	27021.22	14396.29	15095.24	10585.54	9514.68	10574.11	11331.5	12770.17	11652.02	11121.67	8943.557	16171.29	16280.5	17255.08	19740.84	19432.38	23307.34	15375.94	16347.72	11308.89	3043.928	9512.891	7944.259	11200.21	8476.47	16545.23	6867.384	14838.69	1845.068
CDH17_P376_F	CDH17	HPT1, CDH16, HPT-1, MGC138218	6343.224	5239.099	17070.12	19997.37	18292.07	20123.85	14889.24	15710.85	10645.69	11128.51	8898.058	9082.428	6758.019	6762.354	7704.465	5105.497	5838.644	17411.63	18776.46	12082.35	11953.8	9123.112	8738.378	10615.05	9295.023	9149.655	8891.162	9031.902	5942.476	14654.2	15398.48	13778.71	16467.08	20370.48	13730.28	7319.538	12671.51	4882.171	1579.505	11376.05	12411.92	6081.382	5910.955	8730.489	8915.24	12939.92	6461.231
CDH17_P532_F	CDH17	HPT1, CDH16, HPT-1, MGC138218	7644.438	7601.731	25836.26	26826.47	23323.84	22472.82	23038.25	18761.67	18046.6	16375.64	18457.58	16211.16	13620.94	13899.81	14276.19	6278.098	6992.252	21261.38	25358.39	18137.97	19819.56	14661.99	14167.67	15229.86	15818.3	15864.22	13912.35	14910.66	11713.89	24591.94	22936.43	20982.23	21269.85	30236.13	27492.88	19301.92	17566.19	13975.14	12100.37	13160.58	13828.33	15773.35	5795.543	15414.23	15111.35	22410.52	19399.8
CDH3_E100_R	CDH3	CDHP, HJMD, PCAD	415.5447	365.6747	555.1046	816.165	519.3918	620.3708	736.9106	521.0037	672.0358	455.4065	527.2812	393.2054	479.5913	390.5374	466.2686	245.8608	249.3442	488.2741	359.3627	453.7233	465.378	547.3931	390.4281	526.2746	394.1036	380.7105	453.7701	356.6104	599.5768	1409.031	822.9678	461.3537	912.1212	467.3287	638.4198	257.7351	352.1515	20456.05	369.2752	9180.181	2838.836	5683.77	3404.927	431.8197	315.5447	1079.108	9074.85
CDH3_P87_R	CDH3	CDHP, HJMD, PCAD	388.5448	375.0009	445.7926	576.6591	418.1062	642.2045	412.5764	400.101	146.4547	98.39131	133.9989	100.8966	103.2295	109.9704	125.4598	266.5345	321.6617	487.0348	482.562	130.3008	110.3265	100.1507	94.01091	97.38452	107.9637	89.44862	108.6905	101.8781	98.71103	849.556	916.5583	588.0003	591.5096	508.7139	503.9961	361.5982	343.5209	1054.736	311.2646	3648.185	704.2905	280.0759	289.5342	353.1853	251.6053	804.0921	428.9305
CDK10_E74_F	CDK10	PISSLRE	189.2547	203.2271	246.2995	212.1294	257.7405	533.3689	313.5434	283.4132	325.6737	346.3263	384.486	335.3686	420.0208	390.8224	380.9806	116.9942	97.44979	290.4406	238.3081	418.38	444.1323	378.7546	444.1548	304.3715	252.8444	323.049	397.9947	356.8811	218.465	452.6132	458.8146	346.6693	397.9728	358.8403	320.5637	296.1292	263.3711	237.9315	333.619	218.008	309.5415	252.4133	356.2005	165.8629	377.7296	365.8441	274.4828
CDK10_P199_R	CDK10	PISSLRE	1792.023	1913.017	4375.483	3566.785	3671.528	4124.376	3347.284	2796.229	2416.979	2176.406	2449.119	1936.645	2224.748	1930.548	2001.525	1480.276	1774.712	3205.278	4551.386	2651.013	2653.541	2018.521	2123.966	1362.897	1958.971	1957.96	2152.01	2374.973	1328.26	3482.669	4031.104	6698.091	1537.07	1934.637	5274.969	7697.686	1914.105	759.4076	484.3057	604.705	739.3368	1721.979	2397.967	3259.839	658.2527	2823.02	427.0479
CDK2_P330_R	CDK2	p33(CDK2)	204.5201	242.8959	340.7123	338.3848	300.248	682.1428	295.8069	317.4342	467.9032	420.3557	424.8546	490.4856	322.4731	394.2505	351.929	234.8784	146.1505	358.4401	334.9044	547.4916	490.5851	354.9648	371.5492	968.9971	572.5137	434.2332	433.7702	243.2756	162.1885	555.8898	433.598	354.8312	329.2203	328.1995	308.1147	249.9209	173.8323	283.2124	194.5289	148.8259	178.2293	260.6142	152.4152	218.8655	488.7394	226.9445	191.499
CDK6_E256_F	CDK6	PLSTIRE, MGC59692	1152.794	871.8403	1019.534	1062.648	1183.126	1865.393	1094.372	906.9994	3569.183	2991.088	3323	2845.885	2782.83	2375.751	2434.462	632.194	762.4828	1105.717	1103.092	3142.497	2749.844	2453.401	2454.791	2652.468	2490.014	1762.242	2277.351	2432.888	2037.693	1925.653	2195.913	1269.678	1369.405	1040.889	998.3194	776.5225	711.4048	950.6602	760.5726	903.4271	834.8843	826.5723	868.5048	666.2657	518.9926	1926.021	907.6165
CDK6_P291_R	CDK6	PLSTIRE, MGC59692	117.433	94.39409	206.6588	175.4109	237.6286	493.3394	182.0453	210.2326	164.9507	150.2281	194.3402	142.0464	153.6455	128.3266	236.2313	90.45589	88.35903	225.1094	180.2214	170.9005	162.0579	174.3385	180.9345	178.8853	156.8515	124.5112	168.8152	181.0324	153.2333	357.7581	364.1072	247.7463	271.022	244.3953	215.7834	169.6368	183.5968	237.7595	141.8042	233.6022	229.4039	185.9202	184.8938	192.3731	226.6536	373.2947	220.2503
CDKN1A_E101_F	CDKN1A	P21, CIP1, SDI1, WAF1, CAP20, CDKN1, MDA-6, p21CIP1	238.4259	191.8503	390.0495	555.8877	295.0938	584.642	605.2786	280.6516	556.4588	522.4677	522.6417	533.5905	558.9489	472.8564	447.0091	145.8086	129.5304	272.0845	382.18	558.3538	582.5609	425.2948	440.9734	439.4633	459.0832	419.432	525.5132	533.7538	393.5904	539.6901	438.1063	361.9532	442.0689	352.8665	392.7687	399.7737	327.5185	243.0772	441.9794	240.6247	169.0789	284.2971	309.5329	207.664	397.4523	635.1053	236.0563
CDKN1A_P242_F	CDKN1A	P21, CIP1, SDI1, WAF1, CAP20, CDKN1, MDA-6, p21CIP1	167.6817	129.0012	223.9875	218.774	179.7341	382.0629	205.4073	216.8891	161.4133	155.6064	174.1667	152.5008	136.4293	271.2296	213.4693	101.0723	85.95368	233.3969	195.7809	289.7593	196.8788	506.4379	293.1631	176.9051	157.4017	148.14	156.4454	147.3863	148.6624	310.7203	294.5013	274.4109	230.603	189.1716	177.5535	130.324	612.452	169.49	137.1434	178.3542	239.7935	834.2154	161.3258	416.2349	292.9329	402.4875	154.194
CDKN1B_P1161_F	CDKN1B	KIP1, CDKN4, P27KIP1	212.1455	147.3752	347.0889	355.2292	321.7094	430.3196	270.9515	271.8463	366.4804	318.9585	340.1481	262.8867	283.1451	274.8167	322.4951	135.8599	108.2	306.69	447.9541	421.3007	345.5925	281.637	314.1245	497.5131	314.7169	409.749	449.2469	251.9331	158.9037	547.5713	603.3959	396.0932	220.904	343.5719	277.5811	177.8413	234.0917	181.5338	194.5827	215.8252	140.0216	181.4886	305.708	288.9999	260.6667	486.2871	198.8651
CDKN1C_P6_R	CDKN1C	BWS, WBS, p57, BWCR, KIP2	300.9372	286.5787	1068.79	1325.471	1240.889	2295.707	1247.614	1093.17	784.7889	722.386	765.3433	603.313	647.3116	581.1252	697.1276	167.0552	143.3656	1395.809	1181.251	722.2864	706.3138	616.0566	604.6569	675.2186	559.4345	474.8018	519.6392	629.5723	450.6501	1351.159	1619.3	1600.496	1525.068	1726.415	1549.239	1720.752	1776.813	9085.678	658.5311	21041.21	17565.38	10744.58	1032.445	907.1399	1006.563	1367.184	1380.664
CDKN1C_P626_F	CDKN1C	BWS, WBS, p57, BWCR, KIP2	453.9386	396.5986	834.5513	332.1616	622.4144	1083.252	516.9562	587.1049	1182.903	1051.645	1181.387	1247.163	1163.457	744.4952	1401.615	145.8908	281.3065	510.0543	513.4238	1846.018	1437.75	1599.421	871.7717	2173.399	1040.224	749.5253	1320.69	743.3992	540.9305	1541.148	732.0957	5556.48	576.8967	273.5975	781.2573	703.1053	861.4452	3848.216	215.6668	11774.7	7347.201	1004.335	301.8946	743.1257	524.5156	1115.581	287.1251
CDKN2A_E121_R	CDKN2A	ARF, MLM, p14, p16, p19, CMM2, INK4, MTS1, TP16, CDK4I, CDKN2, INK4a, p14ARF, p16INK4, p16INK4a	174.132	176.7404	523.6027	422.0091	763.4525	1148.756	599.6825	424.8838	261.7369	230.0442	270.8567	214.3345	215.2863	197.4505	270.0556	162.987	102.6298	698.9913	585.0236	295.6581	296.3334	225.6697	206.3684	183.3595	231.4094	206.5674	219.0923	256.1697	196.8769	853.6292	772.3024	782.6469	665.2582	646.6124	677.7302	601.0952	323.3576	381.0991	849.829	333.6784	435.9912	335.9616	402.3259	189.726	748.7482	511.5038	536.5186
CDKN2B_E220_F	CDKN2B	P15, MTS2, TP15, INK4B	443.2828	452.2372	223.9469	208.4088	268.6569	634.1489	270.4906	240.0812	1962.822	1593.67	2177.973	1593.591	1515.341	1584.315	1267.82	269.986	276.9726	345.8488	241.1759	1595.122	1459.299	1389.236	1253.608	1512.347	1029.594	1084.278	1100.463	1127.315	1079.289	901.0305	686.2008	368.3173	373.4314	283.9622	276.6351	180.3326	224.6603	312.6703	189.7083	214.0797	256.9498	346.9364	233.6706	187.5778	220.584	907.7014	167.6933
CDKN2B_seq_50_S294_F	CDKN2B	P15, MTS2, TP15, INK4B	327.5963	218.6108	792.4046	1532.837	560.7049	801.53	630.4984	349.0134	383.6955	465.2375	361.5937	300.7563	448.9451	473.8714	619.611	97.41974	318.9616	404.2809	1123.649	655.6927	713.5906	689.6962	436.3335	464.122	659.9743	263.9823	805.3245	1887.113	500.5742	3112.246	1369.729	10336.84	11412.87	1994.485	783.6449	1051.259	948.3381	533.209	102.2778	401.7304	340.6428	382.7395	233.3189	1075.745	499.9697	1314.623	158.5852
CEACAM1_E57_R	CEACAM1	BGP, BGP1, BGPI	206.672	184.81	243.2772	231.7133	317.261	653.4841	342.7094	234.0418	299.5428	230.472	324.3549	244.9	277.0225	278.4104	306.1273	110.0368	132.3701	306.5728	295.4539	411.5986	263.7203	264.4712	295.246	281.1951	233.3863	225.907	312.5907	273.6889	214.2731	491.6601	388.4996	367.1661	441.6606	313.2391	354.9619	467.6803	218.0861	276.6277	249.3739	205.1355	211.7094	255.7325	306.4183	314.3835	324.4735	807.0658	175.9834
CEACAM1_P44_R	CEACAM1	BGP, BGP1, BGPI	558.3805	496.8397	1300.988	1324.342	1283.878	1651.066	1542.43	1286.876	1493.091	1305.283	1993.779	1155.834	1972.291	1683.484	1555.257	1680.471	845.7675	1269.325	1550.381	1739.658	1311.735	987.1973	596.4188	827.9341	966.9798	840.1867	827.0956	781.9313	567.595	3911.194	3193.841	3054.92	1440.366	2172.177	2053.229	2078.042	819.342	2830.156	5470.995	1056.771	1872.644	918.5527	1026.317	3149.786	2086.872	3595.867	1004.436
CEBPA_P1163_R	CEBPA	CEBP, C/EBP-alpha	210.6099	182.7709	726.8044	457.7518	985.3185	986.6891	781.1353	818.3117	301.9497	394.2363	356.3032	300.671	267.46	398.9941	345.7408	125.0581	183.9316	937.3956	839.9014	417.1954	354.2319	448.3635	289.757	282.968	249.1053	331.9242	453.4452	282.7174	235.3346	1983.612	822.7646	976.6805	1057.719	888.4293	1117.896	1199.752	859.9884	12798.01	1999.852	10083.31	1000.876	12778.49	7733.569	3827.879	1019.317	1281.021	15636.51
CEBPA_P706_F	CEBPA	CEBP, C/EBP-alpha	304.0906	268.5923	398.0453	786.0735	583.8813	1111.305	459.3502	389.6383	439.694	382.8424	394.1735	348.4201	624.6965	506.99	460.5438	183.919	227.7764	588.142	576.7602	602.6688	496.9016	631.733	322.2216	670.2613	394.3355	445.0941	766.6024	388.989	328.3725	4113.926	1128.753	717.5291	700.4188	709.5356	936.5178	393.6983	1660.064	23936.16	18747.87	19539.61	19383.73	23868.42	15057.57	9934.174	399.6674	7172.768	15712.51
CFTR_P115_F	CFTR	CF, MRP7, ABC35, ABCC7, TNR-CFTR, dJ760C5.1	215.2748	133.2937	335.811	165.6235	381.5284	563.4821	487.5319	236.8027	267.1777	283.7864	252.2952	205.9796	177.6162	261.5196	284.8786	104.2042	159.3655	282.3226	340.3141	248.0871	338.3294	193.8854	241.6547	211.6072	300.768	279.5367	310.2656	171.2832	368.2463	1775.493	842.7883	474.2751	1878.817	1125.471	902.3276	257.7444	329.6914	1184.688	4203.21	2786.99	2004.248	1428.649	1977.111	426.5823	414.704	787.2727	2953.944
CFTR_P372_R	CFTR	CF, MRP7, ABC35, ABCC7, TNR-CFTR, dJ760C5.1	265.7621	204.0524	3907.033	4627.432	3223.328	2901.287	2853.465	2689.151	387.3109	396.084	407.4343	228.0001	171.0338	243.1892	347.6925	112.6014	248.3233	4270.563	3574.22	402.8025	360.0766	197.257	343.4155	139.7163	284.7787	227.9594	610.1553	466.1355	319.6092	6687.975	5293.337	1392.873	2469.394	3683.62	2954.138	8493.026	3239.079	8274.48	11192.34	8125.589	9694.537	6885.395	7823.897	4706.071	10477.94	3848.747	14164.53
CHD2_P451_F	CHD2	DKFZp781D1727	6224.259	5771.067	17839.74	21108.64	15579.32	16351.01	15363.11	12698.14	4967.208	6041.153	5868.753	5222.007	5225.868	5953.982	7635.134	5515.564	6148.297	16006.29	18240.36	7417.98	8853.13	3641.847	7712.681	6257.942	5279.426	5380.952	6960.305	6014.546	4359.736	18067.29	17456.93	18121.85	15570.51	23056.14	14944.99	17122.85	12244.83	6882.605	7441.684	4211.312	10271.9	2746.614	10610.19	7213.948	9776.912	12491.49	1806.309
CHD2_P667_F	CHD2	DKFZp781D1727	2730.479	2953.625	12832.18	11880.02	10566.26	10559.68	8359.056	8560.975	3033.6	4181.139	2819.567	3155.651	2533.679	4429.54	5796.148	3084.435	3489.329	11263.52	12212.7	5127.679	6534.757	1854.909	5870.702	3173.828	3429.502	3769.242	4602.251	4146.44	2647.565	12192.42	10686.09	12561.59	11355.3	15574.21	13180.09	9916.273	6243.497	3852.729	4655.328	6987.822	10287.12	6538.203	4948.675	4808.725	10135.91	9923.624	13289.19
CHFR_P501_F	CHFR	RNF116, RNF196, FLJ10796	321.3323	152.845	509.9678	339.5948	411.431	433.1766	226.0041	336.5598	133.9026	116.8821	175.7406	134.075	141.319	140.5855	158.0688	125.8275	124.9015	329.4595	304.4445	144.6281	157.5472	134.7884	122.2986	111.2132	114.6367	102.1408	137.0868	169.4786	114.8153	934.4174	515.7465	470.4654	625.7085	513.5347	430.7604	488.0452	385.5099	8683.711	631.9773	526.4286	21829.03	25888.35	4831.644	335.9235	419.8853	663.6375	401.4792
CHFR_P635_R	CHFR	RNF116, RNF196, FLJ10796	504.2702	316.9914	281.0618	388.7084	392.5305	561.3117	302.0672	294.3633	776.9683	810.8929	755.8745	683.0797	743.1362	633.3777	745.3307	240.5544	232.8434	418.8959	350.1194	780.8799	783.562	693.8893	619.1182	701.2213	657.6271	578.6639	646.7679	710.37	591.7556	658.3125	604.5852	441.6486	405.6445	224.3625	259.4442	177.9874	249.3029	5662.476	194.33	232.0739	7658.909	10371.91	1570.256	334.1581	253.77	677.3455	197.9137
CHGA_E52_F	CHGA	CGA	181.0497	147.1425	678.764	918.4799	513.4254	719.6255	439.7018	529.4582	206.9138	124.1918	250.2838	194.6818	214.3197	247.7855	323.3672	142.6509	228.6345	505.9539	795.1476	335.0961	253.8507	261.7337	174.9646	267.7041	426.2365	264.9354	881.0093	529.1989	289.0382	5270.825	1063.717	546.9781	1308.852	1461.317	1142.814	394.0241	687.6416	9070.632	15126.47	9651.189	13043.56	9956.729	10196.91	6340.41	701.5214	7330.732	7771.52
CHGA_P243_F	CHGA	CGA	2697.634	781.19	2875.182	7396.92	1497.922	2108.996	4003.021	2345.196	953.3986	1321.743	2436.365	1378.866	995.5939	1163.638	1251.877	855.3613	858.5342	3655.994	5977.062	2905.386	2367.419	1337.772	2044.645	1567.197	2060.41	2025.138	1071.97	1429.61	702.2775	5483.341	6996.92	5909.494	1341.053	5062.044	3115.263	1936.39	2397.182	5527.847	9669.473	11773.56	10181.82	10427.16	7417.668	5440.841	811.1238	2411.424	7408.888
CHI3L2_E10_F	CHI3L2	YKL39, YKL-39	3214.452	2985.956	9785.846	12268.4	10181.37	9596.271	8377.816	7664.539	3907.787	4092.839	3143.384	2592.123	2938.595	2331.152	3174.773	3237.873	1550.161	12207.79	13417.93	4575.321	4631.066	3231.802	3426.713	4218.366	3421.203	3435.576	3154.169	3223.77	2830.009	6831.473	5749.028	11373.48	13304.28	11613.63	10755.32	12082.12	7477.688	6248.373	955.7286	2754.958	1675.136	4457.888	6489.255	3437.414	2031.61	5126.702	4674.385
CHI3L2_P226_F	CHI3L2	YKL39, YKL-39	4663.959	4189.617	12784.01	12758.14	11078.53	11499.55	10795.97	10288.73	8579.598	8674.414	8620.555	7549.718	7100.7	6336.784	6910.025	5893.336	2851.332	17578.17	17333.56	8984.021	9004.894	7135.188	5912.276	5687.666	10808.53	9174.622	9859.462	10218.53	7513.891	12068.74	12463.67	17188.69	18078.11	22225.08	19792.6	17991.86	11637.16	6677.929	759.5062	7905.758	1943.557	3862.961	6650.986	9395.867	3638.311	7679.621	16551.7
CLDN4_P1120_R	CLDN4	CPER, CPE-R, CPETR, CPETR1, WBSCR8, hCPE-R	5888.709	4885.724	13992.56	16734.03	17821.64	17250.79	16383.17	16103.52	9209.823	9340.254	9068.005	7886.565	6669.733	7188.591	7650.207	6554.083	5731.339	17384.78	20472.01	7891.672	8979.324	7260.879	8119.53	7656.271	6637.352	7174.302	5629.009	6937.299	4898.579	2773.597	3331.817	1505.344	1112.331	1328.778	2228.879	4079.257	2672.941	3197.84	1624.502	4357.635	2436.763	1544.878	1704.422	6262.704	14491.15	10336.14	992.093
CLK1_P538_F	CLK1	CLK, STY, CLK/STY	1846.981	1792.971	2888.537	4430.488	3320.176	3760.148	2750.69	2683.043	2426.108	2223.491	2206.698	2099.575	1716.559	1961.85	2304.398	2194.137	1411.437	3352.522	3527.357	2235.153	2348.059	1953.735	2364.665	3092.517	2287.717	1910.378	1566.181	2087.22	1943.962	1598.065	1878.76	2288.079	1706.995	864.1123	778.192	1467.135	1444.711	459.3479	613.4059	464.3186	611.3273	590.004	578.5283	795.828	766.6737	2107.184	477.4996
COL18A1_P365_R	COL18A1	KNO, MGC74745	275.9369	230.798	482.9012	530.3485	480.3994	840.0167	532.5615	435.5457	353.0865	328.8645	372.7639	373.8001	443.1857	412.2508	510.3398	96.44419	202.3561	561.2789	456.3773	505.7091	469.9538	403.03	463.0883	798.2916	408.5533	375.9662	845.5703	597.0024	566.391	3011.154	1558.303	698.8276	761.8135	405.9467	909.1464	661.7324	438.3223	9194.916	1024.838	9217.189	9057.211	9090.567	9512.693	4452.246	5146.056	1517.643	6733.942
COL18A1_P494_R	COL18A1	KNO, MGC74745	247.3018	219.802	1560.336	2414.19	1834.828	1576.181	1854.86	1561.844	634.4704	500.2408	528.5779	456.9236	776.731	562.5441	567.2443	155.3749	242.1756	1627.56	1701.836	618.354	581.6853	494.5029	537.5679	443.8455	503.3515	637.7123	907.175	446.9569	406.9954	3994.288	2072.858	2113.437	3031.69	1860.481	2149.151	3399.235	3780.754	17370.46	3215.426	15220.94	19273.59	19420.96	19103.12	10274.19	2144.595	2311.729	14260.3
COL1A1_P117_R	COL1A1	OI4, aa 694-711	1305.316	1216.58	3851.324	3580.564	3355.78	3931.417	3663.801	2710.26	2825.198	2119.53	3279.748	2041.833	1938.897	1866.321	2313.191	794.1526	1032.939	3657.641	2700.724	2949.175	2653.661	2364.47	1973.353	2486.746	1842.489	1848.266	1988.788	1570.123	1415.731	3298.342	2760.279	806.9315	5754.284	1096.923	1504.027	687.045	1411.694	792.6869	485.9747	560.4451	718.2673	316.7372	2739.946	2534.042	1441.4	2237.805	591.8821
COL1A1_P5_F	COL1A1	OI4, aa 694-711	1808.713	1259.236	3958.957	3810.412	2952.438	3046.779	2860.576	1704.202	2866.536	2686.522	2839.75	1945.39	2664.862	2047.881	2584.591	537.7742	1343.672	2124.233	2807.758	3913.517	2726.081	2781.616	1909.823	2332.353	2260.574	2108.973	3212.966	2501.124	2345.142	7812.823	4525.619	2279.505	10840.1	4060.667	2794.772	15368.27	1009.357	5729.458	267.2682	8891.264	798.5911	2337.955	476.4267	3974.854	706.8242	3628.875	10470.47
COL1A2_E299_F	COL1A2	OI4	475.0839	412.4301	626.5265	843.6245	683.3697	833.2529	412.913	403.4928	1211.963	943.1906	1006.961	926.2462	1051.722	727.7759	767.35	238.706	350.0579	442.5175	923.5261	1100.19	853.8876	903.8735	743.8712	745.3326	696.8853	650.0616	1060.344	958.7451	828.1088	3092.231	1160.264	573.7665	672.9791	571.1044	681.2435	409.4423	663.5378	11516.98	317.7885	18605.99	9728.743	478.1638	6592.281	694.2845	245.0812	1014.744	369.7957
COL1A2_P407_R	COL1A2	OI4	3305.479	2847.043	14803.92	8839.491	12049.96	11041.98	13943.99	9328.863	7460.647	8007.57	10867.39	7918.257	5314.546	4792.298	7377.708	2032.577	2715.187	7728.42	5953.524	5705.035	10436.4	4095.346	4630.364	4413.731	5172.12	10021.66	6921.387	6247.218	7718.648	16319.99	12511.77	22365.4	4373.219	7152.434	20556.3	3243.839	5890.674	19048.9	11468.19	17556.57	21360.09	5593.898	13895.65	11555.51	32208.88	19802.02	14218.92
COL1A2_P48_R	COL1A2	OI4	192.8554	182.0271	485.8689	416.3243	318.926	578.675	246.2114	313.3245	232.5435	405.5038	293.3128	247.2499	361.2623	227.916	356.9688	91.97629	163.1959	278.4531	430.959	388.4517	442.6859	234.801	283.7202	404.8853	307.1227	441.539	759.4228	501.8468	557.4326	3031.789	1136.712	1034.238	356.5721	491.4542	413.4355	2528.609	720.4653	7900.123	204.468	9732.741	12514.92	2069.368	1676.425	265.4894	252.4475	1131.312	196.3965
COL4A3_E205_R	COL4A3	.	159.2834	182.5126	199.4547	171.3002	265.9384	694.3502	240.7671	224.3085	273.681	259.7995	268.0282	158.8875	257.2448	181.5309	247.7863	116.7715	84.44878	240.6353	178.859	246.8685	220.4838	268.1582	196.2814	304.5675	191.8091	180.7497	263.5172	226.5958	199.934	373.7629	317.3619	280.9415	358.3818	225.8843	286.9976	191.3453	165.5998	304.5966	212.1301	276.2902	1676.312	259.2432	343.6911	154.7114	224.4366	667.2231	267.4536
COL4A3_P545_F	COL4A3	.	186.0002	184.3694	322.4935	298.3041	420.7283	753.1653	350.2457	280.2785	380.253	564.2621	405.6316	343.3313	378.7864	384.0738	516.6879	137.5402	176.991	466.8178	358.2013	574.3422	431.7391	496.8567	357.1115	479.5486	428.3759	374.4707	455.5692	368.2887	348.0312	566.5825	438.123	639.0169	399.7002	362.8233	403.0027	211.942	221.9792	357.6611	153.1144	356.8562	4724.294	245.6526	240.8347	175.8395	356.3722	387.7269	392.9831
COL6A1_P283_F	COL6A1	OPLL	119.0803	109.9993	157.4918	148.3156	186.779	400.1627	163.2079	156.6084	192.6024	150.5869	244.2068	167.2597	164.8609	166.8675	166.2511	99.96799	93.07771	151.1339	195.1514	190.1292	153.398	159.6458	142.108	179.763	161.9974	133.1587	215.5432	190.7317	136.497	455.049	299.3596	277.113	277.8795	213.9384	185.1018	131.6215	237.695	2405.77	185.3421	17545.33	3791.746	11817.42	3873.054	1484.536	155.6661	450.8989	1157.072
COL6A1_P425_F	COL6A1	OPLL	278.4173	310.218	967.9813	1160.011	1100.188	1525.104	1292.246	1272.305	477.3845	447.7397	475.3666	396.4437	405.5479	454.9068	518.7551	188.2942	225.0031	1455.485	1456.626	497.4642	515.1411	432.8929	378.2869	680.9576	418.0351	463.8539	568.3586	509.7732	375.0721	2277.011	1939.563	1941.915	2559.918	1816.905	1743.099	2247.438	2117.019	2402.667	2214.388	10570.67	8788.777	9292.085	6942.445	4042.577	1547.165	1500.6	2339.49
COMT_E401_F	COMT	.	568.2772	417.3704	612.158	443.5017	818.0954	1302.558	709.853	801.0746	701.2327	915.7226	667.7656	599.0037	755.306	653.2697	650.4686	370.8088	407.2796	901.6019	695.3415	780.8423	745.2143	770.6243	459.2715	587.5323	751.7817	392.3622	676.4637	549.8369	470.2604	1288.252	1042.234	549.3228	705.4871	555.8463	458.3325	490.1639	461.2509	326.4691	277.7026	358.4401	354.2845	366.7176	482.5604	414.6046	531.7411	1052.564	417.0894
COPG2_P298_F	COPG2	2-COP, FLJ11781	528.9968	422.7968	689.797	717.8378	760.6279	834.028	694.5848	574.7596	141.5392	137.3001	148.549	132.1261	142.7016	139.9678	182.8364	243.1933	288.0643	620.9219	655.3204	172.758	150.1279	151.7972	190.4868	147.6845	139.7749	122.9728	137.9442	141.2635	135.3603	1266.904	1441.521	890.4942	912.6846	518.5208	658.6056	597.3577	516.5192	410.3608	289.8783	579.4763	285.5974	394.2548	475.453	440.7515	420.9111	1210.347	423.1683
CPA4_E20_F	CPA4	CPA3	3298.412	2726.746	9527.436	11374.34	10090.49	8428.528	6985.641	8116.927	4961.251	6076.249	4375.444	5596.167	3871.888	4340.781	4582.499	2238.458	2470.167	9382.74	8295.587	5489.141	5912.526	4278.87	3946.956	4731.357	3169.698	3736.746	1898.049	3102.856	2965.901	2388.3	635.7499	1765.446	3538.588	4622.926	3774.126	1549.35	759.425	1971.604	707.7469	1045.607	908.1897	1012.867	702.9227	5884.993	1854.163	6421.635	686.4856
CPA4_P1265_R	CPA4	CPA3	6083.109	5296.043	18151.84	17794.34	15154.36	13739.98	12767.76	12394.25	10148.93	9875.204	10332.95	8801.653	7789.945	6578.766	8000.051	4200.534	3923.829	14816.35	17018.96	10931.83	11200.12	8297.486	8126.537	9887.713	8836.567	9217.201	9568.253	9843.525	6172.908	15331.71	13713.53	16760.85	16856.61	19423.01	19127	16432.91	13687.41	15315.94	10257.92	12926.47	8306.646	12189.56	10250.95	14792.33	9668.476	12156.03	13862.87
CPA4_P961_R	CPA4	CPA3	9270.999	7060.504	20984.05	25854.25	21137.55	21851.08	17343.64	18040.7	11404.86	12156.04	12154.22	13627.86	9887.993	10743.97	10094.66	4884.073	6087.615	19529.53	23110.7	13254.21	13745.41	10137.4	9763.159	11398	11299.87	11363.07	11461.9	10671.33	7877.931	21297.77	21420.85	21478.46	20930.31	27039.83	25116.6	20390.17	17034.22	18780.7	21605.52	17604.78	17517.18	16525.69	13666.26	20564.55	12851.34	17414.63	18311.47
CPNE1_P138_F	CPNE1	CPN1, COPN1, MGC1142	125.5273	141.9094	217.2602	350.9761	321.1591	676.1566	246.1735	311.3565	339.6393	345.328	329.0752	397.7854	292.1141	321.9583	332.1827	102.2541	121.6813	425.8965	292.2438	360.0946	321.5841	324.5904	296.1415	334.3078	278.1597	290.0907	315.1511	317.9227	264.2919	449.9468	294.789	353.1006	401.3464	418.764	385.3447	312.6602	309.6724	186.225	314.2352	238.0071	211.8581	147.2975	230.1035	219.099	359.2643	266.5171	217.925
CREB1_P819_F	CREB1	CREB, MGC9284	126.0859	185.7538	294.869	462.5122	276.1992	293.2435	306.1263	199.8914	137.5612	262.9431	337.9672	272.5558	146.556	196.5813	215.6008	318.5536	201.3868	483.4047	633.9077	228.8175	213.566	145.729	197.6122	454.0087	185.6784	212.5998	139.1252	150.4356	140.3162	321.2323	317.994	470.9215	252.1669	319.5828	343.169	269.7142	215.5346	357.0883	119.4704	323.3162	300.0462	130.1181	124.0687	138.0057	175.7057	407.119	134.078
CREBBP_P712_R	CREBBP	CBP, RTS, RSTS	7700.819	7087.779	24711.4	20524.65	18682.26	17871.33	17134.74	15535.08	11385.4	10141.43	10993.91	8927.316	8890.517	8975.918	9502.758	5695.186	6792.863	17744.76	20562.8	13233.75	11334.43	11560.17	9459.338	8000.186	9239.228	8888.301	11143.4	10658	6573.321	20653.02	16417.45	15861.69	18673.8	27627.57	22939.68	19226.73	13466.05	10037.53	13708.48	5485.98	11058.66	23527.64	11974.81	20018.84	6322.64	16943.18	13463.99
CRIP1_P874_R	CRIP1	CRHP, CRIP, CRP1	852.2229	1137.136	2642.428	1605.776	1418.502	3211.737	2493.916	2121.448	3542.567	3870.103	3201.497	3475.896	2044.273	2206.008	2828.522	204.4565	957.5669	2128.983	1680.631	6009.664	5703.608	4532.448	3467.976	4470.852	1781.381	1763.976	769.2864	1185.045	1105.506	757.0632	767.051	572.6056	833.672	449.0192	1067.864	475.85	782.2997	1456.229	526.7926	508.5651	640.567	586.9941	458.0854	3423.685	1146.425	2452.795	344.4082
CRK_P721_F	CRK	CRKII	2786.728	1707.267	4204.592	8216.761	6111.741	5748.574	1804.048	2367.414	3987.35	3716.505	1682.509	2137.507	2460.979	2305.448	2798.638	2205.08	2082.075	5080.492	5378.834	4560.904	4415.058	2861.836	2171.868	2926.285	2848.96	2485.187	1733.719	2686.31	1478.367	2427.424	3428.07	2261.58	943.5128	9672.227	3402.76	4314.646	2619.735	1569.542	615.565	983.942	1740.127	1737.103	842.6547	2008.014	1460.583	5902.339	647.3743
CSF1_P217_F	CSF1	MCSF, MGC31930	251.0503	159.4119	301.1321	371.2205	352.0574	436.2408	291.6827	286.2755	143.442	112.0832	127.9733	119.16	137.5061	151.5013	176.9623	147.9359	121.384	389.935	629.9561	113.7045	172.9467	127.1899	93.21167	117.5007	140.5671	277.2674	161.7689	101.8556	134.6642	994.1959	1009.977	1129.67	520.1099	505.8076	421.5557	560.0104	314.6133	6707.908	516.6686	6108.073	6351.305	3462.985	733.0715	471.5992	216.6538	563.9333	4134.785
CSF1_P339_F	CSF1	MCSF, MGC31930	211.7142	208.5929	230.7951	174.2721	317.6656	689.3057	259.677	236.0392	328.7337	361.2858	375.478	269.4947	335.4368	276.7516	364.1255	149.0244	134.6852	283.5091	236.6992	495.8322	332.1735	377.2108	222.9683	372.2322	161.059	236.8328	248.5629	171.9028	153.7861	602.5809	387.9171	364.446	337.4992	263.2922	316.0583	192.0658	229.7813	6195.411	192.5114	14291.79	8647.724	6261.94	557.4285	411.0089	184.8272	389.024	9760.995
CSF1R_E26_F	CSF1R	FMS, CSFR, FIM2, C-FMS, CD115	5852.297	5574.225	17537.4	11818.74	11566.16	17690.21	16588.96	13496.37	16257.64	14028.65	12651.74	9551.371	10377.13	7971.528	9655.427	6980.002	4862.394	24318.42	28992.86	17474.82	18585.45	15425.24	11819.83	11562.62	14402.05	14476.77	12828.97	11920.27	7275.236	20217.04	21865.42	20224.82	25092.68	26471.8	23300.32	21841.67	18510.25	9160.706	3955.826	8571.018	4775.819	9251.65	8312.107	19886.34	11302.45	15554.94	21705.69
CSF2_E248_R	CSF2	GMCSF, MGC131935	7331.616	6876.804	18541.55	18586.2	18627.87	18139.09	16519	17247.28	11277	10363.31	11914.07	10312.04	8462.49	7947.911	8757.758	6654.165	5481.261	18382.29	21186.99	12853.35	11815.92	10258.1	9107.541	10023.99	10532.71	10736.61	9347.163	9841.722	7037.439	16963.75	16365.81	11302.59	13025.82	13660.92	15162.78	6423.218	9633.836	7522.111	19939.48	8955.883	10501.5	10572.44	9250.08	16479.68	19696.55	11971.75	4884.484
CSF2_P605_F	CSF2	GMCSF, MGC131935	6150.121	5425.583	16510.24	16291.87	17703.94	15008.21	15347.31	14258.94	8915.182	8201.699	8859.573	8128.238	7129.245	6097.851	6867.221	6642.027	5422.348	16691.25	17669.36	9295.166	9967.123	8354.991	6889.363	8820.688	8321.625	7708.052	8284.111	8483.021	5918.708	14926.04	13198.03	14494.58	13949.78	15865	16261.41	11052.83	11644.13	14050.34	9198.285	7695.664	1904.839	7001.697	11244.42	13460.02	16052.66	11981.3	14790.86
CSF3_E242_R	CSF3	GCSF, G-CSF, MGC45931	5052.318	4903.449	14343.47	11655.73	7418.331	12837.07	14214.79	11659.44	9851.828	11999.91	10180.29	10018.32	8968.066	8622.291	8321.974	4907.979	4726.536	11138.48	13902.41	12526.3	11965.11	10139.38	8382.417	10160.67	7819.78	8336.551	9026.768	7343.197	6529.257	18951.12	15061.69	14336.16	12146.27	27508.25	16620.07	4870.769	13632.48	12804.98	2801.722	4437.545	9022.313	4769.013	9919.038	17364.11	20488.99	16394.58	11901.06
CSF3_P309_R	CSF3	GCSF, G-CSF, MGC45931	4171.233	5366.834	8255.971	7829.005	8026.071	10530.22	9367.683	9210.624	10818.81	11018.32	10773.98	9991.819	10237.58	8532.077	9350.53	6351.464	4146.924	12661.35	13321.03	10280.86	11397.99	10272.43	8775.977	8995.021	8644.449	9705.824	8878.311	8326.663	7112.656	7038.726	8412.777	10561.51	13481.34	13914.28	11797.54	12248.36	7107.553	2295.051	585.8406	1421.832	1664.503	844.7112	703.1837	6579.999	2177.085	7320.619	13539.43
CSF3R_P472_F	CSF3R	CD114, GCSFR	2814.422	2724.139	7397.025	5288.26	2341.753	7898.418	6687.045	5849.985	7184.645	7336.062	8131.588	7396.96	7389.512	5515.103	6046.537	2806.532	2925.25	7312.167	8733.058	8921.528	9037.209	7601.084	7056.317	8523.862	7306.196	6885.877	8136.544	6858.802	5538.457	13128.06	12623.71	11489.41	12179.1	15307.88	16999.99	7462.003	11235.06	12808.45	7432.221	3501.084	6403.424	8704.175	8622.348	12045.32	10991.08	11757.21	14372.08
CSF3R_P8_F	CSF3R	CD114, GCSFR	1590.424	1947.164	4305.607	2690.239	799.5571	3519.335	2950.132	3108.595	6909.552	7953.747	5586.485	6476.575	5801.324	4943.474	5795.541	278.1185	1931.388	1015.356	1892.709	9642.897	7812.975	8520.881	7664.287	7673.905	4634.439	4854.623	5007.117	2858.991	3116.646	10106.61	5332.178	2177.56	2915.282	6008.559	4587.588	9279.453	2908.309	3078.833	620.5302	1821.198	1241.311	2017.879	1380.458	5124.791	1911.974	5248.14	420.8111
CSK_P740_R	CSK	MGC117393	503.464	255.8119	522.838	782.1034	1030.441	444.0253	265.4864	714.0499	581.35	762.5193	542.7551	461.1201	433.5657	518.0909	766.4075	374.1455	271.8478	455.7051	714.1827	735.2841	707.91	455.4623	553.5389	418.6519	385.4047	370.4546	511.5989	453.9946	414.5348	927.0508	990.6431	542.128	582.5975	480.8681	591.024	403.6495	394.9231	440.3927	492.8409	375.2297	401.1517	309.2271	307.378	183.4352	380.9648	1143.28	439.819
CSPG2_E38_F	CSPG2	VERSICAN, DKFZp686K06110	121.0366	145.4092	425.5	394.2595	290.5868	571.3204	217.5523	220.7387	127.1497	117.0718	139.0294	157.2094	96.87569	139.5365	197.129	75.82359	125.754	381.3975	246.5805	141.1796	224.1145	192.1807	149.7578	97.89997	187.0368	293.3712	167.6001	242.6086	213.1589	831.1074	479.2895	824.5358	3767.431	393.1785	293.3611	787.4338	686.0374	5626.077	3816.677	6257.177	1203.035	6204.522	4608.642	1754.809	361.4122	3272.541	5237.355
CSPG2_P82_R	CSPG2	VERSICAN, DKFZp686K06110	470.6834	421.5306	1344.81	773.1014	984.6292	1139.733	540.1895	586.4969	825.0784	634.9962	755.837	709.2876	743.4835	968.2212	912.9868	404.9065	476.0379	1036.011	931.2292	944.8372	773.3835	667.2808	580.9128	1964.603	908.9471	1152.647	806.6387	1019.253	544.4045	1562.064	1247.934	838.5706	3034.032	979.8356	486.1093	790.4242	1197.704	16335.6	15733.83	13200.51	584.3885	3628.031	9177.037	5405.526	637.9176	1370.838	17153.62
CSTB_E410_F	CSTB	PME, CST6, EPM1, STFB, cystatin B	172.5898	126.7921	198.657	259.5392	271.1363	450.6986	238.8555	313.5156	349.8214	342.5839	339.0258	283.7561	303.9307	260.8665	346.5003	108.5568	112.0164	281.1287	222.5642	404.3838	345.7177	297.7525	298.752	342.3776	311.9775	251.4926	358.2439	298.8854	231.2061	523.0935	313.2543	271.3957	358.3238	273.0884	240.646	219.7712	233.4637	456.5332	130.0417	340.5126	233.2075	244.3459	241.3242	181.1512	290.3745	445.1106	373.1172
CTGF_E156_F	CTGF	CCN2, NOV2, IGFBP8, MGC102839	235.4955	264.0683	297.8347	192.7184	404.4283	741.8076	229.291	247.0208	668.826	580.7724	596.1282	495.3302	537.4011	471.3131	569.7418	213.2242	136.1353	316.1053	241.8693	606.9675	646.1118	460.4174	478.8003	491.4887	422.8394	424.9689	523.2291	448.0264	469.4482	1562.988	497.007	401.4438	403.6873	443.076	587.8557	232.8249	189.6539	6402.377	145.6739	4595.782	7279.251	9615.975	8226.212	3329.072	184.2693	5571.876	14177.01
CTGF_P693_R	CTGF	CCN2, NOV2, IGFBP8, MGC102839	7100.667	5376.452	20428.16	21364.54	18455.94	17043.88	16346.2	16617.98	9617.023	10345.41	11526.71	10257.89	8667.969	8601.961	10180.36	5492.539	6190.598	17200.76	20771.63	12640.98	12212.78	10307.26	9751.464	10581.29	9588.313	12136.58	10760.62	11796.94	8475.433	17773.87	15989.95	18283.12	15797.47	23545.06	21150.86	16761	15141.9	10065.48	1362.519	13087.72	16245.07	15906.4	12987.19	11662.01	14904.41	16695.26	17117.29
CTLA4_E176_R	CTLA4	CD152, CTLA-4	5469.007	5221.005	15467.37	19834.11	17169.95	12458.56	14679.1	12623.23	6236.82	5902.977	8204.543	6412.526	5673.671	6522.281	5832.016	6026.633	5380.813	15330.52	21211.3	1786.908	1997.099	1176.773	1400.107	1348.541	7617.703	8023.092	9598.938	10056.46	6692.647	17621.85	16035.15	18577.64	16919.45	23295.05	20938.34	16865.41	14516.22	10624.51	10233.13	12869.64	2392.643	11832.71	11511.37	9848.402	4350.809	12987.75	13225.24
CTLA4_P1128_F	CTLA4	CD152, CTLA-4	7386.412	7752.407	28240.7	28217.04	24474.99	17676.45	24149.35	22384.15	15858.75	16291.04	18098.44	16905.41	15119.39	14411.22	12987.6	8853.945	8253.675	21216.28	25523.14	18494.22	17605.48	13828.53	12997.18	13168.77	13048.74	14298.11	12720.09	13905.76	12197.35	16488.45	17535.52	12073.18	17775.56	12712.66	11536.86	15338.77	16680.9	19157.14	26784.78	13411.75	12308.25	10476.01	13311.24	20834.75	21947.79	18787.93	13646.79
CTNNA1_P185_R	CTNNA1	CAP102, FLJ36832	126.0528	115.2798	403.1104	190.7478	204.3739	430.7186	175.0183	157.8727	207.2615	211.5463	228.7563	184.7285	189.8159	186.3783	260.243	92.91312	80.71208	208.0033	135.434	254.6482	255.9238	185.6044	183.1856	235.4721	222.2598	149.6285	210.405	194.8773	164.2008	261.2714	293.1581	233.1904	224.0313	210.3542	246.8004	214.573	194.0454	251.9256	148.5027	174.1739	11509.83	183.5296	189.0024	141.7864	221.4981	284.351	211.1499
CTNNA1_P382_R	CTNNA1	CAP102, FLJ36832	436.2864	359.6329	478.3658	386.3235	617.9409	956.4009	529.9708	600.4889	1130.78	1026.719	1059.967	872.9211	928.7616	824.2806	851.9707	249.4983	274.4251	585.7424	434.2753	1304.096	1278.5	866.8322	847.2167	1082.44	845.8247	863.5386	773.215	787.337	622.0779	1156.833	691.8572	665.2721	754.0489	663.9878	573.004	651.4178	603.4131	561.571	484.071	413.0626	10588.22	627.3269	532.7775	512.3674	816.022	838.3375	531.1338
CTNNB1_P757_F	CTNNB1	.	103.5415	123.0429	473.0236	374.6064	408.5098	648.245	477.989	361.8506	176.4289	136.5382	162.6543	125.2256	143.5676	136.1676	218.1185	107.3529	107.7072	439.152	455.1546	205.6519	198.0856	143.6245	161.6931	185.1435	168.5117	119.3815	136.9036	133.5847	102.5894	579.9233	659.9527	496.1276	557.3726	578.8853	394.4484	693.6443	521.7856	483.7834	639.2826	416.0587	274.7365	446.4733	446.8402	566.6472	960.0842	541.1775	422.0717
CTSD_P726_F	CTSD	CPSD, MGC2311	5409.89	5111.305	9721.465	10230.75	10036.26	9804.556	9317.28	8763.321	6289.41	6202.034	5869.959	6108.934	5548.983	5911.087	4775.351	3902.74	4268.335	14175.42	12257.9	7215.272	7070.351	5771.793	6597.916	5573.842	5271.362	5757.422	5908.423	6339.386	4789.011	9226.582	9222.681	7194.92	10946.45	13879.73	8491.021	11247.09	7959.564	2539.047	481.9599	2523.697	1998.807	1317.968	2435.455	7025.063	1495.405	7692.743	719.3889
CTSH_E157_R	CTSH	CPSB, MGC1519, minichain, DKFZp686B24257	407.942	405.1938	654.1954	734.6494	647.3437	946.14	577.8918	568.6171	223.2003	194.3138	229.8081	220.4932	218.0992	220.4306	301.3641	230.71	331.9148	607.6938	713.0383	233.955	225.8231	210.5667	190.3957	217.2007	190.1857	197.1399	174.6996	209.486	170.6284	1340.325	1320.882	821.9714	842.5723	703.543	693.5818	616.191	550.3673	579.3879	441.3339	496.88	433.0018	454.7792	512.9456	353.9302	578.8873	1445.667	514.5586
CTSH_P238_F	CTSH	CPSB, MGC1519, minichain, DKFZp686B24257	159.5706	186.501	436.734	467.6928	525.5478	1004.907	382.5804	355.9525	143.8454	299.6008	232.3609	183.5859	195.2679	172.7932	222.3405	146.6788	142.0212	480.5718	452.839	244.4884	238.1793	170.2022	197.2726	151.2893	182.2631	253.4257	248.5779	293.4739	175.8984	565.0889	560.6855	545.4074	550.9825	477.7751	480.8574	373.6223	373.7991	288.7866	224.1154	294.6367	212.9635	171.337	235.6845	400.5433	383.3314	641.8693	343.8105
CTSL_P264_R	CTSL	MEP, CATL	1749.119	2168.659	4762.37	4732.18	3684.669	4800.105	4206.344	3386.239	3701.448	3686.757	3911.728	3149.749	3219.751	2351.217	3134.244	1385.456	1607.942	3328.203	2906.701	4874.742	4017.748	3951.555	3078.797	3245.645	2908.259	2394.633	3139.481	3815.305	2626.039	6534.931	3733.774	7041.15	1825.104	5793.712	4870.655	5783.092	3712.645	8528.339	9770.325	9030.316	8638.365	9392.408	8469.184	5924.08	1330.816	10326.15	10560.18
CTSL_P81_F	CTSL	MEP, CATL	245.5625	164.5386	304.7043	172.5181	264.8143	377.1899	218.1291	148.5952	269.6406	295.9211	323.4824	239.028	174.613	228.0466	289.5982	112.8612	179.8501	165.3538	201.4316	350.3258	288.4863	299.2368	219.516	203.4727	375.9632	231.4536	509.941	896.5717	430.5092	4370.154	978.6139	484.5876	594.3243	2762.785	267.1803	203.89	200.0112	9215.172	11670.5	9503.066	9232.977	12099.82	7462.309	4313.501	1854.179	7777.431	12857.11
CTTN_E29_R	CTTN	EMS1	167.2685	149.0643	323.5549	183.3674	524.2164	752.8088	483.8235	341.5839	201.8466	193.3902	247.0287	177.3775	153.2232	171.7655	185.169	78.03981	73.47781	451.668	357.1696	207.519	204.2336	155.9176	185.6066	192.7767	183.2865	164.6622	165.7836	162.9461	132.8323	367.4876	384.1524	310.3487	430.631	398.9396	486.5221	320.7388	220.6049	205.2227	151.542	164.4189	172.5227	239.9403	290.3729	135.7695	294.5157	292.1447	211.2635
CXCL9_E268_R	CXCL9	CMK, MIG, Humig, SCYB9, crg-10	4477.484	3664.336	11997.94	16526.64	11824.56	11583.42	10871.77	10619.02	7461.794	7821.335	7716.455	7277.882	6304.271	5961.093	5684.604	3418.217	3926.267	12614.21	14927.89	7035.655	7835.088	4917.353	5846.47	7769.385	6434.512	6093.149	6406.965	6963.692	5742.33	10794.24	8284.622	5301.185	6695.969	6054.966	8832.069	695.7277	3787.99	9907.943	10064.77	11364.09	10609.8	4576.146	10663.62	7371.899	7591.443	9046.666	606.717
CYP1A1_P382_F	CYP1A1	AHH, AHRR, CP11, CYP1, P1-450, P450-C, P450DX	215.1438	185.5128	237.6302	274.2726	482.8831	648.162	385.5688	301.4679	143.759	115.7641	257.4693	194.6722	191.9203	182.2507	221.9289	120.6426	127.0786	324.0286	438.2646	179.4686	152.34	180.9744	152.2689	165.6883	153.8922	202.117	217.2795	204.1964	165.2573	1074.76	587.3751	449.8583	469.6438	392.1856	260.4576	182.243	222.9725	4267.748	169.5223	7011.816	152.2107	5151.924	252.6748	224.6427	230.1811	880.5474	1285.776
CYP1B1_E83_R	CYP1B1	CP1B, GLC3A	156.6579	108.5203	500.3785	711.6147	496.4751	753.9189	363.6024	329.2099	172.5112	178.9149	148.5869	240.6419	154.3407	204.1463	192.4982	85.54663	81.24208	406.1773	949.2802	207.6989	249.5701	199.3204	237.6987	159.4363	159.8565	154.9982	215.5962	138.513	144.0103	1647.863	742.1671	391.549	413.3015	523.9245	356.9982	327.9157	723.9399	14677.54	4783.316	14552.35	13570.48	14246.33	12183.65	740.5362	469.8494	1066.189	7988.179
CYP1B1_P212_F	CYP1B1	CP1B, GLC3A	354.2496	321.3872	2472.801	3936.627	2048.86	1598.069	1768.91	2313.871	351.067	405.1053	395.7091	526.5358	294.398	693.4736	445.2141	180.5612	242.6768	2287.878	2248.778	466.1917	568.2491	345.4494	433.5173	937.2318	419.1479	320.6575	375.799	320.3172	365.2231	2720.048	2899.792	1895.02	2752.143	2718.93	2217.763	2548.195	2438.552	11974.89	2988.341	11287.63	12766.33	6831.398	5210.997	1778.433	1303.776	2197.959	1319.304
CYP2E1_E53_R	CYP2E1	CPE1, CYP2E, P450-J, P450C2E	4242.676	4562.152	14953.37	12923.69	12367.31	12276.39	12547.91	13319.46	7067.336	6156.59	6979.16	8323.823	6970.102	4905.09	6603.349	3677.691	3913.782	11931.31	12079.75	8187.377	7969.235	5868.253	5312.766	5895.917	5203.765	5802.182	6867.563	6156.378	4896.333	11700.13	12334.6	12465.29	12862.56	16355.42	15346.46	6315.265	9277.271	11456.83	11838.96	7080.073	9447.566	9439.978	13463.53	10894.98	7266.457	11865.77	11193.63
CYP2E1_P416_F	CYP2E1	CPE1, CYP2E, P450-J, P450C2E	6214.545	5276.356	17751.31	17466.24	17237.42	13755.03	16356.58	18001.85	13042.41	12260.58	13871.76	12829.19	10173.45	9615.418	10078.37	7784.27	7044.891	15454.11	17831.92	14624.85	13921.97	11707.31	10321.67	10290.96	10062.96	9823.306	11636.35	12049.26	8248.939	16034.81	14478.12	11005.01	18320.59	15653.96	15952.21	7566.388	11483.85	5774.738	7793.518	4777.441	3491.518	13846.28	14049.78	11818.07	8764.864	12971.16	1125.196
DAB2_P35_F	DAB2	DOC2, DOC-2	162.8656	110.7721	238.2567	198.8291	376.4608	816.1479	284.64	274.3388	358.519	317.4359	356.709	267.4645	342.026	229.4941	325.4987	133.5687	88.56679	355.4958	291.9098	415.0887	267.7252	272.3828	243.0546	277.4705	410.2178	453.8372	886.9084	353.9552	538.5263	3263.74	885.0522	454.4857	389.2657	464.0275	776.1053	221.0251	405.5417	11149.59	8053.983	10400.86	10059.61	172.4141	9562.878	411.1095	206.6587	626.7104	8085.208
DAB2_P468_F	DAB2	DOC2, DOC-2	171.6484	151.1006	276.4159	298.2788	319.2413	598.7699	224.9281	253.0884	143.6361	164.2217	228.6712	166.522	134.5803	130.593	177.5408	114.8528	130.9708	279.198	407.9494	170.1433	171.404	153.9124	116.8886	152.1552	164.8636	188.1094	430.1135	834.6807	180.6111	3121.792	745.7932	523.5795	1395.077	335.5798	322.5584	186.5539	171.0931	11327.92	10500.62	12628.47	9099.328	6031.856	8681.324	182.6922	717.8442	1694.485	426.9831
DAB2IP_E18_R	DAB2IP	AIP1, AF9Q34, DIP1/2, KIAA1743	199.5507	175.6221	859.5289	889.1649	1219.743	1425.742	931.4377	1289.226	236.7017	201.3803	265.3768	258.4754	225.2895	386.1773	278.3617	109.3076	118.9119	1153.889	1382.139	536.3242	376.1509	323.8477	306.2696	457.4545	297.2254	262.9635	296.7809	214.8384	172.0555	1234.663	1214.693	1090.558	1223.263	1262.389	1222.616	1554.685	1509.736	652.8125	1333.774	611.3223	508.2963	517.771	978.5399	740.8386	1189.617	892.5018	664.9069
DAB2IP_P671_F	DAB2IP	AIP1, AF9Q34, DIP1/2, KIAA1743	101.3107	75.67202	185.3804	116.8684	104.7529	113.0201	138.748	152.7577	157.721	118.0953	122.9091	117.5173	120.4181	86.64764	124.086	78.19492	69.72477	114.1885	119.4044	119.5678	117.8833	100.8946	108.9713	95.26085	92.59678	95.43455	94.23952	96.27961	84.98438	315.4824	308.2411	155.341	123.6767	143.0403	266.4998	113.121	97.87147	100.3777	336.8531	102.6599	97.61012	239.8051	278.6822	109.997	184.9214	186.473	283.0082
DAB2IP_P9_F	DAB2IP	AIP1, AF9Q34, DIP1/2, KIAA1743	193.4624	174.0847	213.2824	230.8878	331.1032	637.1829	224.9364	238.5313	299.0741	243.176	347.8933	237.4218	303.2294	226.2256	315.8403	123.3751	124.8886	307.1239	219.4525	286.7359	293.0994	249.6415	235.0334	263.4744	234.3663	224.835	306.8431	233.1074	233.0802	408.9906	374.7524	373.0609	307.9169	241.267	282.0748	165.1573	160.5451	162.7278	216.7661	182.8163	163.1726	173.1859	169.1766	244.5578	148.0355	362.3787	180.4052
DAPK1_E46_R	DAPK1	DAPK, DKFZp781I035	701.2864	449.9561	1919.657	1283.483	1396.65	1476.332	1794.105	1436.663	740.5514	1054.218	879.2817	685.8458	412.6642	622.0816	901.053	275.842	586.4915	1234.989	2232.129	1053.457	1137.533	941.4558	822.2244	1077.988	954.3441	828.3248	862.5531	556.1672	610.8261	6356.688	3410.049	1678.666	10064.83	2684.789	6451.959	1755.474	1817.391	8609.305	12494.32	9712.969	9599.34	9748.586	7707.957	4211.045	828.6727	7228.096	7981.43
DAPK1_P10_F	DAPK1	DAPK, DKFZp781I035	189.1009	161.1856	675.7568	448.5004	579.3359	964.9329	665.9347	639.9268	309.395	363.9297	369.2633	435.0531	544.574	295.8962	419.0722	117.6696	258.9652	678.6634	1339.64	505.5121	333.0802	288.8371	277.2239	266.0781	648.2092	622.8061	1883.786	686.3584	971.0217	9844.032	1989.957	547.5505	3297.547	854.8701	896.4773	644.3439	1246.493	16383.77	18282.65	16811.59	17998.96	16718.89	14892.54	6740.502	948.5037	7408.072	20890.79
DAPK1_P345_R	DAPK1	DAPK, DKFZp781I035	127.8879	64.27898	440.1095	315.3282	701.96	1001.027	389.5384	448.5527	197.8865	283.455	266.3119	182.1876	211.7523	168.9902	256.2656	97.82946	139.8769	547.1695	721.7903	425.1895	210.5566	213.9571	145.166	136.8461	511.8216	338.0268	511.3551	173.8033	517.5524	5593.175	1035.067	487.0557	626.0562	1358.852	582.5458	436.6719	426.3207	17547.97	21043.93	15691.07	17120.09	15566.21	14018.23	4848.471	1948.552	15155.81	9573.736
DBC1_E204_F	DBC1	FAM5A, DBCCR1	886.0042	984.1116	2533.768	3540.583	1162.896	2051.769	1626.075	1614.702	1894.105	2135.742	1910.265	1668.202	1707.366	1534.984	1818.126	482.703	1121.157	1322.793	1023.788	3652.719	2446.203	2236.385	1899.234	2071.87	2533.479	2813.478	3777.058	2220.941	2601.372	11715.83	6327.364	2593.777	6499.118	5586.263	6882.707	1457.007	4597.96	11667.66	12559.52	10996.63	12862.32	11595.73	9255.523	8605.6	16598.58	14360.95	12310.91
DBC1_P351_R	DBC1	FAM5A, DBCCR1	573.7068	488.6506	1395.606	965.9288	361.3139	804.4745	575.554	410.998	483.226	898.8016	817.0799	572.5757	1165.605	558.6154	1095.984	152.0473	736.3122	544.1934	698.4133	1216.047	1048.247	692.3412	588.1758	651.5947	1461.231	1570.058	2837.836	1583.025	2028.838	11193.94	5757.534	2191.024	9120.403	3963.399	1557.162	4834.12	1643.106	12583.84	16066.49	6730.789	14860.97	9625.458	11356.84	2968.012	17184.97	7936.053	16124.04
DCC_E53_R	DCC	CRC18, CRCR1	1312.929	1135.191	3535.706	2740.98	1819.272	2134.823	1911.936	2845.568	1723.727	2030.22	1366.862	1562.685	1406.436	1189.017	1940.405	727.5305	1664.626	2599.819	4601.623	2880.484	2744.507	2479.269	1760.678	2348.572	2603.904	2818.547	2628.419	1608.526	2009.785	11372.2	7140.336	2267.788	11871.35	5194.985	5970.059	6623.899	3772.423	14973.58	18355.15	18626.55	11990.47	15746.96	11794.9	8514.744	9221.977	8620.784	28665.25
DCC_P177_F	DCC	CRC18, CRCR1	421.8954	385.4694	604.3276	1808.603	658.3522	792.1449	777.8718	599.0383	1354.225	752.9345	1472.105	1133.053	903.1699	664.3455	1021.327	244.7717	451.0283	347.8111	999.149	1314.789	1260.669	1309.376	641.4631	958.3956	1046.632	1545.78	1444.284	1278.083	1383.645	6567.679	2563.673	1968.431	499.768	707.2706	464.9971	691.619	430.0308	10892.6	4832.913	30933.14	17120.39	19053.21	18579.44	964.7863	8307.299	6460.31	21994.55
DCC_P471_R	DCC	CRC18, CRCR1	596.1994	536.6105	2009.63	1560.422	689.7335	1389.063	740.9251	902.748	1332.718	1683.386	1642.121	1248.373	1508.179	973.0892	1692.592	415.3783	818.8818	985.4052	1111.406	1969.378	1717.616	1710.7	1079.057	2536.032	1805.108	2407.227	3618.954	2214.226	2221.383	9895.621	4937.329	2896.743	924.9172	2569.396	3534.171	2477.501	1576.95	24436.76	20010.2	29699.04	18532.64	26371.61	13478.88	11153.12	21093.58	9290.225	21456.74
DCN_P1320_R	DCN	PG40, PGII, PGS2, DSPG2, SLRR1B	6192.481	6339.835	21295.94	22728.56	18489.47	17702.12	15447.56	14326.79	9289.632	11225.6	10123.41	10456.35	9411.006	11872.64	10606.01	4404.569	6263.257	18787.2	19277.67	15503.28	14315.78	8746.293	10643.44	9630.808	10192.79	10807.63	13817.54	14011.7	8537.151	18802.84	19920.3	18019.82	16667.68	23051.96	21879.15	13669.77	14337.76	11642.78	14101.66	16900.13	15968.59	16240.05	13235.01	12611.58	7366.12	14433.09	19119.31
DDB2_P407_F	DDB2	.	3621.219	778.8979	1868.789	1539.237	1371.025	1607.779	1538.218	1441.697	572.6027	208.6018	356.2579	582.0453	925.1404	908.1802	387.7556	469.4731	671.9694	1573.14	1674.441	1175.434	362.0629	734.2551	1354.725	281.9987	868.502	132.0562	1025.241	1733.547	277.4036	1804.923	1774.197	996.1812	1276.693	1237.198	1327.568	6615.903	1090.772	747.2391	556.546	564.4237	698.8641	2284.398	819.0691	905.7465	1251.785	2049.06	914.0369
DDB2_P613_R	DDB2	.	3388.261	1007.712	2249.385	2541.062	1665.118	1848.84	1110.021	2821.795	1717.178	890.1608	1183.541	1930.913	2574.729	1760.753	1364.208	1151.528	1045.944	1939.231	1156.89	3154.571	1296.682	2070.027	2222.157	1665.855	2021.923	601.2336	2170.805	2262.973	1126.875	2889.16	2598.429	809.2246	1584.735	1830.202	2670.625	9804.816	717.9031	913.0327	341.6961	433.0577	614.7478	7559.126	603.4844	1314.742	962.766	3085.142	442.2091
DDIT3_P1313_R	DDIT3	CHOP, CEBPZ, CHOP10, GADD153, MGC4154	3996.567	3939.42	10510.29	12069.18	8685.468	12793.66	10274.62	10156.45	7509.859	7498.262	6923.045	6344.491	6395.859	5422.094	5792.385	3466.292	3199.251	14074.91	14319.35	7930.72	8567.019	7423.604	5904.986	6116.79	6442.827	5670.039	5426.866	7144.771	4772.669	5256.761	9636.339	18937.63	14312.51	18915.28	11791.6	20673.13	9523.408	3871.05	606.1232	2292.041	1637.552	1388.687	1583.77	10784.6	2279.802	6145.515	711.3774
DDR1_E23_R	DDR1	CAK, DDR, NEP, PTK3, RTK6, TRKE, CD167, EDDR1, MCK10, NTRK4, PTK3A	321.887	288.4126	1123.369	428.1761	736.0627	932.6851	890.7712	703.4679	542.9003	470.3996	491.2912	563.5256	679.6456	506.869	633.1636	165.8338	309.7401	623.2079	295.2642	1050.683	553.3099	596.99	747.267	635.3593	283.1787	300.8245	286.1362	236.9499	266.0311	684.3441	483.5474	525.4438	616.4459	646.9958	535.8518	592.2744	317.0667	321.3121	543.244	347.6577	358.9315	252.2205	374.5076	981.8004	441.8963	1044.374	353.8512
DDR1_P332_R	DDR1	CAK, DDR, NEP, PTK3, RTK6, TRKE, CD167, EDDR1, MCK10, NTRK4, PTK3A	5086.274	4013.429	13992.59	15349.39	12511.08	10079.5	9883.313	10126.98	7374.398	7513.918	6222.192	5803.024	4806.497	5410.011	6532.154	3062.306	3115.565	10818.01	10827.74	9387.945	9058.365	7995.394	7053.633	6682.412	2778.22	2959.341	635.3901	1437.925	576.1351	491.1272	596.2399	428.2792	475.9811	284.8452	267.1348	657.2557	335.6485	3044.561	450.5553	1403.997	2430.79	959.0624	934.5854	8380.907	1148.519	6516.667	449.8624
DDR2_E331_F	DDR2	TKT, NTRKR3, TYRO10	5948.08	6032.312	17698.57	22008.82	16875	17527.24	15139.77	15028.52	10191.41	9521.621	10606.36	9879.025	9423	8553.989	9066.125	4613.336	5941.371	18130.23	18544.28	10224.09	11786.86	7593.818	7172.293	8966.854	8051.722	8057.881	9792.97	8700.955	6953.632	13976.16	13070.64	15197.19	13639.89	22551.76	10597.42	13747.39	14160.5	8321.365	3173.605	12496.84	4195.305	4124.295	8631.495	11395.68	2552.517	9266.594	10706.25
DDR2_P743_R	DDR2	TKT, NTRKR3, TYRO10	7075.643	8453.626	19184.4	21158.33	16765.54	17272.14	14728.73	17130.39	10914.65	10850.85	10981.34	9884.645	8040.715	7082.258	9116.537	8412.576	7349.719	17498.95	22832.36	10884.96	10738.5	10322.73	8394.379	11325.43	10961.49	9118.94	10746.26	10358.29	6999.368	16953.79	15324.15	12349.05	14885.76	14967.61	17176.75	13097.08	10661.63	11391.78	1312.316	8559.355	2494.237	2119.687	2316.961	13332.75	17044.28	9879.539	8934.201
DES_E228_R	DES	CSM1, CSM2, CMD1I, FLJ12025, FLJ39719, FLJ41013, FLJ41793	777.239	602.4777	769.5942	813.0172	559.6082	861.212	520.5668	478.8197	1445.753	1094.608	1469.858	1276.779	1234.23	1196.587	968.1496	342.7361	613.9014	680.7964	683.5759	1514.865	1374.393	1112.006	1121.641	939.9045	960.8259	1131.415	2124.106	1594.142	1184.108	7233.77	3606.185	1502.249	1037.949	1230.068	2117.674	1071.414	1311.888	9545.396	1202.049	5069.166	8495.321	7863.431	7127.839	3644.429	2927.157	5845.025	12630.75
DES_P1006_R	DES	CSM1, CSM2, CMD1I, FLJ12025, FLJ39719, FLJ41013, FLJ41793	7306.313	6282.492	18480.61	19096.55	17969.03	16732.93	15539.99	16646.73	11472.87	9201.685	11193.88	9031.776	7576.388	8057.173	7429.834	5220.264	6703.175	18364.41	21961.07	10698.08	11224.89	8848.54	8401.419	8364.885	7542.619	7982.607	7991.313	8326.225	6480.024	12538.1	10689.89	2141.097	1308.616	4642.843	3560.502	774.0481	2733.739	5198.658	1123.601	4148.174	3500.968	1828.64	1611.584	8555.891	5139.486	11926.77	1021.403
DHCR24_P406_R	DHCR24	KIAA0018, SELADIN1, Nbla03646, seladin-1	141.6799	125.1249	192.1248	144.2702	241.0801	647.0753	261.6082	208.0363	195.8371	186.059	243.0052	272.0646	197.0551	250.8429	310.8551	93.15653	104.3745	274.7212	202.241	360.3262	289.2976	286.0308	197.1274	371.1744	262.8043	325.0409	250.9512	308.3301	177.2083	413.8634	383.1591	315.1877	343.1773	272.4118	242.4641	263.445	263.4093	208.132	326.3637	22865.13	138.3112	144.1188	2676.483	1790.558	276.8782	946.436	4142.695
DHCR24_P652_R	DHCR24	KIAA0018, SELADIN1, Nbla03646, seladin-1	2037.309	1856.714	9436.413	9659.593	6495.46	8231.305	7746.791	6217.187	7158.922	6602.561	5466.376	5916.972	5916.375	4735.033	4438.449	1981.664	1734.363	9277.426	10768.01	8286.879	8430.864	6827.088	5461.132	6897.083	4776.496	4658.978	4101.564	4552.903	2472.12	6996.023	7989.049	6326.567	5844.178	5525.755	6052.899	4778.265	6651.417	4547.518	1978.33	2897.403	2712.354	2123.458	2647.945	6564.174	4523.884	7989.606	1938.43
DIO3_E230_R	DIO3	D3, 5DIII, TXDI3, DIOIII	6310.099	5694.631	15134.69	15030.65	14028.05	13011.2	14127.3	11454.71	11839	10047.32	12658.44	8877.87	9680.414	8298.23	8563.195	5575.506	5137.552	13524.24	15248.95	12177.33	12749.97	10773.88	7915.714	7823.646	8811.731	8096.676	10108.56	12368.63	6514.755	20427.93	16422.76	12679.31	23979.43	19465.48	11681.17	15975.43	13243.56	21535.24	28031.53	20845.46	15904.09	20699.3	19035.92	19041.3	6733.378	28016.6	16114.82
DIO3_P674_F	DIO3	D3, 5DIII, TXDI3, DIOIII	161.9869	187.4017	448.6266	452.334	314.8543	640.1058	291.0276	321.9215	343.6818	342.8851	415.7756	375.6266	275.8326	346.412	391.921	120.4807	361.1735	351.3213	373.8958	539.562	358.19	380.652	278.2373	453.6674	419.3251	720.0226	966.5164	1096.387	575.1832	5613.961	1808.9	1217.912	1778.294	744.5801	3166.613	5998.677	657.1412	8773.691	14949.1	8927.228	5681.532	9082.834	8489.244	5149.717	416.9572	16900.15	5721.498
DIO3_P90_F	DIO3	D3, 5DIII, TXDI3, DIOIII	572.7094	499.9907	2168.592	2390.567	1880.358	2038.806	1603.899	1605.337	1108.524	1142.223	1479.456	1155.996	1024.278	1726.08	1234.411	237.8058	451.9757	1652.058	2142.363	1387.574	1280.096	1709.35	1179.654	2291.013	1553.784	1274.576	1275.245	1202.898	979.0264	6641.203	3492.247	2634.962	3726.985	2606.027	2359.869	3552.97	2465.476	10583.9	19302.03	10576.44	6811.586	10102.24	11171.67	5797.945	2451.928	14841.02	8542.715
DIRAS3_E55_R	DIRAS3	ARHI, NOEY2	4115.062	4602.667	14785.25	14211.24	15121.18	14149.73	12477.99	12707.68	7049.62	6918.426	8351.483	6920.048	6225.449	7026.938	7115.012	4456.14	4470.95	13737.55	16529.54	9133.473	9632.824	5796.19	6640.904	5124.002	8355.225	7310.831	8268.542	9632.568	6767.035	14925.6	13332.47	13283.59	8836.447	17214.69	15200.2	16218.92	7521.026	14301.74	15355.85	14855.22	13762.66	14926.99	14249.03	9476.404	4705.035	12627.51	18763.66
DIRAS3_P745_F	DIRAS3	ARHI, NOEY2	3959.69	4813.941	15845.66	13522.56	10785.46	12978.25	10802.35	11768.01	5223.076	5955.418	6104.583	6527.902	4470.594	6531.009	5718.439	3047.123	4527.34	12998.64	13331.18	8677.201	6994.272	4983.009	6479.044	5985.386	6578.273	4633.546	5788.106	6749.213	4959.952	15116.21	11154.59	13651	15249.2	15676.46	12828.88	8868.793	3524.665	14274.38	13811.8	15718.86	15841.95	9538.633	15392.19	9819.955	3881.958	13846.67	19047.12
DKFZP564O0823_E45_F	DKFZP564O0823	.	465.7068	347.7197	300.4036	343.852	348.5783	580.1557	322.8302	309.2688	840.9118	745.3333	715.7708	742.0491	650.0725	692.2153	570.2636	280.0628	294.2805	306.6251	331.4539	816.1301	784.2628	689.3063	579.2562	536.879	565.3107	538.7029	557.6577	592.939	434.6334	711.1691	638.4379	427.3127	465.5504	340.2463	353.2878	292.0372	275.9685	338.7622	183.7014	304.0519	246.0182	221.6023	312.403	458.8136	253.7145	776.7452	11495.67
DKFZP564O0823_P386_F	DKFZP564O0823	.	518.1528	707.1963	2071.323	3307.252	1932.508	1726.872	1287.538	1156.283	1044.131	1394.722	1028.691	848.7448	722.0555	734.3311	1048.154	367.0339	464.7049	1306.634	1269.889	1399.36	1332.271	710.5188	960.0695	680.3114	1080.504	1225.593	803.0562	688.8538	722.48	1673.227	1904.894	2165.247	1351.39	1616.933	2391.911	1453.455	1166.935	619.8353	345.4916	836.4066	783.84	411.1693	463.5404	1129.435	507.3757	1377.75	2003.057
DLC1_E276_F	DLC1	HP, ARHGAP7, STARD12, FLJ21120, p122-RhoGAP	1044.674	1024.154	3559.084	2734.665	2408.831	3694.589	1941.008	2701.268	2344.782	3128.321	1588.85	1923.465	1460.119	1375.288	1082.955	736.1927	1573.826	2395.663	2577.046	1953.447	2868.191	1885.27	1686.684	1539.578	2653.681	2364.066	3170.945	1409.318	964.6785	8910.982	6035.398	2013.938	2892.924	1981.022	2110.155	1307.635	1584.307	1413.548	1063.349	10674.65	8861.994	1429.863	8715.271	1965.951	2063.58	2657.563	13632.02
DLC1_P695_F	DLC1	HP, ARHGAP7, STARD12, FLJ21120, p122-RhoGAP	3864.154	5018.104	9456.756	13794.78	12935.73	10048.97	8464.433	9158.623	7406.794	7866.953	7349.125	6001.11	5408.125	6030.823	6750.375	6052.532	4849.203	12255.47	10526.06	8093.463	8505.914	4894.18	8033.28	7907.532	7690.203	5539.223	5191.065	6801.996	4264.177	6789.205	5246.274	637.1191	597.9901	2242.456	2184.077	680.6428	1298.276	1467.555	5697.182	6097.971	1637.213	1121.053	2507.581	2166.702	1674.942	5494.498	2063.675
DLC1_P88_R	DLC1	HP, ARHGAP7, STARD12, FLJ21120, p122-RhoGAP	1016.721	922.617	2798.569	2446.276	3245.72	3794.007	3127.775	2417.171	1667.602	1807.247	1465.209	1059.561	1139.192	1038.76	1826.611	931.0054	1065.067	3017.739	3628.586	2104.992	1879.1	1253.512	1425.341	1765.873	1824.691	1576.023	1942.741	1611.878	1480.628	3485.021	3354.275	1861.378	5175.296	2089.006	2362.334	1238.226	2692.334	1528.132	990.4843	4743.982	4262.845	2530.396	6109.6	2424.48	836.7805	2507.594	4271.647
DLK1_E227_R	DLK1	FA1, ZOG, pG2, PREF1, Pref-1	423.7828	326.4453	722.1104	575.5148	394.3599	876.5828	627.1941	526.1552	695.022	707.0039	905.7248	595.803	941.6265	542.2863	741.8033	142.1079	542.925	417.8356	1178.213	1310.341	943.4476	1141.638	892.9734	464.2562	1489.713	1034.616	3408.955	2496.286	1363.379	13903.01	5078.622	753.6188	2684.562	783.7561	895.1124	1157.134	1110.271	18238.4	28919.76	20420.67	24235.03	18296.38	18299.78	11485.73	943.2961	23145.24	15638.82
DLL1_P386_F	DLL1	DELTA1	170.4264	147.0515	252.5062	176.3047	390.3971	487.8435	276.5823	181.7821	115.0924	121.8811	149.6665	106.1529	101.9792	113.1501	153.2097	86.80109	110.0906	311.7967	272.9069	119.6958	106.3204	108.0049	102.1815	116.6617	115.342	104.0582	118.7817	126.9621	96.52136	449.0783	451.3412	300.3451	428.2191	285.9795	252.383	280.7905	289.9997	158.8075	136.7621	154.5549	244.8073	159.8798	173.5854	301.3275	170.0228	417.3752	223.8578
DLL1_P832_F	DLL1	DELTA1	317.6374	275.8477	1704.048	1422.77	814.6575	798.1728	475.1945	733.5491	294.3313	287.2829	414.2345	410.339	590.6028	402.5558	344.7632	93.11159	498.7588	941.1359	719.5797	696.8394	434.7615	383.2554	369.5275	418.2026	409.0631	361.8828	356.3411	365.239	264.127	697.2241	992.8611	1058.729	736.7057	773.4987	550.3423	448.9557	512.9844	449.1343	422.3301	555.1696	392.7773	1276.275	473.8994	840.6339	467.0345	864.6045	673.2767
DMP1_E194_F	DMP1	.	5941.201	5213.345	18116.57	24136.34	17469.17	15061.14	14638.11	14088.67	5379.004	7077.324	5361.815	5617.846	4385.016	5735.679	7570.312	5320.471	5397.697	17599.53	19166.74	7896.091	9925.925	3979.072	8013.437	6472.652	6660.314	7125.76	6554.557	7723.694	4638.313	13542.08	13544.84	16054.46	11911.83	20825.74	16617.81	12865.84	13612.16	8521.299	10879.31	5267.689	5940.617	3589.563	9843.189	8764.322	12959.23	11690.88	13851.19
DMP1_P134_F	DMP1	.	5059.161	5155.526	15068.77	16182.46	14826.14	15654.86	12453.83	11811.7	6033.223	6721.083	5376.879	5238.453	4323.149	6489.608	6904.875	5120.509	4743.895	14462.32	16203.79	7388.758	9029.433	4489.614	7752.479	5345.949	6208.988	5611.853	5262.237	6435.246	4269.062	8931.966	9788.803	15878.16	2638.908	13363.63	12349.38	11918.19	10284.28	3989.283	835.1865	2409.909	2061.155	2038.87	1944.519	6001.593	2589.024	6044.343	4383.146
DNAJC15_E26_R	DNAJC15	MCJ, HSD18, DNAJD1	659.1548	659.6158	1244.194	1697.675	1444.967	1712.57	956.9037	666.1887	2004.989	1718.209	1756.416	1126.514	1076.445	786.2398	1156.96	596.6882	847.2219	972.2492	1071.727	3156.746	2968.131	1701.843	1558.397	1680.503	1418.357	1481.007	719.1837	591.8632	555.0798	1124.482	1103.105	3814.869	932.455	535.2202	535.2621	671.9236	582.0238	623.8557	275.9129	561.1414	663.2478	326.1071	282.5562	806.8251	619.8455	1329.397	1330.259
DNAJC15_P65_F	DNAJC15	MCJ, HSD18, DNAJD1	4732.022	4443.907	16775.05	17157.52	17411.67	15654.77	13025.08	13387.93	7530.55	7895.369	7644.931	6299.448	5390.701	4497.105	4830.907	4049.042	3073.967	14245.48	16541.79	9323.021	8544.766	6845.075	6113.049	6358.854	5997.521	5613.289	4036.898	4624.342	3058.092	6339.321	8420.935	15437.38	7314.804	7718.046	13959.54	6571.039	9869.37	4723.595	981.0552	3489.845	3028.796	2143.636	1818.254	8123.584	2872.669	11214.77	7279.644
DNMT1_P100_R	DNMT1	DNMT, MCMT, CXXC9, MGC104992	558.1053	538.4482	766.8433	1069.241	1275.865	1610.961	795.0493	858.0964	801.7399	1017.729	802.426	571.0189	387.7921	427.4451	645.4164	563.767	597.2002	1161.446	1580.443	836.7277	1054.903	601.2042	560.7155	662.7042	526.7914	653.5074	492.3615	321.0911	348.2871	971.1394	953.6284	754.7985	761.9781	738.7446	591.1577	470.5758	452.4069	491.0131	430.0526	440.1992	469.1578	284.7542	424.8526	589.5005	485.7958	907.1295	390.9375
DNMT2_P199_F	DNMT2	PuMet, M.HsaIIP	6695.231	6043.091	18285.1	24422.23	17320.54	17527.38	14476.88	14886.63	11126.54	10255.8	12065.44	11224.63	10597.15	9938.653	8859.96	6736.792	5877.379	18171.69	21425.71	12568.34	11439.23	10051.88	10277.94	9311.471	12091.71	10621.37	9096.937	11800.75	9691.867	16538.62	16843.75	11843.51	19166.66	19220.7	23024.27	13440.07	12887.62	14779.39	2844.585	12477.13	4561.057	9987.563	13572.81	11554.15	7125.53	12464.16	1640.466
DNMT3B_P352_R	DNMT3B	ICF, M.HsaIIIB	1026.76	1060.626	1479.448	2785.323	2426.519	2435.112	2548.531	2051.058	1708.415	1545.726	1530.377	1354.144	1439.882	1155.558	1193.683	824.9928	652.3073	2895.399	3099.953	1999.404	1227.826	1292.18	871.5482	1199.913	1285.264	1403.388	702.4327	997.9775	867.7902	649.307	552.571	359.7155	313.4659	314.9453	306.3939	257.2773	811.8156	410.184	342.8176	470.0012	312.8796	473.333	319.8917	534.8568	722.5625	1130.218	367.2966
DSC2_E90_F	DSC2	DG2, DSC3, CDHF2, DGII/III, DKFZp686I11137	763.863	885.1511	3061.463	2044.742	1472.07	2754.804	2355.969	2054.546	1559.945	1891.131	1312.652	1586.928	2561.805	1804.445	1901.003	492.5984	1272.103	2840.413	2729.559	3531.071	2393.743	2097.774	1977.319	1810.845	2057.351	2382.089	4301.183	2976.293	2391.111	10477.11	6461.187	3622.94	11577.69	3360.195	4337.391	10144.23	2376.972	14530.46	14556.54	13448.98	14855.23	20214.13	13364	8449.868	3417.159	14784.78	25528.63
DSC2_P407_R	DSC2	DG2, DSC3, CDHF2, DGII/III, DKFZp686I11137	4598.838	4944.195	16615.36	21581.48	13813.8	13642.66	11028.85	10835.21	4502.112	5413.847	4929.519	4271.184	3867.415	4444.311	4732.625	4112.784	3931.875	14592.35	15815.42	5773.957	6130.678	4227.244	5386.445	5436.934	5394.581	5134.33	5116.031	5493.538	4614.172	11970.67	11424.83	12756.81	12350.32	18214.58	15293.63	10946.26	10746.55	7348.336	6304.737	8779.047	7060.856	10733.7	10745.3	9868.6	4136.258	10869.67	19467.56
DSG1_E292_F	DSG1	DG1, DSG, CDHF4	5954.016	5435.815	17464.75	25520.4	17153.74	17040.44	13900.3	14972.82	8320.022	9418.161	8855.398	7299.51	7419.026	7959.698	8656.371	5736.49	5812.313	17419.02	19741.67	10242.9	10665.48	6438.624	8988.483	8302.946	7540.705	8085.557	6974.563	8186.248	6304.79	13431.74	15027.6	9749.363	10307.1	18050.18	16553.04	8649.816	10987.93	8207.075	2035.522	7289.763	5555.154	6173.285	7622.803	8833.146	5749.995	9301.457	2185.965
DSG1_P159_R	DSG1	DG1, DSG, CDHF4	5589.147	5221.469	17427.64	19119.59	14761.35	16199.43	13222.44	12967.14	6773.896	7964.464	6532.596	5911.091	5791.561	6212.543	7006.612	4577.352	5328.195	17122.45	18975.51	8719.917	9410.521	5492.309	7838.616	7517.602	7977.124	6431.571	6124.956	8264.407	5581.183	11667.01	11682.75	8090.238	5612.036	8823.629	9134.92	6105.093	8530.771	1823.528	1448.697	3249.054	2096.139	768.2662	1307.006	5404.461	2257.475	4832.265	10465.21
DSP_P36_F	DSP	DPI, DPII	208.794	190.6519	926.3193	1212.158	954.2734	1039.453	613.3536	735.9468	578.009	542.1751	555.6924	528.6448	476.6541	477.1544	532.7745	177.9565	185.7108	930.3582	964.1439	552.7464	530.2389	391.7108	401.2287	395.8114	386.9009	362.5379	454.2984	443.4526	439.3609	2144.616	1436.268	1028.157	1422.512	1524.444	1326.82	1411.869	1638.009	847.8607	1805.146	670.1434	664.7306	673.5837	2335.953	420.974	992.8087	1319.626	1057.118
DSP_P440_R	DSP	DPI, DPII	105.8452	135.9758	295.6271	252.6225	163.4344	346.4821	248.452	178.5258	218.3842	341.4023	329.6896	237.0292	223.3534	267.0779	279.0175	86.27328	144.1096	193.5329	206.5754	455.3822	375.8321	367.9878	305.3058	238.0903	340.0268	346.2681	270.632	217.4885	192.4086	464.4752	351.7948	223.6966	321.736	398.8105	193.345	180.6736	162.0865	218.067	154.9773	262.5728	249.0934	272.965	307.5397	242.2097	320.1073	450.403	233.6987
DST_E31_F	DST	BPA, BP240, BPAG1, MACF2, CATX-15, KIAA0465, KIAA1470	233.8712	221.7667	1051.673	995.1696	1167.282	1634.715	967.5439	1215.582	364.2953	286.7269	307.9403	321.7144	312.8856	344.6003	375.0974	131.5383	127.7285	1068.39	811.1292	394.2483	459.3352	319.8977	295.7945	319.1062	315.0744	307.8073	366.9637	409.9614	329.9718	1286.334	1141.331	683.3845	902.4113	692.1965	906.0975	544.4308	548.4621	10049.68	338.0587	21447.35	12160.45	21347.15	20486.29	433.3075	378.946	762.1221	8622.226
DST_P262_R	DST	BPA, BP240, BPAG1, MACF2, CATX-15, KIAA0465, KIAA1470	237.7879	224.6936	221.441	529.3152	421.2613	810.5555	383.4133	341.704	760.1771	569.938	774.8888	695.0118	588.8706	553.7693	492.6346	150.6731	143.613	430.1166	237.6367	667.7357	703.2476	611.1467	535.5216	535.9584	489.4217	574.7241	522.0726	617.697	504.5918	739.1194	490.5374	483.9559	495.9505	526	357.5534	450.1888	272.474	5082.435	143.0265	6278.404	5987.091	11588.76	8431.208	320.2987	257.0792	728.0443	401.2279
DUSP4_E61_F	DUSP4	TYP, HVH2, MKP2, MKP-2	212.4315	190.2339	997.9211	1992.074	1859.772	1728.572	1769.305	1719.953	244.1287	233.1698	295.9206	228.924	243.5898	314.7377	335.7922	126.336	149.3398	1432.322	1764.001	359.6927	315.8747	277.8482	226.7271	222.3117	286.8766	261.6766	238.1489	247.1326	181.2202	1360.757	1687.135	1632.642	1648.318	2681.593	1451.419	1630.783	1719.406	1206.985	2361.388	989.4008	631.3682	861.5896	1290.58	778.2676	1279.809	1416.927	1828.996
DUSP4_P925_R	DUSP4	TYP, HVH2, MKP2, MKP-2	178.4498	119.485	280.527	429.6748	456.9509	562.2402	289.363	265.1542	341.2938	267.3557	399.4972	298.0455	359.9878	287.6701	340.641	111.3676	86.09007	240.404	277.0565	401.7406	376.2976	324.6368	273.953	289.3056	260.7141	240.3115	330.2045	413.195	248.5138	493.1064	563.0301	326.1012	351.8274	295.952	282.6771	209.9878	206.7738	266.4728	208.815	201.0198	232.3926	18908.18	205.5754	362.1413	242.6429	482.0439	264.9669
E2F3_P840_R	E2F3	E2F-3, KIAA0075, MGC104598, DKFZp686C18211	202.6044	224.8968	404.9614	334.3575	332.6423	532.3467	445.9772	227.9334	537.2313	426.0403	557.2296	432.8445	412.9102	478.676	463.8336	180.6262	151.5912	218.8911	363.5544	700.746	514.6012	419.238	417.4723	469.083	373.3249	371.5004	523.8256	717.3859	315.5287	636.6904	631.7963	1028.474	7925.479	375.0721	496.8418	1572.832	395.1464	315.7151	292.1505	335.5599	232.6417	269.9331	339.5124	396.8832	584.4202	576.9402	347.8212
E2F5_P516_R	E2F5	E2F-5	1989.462	2220.167	5730.71	9406.422	6685.563	4479.833	3656.523	4212.775	2982.926	1837.704	1628.758	1856.251	1860.124	1852.714	1933.874	2120.668	1744.785	6276.99	6749.283	2059.536	1360.172	1168.674	1318.659	604.5938	1223.042	1239.271	625.2974	1177.179	650.6895	376.8848	565.0832	919.5379	453.1408	4595.799	962.0223	1207.145	1569.985	843.3707	311.3979	863.4576	696.887	300.2234	656.0051	1950.511	802.2688	1862.967	325.6536
EDN1_E50_R	EDN1	ET1	534.705	550.1537	927.2913	777.2136	934.7886	1397.318	853.106	805.6497	110.5996	122.5358	167.5959	114.1692	97.83379	117.7556	168.8305	351.8012	531.0514	1019.088	856.8217	131.0423	159.3206	138.1393	189.6706	146.719	141.4285	109.4501	164.9381	108.0759	87.80348	1982.363	1824.678	1140.486	1175.069	1161.138	1022.217	707.2196	518.2541	540.2692	594.6113	539.3292	630.6702	806.6765	696.9489	815.4496	362.0007	1423.358	769.6849
EDN1_P39_R	EDN1	ET1	166.4284	131.9919	214.4922	158.1608	255.3596	605.046	209.4487	185.3943	249.2467	201.5417	245.0163	221.3926	253.3712	222.2658	289.2048	115.6294	119.278	278.0449	234.6944	263.0159	283.0245	275.9464	244.9113	313.6058	258.8882	224.3324	310.5518	285.0704	188.1268	481.5284	352.9202	316.2912	321.0139	257.5169	290.0815	188.4214	173.5941	236.6001	284.1267	278.0221	256.8574	206.4836	259.2866	186.3141	164.1472	471.3331	267.1845
EDNRB_P148_R	EDNRB	ETB, ETRB, HSCR, ABCDS, HSCR2	7086.352	5663.964	22054.79	23346.71	18741.86	18185.02	18104.98	17731.49	7411.345	8673.203	7880.057	8079.246	7226.911	9600.278	7632.262	4551.054	6149.461	19368.73	22277.51	10101.8	10808.6	6711.33	8342.908	8177.844	9011.028	8579.465	8655.041	9759.331	6249.765	19097.88	19185.13	18262.94	19478.45	23277.27	20714.71	17280.03	15036.26	14819.96	9902.936	16853.12	10450.96	14288.81	15569.09	10666.52	14300.06	14398.29	18118.25
EDNRB_P709_R	EDNRB	ETB, ETRB, HSCR, ABCDS, HSCR2	6115.976	6552.858	23483.59	29579.97	22663	22695.95	20284.76	16678.18	8099.653	8599.608	8610.502	7787.119	7482.36	8241.771	7632.279	7839.043	7396.747	21460.75	24344.53	9752.066	11625.35	6393.054	9395.441	8621.308	8543.765	9415.921	7851.212	10304.76	6840.613	12933.22	13660.76	10801.41	12225.87	19161.1	15418.64	7621.328	11689.55	6114.007	1674.686	3953.635	5738.366	4059.078	6382.193	14051.31	10242.2	10492.07	10892.55
EFNA1_P591_R	EFNA1	B61, EFL1, ECKLG, EPLG1, LERK1, TNFAIP4	156.272	141.3854	243.4419	378.5131	353.8883	411.0159	203.347	177.3907	272.3797	236.6524	299.3848	214.2431	284.1407	211.2972	278.4911	126.958	246.3618	217.2393	205.2571	235.2319	212.0865	276.525	172.2794	218.0054	199.3578	192.7852	298.6138	225.0999	201.5918	941.1645	318.308	293.5299	1709.038	170.8309	504.9568	146.5839	116.1924	194.4137	112.3579	124.7096	21591.55	127.1942	141.9012	156.3248	154.9704	449.5025	156.9536
EFNA1_P7_F	EFNA1	B61, EFL1, ECKLG, EPLG1, LERK1, TNFAIP4	139.2391	105.083	187.4229	164.4387	256.2477	475.6071	231.6839	167.9895	205.3756	212.5818	244.7068	206.788	236.9739	206.3214	211.1597	132.2264	92.93565	219.8153	194.3377	276.1038	226.2701	219.2958	184.6118	233.3542	235.5317	199.1882	261.6236	208.2867	175.2769	706.8456	296.8893	579.9866	352.8179	324.2791	295.3497	303.9785	193.2614	159.4545	184.2978	208.4341	5505.961	130.1243	158.1973	258.4409	283.0143	515.8314	180.1793
EFNB3_E17_R	EFNB3	EFL6, EPLG8, LERK8	1848.967	1742.561	1804.279	1830.191	2670.595	3845.584	2000.92	2048.967	8289.873	6976.435	7607.862	6427.133	6124.017	5603.506	5567.681	941.5673	1344.849	2865.178	2692.96	7221.054	7459.966	7005.426	6594.931	6849.575	6050.341	5476.729	5266.302	5172.924	4046.523	4493.649	4311.656	2898.21	2766.514	1984.238	1885.353	1829.532	1507.377	2406.652	1803.188	2428.106	2371.208	5353.714	3221.797	1925.32	2322.205	4733.871	2399.957
EFNB3_P442_R	EFNB3	EFL6, EPLG8, LERK8	374.7992	328.7927	741.8719	578.1219	789.8273	913.8337	514.5192	756.733	1972.911	1497.811	1881.839	1478.963	1475.711	1083.407	1367.352	149.6127	271.7453	539.0576	656.9442	1795.961	1453.21	1748.867	1201.722	1490.576	1100.977	1069.526	1313.842	1121.728	1202.82	1419.686	1152.458	773.5333	819.6838	1777.654	1370.779	502.804	764.9799	588.0552	439.5257	476.8491	674.8556	1324.953	764.9449	573.8808	1213.629	1683.961	915.4389
EGF_E339_F	EGF	URG	10165.84	9039.5	29286.65	30859.58	25251.35	21826.65	25807.2	22440.52	13324.05	15333.28	14308.5	13243.83	11335.98	10768.76	11148.18	9056.165	8752.893	26288.79	30933.12	15015.79	15937.23	12093.13	11669.32	13881.49	11240.44	13986.44	13734.95	13815.02	11070.57	22275.91	23265.11	26351.41	25667.69	34991.36	30273.55	25129.94	25802.7	26569.88	23677.08	21474.96	23347.89	21669.98	21595.6	15318.77	8556.51	19722.8	25496.07
EGF_P242_R	EGF	URG	6609.067	3920.697	18383.83	20001.26	14024.04	16055.33	12760.77	13061.8	10510.52	12117.33	12821.77	10737.02	10328.45	8506.182	10351.63	4050.859	4903.049	14843.17	16238.68	14362.81	15136.54	10385.8	11001.58	11444.72	9295.876	10016.98	10462.29	10055.36	7876.509	16519.96	17065.11	16311.75	13072.18	16999.66	13112.15	14403.51	14563.66	6831.913	9806.575	6037.995	4309.343	14512.84	10017.56	10948.83	11393.82	11467.82	10899.19
EGF_P413_F	EGF	URG	5746.762	5572.874	14870.71	17386.17	15280.31	13139.16	11537.21	12711.22	8005.299	8431.94	9705.698	8266.785	6310.685	6552.953	7256.042	4403.14	3824.951	16014.74	16590.89	9274.527	11012.83	7261.417	7638.69	8738.736	8464.38	8633.469	7104.828	8218.991	5833.724	9412.484	10574.24	8894.394	10408.98	11527.27	9520.952	2779.163	6623.903	2736.19	1602.834	1571.05	7360.099	1282.433	6162.119	10201.26	1919.135	7316.62	4761.223
EGFR_E295_R	EGFR	ERBB, mENA, ERBB1	140.774	124.6017	199.5062	228.8537	328.7365	872.1846	222.6122	219.156	328.68	263.265	327.9504	281.7731	336.0743	244.8612	283.4884	97.1588	158.5851	310.1843	232.7638	338.8629	260.8385	299.5652	222.1808	223.1627	284.8383	328.8407	511.9294	246.4789	237.4443	2902.39	612.3622	421.0411	333.4948	298.9892	472.322	145.5825	199.3961	9456.227	15649.94	9252.375	10307.65	9648.712	8271.775	3387.868	185.4228	8553.746	13708.87
EGFR_P260_R	EGFR	ERBB, mENA, ERBB1	206.74	116.9296	291.6692	314.3352	335.1263	741.8601	385.7504	330.0186	349.5822	300.2641	319.0203	293.203	321.4126	254.7911	302.6752	93.72448	130.7866	301.1301	520.968	384.0786	352.7938	245.9296	320.9332	248.7575	298.0859	281.7257	493.7734	365.008	309.7851	2974.118	1061.334	638.2331	922.8453	234.8459	367.5744	1523.415	281.8862	9429.221	12623.36	11973.61	12831.17	11039.85	13071.91	3165.304	291.6614	843.8872	3662.825
EGR4_E70_F	EGR4	NGFIC, NGFI-C, PAT133	272.9143	192.6491	3138.087	4428.296	2130.914	1760.452	1940.134	2339.802	188.2792	260.8279	215.5979	255.4691	142.3063	474.2552	281.1939	151.5084	203.2991	2229.359	2566.101	535.0803	549.8502	210.563	379.0252	650.9673	288.2975	148.5104	213.8575	154.66	141.5114	5315.756	4457.006	2958.408	3439.703	3647.897	3463.462	4092.96	3438.812	2490.02	2894.019	2316.268	6267.238	5576.108	2294.216	2620.425	3030.101	4293.567	2693.235
EGR4_P479_F	EGR4	NGFIC, NGFI-C, PAT133	167.4739	244.6342	300.0806	260.505	216.7437	349.6663	217.655	236.7095	643.8959	595.3025	637.8222	553.2662	527.6658	592.3176	620.1473	136.8125	137.2289	250.1385	521.5301	715.4374	610.9107	501.4538	557.6546	557.2082	471.7612	561.2555	487.7209	439.7796	371.7476	406.5394	403.1132	248.7321	280.9019	472.1984	311.2914	192.7533	231.6278	197.4429	187.3578	185.002	1193.779	293.862	172.8936	157.4606	245.1934	519.225	184.1306
EIF2AK2_E103_R	EIF2AK2	PKR, PRKR, EIF2AK1, MGC126524	163.7095	123.1662	644.2146	456.2183	759.7188	1105.014	564.5549	458.9157	262.7669	267.8819	269.2001	250.0334	302.9778	249.6052	301.4649	120.331	107.2819	821.2173	657.6623	330.9483	285.8042	256.8391	256.4601	284.3	230.141	268.2474	328.4021	298.034	225.4633	1098.267	936.2916	650.5183	835.5366	699.5145	645.9903	629.7007	668.2343	484.5791	468.8512	333.2082	364.6116	383.7463	413.7696	390.9811	445.8279	888.7903	474.7662
EIF2AK2_P313_F	EIF2AK2	PKR, PRKR, EIF2AK1, MGC126524	167.6757	140.1968	234.4458	467.9247	298.3423	618.2573	255.6974	183.6405	274.2735	112.3999	192.2896	163.0414	339.9591	150.8837	187.4334	140.8401	158.0568	440.8191	579.8376	209.1548	266.2614	218.5862	156.9926	118.9195	126.8251	243.881	236.8772	273.372	119.4737	413.6803	582.0685	388.4081	349.5376	379.392	642.2841	213.5447	279.7794	177.4098	174.4665	164.2426	181.0628	296.2141	175.5961	290.1581	243.5573	621.5649	208.309
ELK3_P514_F	ELK3	ERP, NET, SAP2	200.5066	172.6067	304.8522	619.0891	219.0397	694.1348	264.3719	372.7186	488.17	615.402	324.9117	528.3849	187.6528	236.2353	573.8942	116.7113	118.8498	457.2306	496.4613	519.6384	473.4237	623.3566	399.7334	466.2101	218.6157	466.7017	212.821	197.2048	196.935	391.3469	478.1273	451.8676	659.2702	1580.281	779.3369	552.2728	1019.322	640.6294	332.2329	605.6182	501.1818	454.1904	373.2503	903.2307	335.1743	1282.97	217.9573
ELL_P693_F	ELL	Men, ELL1, C19orf17, ELL_HUMAN, DKFZp434I1916	2498.508	1948.303	5604.243	5969.644	5045.157	4349.757	4467.909	3554.507	3102.097	3155.293	2941.939	2866.7	1847.519	2296.253	2325.642	1667.104	1679.288	5268.344	5897.635	3885.988	2238.582	2260.999	2319.413	1665.403	1521.698	1680.896	1466.545	2597.786	1063.609	4573.934	4628.642	6895.217	4588.388	5243.649	4750.683	4264.838	4097.658	1716.71	548.6426	928.5231	930.9153	607.2762	2033.303	2971.252	871.7949	3010.095	280.1508
EMR3_E61_F	EMR3	.	1495.872	1738.321	3606.266	4030.49	715.2908	3088.05	3035.348	2585.543	6464.257	6236.838	5683.155	6176.275	5791.676	3950.273	5257.372	376.2425	1554.639	1311.763	1978.942	8847.511	8880.526	6717.822	6315.84	6534.456	3229.247	2910.861	555.3096	1041.959	635.8157	525.1165	660.6927	840.3622	3345.004	1376.879	4150.379	1249.781	3762.734	2495.884	481.4071	1571.024	1667.88	1720.32	876.4445	6777.829	5514.493	4672.178	324.5228
EMR3_P1297_R	EMR3	.	7236.5	6293.995	19238.05	19708.62	16165.33	19352.03	17824.4	18373.95	10647.21	14366.58	13350.04	9442.361	9713.53	10228.31	10709.78	8138.164	6429.957	25627.78	26593.66	16915.65	18398.55	11704.46	12241.61	12540.14	12499.66	10051.59	13562.52	10894.49	8482.802	25072.24	20925.92	22095.87	23225.78	34005.72	29543.52	22551.75	21241.67	7584.625	1581.561	7359.579	4738.382	4526.144	3877.452	11621.23	4566.064	17862.24	14610.54
EMR3_P39_R	EMR3	.	518.0757	492.9795	1536.147	1658.602	607.6768	1414.014	1230.347	1823.771	1420.28	1378.158	1152.932	1149.22	1150.493	881.8511	1702.757	173.2893	485.2218	815.8637	1556.44	1971.207	1891.758	1663.709	1851.672	2018.375	657.9584	477.1617	557.181	294.4767	283.7272	910.4377	673.3664	1076.818	1250.541	922.3217	801.8646	794.2045	955.7178	1572.138	762.931	1228.138	1990.306	1418.26	1356.99	1582.895	3032.203	2338.859	537.2993
ENC1_P484_R	ENC1	NRPB, CCL28, ENC-1, PIG10, TP53I10	309.3041	257.5578	261.0506	360.5757	308.5745	554.6045	258.8265	240.2489	423.7633	394.3589	417.0584	371.2792	370.8092	316.3929	404.1266	175.8228	132.7986	256.0225	261.1602	477.7233	454.577	393.739	385.2212	435.7196	356.3456	337.6826	355.0032	356.8705	330.1085	621.5481	381.4774	300.3016	353.5643	291.5309	249.9399	183.1536	191.6722	295.6054	288.3094	261.6071	264.4641	222.8198	340.554	211.7454	216.6596	679.0472	407.3362
EPHA1_E46_R	EPHA1	EPH, EPHT, EPHT1	139.0597	106.7096	156.7791	290.8218	217.4471	553.245	172.3152	202.4429	201.6899	178.0613	226.1971	175.4917	177.2047	177.7063	245.9991	93.66179	103.2045	230.6223	176.643	225.1055	202.5535	215.9406	168.1656	209.706	184.7674	161.4041	219.165	177.7255	189.7383	309.4829	289.886	304.4073	322.0238	245.6045	356.1843	228.3922	235.2881	178.2717	221.2672	160.7258	142.7383	236.9725	198.1436	133.4926	149.7731	573.4661	214.3507
EPHA1_P119_R	EPHA1	EPH, EPHT, EPHT1	223.4434	200.8365	189.9182	236.0555	195.2165	297.5452	164.3565	191.1488	586.5104	500.9784	617.2031	545.1782	469.7823	480.5906	523.8467	150.2777	123.656	149.9601	154.6603	548.8522	520.6902	576.2073	507.3939	741.4161	501.8165	447.1398	459.437	426.382	436.5753	358.1044	310.2802	209.6207	283.9295	201.7877	194.7382	138.448	244.6701	263.5488	153.9085	292.4795	233.6812	222.6669	229.3203	285.4471	198.5522	534.5636	232.8347
EPHA2_P203_F	EPHA2	ECK	3802.827	3834.215	11782.81	8630.033	4248.335	8528.641	8327.776	6006.468	6108.999	6405.972	4724.67	4834.292	5582.164	4919.617	5339.1	933.8643	3141.576	5188.289	7064.551	8719.864	8347.982	7603.469	7438.567	7692.703	4420.272	5040.577	3252.824	2501.74	2785.698	9952.578	6564.71	7372.141	14517.26	13269.26	9975.834	9684.038	5183.458	16210.57	2204.318	14770.68	12571.64	16615.03	8380.023	12128.18	3930.087	15727.82	10858.34
EPHA2_P340_R	EPHA2	ECK	2036.334	1409.104	3781.986	4540.434	2824.276	3987.605	4580.464	3251.655	3068.682	3481.181	3145.563	3531.612	2545.496	2512.003	2673.442	846.1046	992.6693	2984.274	3637.073	4116.584	3310.796	3417.714	2746.39	2317.372	1992.428	2303.782	2671.81	2057.649	1314.044	5805.262	5082.315	2969.776	2375.568	7189.018	5047.138	4718.582	3465.129	3810.684	523.9989	6526.208	2870.325	2889.151	3175.363	5203.874	950.8245	6132.501	6955.503
EPHA3_E156_R	EPHA3	ETK, HEK, ETK1, HEK4, TYRO4	263.6757	253.9047	603.7136	523.5264	278.6742	538.6019	289.5293	380.8256	307.593	413.246	344.075	417.7335	309.4848	352.7792	475.8269	136.7309	234.7996	256.0893	567.3306	653.66	454.4404	273.5912	322.9212	449.6941	421.1727	333.361	449.492	550.3453	468.2709	4118.435	912.4148	353.7984	488.4513	791.0758	1204.364	569.2407	302.2875	9049.189	471.7551	11703.42	12734.15	1980.647	10311.54	5462.944	226.5034	6524.674	9682.32
EPHA3_P106_R	EPHA3	ETK, HEK, ETK1, HEK4, TYRO4	304.709	246.3555	1517.584	1541.13	776.8867	590.2686	685.2233	361.391	306.1866	331.2391	407.2514	273.2723	458.9287	250.6566	480.3351	133.6679	377.207	349.7173	588.5985	425.8386	418.4849	275.9872	265.278	254.3465	438.3189	247.6056	619.4781	409.6526	454.9303	5009.737	1622.859	814.873	431.0011	1395.582	522.4753	487.8466	493.5133	9606.955	505.4821	14886.34	16080.09	11748.29	14831.12	7809.457	513.8537	812.2014	15867.81
EPHA5_E158_R	EPHA5	CEK7, EHK1, HEK7, TYRO4	242.162	211.2332	414.8695	320.4431	247.218	799.5616	299.3621	317.906	642.5333	494.4655	425.2118	488.517	476.2924	515.8165	529.666	198.4644	232.4578	291.9898	361.6979	577.032	570.0444	496.3867	504.3469	515.7648	641.735	555.8883	802.0475	1095.766	451.4887	5513.24	1491.928	4834.785	429.7529	392.1984	1147.553	316.9542	449.8982	12033.62	6227.315	14380.29	11574.63	9914.428	18891.44	4431.341	4052.286	7943.902	15622.34
EPHA5_P66_F	EPHA5	CEK7, EHK1, HEK7, TYRO4	1307.529	1286.092	6807.529	7478.544	3075.799	4625.026	3309.973	3617.905	2219.604	3334.704	3335.464	2311.183	3484.735	2859.689	3625.462	819.1205	2209.382	3083.666	4310.138	5056.7	4218.397	2554.395	3523.569	2177.521	2781.821	3980.665	5020.228	4668.049	3758.473	14419.48	9814.283	7919.141	4457.777	11925.77	6439.895	7296.771	5710.174	8370.947	14453.41	10969.05	12602.76	12805.74	13744.28	8616.393	6163.459	16256.18	15972.42
EPHA7_E6_F	EPHA7	EHK3, HEK11	309.6111	275.7288	238.4176	353.8145	393.4286	887.6315	446.9678	313.8129	648.2447	538.7768	544.333	515.8233	487.1642	458.1284	466.5145	166.621	249.3312	480.8027	536.2189	684.6184	572.3445	499.1156	444.6985	547.6823	699.6201	490.9933	719.1954	1020.244	594.9166	4750.247	999.1265	561.2581	522.7369	563.4263	586.092	657.2839	361.6235	6201.203	7644.864	5296.627	9625.836	10023.48	9367.496	2856.867	413.6948	3981.938	10951.98
EPHA7_P205_R	EPHA7	EHK3, HEK11	408.3321	265.4836	511.327	573.4648	608.8041	1219.553	431.0484	482.2105	2828.79	2079.199	2330.21	2071.45	1818.715	1535.222	1661.859	177.9697	257.1855	423.2237	349.9889	2101.312	1842.906	1822.315	1476.291	1856.405	1597.919	1484.411	1853.164	1581.745	1299.994	6147.376	1471.403	571.9915	649.0235	505.2887	486.0208	499.7675	604.7302	12028.2	680.1767	10389.98	17016.79	16570.31	16712	5318.071	568.2006	8356.711	13914.43
EPHA8_P256_F	EPHA8	EEK, HEK3, KIAA1459	270.108	236.4212	1008.504	1546.94	889.2417	1456.042	1029.144	924.8491	428.1167	532.1724	340.5492	531.9298	466.105	389.2026	407.5315	157.6375	223.3444	978.4212	785.4904	712.1897	498.9573	526.1619	342.7942	380.0695	515.7004	316.1494	570.4119	498.767	345.9171	2769.734	1465.243	1615.073	991.0681	874.4467	1074.141	1083.615	753.4279	5155.788	3083.387	2595.298	5010.885	5302.707	4500.316	2160.627	1168.777	3874.325	6245.572
EPHA8_P456_R	EPHA8	EEK, HEK3, KIAA1459	2820.352	3720.117	10146.52	13837.92	10519.68	10123.24	9428.477	8197.805	8643.03	6373.417	8030.353	5148.236	6153.456	5960.675	5409.465	3677.349	2791.983	9388.973	12882.24	7484.079	7121.908	6061.927	4981.101	5304.608	6397.642	6045.67	5459.542	6951.283	4612.692	11317.46	9782.633	9682.521	5142.968	10907.38	14514.93	8501.141	5996.207	11277.63	1501.053	12744.96	12467.24	12225.7	5425.418	10969.73	2190.943	15080.26	9250.649
EPHB1_P503_F	EPHB1	ELK, NET, Hek6, EPHT2	390.0952	363.897	1164.983	889.8821	521.8965	850.9978	785.7002	776.9307	1082.944	681.9435	1000.451	927.7563	814.9501	512.5182	678.6555	280.7866	255.1694	656.2103	804.1816	709.1705	778.8871	667.7393	513.2532	690.7098	591.7938	621.6699	512.8154	589.7706	609.6834	689.8382	500.0799	300.3754	302.3244	407.479	370.6849	306.4584	241.3923	285.4999	299.186	353.8893	584.313	353.8458	270.0524	534.0823	357.9184	620.0116	340.4348
EPHB2_E297_F	EPHB2	DRT, ERK, Hek5, EPHT3, Tyro5, MGC87492	127.6688	108.7186	167.7495	181.9908	271.2149	555.1465	260.8943	276.9724	224.0842	200.6577	200.7509	180.0491	179.5522	156.8115	208.4446	91.23853	99.35756	255.3892	245.4046	235.1215	214.3757	195.7515	220.2085	226.9661	192.1872	172.8246	197.9583	186.837	149.3136	450.1339	245.3632	276.5886	251.7913	190.8601	227.9078	131.612	163.26	144.2681	130.3033	147.8149	133.0664	137.6909	151.1198	142.4851	135.6411	313.1355	148.1908
EPHB2_P165_R	EPHB2	DRT, ERK, Hek5, EPHT3, Tyro5, MGC87492	108.3646	83.11135	163.7633	152.1632	308.9588	817.9932	250.467	218.82	138.7625	130.7002	148.2162	132.1062	147.8597	132.3699	168.7449	94.90787	72.02051	448.8525	200.6636	155.9485	150.2186	139.8102	116.4835	154.6351	121.0192	96.65202	135.3726	123.3699	199.1496	468.467	240.6856	325.7	336.467	241.0039	270.4633	180.6087	186.4215	157.59	321.5569	151.2816	130.0896	126.9505	322.7235	131.0812	466.962	226.9712	249.2692
EPHB3_E0_F	EPHB3	ETK2, HEK2, TYRO6	140.4219	102.8899	252.3859	237.4703	338.985	990.2604	408.4563	326.3011	217.6239	208.2001	228.837	207.2594	232.5872	213.296	271.1565	89.37531	148.3802	385.4882	320.2486	287.5604	239.4003	219.7168	236.7479	212.8433	193.0034	166.2022	201.2923	513.1831	227.5036	759.696	548.0944	395.3145	485.4134	377.8134	404.6414	372.52	338.4023	7575.836	3245.598	17122.15	17016.46	14226.22	9677.877	337.7706	319.3779	509.6073	391.412
EPHB3_P569_R	EPHB3	ETK2, HEK2, TYRO6	607.0557	593.7814	872.7351	1057.291	708.4565	1042.253	402.5894	628.9185	1295.505	1228.079	1211.822	1300.5	473.2	1006.333	1305.177	404.85	398.7723	678.481	342.0878	1714.195	1685.997	935.9995	1855.869	1889.198	961.5214	878.594	694.2606	1126.884	748.9135	2409.445	1137.249	587.5	511.8594	1031.311	1686.402	431.4193	488.4684	376.3098	188.1181	8955.941	9700.561	7204.411	2552.446	2128.998	403.8533	1628.081	7542.568
EPHB4_E476_R	EPHB4	HTK, MYK1, TYRO11	197.4291	235.8201	3322.409	4856.026	2321.069	1896.813	2277.224	1896.799	400.291	423.8539	490.7953	450.7289	406.402	448.0105	431.792	139.4072	205.2623	2019.857	3134.958	578.8758	484.8897	374.6095	386.2374	349.3724	306.3479	306.9433	606.3535	1321.414	407.4857	4357.064	2371.687	1836.226	3131.319	2100.894	2264.617	2579.152	3116.98	8117.146	2773.209	441.6891	9258.471	6875.05	2975.575	2337.709	1261.563	1863.397	2266.279
EPHB4_P313_R	EPHB4	HTK, MYK1, TYRO11	308.2413	191.8675	503.2448	453.6713	307.5438	766.8434	343.4589	315.7309	187.9881	257.3995	334.0609	227.4332	471.9074	388.0933	293.2529	97.29794	201.9528	268.2267	167.5746	591.7059	345.303	432.6872	170.8369	194.8357	510.8559	242.3838	349.9959	300.5471	206.8139	2252.383	626.3281	562.6871	504.2341	531.0279	662.7565	554.4403	350.0962	12410.3	332.9736	8216.984	9966.287	1759.117	9657.625	334.6079	318.983	974.4003	370.8154
EPHB6_E342_F	EPHB6	HEP	264.8968	226.8097	613.2228	434.102	448.3453	808.9866	461.4646	426.8861	655.0114	440.0758	521.6877	607.1765	567.3829	465.2346	427.5287	206.0052	180.091	375.4794	326.346	570.5756	525.968	496.086	455.4083	356.3522	342.6383	413.6301	512.8937	437.8274	348.3481	935.4712	866.8962	481.4542	563.873	336.6158	1397.307	674.8336	313.3572	316.8732	366.2974	370.3895	259.8695	4036.563	554.9767	392.333	434.4653	845.1022	324.9508
EPHB6_P827_R	EPHB6	HEP	245.8701	219.1004	499.1309	364.045	460.6544	1045.878	375.2585	467.2465	335.1183	263.0114	245.7138	412.8281	239.109	637.9291	358.6837	142.2093	142.1408	546.793	380.7687	429.6322	375.4693	204.8098	390.3163	286.3157	484.4445	242.7296	247.4485	226.2594	191.5376	846.7505	926.4375	742.3548	664.6323	608.0763	485.3018	363.2039	301.0785	312.7326	228.4391	262.0047	386.0275	316.3609	390.2605	287.6808	360.1784	1136.705	320.2161
EPHX1_E152_F	EPHX1	MEH, EPHX, EPOX	6631.592	6389.769	14499.37	16264.24	15447.82	14894.38	13667.06	14054.63	11456.56	10792.32	10628.59	9226.085	8088.054	8312.28	8709.644	6564.068	6061.516	17686.92	18051.75	11792.37	10478.19	11108.57	8184.303	8617.452	9238.485	8949.776	8231.61	7992.859	5680.303	9770.608	9985.392	3455.98	5690.137	4525.159	4422.503	1604.494	5052.763	2545.227	1121.897	1645.584	1762.881	2699.926	2510.283	7711.542	2601.663	9724.996	597.0245
EPHX1_P1358_R	EPHX1	MEH, EPHX, EPOX	7489.871	6260.913	15449.92	15203.95	17620.73	14284.73	16373.31	14894.26	10053.88	9012.067	10722.04	8115.589	7354.819	7420.34	8614.501	6892.874	6027.127	15736.58	19719.18	9526.673	10400.8	8884.329	8056.646	8693.715	8531.907	6852.647	6674.118	8146.521	6421.685	8113.671	7201.542	2989.628	2908.122	4659.787	4026.16	1536.919	3215.34	3290.083	1336.215	2167.346	1852.154	1338.262	1640.953	6902.294	3313.396	9149.012	1040.679
EPHX1_P22_F	EPHX1	MEH, EPHX, EPOX	7404.841	7009.952	20747.87	22321.21	20920.52	20230.76	18192.85	20594.7	12788.06	11185.72	13894.74	10946.86	10216.19	9976.108	8335.544	6956.064	5568.067	19139.52	24524.51	13146.47	13240.29	11478.42	10342.44	11961.73	9720.669	11210.92	11710	11177.56	8167.969	17312.15	16347.7	12253.55	11358.37	12658.5	15844.12	10180.8	11073.89	6197.817	11909.77	4232.282	2865.832	7969.994	2356.395	13812.47	7291.87	12053.22	5173.531
EPM2A_P113_F	EPM2A	EPM2, MELF	181.4581	134.5369	264.0177	248.5526	294.6908	459.5081	244.2153	309.1639	160.1776	166.222	196.1976	145.9099	145.4195	134.8434	197.3307	101.5754	101.9389	328.3519	373.2211	130.6828	186.5151	121.1854	139.2411	109.0475	101.7515	115.6884	116.8532	262.2244	101.6991	428.3885	430.7206	335.0134	291.9225	221.9426	268.0125	255.2615	200.891	205.7955	117.2452	259.4183	305.6065	181.0783	174.7508	142.2899	160.6692	266.5453	199.3443
EPM2A_P64_R	EPM2A	EPM2, MELF	125.48	122.7411	187.6828	213.3423	259.2169	447.3269	202.92	203.5494	193.7328	186.3687	257.8909	173.9399	205.2914	142.6766	236.5921	111.6627	108.7995	244.5321	190.5133	267.2708	212.2554	176.4239	187.1792	217.0223	180.247	171.0129	172.8082	156.6983	144.215	317.2362	337.7415	245.8906	237.3295	232.3766	182.5858	129.5819	139.8703	130.6759	109.9005	135.0565	131.2875	147.5569	146.7055	157.0581	137.2526	276.2583	153.401
EPO_E244_R	EPO	EP	129.795	111.7655	203.1793	494.9989	238.7877	391.0965	170.9561	151.2962	85.99561	90.52523	124.6648	71.31248	79.04937	95.00575	131.5572	64.9297	134.4395	197.5899	217.8285	168.0208	111.5875	93.52672	94.26941	113.8667	87.36256	102.0951	267.9134	79.78934	118.002	2241.462	791.0056	263.18	390.5247	342.5938	447.813	152.4681	230.0625	2767.591	509.5695	9731.84	2619.958	9702.579	1105.001	1831.438	196.3284	793.7592	4507.503
EPO_P162_R	EPO	EP	468.2299	233.8475	1614.62	2412.644	1248.228	1440.82	1740.206	949.1147	802.3455	646.6866	727.7302	597.0402	379.3639	806.2357	794.0208	139.9725	174.2409	1359.84	1589.776	542.9542	713.8763	574.9698	566.8852	388.5007	369.8215	350.6646	995.7268	793.0422	358.7391	4053.272	2268.25	1415.579	1693.311	1647.157	3865.053	2138.887	2134.378	4773.501	1549.477	1585.222	4513.154	6550.906	6970.516	1301.425	1959.073	2111.891	1148.859
EPS8_E231_F	EPS8	.	263.4478	235.8537	1129.327	1366.374	1010.611	1415.988	1252.873	1026.254	198.5339	173.8915	259.8317	205.2273	188.1646	307.2217	278.4353	145.5179	173.5181	1271.46	1166.542	241.9528	282.8352	209.7091	155.1673	183.9644	191.1426	217.0699	194.3245	262.2906	169.9777	1483.082	1602.889	1279.206	1394.799	1294.878	1239.131	1610.01	1154.117	1270.74	1507.075	10155.49	1040.043	7513.675	1241.198	5756.396	1221.579	1429.226	6960.501
EPS8_P437_F	EPS8	.	350.0613	510.7164	1455.737	1286.713	812.3627	1486.677	1006.675	1150.911	1590.868	1591.997	1015.202	1017.369	1084.499	706.4236	987.3675	911.6079	973.7686	1121.842	1363.411	1965.568	1584.181	829.2197	1015.551	798.6384	964.1738	963.7605	957.5511	798.9222	604.1559	2819.072	1997.351	1664.915	1045.126	1261.563	1157.102	1544.537	1364.415	1132.016	1806.056	13999.7	831.6606	20463.26	842.5471	10268.09	888.2255	2609.034	16026.07
ER_seq_a1_S60_F	ESR1	ER, ESR, Era, ESRA, NR3A1, major ORF, DKFZp686N23123	166.96	186.6177	694.0139	1000.114	614.3658	1025.605	541.3489	522.3071	481.3507	249.138	385.5449	448.3293	378.4852	415.5224	458.9594	102.8366	191.0858	645.6429	587.8807	418.2205	543.097	405.0259	520.7342	466.424	408.6486	389.9598	502.4738	358.0909	326.0345	1358.442	814.7381	684.3553	795.1935	694.0366	918.9562	744.8507	612.6216	9467.561	469.5293	14324.42	385.3699	350.284	1113.294	669.6949	571.3209	813.139	971.4553
ERBB2_P59_R	ERBB2	NEU, NGL, HER2, TKR1, HER-2, c-erb B2, HER-2/neu	123.7032	119.6726	179.9647	163.8528	207.0028	426.9474	159.825	180.8728	186.6028	176.6172	182.994	162.0194	168.0745	182.8946	208.8908	87.89237	105.7552	186.3357	164.9738	204.7898	207.8734	173.4564	166.4886	209.5348	160.3873	167.2878	192.8819	201.2746	163.0769	301.029	272.2697	235.4913	242.0065	224.7724	189.5506	142.293	138.618	176.7325	155.9703	176.2944	154.1617	140.7751	181.1083	154.3019	176.7445	343.9822	156.1092
ERBB3_E331_F	ERBB3	HER3, ErbB-3, c-erbB3, erbB3-S, MDA-BF-1, MGC88033, c-erbB-3, p180-ErbB3, p45-sErbB3, p85-sErbB3	391.1704	383.941	452.1876	373.1363	571.1063	1072.611	520.067	539.1296	1441.388	1462.463	1394.401	1239.746	1217.638	1094.296	935.2529	280.2302	318.1472	545.2736	396.7696	1509.953	1326.748	1077.423	982.0535	1051.444	1050.035	1122.04	1554.697	1042.179	1034.363	2016.428	925.8326	886.0204	688.8191	619.7047	602.8867	400.0936	732.9562	429.7386	530.9526	487.2754	515.2699	270.5176	7367.343	1019.912	391.5891	1007.683	688.1825
ERBB3_P870_R	ERBB3	HER3, ErbB-3, c-erbB3, erbB3-S, MDA-BF-1, MGC88033, c-erbB-3, p180-ErbB3, p45-sErbB3, p85-sErbB3	423.1947	348.3137	1021.874	276.5085	436.4704	838.9889	621.9188	416.7036	791.5846	526.9633	718.4952	754.6367	544.1366	591.321	778.4983	169.4183	349.9498	393.5425	579.5552	1035.316	757.222	702.4632	557.6478	688.688	684.7722	684.1874	1074.749	420.8902	359.7676	2635.794	1303.663	278.9586	496.4875	422.322	572.1936	1745.234	483.8197	471.2766	215.9236	9880.416	1652.143	5824.347	273.7071	586.0226	479.5073	2061.111	273.3538
ERBB4_P255_F	ERBB4	HER4, MGC138404	132.8722	116.598	168.8455	181.8398	184.7086	330.4896	184.6943	158.4027	161.0845	146.7458	178.1631	153.9169	166.2905	172.0615	181.322	101.6635	119.5642	182.9843	135.8166	227.8749	198.7686	151.7829	128.2818	161.2577	157.9653	206.2189	469.3464	943.6519	257.1165	2757.121	485.4795	316.3289	200.1267	165.6394	215.123	168.5218	168.9911	6664.725	5644.107	8531.781	9917.703	10108.05	7906.74	3602.944	170.678	717.3712	12416.5
ERBB4_P541_F	ERBB4	HER4, MGC138404	151.9351	140.1228	257.8398	244.0518	205.4426	499.7902	174.7419	175.6992	218.7358	420.9013	234.3188	203.5079	332.2299	268.3318	392.5499	104.8824	210.7223	233.1024	252.5666	415.3332	373.5042	252.147	340.6862	263.4098	424.6027	428.5378	1212.8	2239.987	494.2458	6310.914	1574.869	397.3257	479.058	263.6813	263.5962	251.2007	355.6925	11942.14	7803.997	13518	18388.23	16280	14986.57	5223.805	7892.009	8687.645	20448.95
ERCC1_P354_F	ERCC1	UV20	161.7736	167.205	189.3276	225.4754	202.519	524.772	188.0771	178.6972	413.1128	301.7426	493.6374	313.7794	277.7136	241.9673	393.5332	107.2717	96.52869	222.181	230.7055	506.5464	603.6898	468.4951	356.3883	571.3347	473.3505	258.0034	327.5934	249.8009	182.4982	496.4571	304.8739	220.4116	276.4283	2850.115	219.0367	8024.284	170.4852	469.7048	294.3528	474.769	491.0786	433.7419	439.81	261.5593	178.8789	819.6955	207.8077
ERCC1_P440_R	ERCC1	UV20	1201.267	1252.765	1115.914	1946.84	1191.287	3384.254	1846.029	2068.116	2803.063	4763.351	2146.665	2711.365	2550.849	1649.447	3447.699	723.6054	600.2625	3875.376	2941.426	5321.566	5329.861	3947.762	3566.005	5048.157	3019.391	2768.103	1964.411	1758.174	1903.56	1243.354	1210.914	508.9944	646.8506	6873.596	932.9136	4127.753	1393.196	503.3047	303.4397	674.8428	512.4108	402.0284	319.3336	1824.869	423.9214	2344.29	321.5974
ERCC3_P1210_R	ERCC3	XPB, BTF2, GTF2H, RAD25, TFIIH	3739.572	3652.449	13248.98	10586.65	6866.591	13598.3	10534.25	10771.83	9175.775	9761.44	9279.326	10148.67	8140.375	7679.988	7740.52	6184.224	3740.238	18747.03	19237.03	12172.6	12665.51	8649.543	8374.134	10310.52	9034.416	10134.94	10559.33	10179.63	8814.549	14752.26	17668.06	20651.73	19710.57	28349.89	22650.33	20263.09	16872.46	7884.674	4920.729	6806.746	3681.675	5357.977	4430.371	10252.25	7246.037	17492.18	9625.71
ERCC6_P698_R	ERCC6	CSB, CKN2, COFS, RAD26	242.518	240.6344	1633.732	3184.531	2327.739	1911.371	2551.072	1895.438	516.1319	453.529	493.6616	375.451	495.2734	574.4048	463.8364	233.474	236.9886	2074.463	1612.113	521.4336	517.9404	393.0851	405.1493	384.3747	454.3951	341.977	463.5941	316.1407	367.4645	2556.716	2658.376	5172.461	2643.912	3559.95	3285.46	4579.729	3087.33	1103.741	3163.378	823.6208	1165.344	1687.015	1844.606	2485.332	1779.298	2085.035	2662.093
ERG_E28_F	ERG	p55, erg-3	632.6215	555.715	1332.115	980.6366	1112.617	1183.466	1172.345	695.1979	939.4993	1244.383	1906.329	875.2297	1133.827	721.5444	705.1476	285.9557	395.2129	1048.776	1214.746	1393.415	1313.515	1229.071	742.6779	959.356	1306.99	1571.648	1994.917	1486.888	978.8879	10122.26	2513.815	1600.635	10714.69	9593.35	8424.723	278.0424	688.222	13948.85	10285.5	20549.6	20678.16	16109.59	22110.62	12159.52	14907.08	14291.94	15987.78
ERN1_P809_R	ERN1	IRE1, IRE1P, FLJ30999	1994.095	1812.716	4335.957	3503.486	4116.117	6630.802	6159.484	4425.565	8729.746	8911.483	7638.614	6219.495	6510.855	6595.645	7550.553	1298.905	1284.824	9872.169	8149.319	8448.232	8239.571	7051.612	7481.715	9507.364	7249.65	5365.083	5445.324	6460.667	5236.141	2516.22	3618.311	10209.88	4328.504	6988.946	8021.255	1222.464	4692.187	1142.817	234.5722	1079.385	511.5791	560.1006	595.5026	1714.148	648.2422	5171.448	460.0719
ESR1_E298_R	ESR1	ER, ESR, Era, ESRA, NR3A1, major ORF, DKFZp686N23123	274.1237	308.0576	304.2335	209.4938	186.099	369.2264	263.165	218.8435	412.452	319.2259	452.9559	290.0085	541.269	448.061	407.3939	248.3552	241.5762	322.5677	157.4972	414.325	411.149	511.1017	439.0302	494.2389	363.7504	230.8381	347.9937	316.0799	215.2698	819.7852	341.1668	328.5366	253.3405	204.2504	222.1104	217.4097	145.3838	9199.439	232.3595	17412.37	301.8372	5975.864	424.097	265.8171	220.8925	489.3815	241.0778
ESR1_P151_R	ESR1	ER, ESR, Era, ESRA, NR3A1, major ORF, DKFZp686N23123	627.0586	608.3947	2257.339	1609.039	340.7255	954.1754	892.83	642.8077	1179.997	1260.066	1046.127	1230.929	1355.973	1041.274	889.7303	170.0786	766.8592	452.5996	756.8795	3497.47	1548.476	2968.394	1902.884	1159.214	749.5228	643.4416	824.6097	482.9397	446.4967	2479.034	869.129	473.4256	2265.24	1257.247	661.8448	296.6263	892.5126	15465.26	302.8708	18749.41	1372.186	5957.872	6574.987	2616.052	486.274	2136.277	13298.65
ESR2_E66_F	ESR2	Erb, ESRB, 5p152, NR3A2, ER-BETA, ESR-BETA	224.6969	153.1495	323.6603	299.1928	178.6942	451.8742	234.8292	178.0204	228.9731	258.015	328.3878	213.4236	258.0497	220.5582	276.4672	145.3179	146.3932	187.7918	148.6444	272.8419	294.6766	232.8697	218.6086	218.1653	222.7039	187.6619	235.8791	207.0699	198.7099	489.2655	403.2081	252.3066	347.099	237.3095	299.0498	209.7568	190.1465	186.8831	239.2085	214.3605	234.8461	181.4226	193.0298	142.3371	237.1605	366.4642	276.2771
ESR2_P162_F	ESR2	Erb, ESRB, 5p152, NR3A2, ER-BETA, ESR-BETA	263.4311	170.3113	499.69	416.5302	526.8775	802.6255	358.7799	379.2733	196.8031	173.4136	165.7714	150.8454	169.5419	153.8606	198.1655	124.8486	103.6012	475.5898	427.2254	224.0908	210.7735	156.745	186.6777	192.4076	154.8954	127.3055	159.0132	151.2984	141.691	461.7878	436.625	389.7804	477.9052	385.1288	343.1896	562.8799	485.0815	186.3373	156.8824	187.6397	351.2292	211.4925	330.8911	131.7052	415.1123	339.4553	273.0157
ETS1_E253_R	ETS1	ETS-1, EWSR2, FLJ10768	524.0736	455.2209	3568.239	3845.089	2555.402	2714.967	2203.9	2338.072	425.7124	282.4366	625.5902	346.7498	300.6078	817.5451	611.7662	283.9253	401.8616	2382.921	3214.147	450.1024	397.6889	1248.674	713.4608	1106.034	425.3507	660.2713	259.0578	324.6005	265.031	3998.703	4162.472	2274.705	2677.902	2517.996	2622.952	2546.498	3003.952	1125.885	850.8851	967.9133	1001.498	1947.771	940.1307	1704.385	1461.021	2623.288	1524.913
ETS1_P559_R	ETS1	ETS-1, EWSR2, FLJ10768	304.3086	232.251	343.0782	262.05	455.5565	757.269	413.5803	334.5745	178.7865	185.1856	198.7814	170.6044	215.4984	171.9439	216.9801	159.4065	163.3632	461.4261	334.0229	218.1757	236.0942	182.888	168.2794	238.0078	249.4992	178.012	236.4698	234.8268	197.3723	686.5593	622.9925	465.023	573.2935	315.4234	439.7923	278.4061	312.6079	297.6369	209.4552	212.9142	240.1227	204.4102	262.9024	313.976	297.8859	614.2081	248.2876
ETS2_P684_F	ETS2	.	190.4018	162.4806	210.2246	320.0633	244.4171	578.7201	228.2071	247.7816	273.4477	266.5273	312.0769	196.0526	283.7094	192.9052	281.1248	118.7823	125.7378	288.3662	227.9877	347.0072	258.4664	259.2342	191.1533	248.6813	321.7404	174.3451	608.3395	294.4751	191.1936	1993.892	829.899	371.1696	433.4104	450.5244	289.2849	270.2125	242.1909	12883.99	125.9741	14865.87	286.7162	557.5314	17443.78	358.1702	402.6063	815.5128	17710.3
ETS2_P835_F	ETS2	.	380.853	446.009	739.6191	582.0962	585.3491	1015.211	711.636	613.196	648.3041	376.7613	507.6302	428.6353	441.1719	417.4381	577.338	342.5276	325.6774	763.6636	1007.547	620.7807	487.6218	576.6736	385.2589	369.0276	475.8851	262.8867	1094.194	524.7711	358.0764	3246.416	2290.98	1147.625	1089.523	979.1713	834.0976	752.0586	660.6428	21794.07	563.9825	22881.92	378.7727	373.5501	20492.88	690.9578	600.2255	1607.592	28895.47
ETV1_P235_F	ETV1	ER81, MGC104699, MGC120533, MGC120534, DKFZp781L0674	226.5513	182.4066	408.613	428.9866	378.2827	395.6457	311.0975	300.0665	246.4666	166.3311	245.0426	105.5393	268.2872	189.6861	270.4503	149.6166	258.009	394.9167	1255.411	191.19	184.507	163.4304	173.9652	146.8698	500.2682	344.3294	1136.245	292.7546	523.399	6047.788	2523.572	413.4386	687.5759	1244.148	535.7578	316.8977	548.3203	8353.261	335.1833	11813.23	7391.674	12962.68	8663.365	2505.745	227.9708	1235.708	16817.48
ETV1_P515_F	ETV1	ER81, MGC104699, MGC120533, MGC120534, DKFZp781L0674	536.1275	576.6461	670.7977	891.3074	1022.31	1289.968	678.2372	740.5704	1996.068	1598.953	2090.619	1432.544	1390.423	1268.198	1448.937	438.8002	443.9971	789.6404	1466.434	2233.992	1761.743	1631.73	1505.603	1625.654	1340.647	1270.03	2768.425	3326.934	2173.041	10963.61	3538.475	1190.116	1699.023	10570.63	2346.645	737.4912	1886.204	2568.617	472.0967	18464.08	13568.58	18581.48	15613.8	5478.096	1425.288	3524.553	25731.37
ETV6_E430_F	ETV6	TEL	378.2377	364.4918	584.1243	476.1084	501.0887	832.3782	461.536	416.4347	130.3192	147.4695	207.7381	103.9421	109.0612	156.3168	154.3382	340.4303	367.1661	502.3595	458.3285	141.8315	141.326	129.7549	138.9215	142.9512	107.7673	104.529	111.3427	98.53523	116.6604	988.6437	965.2133	537.6924	782.1729	492.4593	547.3759	453.8117	518.8755	661.0685	573.199	815.623	598.3235	530.3007	699.6813	593.7332	782.6104	1407.574	697.183
EVI1_E47_R	EVI1	EVI-1, PRDM3, MDS1-EVI1, AML1-EVI-1	313.1593	276.3772	631.8156	336.7043	635.114	863.8005	403.6436	472.076	255.9722	263.6105	249.8253	199.5202	222.1426	199.7435	296.5064	208.4795	297.418	509.932	571.6128	254.6583	224.918	176.637	214.7141	178.6144	237.2164	326.7304	502.9524	949.5165	342.7756	4872.648	1385.685	1010.999	529.9791	502.655	464.6377	290.3104	319.7243	13625.51	16445.68	16216.41	12227.63	17912.24	16850.94	5541.67	335.0623	745.9463	16187.53
EVI1_P30_R	EVI1	EVI-1, PRDM3, MDS1-EVI1, AML1-EVI-1	160.9002	138.4694	274.7943	378.5775	278.3212	684.3488	326.9317	273.4229	193.577	200.5001	336.1959	228.5806	259.2017	251.0873	333.9463	95.06942	144.3104	244.6966	170.5784	386.1574	333.5422	325.5151	283.6662	180.4957	355.4668	214.4263	567.7772	737.7576	237.2585	1892.646	539.3577	318.8839	736.0129	309.8428	297.2336	749.4017	291.6792	4613.779	5175.723	9474.469	13905.54	5959.088	7307.746	4935.367	323.4143	641.5857	17087.16
EVI2A_E420_F	EVI2A	EVDA, EVI2	3074.763	2531.742	6282.82	12434.05	11372.38	7281.87	7196.859	8309.616	2312.566	1687.357	1723.191	2256.948	1090.542	1710.953	1449.667	3690.203	1915.601	15726.19	16352.57	788.9284	765.5346	474.2487	791.1107	425.8759	3221.635	2602.778	2550.523	3730.517	2248.348	3302.891	3093.572	9472.225	4612.563	2219.097	1161.723	731.856	5995.164	16572.88	563.994	2081.293	1836.38	1036.175	1815.558	3553.025	2719.315	4291.859	1021.144
EVI2A_P94_R	EVI2A	EVDA, EVI2	146.6919	171.5377	247.7632	264.0243	814.2749	966.9128	532.4785	600.0167	261.5683	288.8259	190.2692	305.0994	358.2688	262.7733	295.4591	373.6703	110.6731	1328.149	1448.14	364.4824	284.1015	213.2928	234.6689	207.4368	198.0435	223.4366	380.7591	507.7808	248.8959	698.6682	590.291	486.3578	436.2726	549.7089	433.8467	229.0196	344.4463	9547.275	663.8114	605.0247	655.9806	430.7827	731.291	221.0345	923.7993	2314.685	593.2289
EXT1_E197_F	EXT1	EXT	575.8354	492.8708	740.5079	336.2369	1073.319	904.8882	1071.146	493.7483	504.1129	573.9587	511.9446	502.8376	478.6211	573.0591	430.2687	259.8861	253.5153	703.7797	727.0158	529.0857	651.3252	382.2786	419.259	431.2668	385.6811	316.6176	340.2237	403.5336	297.4857	970.297	935.9051	892.5247	1046.486	855.655	1249.338	729.1637	912.1401	503.6736	1360.618	274.3453	733.4882	370.6223	890.2842	374.0926	1267.572	1085.169	675.5624
EYA4_E277_F	EYA4	CMD1J, DFNA10	371.3068	346.9559	548.9122	495.4418	343.391	508.3054	347.3244	283.1563	660.7392	596.3559	683.6863	568.6169	789.0841	454.5244	602.8107	187.7099	309.1445	521.0303	542.7481	1078.86	759.6173	540.9973	511.9536	499.6271	490.0411	386.6214	608.4443	383.0073	549.8642	5601.007	702.6405	507.3334	432.0442	448.6531	581.9138	5279.933	491.5504	9817.776	14311.15	14640.65	17309.5	17169.67	15790.14	10211.31	338.3621	5432.635	15366.22
EYA4_P508_F	EYA4	CMD1J, DFNA10	280.9801	288.854	675.2914	627.9454	716.1614	824.4279	707.3992	709.9701	275.4209	375.5048	325.5427	179.1493	224.8053	344.4388	319.6782	176.8844	225.2785	768.8572	448.9627	402.7082	371.1659	259.8841	288.9962	209.5064	403.3846	260.7259	464.0569	335.4526	273.2108	1837.938	797.9534	890.1401	1072.3	1014.746	976.4582	1005.418	842.1028	5134.571	4944.077	4618.138	8023.845	5069.356	2063.942	2022.073	1198.803	1283.017	4350.12
EYA4_P794_F	EYA4	CMD1J, DFNA10	317.9927	294.8285	1349.456	716.8872	571.6135	860.1702	428.2757	479.9806	370.2623	810.2202	773.3204	379.8618	458.6347	449.2991	779.462	209.9128	315.51	501.0479	739.2972	654.5607	541.9896	429.753	372.2971	627.6188	704.8933	885.1165	2099.604	421.4224	996.4022	7321.588	2294.911	956.836	779.8686	1358.036	6794.806	383.895	1136.77	10252.5	13280.15	8989.273	16761.29	15734.62	15007.62	5733.994	908.3984	9470.75	23092.43
F2R_P839_F	F2R	TR, HTR, CF2R, PAR1	965.7439	925.9784	4345.504	3679.285	3151.112	3149.716	4295.865	3659.9	2542.602	2278.365	2910.353	2129.379	1961.969	2442.025	1655.688	431.3916	613.8184	3778.394	4498.222	3325.519	1959.62	1800.332	2190.437	1422.085	2250.166	1823.864	3080.525	3822.523	1577.976	10266.35	6331.683	6224.107	7463.104	5325.539	7916.621	6322.972	7258.14	12861.56	3579.532	11359.29	8462.922	13559.36	11607.51	5650.015	5145.901	5414.817	9153.068
F2R_P88_F	F2R	TR, HTR, CF2R, PAR1	264.1493	256.5656	536.7861	358.711	475.9612	424.0777	437.4822	497.0247	432.7957	352.1178	512.1511	309.4953	324.9113	435.0817	387.6413	117.2317	143.1896	399.5251	830.4792	591.7217	322.0414	250.4172	274.6588	234.062	317.0724	486.0428	282.5237	486.0457	394.5763	3755.851	990.1565	698.8355	579.7355	602.501	2887.12	921.0553	477.9631	243.5642	515.8301	460.435	265.1911	301.6487	4631.044	315.7542	332.8719	977.7184	1248.871
FABP3_E113_F	FABP3	MDGI, FABP11, H-FABP, O-FABP	391.4789	345.0089	1491.09	574.8083	1947.125	1602.206	641.6442	945.757	1259.013	1096.48	699.5392	773.4499	992.8582	449.9668	494.9733	294.1198	369.0249	1135.869	1113.442	1084.488	1264.544	720.5213	685.8539	594.7723	758.1686	943.575	1296.764	791.4888	621.8745	5113.894	2875.836	2204.247	1395.753	804.717	4021.54	6261.279	1527.5	2040.004	481.3075	1286.105	703.6235	3932.404	332.1416	1729.094	542.0392	5711.644	5728.772
FABP3_P598_F	FABP3	MDGI, FABP11, H-FABP, O-FABP	531.006	491.7281	1187.412	1177.157	1002.167	1358.536	809.3766	758.9143	1980.111	1903.739	1691.344	1889.873	2044.911	1396.543	1512.857	449.6192	500.7097	1139.968	1319.654	2295.847	1825.506	1709.99	1472.751	1390.903	1710.279	1495.231	2146.092	1746.413	1275.446	3819.723	2550.359	6463.495	1783.262	2022.071	3504.678	1127.833	1389.558	576.7393	552.4124	765.709	539.3832	1012.481	728.0884	1024.869	1015.278	2383.517	653.7222
FANCA_P1006_R	FANCA	FA, FA1, FAA, FAH, FA-H, FACA, FANCH, MGC75158	2762.651	2904.763	9136.343	9078.177	9314.654	9308.382	6670.487	7553.873	5724.87	4300.4	4119.001	4451.735	2854.469	3285.308	3497.777	1959.055	2711.08	8309.444	9499.527	5152.657	5384.498	4291.114	3703.963	4393.915	3058.531	2659.539	2947.319	2390.332	1918.549	5405.22	9489.559	10091.91	8478.283	10123	8686.955	7303.389	6767.606	11957.03	7512.935	4394.88	2255.395	4652.66	3871.668	7147.439	6417.089	8187.293	4694.485
FANCE_P356_R	FANCE	FAE, FACE	473.8688	397.131	573.4972	571.7924	577.1476	967.3907	596.3099	501.5995	1212.996	1081.381	1042.269	944.1035	1059.277	904.994	978.8976	196.1791	281.4442	732.0526	472.7476	1240.25	1201.549	1199.984	1113.115	879.7361	771.761	895.6973	907.3991	818.7729	710.5283	1195.034	1213.098	851.4805	668.7114	607.6671	2159.042	3466.468	645.739	569.0767	324.6756	357.488	262.1075	304.8027	387.9511	445.9771	744.9894	1165.555	421.0391
FANCF_P13_F	FANCF	FAF	279.5239	205.7714	253.1253	240.3869	291.3789	666.3615	263.4371	293.1311	253.3981	221.9396	308.7188	231.4734	216.6139	221.1511	246.9732	196.7157	188.463	335.5015	308.0762	308.924	249.7026	210.0621	213.3982	247.0142	238.892	207.9378	244.8798	250.6124	196.1297	681.1088	619.2932	493.3048	345.8343	342.6972	346.1456	275.4905	276.3704	199.7711	140.2391	221.4177	288.1083	240.8147	288.9565	274.8341	196.6512	605.2916	304.5399
FANCG_E207_R	FANCG	FAG, XRCC9	99.566	95.64593	249.5088	374.5969	185.0273	298.4894	151.8893	198.5117	98.4156	106.9892	103.1026	105.8973	118.5304	123.6936	129.824	88.18895	82.9453	145.2177	240.8412	121.6935	103.0462	81.6973	126.6693	112.4755	96.8683	91.04519	96.34921	149.8694	98.51043	261.0382	235.6486	197.2701	167.0153	230.831	147.3288	121.8742	167.9112	156.9998	411.552	188.1016	144.0477	116.8216	125.2363	315.3924	253.5422	199.5557	146.2249
FAS_P322_R	FAS	APT1, CD95, FAS1, APO-1, FASTM, ALPS1A, TNFRSF6, Apo-1 Fas	359.0878	753.5447	533.1896	695.7435	698.6924	2491.407	990.6891	878.4484	1891.239	3300.713	959.3171	762.344	653.4747	774.1566	1630.13	140.788	498.1309	852.9244	557.4457	1647.48	3282.633	1130.729	2604.226	1599.481	1027.017	1203.482	235.866	265.5667	272.9906	495.8321	426.6248	354.0465	342.0204	235.4778	318.8797	296.8397	279.8383	193.0838	134.5885	243.4674	143.2937	175.2541	174.8353	404.0945	733.433	573.2287	198.4926
FAS_P65_F	FAS	APT1, CD95, FAS1, APO-1, FASTM, ALPS1A, TNFRSF6, Apo-1 Fas	393.5468	383.0771	300.1	892.6769	330.073	946.2305	609.3306	405.5668	1006.539	969.7926	938.1555	666.1112	660.749	807.5929	794.6725	156.1381	209.4777	494.0921	454.9122	936.3369	1116.47	810.027	893.4135	987.8798	600.2869	653.0313	597.3834	543.7949	345.0835	483.8773	546.7426	447.9273	487.0601	386.3278	407.2765	185.747	260.3123	211.4843	258.7025	473.4411	216.9166	172.9829	212.8914	356.2913	394.0083	594.0385	307.7642
FASTK_P257_F	FASTK	FAST	386.0372	325.986	855.8635	473.0322	877.041	1056.723	838.5471	576.6038	243.0042	254.9906	292.0632	210.9932	211.5224	270.5523	327.3557	210.8103	239.6962	951.6991	1112.465	237.8098	264.7924	328.6246	228.4603	126.6654	247.3208	191.9842	309.5821	381.2754	177.9132	818.5671	838.4187	1192.937	771.0987	747.644	925.0791	1650.951	481.0027	316.0733	224.1228	253.79	271.077	501.4234	461.9055	393.9853	377.8676	563.3685	344.8651
FASTK_P598_R	FASTK	FAST	8025.653	6638.845	21027.05	17606.67	20477.86	19348.4	20103.4	19947.04	10714.91	9775.613	12234.9	10779.36	9584.124	9907.674	9684.128	6700.45	6150.152	19344.4	23551.93	12917.11	12076.6	10504.91	8521.44	8625.563	9168.178	9522.262	9937.202	10215.46	6674.744	19660.3	18467.59	21050.19	20005.77	24051.79	23742.28	21557.63	18333.45	17027.81	10433.16	6526.665	5986.028	13327.28	9146.082	20680.89	12619.09	16672.38	17819.43
FAT_P279_R	FAT	ME5, FAT1, CDHF7, hFat1	314.2089	319.9806	1221.735	1176.006	845.2999	1319.567	863.0822	740.6052	814.5549	909.7843	858.425	518.4291	1171.273	633.1446	1051.541	161.011	395.8678	835.9664	1564.238	1424.87	1112.116	678.061	553.2952	842.7922	1576.196	1004.951	4085.537	1800.256	2013.115	12755.48	3422.097	1811.026	2905.469	2046.569	2263.646	839.676	1070.108	13179.69	15011.92	9513.084	13254.84	12881.67	13731.11	6905.429	8041.414	16742.78	17651.02
FAT_P973_R	FAT	ME5, FAT1, CDHF7, hFat1	362.1201	391.2036	1011.419	1100.814	643.3647	1067.186	655.4392	724.6786	577.162	646.471	640.411	612.7079	1099.401	652.8343	866.2012	73.21648	516.361	493.7961	1066.512	708.3919	866.2636	707.1987	592.3253	544.8446	1419.474	1166.129	1987.877	2244.569	1448.076	8916.291	3836.254	2267.206	5492.059	798.879	2200.02	6115.991	517.7521	11763.04	15314.96	12787.91	11104.17	10856.63	11958.76	6766.344	11332.09	5960.058	11888.27
FER_E119_F	FER	TYK3	183.3606	213.9854	943.5898	1457.448	820.8014	1062.8	873.5979	631.6841	297.7823	462.1594	297.2853	247.8027	266.3245	227.1567	430.0922	108.345	138.954	1085.036	514.1655	485.2152	297.1712	268.0047	266.9898	227.7689	285.823	298.0234	252.7664	253.3643	210.4452	1090.311	1384.921	539.7083	591.8693	488.52	755.4209	516.4239	721.3835	340.458	508.732	729.4442	283.3711	443.7717	263.3915	730.8027	787.5831	798.8498	549.0085
FER_P581_F	FER	TYK3	6876.501	6814.468	22751.96	22375.35	16984.65	20476.66	18689.1	18724.61	11349.5	12972.89	13748.07	12499.67	11155.68	11252.29	11845.91	6814.68	7544.493	23701.21	25533.66	13548.52	15024.71	9915.456	11742	11924.17	13433.66	12866.86	14133.43	16441.31	10881.14	24096.37	20261.25	26474.19	25770.29	36308.82	33834.95	25320.16	25615.61	25053.14	19564.64	20340.71	23197.03	20859.31	18365.53	19300.27	30260.44	20506.96	28850.46
FES_E34_R	FES	FPS	255.8306	217.6694	1413.801	925.6983	510.3089	1079.764	560.0581	611.884	553.8027	532.7163	523.4185	498.4444	488.2617	415.1199	657.9862	117.3328	424.0372	625.6307	464.3197	1335.297	745.1136	563.9089	597.2125	436.8598	481.6797	357.7238	356.4136	309.731	270.3693	1402.427	1440.656	745.7908	1074.41	739.2577	730.7644	928.6571	1249.879	1143.182	1076.952	915.4409	710.7469	634.3049	1031.694	780.8694	2601.897	2122.778	632.0895
FES_P223_R	FES	FPS	241.6593	213.9808	1130.823	677.9225	542.3567	1029.65	509.1124	596.0666	471.0621	346.5495	469.6572	381.3889	481.8962	299.7551	452.5199	121.4595	233.5394	568.4976	469.4629	1061.057	518.8973	585.459	634.9781	154.2661	191.9878	211.5493	224.9394	181.4332	166.0858	947.6074	654.5996	515.1456	806.9263	784.8575	605.7612	308.9205	409.9234	632.3892	877.3285	701.8885	854.2191	807.7958	822.7997	1423.108	773.4021	1648.523	1224.994
FGF1_E5_F	FGF1	AFGF, ECGF, FGFA, ECGFA, ECGFB, HBGF1, GLIO703, ECGF-beta, FGF-alpha	7661.02	6551.879	15813.69	19673.32	15410.21	16322.06	14244.7	14874.55	10306.37	9397.211	9157.302	8065.676	7494.896	7243.685	9022.686	6424.311	5860.305	15126.36	18778.87	10523.31	10696.8	7999.037	8531.857	9477.838	7964.368	7675.919	7725.282	8091.457	6529.227	12053.73	13296.37	8822.372	7720.069	12655.73	10995.91	6235.567	8945.432	5380.896	2344.652	8138.041	3426.377	4714.269	5026.072	10995.55	3006.981	11609.16	7575.153
FGF1_P357_R	FGF1	AFGF, ECGF, FGFA, ECGFA, ECGFB, HBGF1, GLIO703, ECGF-beta, FGF-alpha	6621.909	6443.271	17375.59	18147.83	18269.21	17268.54	15995.11	15691.34	14335.4	11125.89	12640.57	11530.31	9070.692	8661.399	10511.19	7736.418	6723.701	18312.98	19719.54	13041.19	12715.3	11840.28	8355.463	10261.74	9997.669	11958.14	10836.44	11567.62	8709.282	20472.55	17558.66	17309.69	17101.88	21113.3	20236.92	14527.16	14593.85	10440.34	2060.054	13490.07	15482.5	6820.878	5943.772	13508.48	3325.799	15203.74	14819.45
FGF12_E61_R	FGF12	FHF1, FGF12B	511.8541	531.7448	1673.049	2181.762	1258.393	1663.017	1102.049	1020.637	1356.582	1254.463	1536.372	1002.477	1466.776	1314.516	1334.314	475.2043	445.066	1197.14	1332.408	1491.842	1567.753	1034.391	917.2405	737.1599	1345.111	1437.659	2140.466	1589.734	1604.351	4029.722	1802.226	6521.152	1239.975	2467.003	1308.863	3877.275	966.3426	1362.926	1814.741	8642.648	2028.25	6393.923	13555.03	2632.628	1641.786	2351.474	9331.924
FGF12_P210_R	FGF12	FHF1, FGF12B	282.1543	298.5091	549.3544	752.4019	261.8096	379.6464	269.3535	228.6736	845.7581	834.1627	821.7662	584.6394	728.6746	603.3731	807.3588	179.4195	445.685	296.3845	381.2488	1103.347	1081.471	959.7086	828.9995	756.3882	812.6188	698.5487	1268.933	1022.921	622.2648	2964.889	1980.186	291.1859	292.06	226.6004	578.0179	4329.849	729.2789	5532.201	322.5299	13335.22	5023.867	460.4481	5925.189	2250.814	196.7039	910.2797	1530.267
FGF2_P153_F	FGF2	BFGF, FGFB, HBGH-2	270.5811	259.8669	2002.153	2565.233	1393.332	1260.988	1749.007	1090.977	577.8105	398.3392	460.898	252.0018	202.3157	255.2498	371.2874	193.0547	261.3192	1213.272	1019.287	697.8748	476.2808	491.644	475.3607	427.7128	259.5377	454.4975	480.597	635.7021	304.2562	2043.756	2256.016	1426.515	2319.148	1283.859	763.8716	1012.15	1159.925	611.2072	493.1802	370.539	416.3527	2213.617	4206.211	2521.735	551.2938	2335.042	4225.474
FGF2_P229_F	FGF2	BFGF, FGFB, HBGH-2	276.7599	310.6661	1277.959	1182.539	477.1773	941.2855	825.467	785.7112	1126.088	788.7629	865.0026	723.422	904.9494	522.3683	913.9504	269.8745	289.9627	894.8345	850.9388	1207.858	1006.118	916.4727	819.3578	883.9119	713.1318	817.6742	668.6805	690.4928	559.1351	1314.914	1250.482	2129.39	829.8021	8394.162	591.7543	1702.636	1809.558	416.0679	223.0522	308.5923	199.6479	1153.371	4440.417	1439.703	339.6968	1257.086	1509.599
FGF3_E198_R	FGF3	INT2, HBGF-3	145.5775	104.7105	225.0804	138.2284	154.9749	217.0134	152.2853	178.394	222.5979	207.641	173.5572	184.2453	300.7099	146.1669	237.9282	84.43552	103.4298	139.8583	165.3729	233.3284	201.8697	208.2053	166.8398	215.3754	185.0911	170.7427	371.0976	285.7707	197.1441	1995.846	483.6188	197.3193	399.2589	180.3154	147.8573	122.6959	211.6474	6282.139	10899.08	9734.7	5566.584	5026.893	5740.138	4095.831	164.8425	5416.45	6496.381
FGF3_P171_R	FGF3	INT2, HBGF-3	148.6958	171.9697	303.8665	424.6649	276.2285	384.9026	460.0747	212.0695	244.0134	284.6699	284.7429	266.2458	334.4922	184.1193	289.31	143.2587	145.9104	253.291	315.1664	256.9026	280.6718	250.2214	190.4543	303.3206	360.4135	481.5877	603.7799	379.1245	355.5015	3502.939	1379.227	260.9556	199.2083	292.3911	1131.572	139.8984	172.4375	7431.698	14947.68	15474.72	7636.339	7339.826	10346.97	9034.646	334.75	857.5875	8887.115
FGF5_E16_F	FGF5	HBGF-5, Smag-82	318.0773	258.5554	596.5834	451.9244	716.4437	830.1042	626.6518	526.6204	345.5552	264.4326	290.4876	282.9818	379.4321	324.3366	346.6321	133.9068	207.4281	627.0778	482.7988	376.1281	360.0768	293.2374	234.0129	417.5737	266.1898	256.0068	315.7123	324.3281	329.9562	1339.998	545.215	717.7089	763.1609	676.5469	442.0707	1136.831	677.5138	1303.964	1436.141	13743.18	10730.42	4487.654	6096.025	217.901	914.5359	1280.12	2294.336
FGF5_P238_R	FGF5	HBGF-5, Smag-82	147.8961	128.6389	317.1946	263.0107	213.8724	599.109	322.9228	161.1063	261.8449	194.7209	335.7443	203.4829	340.1235	227.2796	354.8309	109.8784	181.2004	280.6734	339.1631	324.6411	325.1009	202.8026	226.304	207.1146	518.8416	332.021	778.3004	409.0116	481.1136	5591.177	732.9954	291.4139	299.9939	295.7717	239.0891	342.7365	204.0508	15617.29	13555.38	17803.02	12719.82	15919.41	14047.96	833.0247	286.7854	1000.924	15019.21
FGF6_E294_F	FGF6	HST2, HBGF-6	5242.053	4691.519	18698.59	15566.6	13934.81	13338.72	13521.03	14603.69	6750.889	8371.468	7369.404	6631.989	4442.489	6452.686	7039.708	2891.689	4296.836	14882.15	17460.76	8177.161	9159.906	6859.227	7052.082	7177.972	7060.202	7335.833	7060.906	6519.998	6123.345	19566.6	17474.77	17530.44	15474.08	22099.43	19570.74	15976.01	14502.75	15622.1	12328.84	15336.84	10731.09	16624.36	12465.2	17796.24	17174.15	16688.57	11674.11
FGF6_P139_R	FGF6	HST2, HBGF-6	5461.949	6048.568	14960.47	16053.37	13478.91	12135.24	11773.91	12452.52	7514.177	7250.879	8794.372	7597.247	7874.754	6445.057	6862.778	6010.52	4805.403	13744.48	14768.83	9429.45	8711.323	7157.732	6469.392	7249.695	6752.234	8421.785	8825.936	7795.985	7300.542	12644.84	12738.75	13803.45	13527.8	16979.6	15950.46	12842.33	11028.57	12304.07	9967.884	12677.3	8582.356	12004.9	9708.701	11921.68	10608.34	11985.75	12438.91
FGF7_P44_F	FGF7	KGF, HBGF-7	4522.182	3774.625	15167.81	15069.64	13548.34	9994.062	10477.33	10930.81	5470.369	6558.619	4912.672	5099.752	4714.563	5386.211	6896.6	3613.254	3692.023	12283.26	13306.59	7821.022	7928.134	4544.015	7022.875	6021.284	6264.088	6355.89	6226.085	5764.305	5648.682	14876.33	12103.73	7553.292	13850.88	16825.54	12127.87	11139.07	9694.074	8098.724	10021.87	12102.67	11728.22	10921.55	9553.913	8783.848	8791.131	8435.614	8627.236
FGF7_P610_F	FGF7	KGF, HBGF-7	6310.087	5833.205	18988.23	21923.69	18570.06	17453.1	15649.73	16488.2	9456.633	10021.41	10004.07	9681.246	9544.274	9513.499	10290.68	5221.565	5599.344	17511.09	21183.17	12498.6	11509.42	7879.87	12113.17	9723.076	9853.043	8191.545	11671.42	12798.94	9351.94	19605.98	17890.76	17065.62	17769.1	24168.4	18573.22	16664.45	14824.72	9349.758	12895.03	7437.485	10140.78	8796.998	12805.62	13029.83	11406.32	13378.44	17366.14
FGF8_E183_F	FGF8	AIGF, HBGF-8	167.212	148.4323	668.2115	404.2107	472.5065	920.9103	421.3083	446.3979	306.8581	317.4125	382.268	286.7416	627.4459	296.5365	401.808	117.8813	121.5475	524.6637	421.5289	450.5028	365.4634	393.2733	227.6018	503.4765	362.9717	329.5771	504.4296	492.1515	302.8547	1228.864	624.6694	571.8001	480.9339	494.2126	715.3501	271.547	255.4583	4213.879	210.977	312.8692	350.3893	191.2463	309.0042	368.894	320.9472	712.2952	322.6898
FGF8_P473_F	FGF8	AIGF, HBGF-8	145.1024	118.6348	271.9001	235.9875	274.5065	679.0185	302.1293	237.0219	352.9931	278.6679	333.4676	275.9217	288.4839	267.3362	319.5756	118.6282	107.6148	323.5059	288.2224	372.4587	342.8182	311.1454	272.278	318.2932	286.8507	246.9514	302.7281	314.4502	239.8348	824.7949	419.6408	360.4196	393.8768	326.2125	350.364	246.059	247.654	1451.388	279.3306	168.0337	383.8743	170.7166	252.2107	216.2294	205.1504	403.7077	185.2245
FGF9_P1404_F	FGF9	GAF, HBFG-9, MGC119914, MGC119915	589.8062	473.2505	2116.758	2860.814	1771.641	1965.807	1763.155	1589.394	875.6796	867.5786	758.7762	715.5381	562.058	701.1011	776.5805	256.3935	328.9146	2052.341	1954.551	1095.32	1279.835	742.6956	726.5342	948.8489	667.14	532.1976	591.1432	569.4543	531.6916	2433.966	2236.07	2017.342	1422.693	2337.295	1937.487	2119.891	1796.865	956.9271	847.427	673.9436	568.9781	624.2062	14469.54	4976.848	1475.397	1385.078	719.0574
FGF9_P862_R	FGF9	GAF, HBFG-9, MGC119914, MGC119915	1265.989	1261.356	1900.75	2018.189	2752.714	3481.395	2118.382	1738.182	10087.23	7962.461	9098.147	7971.697	7687.406	7711.3	6646.385	540.3638	797.0068	2217.823	2241.53	8371.442	8801.945	8599.161	8242.16	9506.885	7500.258	7511.762	6546.649	6871.36	5293.119	2610.919	3695.591	2440.588	2447.85	2014.299	1820.868	1592.052	1559.486	2196.526	1247.8	2230.848	1789.374	1918.027	5859.055	1992.537	2097.53	3353.396	1835.122
FGFR1_E317_F	FGFR1	H2, H3, H4, H5, CEK, FLG, FLT2, KAL2, BFGFR, C-FGR, CD331, N-SAM	530.7042	395.7649	1607.799	1573.905	1715.146	1691.74	1426.775	1524.567	376.7808	370.0936	425.395	389.6549	397.1501	362.3303	427.3534	330.0941	362.8711	1156.505	1988.226	455.9712	429.7635	397.7326	383.3239	397.3862	377.9764	362.4449	372.6827	435.9498	300.168	2498.598	2384.074	2065.754	2369.49	1956.623	1697.422	1899.198	2253.009	1243.868	1064.513	1097.331	1257.513	1061.145	1729.176	1020.322	1827.099	2521.026	1770.564
FGFR1_P204_F	FGFR1	H2, H3, H4, H5, CEK, FLG, FLT2, KAL2, BFGFR, C-FGR, CD331, N-SAM	214.3472	169.7194	859.1886	967.8828	370.4298	681.7782	305.065	472.0121	438.8313	394.4604	405.9898	422.8398	675.7062	363.8857	332.3599	118.0399	246.5525	408.6779	254.9035	675.4155	518.5223	521.4	469.8789	207.9768	318.3986	315.3509	326.2554	349.194	202.013	1781.07	1192.814	615.5505	644.5907	680.5636	520.8534	736.1044	424.3287	2483.95	359.7922	283.2305	277.0422	4110.471	387.0462	501.8887	488.8502	1231.421	1007.104
FGFR2_P266_R	FGFR2	BEK, JWS, CEK3, CFD1, ECT1, KGFR, TK14, TK25, BFR-1, CD332, K-SAM	192.9603	167.4501	188.3926	275.1371	216.8097	460.131	237.6388	210.861	450.7825	484.4738	490.2969	368.6527	470.6609	352.5599	500.0264	111.7738	136.4279	196.6013	187.4811	606.6119	525.1046	453.9086	403.1356	451.7425	537.9872	511.0404	700.6421	585.589	510.1483	1441.174	876.3201	655.6337	603.4315	310.3414	386.4998	984.1324	715.7799	4549.659	6497.512	3199.629	3712.526	4932.337	4744.838	1237.663	2832.828	5729.004	4327.249
FGFR2_P460_R	FGFR2	BEK, JWS, CEK3, CFD1, ECT1, KGFR, TK14, TK25, BFR-1, CD332, K-SAM	838.5576	675.1236	2212.573	2934.198	1064.395	1919.991	1535.307	1674.266	2320.816	1734.241	1742.027	1720.95	1965.951	1401.351	2241.882	445.8994	973.6498	1757.937	2138.536	2919.676	2637.389	2300.107	1603.139	1370.651	2238.316	2340.073	2975.319	2325.589	1988.864	8240.584	5024.392	3199.347	2475.533	2869.443	3933.818	2164.587	2730.75	16928.91	21201.19	17542.52	16618.02	17807.55	14963.7	10671.94	2721.901	12553.54	19645.59
FGFR3_E297_R	FGFR3	ACH, CEK2, JTK4, CD333, HSFGFR3EX	226.9429	185.1817	321.607	389.6309	543.054	981.5947	398.3808	431.8148	334.6147	351.4954	348.4561	308.402	311.102	280.8426	254.493	143.2878	137.3519	533.6718	394.4784	449.6535	366.1492	314.9534	283.0804	277.7058	247.6253	246.4169	429.2376	396.8745	225.4402	825.0054	639.2223	668.9819	590.9073	514.7457	580.3127	345.5704	289.0714	864.7108	177.6627	225.3131	1551.143	685.373	261.6694	362.2266	333.5513	1116.912	801.1655
FGFR3_P1152_R	FGFR3	ACH, CEK2, JTK4, CD333, HSFGFR3EX	3475.861	3919.664	9865.469	8452.646	8837.409	8505.241	9626.888	8288.048	7322.058	7135.865	8008.877	6554.06	6795.532	5284.079	5552.399	3669.138	3408.297	7127.751	9745.72	8196.963	5290.662	7980.371	5197.335	5536.116	6024.132	3328.268	7243.638	6547.545	3718.037	12253.56	7751.347	12517.49	15402.99	12644.11	15765.53	15340.29	9069.178	6679.021	5383.82	3064.161	16347.07	11296.16	5029.494	14366.51	2316.676	15500.73	13433.27
FGFR4_P610_F	FGFR4	TKF, JTK2, CD334, MGC20292	6382.906	5663.05	16563.59	16016.15	17345.14	14946	16554.65	14242.78	8584.601	7651.97	8788.849	7241.585	6747.918	5342.246	6867.487	5855.43	5784.869	14465.45	19700.5	9023.181	8658.671	7823.056	7119.23	6889.652	6531.95	6314.233	6925.487	6674.971	5456.104	11518.79	13565.13	16678.63	15662.87	19791.08	18210.63	11842.48	13228.44	8147.282	2273.528	4663.708	3065.197	6358.006	2742.847	13069.7	9796.734	11832.44	7944.868
FGR_P39_F	FGR	SRC2, c-fgr, p55c-fgr	8799.166	9151.192	24128.93	24773.46	22391.57	22133.59	19575.65	23544.84	17959.07	15635.23	18581.18	15852.61	13095.25	11604.2	11193.93	10346.44	8307.053	28498.73	30792.94	19077.35	21508.58	16790.23	14372.31	16244.56	14985.74	13455.32	16129.65	16653.24	10241.96	21825.99	16941.71	20935.22	23489.15	29841.54	22603.3	23347.61	20771.84	21247.61	4515.282	7929.531	4466.694	13446.37	16433.74	22946.52	16814.57	21566.58	20966.46
FHIT_E19_R	FHIT	FRA3B, AP3Aase	156.1569	156.4837	238.4468	159.8275	166.0277	361.1137	181.5168	164.9875	444.9736	371.6373	417.7505	358.2828	396.0667	351.1306	456.8263	108.7087	159.468	162.8523	163.5853	555.6425	448.4888	412.3012	368.9277	401.5372	398.1857	320.0247	384.5151	381.3303	294.1614	528.898	252.3363	221.3403	217.2829	173.3626	211.986	147.8818	124.9774	138.8518	124.321	167.4559	18024.95	3323.772	155.4655	250.6896	138.9707	378.3905	141.7796
FHIT_P93_R	FHIT	FRA3B, AP3Aase	191.0308	171.2728	241.432	262.6344	183.4052	448.3407	133.0298	201.9242	387.2313	348.3006	413.3098	358.9569	273.5688	282.8004	402.0493	153.1859	147.8293	198.8739	159.5909	416.2084	385.1881	389.5152	361.1715	440.5335	375.3944	328.2042	294.9363	304.2574	253.9993	555.5392	284.4828	184.0618	200.26	158.7402	180.3087	142.3128	123.9948	186.3943	126.373	139.9261	14935.71	8779.798	134.2622	96.14272	544.4681	328.8637	165.8279
FLI1_E29_F	FLI1	EWSR2, SIC-1	341.2091	272.3318	742.6495	797.2456	657.8542	1005.114	427.5756	480.7376	528.4387	464.3085	480.0008	509.8474	334.6889	608.8065	704.5589	117.6003	192.3102	687.9048	385.0862	713.6783	810.2425	494.0612	612.3983	403.5136	471.213	358.7567	434.5261	354.5142	342.9769	985.1439	755.9941	733.2126	918.939	641.4685	713.9805	994.7256	833.8812	423.0966	723.6945	347.889	284.0553	524.533	531.0239	337.2798	1039.686	830.4804	536.4662
FLI1_P620_R	FLI1	EWSR2, SIC-1	128.1117	76.96645	229.2161	480.1251	168.0397	261.4018	172.4369	124.3569	77.37605	141.5387	151.9116	108.2944	91.68919	75.98929	107.3339	78.63906	48.26154	157.0099	106.9235	105.1646	118.6617	69.03551	101.3917	85.594	99.4911	90.97776	98.01057	75.94636	73.87779	311.2271	279.0492	252.1458	234.6699	241.5818	252.1409	251.0121	221.7198	184.9699	150.6774	173.1881	197.6038	94.05946	156.1156	176.153	261.4051	245.9126	192.022
FLJ20712_P984_R	FLJ20712	.	1051.815	1044.764	4038.534	4597.958	4463.089	3744.369	3320.021	3352.16	1888.48	1502.613	1204.697	1495.393	808.4302	1074.713	1488.607	835.4711	717.8361	3121.551	3454.541	1856.621	1996.172	1453.955	1419.867	1849.241	1907.651	1465.345	977.4275	1060.315	885.4184	2796.51	3989.249	2347.881	2951.169	2538.409	2699.321	1579.449	2187.207	1483.756	1191.99	2481.706	489.2176	1740.528	974.969	3383.801	837.6624	2927.198	3422.701
FLT1_E444_F	FLT1	FLT, VEGFR1	226.7807	190.5049	304.0251	286.5922	508.7724	848.6161	437.3891	465.3972	191.0072	249.0795	266.563	178.375	195.1259	205.0579	265.9232	139.8584	194.1108	420.0363	404.2898	256.1117	228.2014	230.5485	221.1984	198.2253	264.9186	269.4655	385.0769	213.5587	383.4186	2701.862	708.5764	376.204	428.1808	1834.398	413.072	324.6801	245.5963	15143.14	239.3367	15018.91	14307.53	11268.15	1615.951	254.242	287.2501	2958.706	10204.01
FLT1_P302_F	FLT1	FLT, VEGFR1	117.5602	105.6406	209.7643	207.9483	258.8383	346.3044	300.8164	173.67	199.2573	147.4223	238.1344	138.1668	188.9989	162.521	224.7967	84.94105	104.4608	184.3774	212.1954	283.5821	195.5297	186.9561	157.8687	258.8743	217.294	209.9697	363.15	157.2151	208.5954	1896.126	491.7023	240.9688	277.1734	5379.113	222.447	214.415	213.2444	9540.08	315.8256	9566.668	11761.51	3326.832	7312.162	199.5326	209.346	577.2036	15227.63
FLT1_P615_R	FLT1	FLT, VEGFR1	481.634	491.0562	962.5942	1003.268	546.7888	788.8027	444.5533	360.5317	1360.609	1218.363	1001.302	913.5646	908.537	688.9581	797.4459	163.172	392.9709	402.9744	468.1621	2261.239	984.826	1128.115	971.9051	807.7241	1312.244	850.5644	1156.291	539.9799	568.3951	3057.66	1644.012	3107.727	409.855	345.9436	697.3495	358.0016	355.5336	6044.908	525.3985	12230.35	18915.62	9109.197	17170.65	1043.541	288.3531	1720.504	14725.95
FLT3_E326_R	FLT3	FLK2, STK1, CD135	164.5432	155.0975	583.6152	322.2122	266.1801	502.0978	203.8583	252.5626	164.053	114.0828	145.9613	222.2856	118.4054	164.1327	170.1148	84.42843	173.3467	227.0166	259.1699	299.4585	196.1623	242.2488	153.8537	130.6188	125.7746	121.7346	111.9472	292.5353	113.6721	676.3887	499.9838	612.452	432.9047	368.088	358.4194	229.0402	274.5977	13348.79	197.4853	14416.56	13096.4	2832.997	729.071	511.1974	290.5375	394.204	3472.114
FLT3_P302_F	FLT3	FLK2, STK1, CD135	129.6539	128.02	534.7936	561.2161	340.2319	702.5496	394.0863	249.5249	180.2482	162.5738	204.4251	200.3571	214.4072	169.2911	228.684	132.4306	80.71465	321.0183	256.0309	271.3953	237.655	183.2923	166.9533	167.4936	161.5252	140.4407	206.2567	472.3097	170.0176	513.748	505.58	387.1948	386.1892	478.242	272.1155	257.5048	242.4336	9079.485	168.4751	7447.345	186.2285	186.046	325.7043	169.3713	186.7676	584.21	286.5679
FLT4_E206_F	FLT4	PCL, FLT41, VEGFR3	146.833	123.6826	713.6143	1252.397	829.0347	1294.779	871.7494	1014.196	256.8977	280.4862	346.632	281.8709	215.4737	349.2738	315.5719	89.28681	136.6034	1081.366	1528.294	410.4242	323.5354	247.1312	250.6627	239.0208	369.4367	312.0982	479.3205	282.9436	305.2702	2959.931	1651.318	1515.703	2087.029	1692.635	1371.05	1382.608	1047.335	3929.974	4706.11	4338.968	4758.993	3770.866	2675.771	2763.647	2546.346	3330.466	4558.561
FLT4_P180_R	FLT4	PCL, FLT41, VEGFR3	367.9815	248.5856	877.0319	395.2251	1111.417	1289.414	816.1496	656.1738	636.9997	763.6233	588.3382	625.1593	535.7872	671.6302	816.2014	146.898	300.8547	889.6061	960.7903	838.8779	817.0923	690.5906	553.9427	368.307	698.8374	695.3699	841.4373	634.4811	602.2271	7169.904	1360.951	1304.973	1164.104	1408.323	1193.966	1473.226	837.6901	21924.58	22501.49	23329.23	26267.36	20502.82	20101.39	16601.75	1046.396	2168.993	23035.52
FN1_E469_F	FN1	FN, CIG, MSF, FINC, LETS, DKFZp686H0342, DKFZp686I1370, DKFZp686F10164, DKFZp686O13149	378.0873	245.7467	622.4308	653.5415	404.6864	375.0867	425.9252	262.5104	327.5658	566.5516	411.1145	239.9021	988.2935	311.3654	575.5765	133.1579	231.5492	205.66	536.2371	687.8375	480.991	392.0869	511.8059	281.3594	649.8226	379.1223	855.8585	264.2416	445.2703	2410.039	727.9717	786.8906	420.889	529.4808	4114.097	9119.221	1842.007	394.0789	9296.818	1298.058	943.9563	839.4139	199.2188	984.466	322.9146	851.464	166.2098
FN1_P229_R	FN1	FN, CIG, MSF, FINC, LETS, DKFZp686H0342, DKFZp686I1370, DKFZp686F10164, DKFZp686O13149	578.887	362.5801	460.563	576.7238	732.0875	563.4881	325.1997	506.7322	199.108	122.2055	273.0743	173.7628	212.8345	270.1623	210.7419	232.5196	266.9201	503.1837	504.27	240.028	219.4284	205.0585	142.9404	148.2827	226.2945	100.4096	151.6998	193.2111	216.5227	887.52	692.7803	431.175	529.4932	406.5917	354.5381	363.8181	279.8016	778.6009	921.3232	879.7842	676.1748	692.9186	740.1084	780.252	313.0905	501.1981	941.0809
FOLR1_E368_R	FOLR1	FBP, FOLR, MOv18, FR-alpha	6166.256	5963.121	19900.43	21369.42	19625.97	18124.58	16630.21	16787.87	9306.108	10352.6	10271.48	9324.791	7725.242	7132.711	8394.393	5135.369	5691.509	17582.8	21066.38	10170.08	10109.94	8756.472	6561.234	9052.597	7617.938	6908.466	9253.39	7977.384	6302.107	16767.08	15115.47	16036.46	15847.63	22391.2	19437.13	13900.64	13484.39	11470.81	12370.61	13749.57	8560.555	14121.64	12678.64	16285.54	14238	17312.88	10445.46
FRK_P258_F	FRK	GTK, RAK, PTK5	2892.404	2715.063	8630.631	10914.02	7876.572	8506.523	5618.357	5233.26	4185.548	4858.82	4418.902	4332.113	3641.929	4110.015	5389.645	1935.75	2496.742	6547.515	8382.996	4949.91	5210.009	3532.591	4333.144	4780.581	4625.561	4042.957	3554.861	5170	3857.002	6553.252	7796.327	9067.798	8952.479	9576.141	8507.342	6266.697	5861.495	2139.987	237.7277	1923.524	1638.366	1175.121	830.1962	3315.316	1229.889	4358.684	319.9168
FRK_P36_F	FRK	GTK, RAK, PTK5	3722.088	2485.546	11665.53	13226.87	11236.96	10543.73	9872.299	9824.169	3724.251	4743.41	4381.32	4792.552	3688.963	4065.226	4455.01	2309.072	2901.035	10883.24	9647.65	5946.172	4621.26	3104.663	3713.781	4316.362	4697.604	3543.07	4071.271	5141.252	3521.784	9612.807	9946.379	13961.41	12140.57	14404.42	12361.44	12770.22	9647.828	3276.987	709.9129	2559.545	1906.267	1132.475	1492.692	6461.073	1758.395	5338.772	349.7041
FRZB_E186_R	FRZB	FRE, FZRB, hFIZ, FRITZ, FRP-3, FRZB1, SFRP3, SRFP3, FRZB-1, FRZB-PEN	801.6201	643.8754	1962.773	1950.872	1184.183	1519.396	1250.26	1301.259	801.6062	864.9301	789.6359	620.5908	1155.781	557.9937	1001.808	419.0046	1076.559	1127.015	1924.895	1657.855	866.0439	953.5019	537.3591	491.4772	1326.866	958.1652	3201.334	1093.673	1877.871	10872.81	5010.936	1747.871	1839.725	1906.446	3617.381	1978.127	2235.84	19520.21	1433.342	17089.05	15793.21	18228.27	14791.06	9871.542	1234.746	5255.117	25064.15
FRZB_P406_F	FRZB	FRE, FZRB, hFIZ, FRITZ, FRP-3, FRZB1, SFRP3, SRFP3, FRZB-1, FRZB-PEN	194.5236	165.3802	364.2295	280.2102	278.0464	626.3049	314.7147	239.9071	214.1127	163.3555	164.6733	207.9155	213.263	203.6465	204.6979	129.9844	147.3579	333.8483	297.4566	220.2605	216.0776	184.2113	183.571	169.5986	155.8102	147.0234	252.5172	196.6102	192.3482	938.8616	543.8792	488.5769	608.2021	382.2512	341.7872	481.7786	269.1967	1112.263	5891.904	12539.35	3324.09	2580.526	1294.942	1144.509	574.4443	648.6899	1370.366
FVT1_P225_F	FVT1	.	367.7194	346.4461	354.5776	537.975	646.2646	931.2598	485.8603	469.274	708.9199	642.8816	718.5103	645.7587	593.7597	715.7706	555.4786	217.1356	228.6315	525.8094	461.5307	712.3922	735.845	838.0803	694.9437	568.4113	573.6973	556.9772	540.744	555.3236	426.2519	634.6381	614.1361	582.6015	613.7674	406.8077	355.0088	307.0295	761.4117	331.0626	341.5642	292.7601	249.4377	779.5589	338.9879	463.9953	720.6747	772.2377	263.7299
FYN_P352_R	FYN	SLK, SYN, MGC45350	212.9966	184.763	429.5417	420.7281	482.0098	964.6521	385.3883	419.743	317.8235	290.2672	331.6958	338.9813	311.4886	307.0203	367.7379	141.4109	129.9634	516.1429	416.1305	368.531	357.5748	363.8577	303.9918	390.4685	283.6613	263.4181	382.622	332.9148	269.7673	724.1698	733.666	572.6311	597.9464	594.6223	578.1877	319.2625	314.2232	462.0781	572.8302	569.3158	263.3132	494.7219	468.504	468.8964	443.3971	603.4402	571.2617
FZD7_E296_F	FZD7	FzE3	160.084	112.0839	367.989	231.2801	211.9937	474.673	226.2731	266.833	335.0076	250.825	294.668	233.493	174.2311	186.8167	230.405	91.18945	98.78362	247.6049	176.0453	280.7919	238.5072	191.6951	150.8704	190.9558	161.624	265.9989	248.2569	483.8876	179.9106	1323.038	344.2596	252.4352	206.9907	753.9478	189.4688	187.7842	122.6669	12156.28	242.9889	13662.35	8714.22	12743.62	1405.103	714.4532	147.4293	555.8973	11076.66
FZD9_E458_F	FZD9	FZD3	685.6673	558.4884	2324.643	2240.019	1535.259	1762.242	1425.486	1717.951	1582.58	1608.12	1658.066	1882.605	1647.484	2049.456	2250.194	651.2368	974.5757	1521.209	1817.929	3021.703	2932.329	2158.036	2037.523	2402.401	2917.725	2264.075	4067.312	4617.221	2635.956	11410.51	6616.063	2681.031	6215.839	3772.083	6108.376	2956.573	3048.246	14306.08	25387.18	15864.25	15021.23	16418.67	16199.41	7623.845	2149.925	20726.96	19945.55
FZD9_P15_R	FZD9	FZD3	141.4281	138.7847	277.236	406.4391	392.3094	893.6805	372.7321	298.0058	204.6429	256.4243	233.6603	182.4253	191.2878	201.887	206.968	93.99985	80.53439	391.9425	199.5754	204.6047	176.1378	162.3012	163.4144	165.5218	157.7108	168.7979	188.3437	172.0475	150.9761	654.5535	448.1541	429.2251	403.747	582.3983	342.2096	288.3819	494.1293	484.5482	390.8826	1770.592	170.3951	3574.521	199.9993	600.213	273.8874	639.2189	2484.405
FZD9_P175_F	FZD9	FZD3	266.9857	242.8404	2722.164	3207.504	2058.858	1486.841	1412.186	1405.292	452.0923	467.3445	504.5599	390.8286	366.0611	453.1079	410.6477	139.7535	208.415	1923.797	2884.698	558.6949	479.096	399.1122	498.1891	395.4651	424.3387	510.8142	445.57	466.5184	342.8185	3471.507	3103.647	2213.637	1840.128	2304.476	2265.382	2407.616	2702.415	4926.257	660.384	6704.098	7398.369	12639.24	9089.582	2326.886	1170.119	2956.871	15743.7
GABRA5_E44_R	GABRA5	.	4826.8	4281.761	12932.65	15524.84	10512.78	9743.807	9280.667	7650.906	8081.842	8101.903	7955.887	7475.593	6370.14	6926.24	7694.031	3073.105	3827.152	9872.726	13120.69	9317.231	9468.722	7128.681	6641.932	7084.162	7926.726	7151.43	7430.577	7320.435	6299.226	9478.168	9025.945	8924.866	9060.992	11330.48	11567.09	7659.313	8315.775	8465.323	9259.893	8741.809	7193.229	7096.227	7756.354	7576.731	5453.595	6283.644	8572.534
GABRA5_P1016_F	GABRA5	.	6149.34	5510.994	20629.93	23963.06	17575.18	18061.05	15789.8	17420.33	10294.47	11130.15	9468.542	9018.029	9612.727	7298.821	9065.853	5528.797	6250.727	16839.11	22162.57	12700.06	12629.24	9151.314	8399.959	11265.09	9939.555	10165.25	10262.37	9584.127	7588.185	20849.07	18701.68	7310.024	10152.34	17161.19	13698.55	7708.99	8786.908	9410.97	1183.296	4923.742	5128.432	2559.433	5123.573	8475.122	4000.257	12217.09	18648.49
GABRA5_P862_R	GABRA5	.	4767.605	4107.127	14876.85	16788.32	14471.89	12691.58	12875.38	11382.29	8820.17	9454.116	9442.7	8684.479	8388.228	7352.94	7286.867	3729.028	4112.334	12738.57	16047.12	11654.56	11795.39	7243.124	8260.624	8644.826	9841.637	9433.968	9082.538	9213.208	7074.934	12782.83	14618.65	10729.24	9524.652	11246.2	12639.76	7646.482	8190.248	9911.998	5521.256	11870.42	10260.34	8051.917	5699.437	10668.64	2688.88	11896.89	13046.39
GABRB3_E42_F	GABRB3	MGC9051	245.7372	283.6364	613.5918	532.3326	471.1006	980.6852	459.4694	410.2583	305.0355	273.2889	343.378	255.1033	521.4	372.9803	435.6932	111.6752	259.3993	456.516	689.6302	421.9368	379.48	339.598	322.6165	220.9473	486.0629	624.9899	1276.478	1015.803	359.568	5757.526	2536.306	1317.569	1522.693	1235.819	1404.358	522.3353	687.0863	6170.47	9416.002	7611.575	7838.924	8242.313	4438.926	3113.93	635.1	6457.953	12257.59
GABRB3_P92_F	GABRB3	MGC9051	1127.954	831.6809	1151.841	1189.01	1150.976	1831.374	1215.443	1012.14	4093.321	3317.378	4107.836	3442.963	3406.112	2508.31	2461.557	579.5565	413.7605	1094.836	1382.955	3245.168	3081.582	3210.831	2497.915	3096.756	2664.487	2519.571	2586.457	2389.33	1900.736	7700.026	2390.533	3760.953	1128.858	3628.597	795.729	834.8347	1050.173	10055.8	16588.87	18107.52	15377.42	13999.7	8761.045	4679.649	981.3859	7060.983	1956.337
GABRG3_E123_R	GABRG3	.	7940.771	7452.946	25502.12	24912.23	24289.2	22563.71	23684.69	21543.12	11468.19	12534.63	11322.25	11941.7	9242.206	8524.938	10210.39	6702.223	7695.387	22609.19	28240.91	11744.81	14222.09	10433.88	10601.26	11924.65	11992.35	11234.04	10230.21	11122.54	8312.508	18911.48	17125.77	8570.728	11354.32	17214.47	13007.86	8276.258	12624.91	9342.726	4315.686	15912.92	15516.16	4891.451	8419.715	15148.7	5997.428	13313.44	20368.06
GABRG3_P75_F	GABRG3	.	3397.469	3755.077	10962.85	12383.23	10263.19	11417.28	9024.274	9231.813	4664.124	4774.247	4463.241	3488.621	3457.683	3204.938	4595.266	2856.171	3243.943	11400.93	11043.66	5057.627	5213.181	4170.007	4229.379	4502.577	4576.948	4603.651	4032.223	4653.497	4052.851	8212.456	8622.451	4980.05	5862.444	6996.895	6296.308	4236.166	5603.852	6655.313	5921.386	6242.03	6783.383	1371.71	4330.314	6681.951	1692.459	5596.026	7342.442
GADD45A_P737_R	GADD45A	DDIT1, GADD45	536.7836	613.4057	1844.028	1932.872	1100.905	1706.434	1365.229	1564.802	2041.18	1459.858	1591.854	1164.471	1556.046	1037.498	1665.821	428.258	670.4146	1634.888	2052.717	1984.011	1535.323	1291.782	1285.751	1435.072	2018.288	1979.286	1898.995	1374.613	1303.151	3326.54	2583.211	2430.964	5006.68	4976.904	2725.43	1069.929	3467.959	4704.56	4129.715	8096.205	1278.317	5574.6	2861.057	2366.204	1217.586	4787.981	9903.17
GALR1_E52_F	GALR1	GALNR, GALNR1	227.2569	222.6962	362.6914	406.0601	344.7995	791.4025	428.4755	329.9619	323.5367	289.1496	333.3535	274.4302	268.0389	274.6662	358.8403	131.3637	125.5488	397.5612	591.7903	389.8295	319.6309	260.425	326.0115	245.2544	380.1589	502.5143	650.899	1062.192	557.0387	4713.04	1306.949	501.0353	470.7449	1256.579	1073.687	961.03	1178.021	6799.653	19688.52	11600.51	10468.17	18402.99	11455.88	7722.149	378.8679	11157.43	21010.62
GALR1_P80_F	GALR1	GALNR, GALNR1	179.396	128.9263	428.0947	342.5891	654.2523	997.9855	529.1355	463.8004	284.6248	305.788	307.3539	261.4731	299.0944	230.3882	321.9345	96.8484	104.4688	657.0798	462.3546	322.7338	352.8563	261.7665	285.2498	256.738	372.1076	224.2657	403.2311	216.7118	221.6206	2206.663	868.8723	611.6405	611.9146	602.6256	608.317	430.4247	386.0545	1156.636	6362.642	3471.522	4072.368	7224.885	4173.318	1675.329	880.3329	2455.688	6976.813
GAS1_E22_F	GAS1	.	178.626	128.937	251.0386	276.4713	386.3803	565.5941	328.5727	232.1322	440.3528	380.7021	417.935	294.9887	363.9288	288.4609	336.9648	118.8316	101.6406	293.8467	376.2115	370.6611	351.7627	323.587	267.8431	335.7755	255.1905	244.1032	309.752	296.5494	272.9639	508.1184	393.3394	367.8816	377.435	270.7129	286.3463	300.4857	270.733	325.3892	352.8207	4597.037	5841.861	175.0831	7923.92	177.597	563.4376	513.5092	4925.409
GAS1_P754_R	GAS1	.	125.9233	99.75148	207.3901	150.0794	276.7871	714.201	207.5643	217.9508	196.3918	186.5383	239.0684	185.976	218.9922	153.789	235.1679	96.29055	76.48678	260.6614	209.8203	251.2131	223.843	214.3956	218.1919	204.3338	202.865	173.5214	225.7035	223.6329	163.6752	467.6868	453.2741	303.2914	300.3043	269.6502	244.1158	185.4615	153.3976	201.0894	244.4381	2814.962	4562.987	199.9571	2109.185	158.572	439.4134	398.6874	1191.339
GAS7_E148_F	GAS7	MGC1348, KIAA0394	204.6594	179.2446	302.7008	303.9374	324.4946	833.8417	261.1246	331.2303	435.9455	312.6414	397.8999	349.5692	404.7015	334.6577	453.0833	162.7219	124.1101	313.6649	366.2121	437.3148	399.2623	402.6842	375.8824	371.7108	420.0248	441.4405	877.124	547.5099	366.3944	6044.073	735.7979	422.6307	443.9818	385.5921	288.6904	314.4368	348.2279	17719.98	17107.89	16921.93	11223.08	17744.68	12447.23	8614.305	1267.568	12601.02	16843.99
GAS7_P622_R	GAS7	MGC1348, KIAA0394	445.0994	344.0447	1463.42	1125.621	698.64	1002.732	1123.714	312.2218	316.7792	571.8399	451.9964	255.2517	271.1372	964.101	541.645	336.7336	303.2735	648.8537	1147.178	545.7828	490.7276	528.7279	423.4019	843.2526	508.4292	799.2208	1395.575	1176.385	902.8982	7905.576	3323.657	4157.803	2766.12	2609.093	6101.671	3096.149	3622.542	13499.97	21425.49	17563.54	742.4113	19145.04	12047.5	12767.76	12479.79	6219.215	15460.38
GATA6_P21_R	GATA6	.	214.1301	219.8622	333.3489	486.521	687.7514	1099.724	571.4495	481.6837	374.4598	368.2687	437.4357	444.4048	390.6185	421.1573	410.1927	121.9922	152.0516	655.3342	635.2593	473.4889	399.4242	409.761	361.123	330.2756	334.9188	304.9309	566.5695	361.7726	328.6568	4426.449	717.6776	677.7452	722.6013	811.2634	617.0693	733.198	695.8448	28176.08	25015.01	33565.23	22947.53	30828.16	16520.01	16823.12	618.8149	10779.42	36356.96
GATA6_P726_F	GATA6	.	259.2843	193.8276	453.5659	758.7913	292.3325	545.2577	262.9949	339.7707	567.6759	523.6711	546.1067	483.9958	787.554	451.6907	688.0665	117.1566	224.4563	374.8564	493.7767	758.5016	465.7747	704.3983	394.5519	652.9177	697.428	497.2438	1824.763	1278.583	1134.2	7989.338	1977.339	880.1658	1236.608	994.783	1291.703	285.823	557.4386	23512.48	21549.51	29106.99	13519.95	20130.65	13607.49	13140.1	386.977	14012.49	20866
GDF10_E39_F	GDF10	BMP3B, BMP-3b	1264.985	1025.137	2085.466	2336.831	3091.535	4232.908	2673.852	1750.711	5636.916	4804.334	5396.066	4585.247	4318.81	4442.981	4037.565	405.9811	955.7223	2635.808	2424.066	5861.815	5456.763	4801.443	4674.919	5607.071	4054.476	3334.054	3734.085	3892.613	2797.478	5530.473	3888.101	2589.468	2546.33	2864.201	2282.883	2376.17	2005.616	9893.1	17658.7	9084.404	10543.2	12351.28	16277.5	5467.013	1912.879	6183.776	10152.74
GDF10_P95_R	GDF10	BMP3B, BMP-3b	462.7677	467.3885	648.932	659.2047	850.6829	1015.203	831.5615	580.7106	2127.661	2045.66	2123.159	2139.757	1723.29	1651.352	1517.883	246.8059	208.8849	870.3922	736.3199	2143.363	1916.799	1707.831	1506.91	1594.883	1558.168	1308.003	1948.669	1402.564	1609.269	4654.201	1689.382	866.2072	912.2867	766.1164	689.2112	3758.64	752.1677	9534.66	10766.51	9505.414	5355.915	9453.645	10887.31	638.6141	570.0603	2007.302	6565.233
GFAP_P1214_F	GFAP	FLJ45472	8159.047	6745.113	21468.73	17942.67	22605.03	20086.43	21052.59	21580.24	11637.9	10727.31	12519.68	10979.77	9848.083	9175.486	10309.41	7601.488	5927.599	22051.17	24124.15	11998.56	12615.21	10210.44	8850.578	11477.91	10396.18	10781.6	10354.06	10158.53	7457.723	16785.28	16620.18	14374.91	17120.63	18740.53	18513.18	11913.43	12217.18	8155.994	8437.424	4900.014	4694.631	5074.82	6152.951	15645.97	23079.38	17551.73	16701.71
GFAP_P56_R	GFAP	FLJ45472	5037.512	4712.888	14341.82	15676.43	14940.53	13736.69	11517.89	13069.19	5956.081	5055.668	4698.639	4659.165	4373.374	4651.552	5372.487	3764.987	3090.041	14166.09	15763.89	5661.265	5911.017	5793.311	4614.663	5375.8	5528.279	3878.739	4208.257	3411.18	3245.44	9950.47	10526.75	10723.65	7733.881	14776.04	12861.74	9943.998	8487.334	5861.987	967.9519	10371.12	4051.908	3346.903	9169.877	10554.13	4275.597	13704.42	10096.96
GFI1_E136_F	GFI1	ZNF163	380.2594	273.2407	801.4791	696.3296	317.3613	896.9174	314.9254	681.9202	571.5355	653.2629	461.3213	705.1978	440.1751	376.2226	615.9869	123.2065	172.6586	323.624	643.7038	488.0938	686.5217	642.3635	962.0111	796.048	332.814	254.9941	342.8626	205.1647	253.2784	479.0282	531.509	386.5083	371.2586	319.5128	261.6312	211.0861	224.4911	404.6468	462.9275	502.4564	412.5393	199.0398	385.4423	689.3066	169.6595	871.451	230.9862
GFI1_P208_R	GFI1	ZNF163	1327.53	1872.373	1748.86	1938.676	1097.476	4295.088	2696.102	3106.3	4626.535	4503.291	3115.784	3710.88	2767.314	2150.68	3827.667	1742.966	1068.611	4520.262	2933.509	5867.644	5060.274	4997.346	5315.343	6358.609	2647.539	2274.237	963.0523	939.3857	962.5715	703.7462	641.5297	368.8313	383.3418	504.5926	610.0694	283.3002	1642.4	594.7024	493.1054	977.0543	415.8525	481.4908	551.7728	4516.847	741.3482	3428.682	375.3818
GFI1_P45_R	GFI1	ZNF163	210.1469	137.8296	449.3844	437.6569	603.0916	927.8095	515.9196	366.0117	366.102	325.2535	353.4607	304.7806	234.5914	343.8566	459.4264	74.57174	109.8438	573.3439	497.5747	328.3099	338.5086	299.2694	289.4292	418.4692	242.7551	233.1966	218.2982	244.7985	159.6231	587.506	512.6221	538.0803	890.2719	507.4305	613.0004	650.1697	512.9061	260.4251	335.0312	462.9552	244.3675	326.435	306.4327	275.8657	614.8806	541.7419	493.7943
GJB2_E43_F	GJB2	HID, KID, PPK, CX26, DFNA3, DFNB1, NSRD1	183.0406	161.1613	340.1466	263.524	493.3959	656.179	647.3992	323.4378	353.4958	423.2406	309.2401	163.6971	443.1025	265.3996	374.5064	122.5838	194.8924	283.394	761.1901	256.1779	354.2984	217.3188	189.0872	220.8359	310.9367	293.1106	497.4135	225.8432	438.2406	4652.652	1109.179	349.8314	463.038	303.8826	5371.993	273.3791	638.6694	11360.37	226.0336	18302.16	17321.37	10605.05	11876.52	142.1579	283.8634	1073.385	12948.9
GJB2_P791_R	GJB2	HID, KID, PPK, CX26, DFNA3, DFNB1, NSRD1	202.4771	225.5604	364.6852	289.9139	384.915	702.7379	378.5582	227.7397	844.1753	785.6547	694.7626	720.2596	638.8448	508.6477	500.4664	123.5636	138.0197	378.3824	514.4203	730.5947	719.2244	517.5992	647.241	532.106	531.8483	433.0091	566.0242	515.2875	388.8904	1314.445	638.887	453.948	562.1072	291.2999	565.865	469.4919	401.5037	408.4485	492.3757	10084.95	4861.274	1282.607	1529.718	803.5417	276.1877	609.9633	355.588
GJB2_P931_R	GJB2	HID, KID, PPK, CX26, DFNA3, DFNB1, NSRD1	279.8338	432.9908	621.1965	571.9579	793.1	898.4223	449.3973	557.1104	794.9767	665.3172	851.0643	781.9922	604.3057	631.0983	569.7671	341.9048	223.0209	729.5582	600.5322	873.5421	750.2693	692.0255	536.7946	591.2759	645.8327	511.6499	545.1306	476.6803	490.2923	2107.626	1060.119	814.8916	735.548	1150.584	720.6177	779.6804	590.4515	399.6972	411.8911	9736.057	7912.307	5701.78	656.2662	608.5771	538.8209	991.2456	653.6367
GLI2_E90_F	GLI2	THP2	8652.207	6864.173	23731.88	28052.58	19606.6	20879.76	21238.44	20175.45	11133.3	8622.678	10919.44	11261.35	10178.15	10202.48	9861.304	6827.741	7487.813	20242.17	25031.72	12505.9	13149.69	10646.37	9386.929	10368.97	10471.35	10205.9	10519.5	11125.63	8401.799	15801.55	16613.97	15146.4	14255.22	19012.29	18854.79	11925.41	14107.04	8969.959	17333.86	13910.43	13600.68	13411.76	11719.49	19526.47	8617.739	15281.37	16693.25
GLI2_P295_F	GLI2	THP2	7692.311	6143.314	16161.48	18107.58	18720.29	15324.12	15957.84	15462.32	10486.79	11906.62	13921.19	11804.54	11644.04	9660.659	9897.986	5270.561	6196.761	15084.98	17980.95	12701.35	11666.04	10406.16	8356.035	10811.52	8931.402	9550.869	11862.7	10869.79	9154.812	17054.88	15050.38	12981	14041.65	18786.67	17190.2	11003.19	10492.96	8515.701	5915.066	12304.63	8399.137	5852.438	6926.95	15101.34	4657.278	18350.93	7857.815
GLI3_E148_R	GLI3	PHS, ACLS, GCPS, PAPA, PAPB, PAP-A, PAPA1, PPDIV	7167.433	7694.007	22248.85	28120.51	20202.6	20678.88	18315.78	18815.82	14744.63	15038.35	14390.35	14225.5	10877.09	10497.91	10123.91	7074.193	7833.618	20133.86	25081.36	17597.45	16845.57	13838.39	9719.598	13542.54	13978.33	15954.99	14051.17	13750.68	8935.378	19316.84	21064.81	22472.24	23030.66	31152.8	21650.39	21309.34	20554.48	14202.56	16161.58	20163.87	18100.22	16189.54	15592.03	21003.02	22657.35	22040.73	17938.14
GLI3_P453_R	GLI3	PHS, ACLS, GCPS, PAPA, PAPB, PAP-A, PAPA1, PPDIV	340.7912	336.483	968.8391	763.8873	664.4289	1083.524	802.6411	944.5681	471.703	387.3572	302.4612	498.7684	197.3718	434.122	329.9952	140.6428	272.8128	831.2886	661.1782	551.218	495.6512	301.7971	304.1685	123.8718	423.5764	463.8885	659.1923	420.4036	321.4809	3790.642	1409.426	828.9763	930.3759	7538.458	1826.824	949.2856	913.8308	7687.573	12522.34	8739.071	7621.888	9160.246	4937.738	4893.966	1192.3	2203.75	9624.629
GML_E144_F	GML	LY6DL	9692.562	2057.967	27775.54	22642.47	23890.68	23691.04	19936.36	28222.13	14761.03	13036.22	14870.81	18257.25	9917.98	11977.2	9285.979	8022.247	9300.958	4769.972	4280.588	22454.09	3217.958	13876.51	15147.14	12662.7	17081.39	2778.158	11907.48	15809.19	8973.114	4993.649	19073.89	21093.97	20106.53	28993.88	32893.09	3286.484	2847.144	15029.24	6479.549	17268.99	2785.456	19888.62	1713.515	22380.91	16028.55	21023.29	20521.48
GML_P281_R	GML	LY6DL	7601.771	6418.545	18717.76	18460.19	19030.93	17173.63	17573.17	15958.14	11219.6	10476.15	13865.3	11110.91	9456.377	9832.745	9488.897	5665.65	5958.944	17467.69	19978.98	12290.33	12658.71	11102.82	9795.533	9324.308	10649.05	9474.725	11404.65	11145.54	7345.626	16162.27	14578.19	14936.11	14616.3	19179.01	16061.76	7063.646	11976.54	14055.46	8871.875	14899.89	9884.541	10761.94	12564.18	13157.22	5119.408	17201.53	12971.58
GNAS_E58_F	GNAS	XL, AHO, GSA, GSP, POH, XL2, GPSA, NESP, GNAS1, PHP1A, PHP1B, GNASXL, NESP55, C20orf45, MGC33735, XLalphas, dJ309F20.1.1, dJ806M20.3.3	5927.463	5516.238	6131.396	17379.63	14350.08	14112.12	12271.36	13454.67	8727.424	7702.141	8676.217	9018.594	7908.329	7213.211	7275.063	5517.551	5089.803	14466.4	16948.95	9710.331	8795.125	7035.141	7438.864	8061.217	7635.273	7897.484	8636.329	8613.857	6845.632	13401.11	13620.5	14448.17	14367.73	18646.63	16847.27	14587.01	12744.66	19272.52	17090.33	17413.45	15549.19	12277.46	13691.83	14602.08	18784.47	14241.34	14623.24
GNAS_P86_F	GNAS	XL, AHO, GSA, GSP, POH, XL2, GPSA, NESP, GNAS1, PHP1A, PHP1B, GNASXL, NESP55, C20orf45, MGC33735, XLalphas, dJ309F20.1.1, dJ806M20.3.3	2830.72	2235.766	11143.38	12745.31	10162.72	10889.87	9423.529	8834.178	2732.898	2829.1	1619.718	1737.408	1127.71	2373.561	2484.032	1488.393	1785.812	9472.039	11325.69	3392.5	3862.9	2469.183	2883.644	2007.627	2629.753	2040.035	1283.439	1090.225	1059.998	10797.71	10163.84	12250.31	9746.898	12245.29	10820.77	8437.214	8272.007	10834.75	9135.746	7182.26	11135.43	7498.374	9183.709	8871.878	8873.823	12613.76	12850.83
GNG7_E310_R	GNG7	FLJ00058	7902.406	6881.732	23133.51	26781.93	22975.48	17648.63	19343.5	19018.02	10829.22	9007.664	11425.49	11634.02	11138.27	9744.684	9056.271	7697.197	7001.986	20658.5	25836.95	11731.06	12683.5	9534.605	8996.985	8888.719	8207.274	8103.614	10616.32	11272.25	8438.254	18733.15	17607.86	21178.29	19679.54	27620.28	23588.49	19812.69	18355.05	14519.83	14333.28	16459.88	7677.411	14813.21	13832.32	17994.27	15631.21	20433.83	15578.59
GNG7_P903_F	GNG7	FLJ00058	3606.065	4046.224	13864.7	16073.28	14690.57	14044.36	14133.32	11907.14	7408.516	7023.672	7029.906	7185.243	6285.366	6773.292	7125.653	2522.46	2891.675	13969.54	15248.04	7973.185	8946.33	6085.483	5634.374	6300.604	5424.803	5310.742	6043.432	5592.962	4232.805	11762.6	11611.31	13286.24	10081.98	15608.11	13613.73	12571.67	11162.43	4150.39	1436.376	9384.984	2147.475	7866.58	2967.389	8740.209	9115.902	10517.3	8825.599
GNMT_E126_F	GNMT	.	341.2193	309.0025	221.9691	423.5499	288.9783	674.9492	258.626	231.8324	2149.05	1684.927	1917.534	1608.325	1600.387	1418.046	1290.234	186.8846	292.2119	298.6604	276.2862	1821.841	1638.964	1425.671	1344.003	1396.974	1432.284	1299.204	1843.358	2149.566	1520.726	4367.858	778.9802	412.4889	730.919	676.8916	342.3088	2986.245	236.7039	17049.79	263.6334	301.2702	16030.15	7257.754	240.7373	1461.42	176.0498	828.238	1816.752
GNMT_P197_F	GNMT	.	957.9933	806.2273	1734.314	1337.304	1165.938	1867.042	1801.403	1575.862	1743.888	1767.112	1176.111	1472.5	2069.042	1376.607	883.0997	467.4496	635.9239	1418.418	1819.147	1889.594	2627.134	2267.292	2185.404	957.1526	1097.803	1687.361	1599.856	931.8201	872.5901	6186.02	3094.043	1614.342	2705.961	2503.341	6514.311	9216.311	1845.712	13334.4	711.6743	756.1479	12037.07	7013.106	688.524	2710.923	1521.288	2685.474	1494.801
GP1BB_E23_F	GP1BB	CD42c	195.1488	167.677	614.9751	691.9376	606.7762	1001.94	536.2811	449.0368	313.597	454.8793	427.578	332.0783	422.4409	347.5542	372.5699	120.9681	166.3254	570.3662	643.6477	518.2484	410.0656	339.8982	354.0975	433.5133	414.2079	333.287	573.6671	655.6573	397.0293	1538.349	911.533	770.2156	900.7695	1137.348	1040.271	850.6577	985.842	578.2319	567.4388	6596.361	660.7159	1131.316	711.6283	799.0312	1199.894	2334.686	2618.331
GP1BB_P278_R	GP1BB	CD42c	299.9801	213.5117	414.9477	447.4672	315.1115	359.2801	325.1063	342.9074	302.9621	319.2336	346.2732	400.5652	197.4625	271.6386	291.0451	123.075	158.6706	300.4437	520.6533	336.9834	419.0501	248.821	317.3997	315.5523	345.5721	312.9463	502.9784	256.5303	284.5269	2639.298	1705.247	1466.896	1272.195	806.9575	756.9078	1136.532	641.5449	489.4339	304.4422	7442.365	542.3955	4478.975	4176.367	962.2166	453.8938	2974.692	8413.84
GPATC3_P410_R	GPATC3	FLJ12455	2616.388	1711.588	5036.683	10189.57	6172.179	5383.051	2922.236	4323.072	4563.087	4373.609	2282.219	2740.445	3468.847	2309.005	4438.803	1412.526	1547.925	5184.453	7450.129	4706.962	6594.977	2691.023	2687.198	4170.718	2089.638	3833.641	3522.439	2193.101	2841.619	7736.805	6130.991	9600.267	5924.619	14120.83	5264.964	15500.18	7402.331	7591.425	15180.45	2469.954	15861.36	16187.55	712.9556	6270.588	1468.405	7694.857	13834.46
GPR116_E328_R	GPR116	KPG_001, KIAA0758, DKFZp564O1923	8328.438	8375.038	25024.64	27976.21	23760.1	21085.11	22009.89	20906.92	14876.77	14986.45	16670.57	13709.95	11215.38	11416.06	12674.5	6044.615	8839.787	21630.19	26467.84	17264.32	18128.13	13496.81	11557.85	12470.81	13313.94	14214.15	12395.16	14102.29	10846.29	22409.15	21971.85	14596.75	19183.9	23809.56	16588.92	12692.5	16834.17	10049.16	3257.897	20642.2	6969.854	4538.747	12733.6	17233.69	4921.039	12442.68	12776
GPR116_P850_F	GPR116	KPG_001, KIAA0758, DKFZp564O1923	7481.29	6629.455	17967.03	19631.77	17792.33	18262.57	16667.28	15774.84	11234.45	10628.13	12931.37	12189.36	10047.51	9695.115	9700.727	7913.642	6973.805	16171.13	21018.61	12485.33	12582.36	9626.563	7894.71	10389.87	10011.38	11588.3	10791.31	10153.36	8161.805	16542.92	15774.66	8739.28	7914.739	12285.21	8901.248	3164.203	6555.553	6420.933	2261.057	5950.847	5426.621	3009.079	10735.19	12185.33	4191.175	10376.69	15323.69
GPX1_E46_R	GPX1	GSHPX1, MGC14399, MGC88245	193.7973	121.1383	203.2113	150.0996	156.7626	293.5288	149.7725	141.1138	389.8548	281.0385	379.5913	262.1721	318.5133	287.0806	341.0745	118.7596	109.5456	160.3224	242.0803	318.9767	301.0067	265.1731	312.6752	311.1797	238.5845	250.2217	353.7831	259.3716	245.4491	233.6643	372.7899	220.7135	233.8324	208.1732	224.3578	185.2781	161.9464	142.4326	125.1622	146.476	133.139	136.1923	139.4768	158.0744	201.4342	441.7874	159.0992
GPX1_P194_F	GPX1	GSHPX1, MGC14399, MGC88245	1142.381	665.4214	1494.388	2166.391	1520.278	871.3415	485.461	499.2427	635.4828	565.6436	779.7262	456.3064	498.001	625.9213	563.2174	302.765	220.7146	443.1714	725.6758	820.5996	676.4603	502.6274	443.5476	721.9886	370.7833	408.2068	495.8764	542.0384	496.2109	708.5521	680.3523	600.6129	420.2574	512.6516	421.9381	478.8557	187.8757	358.2275	267.0286	402.6795	436.3855	539.8922	282.338	402.2045	196.0079	501.1407	318.4254
GPX3_E178_F	GPX3	.	608.8593	499.9281	1693.974	2424.629	1477.366	1552.828	1473.035	1420.539	704.7392	529.5609	742.3303	620.8434	649.4686	676.7758	604.7155	235.7957	444.2298	1413.3	1727.466	956.5662	910.783	571.9404	685.0322	642.6136	613.6683	624.2889	713.5911	547.118	572.4919	3316.884	2604.586	1930.963	2219.091	2052.578	1416.736	2370.842	1858.223	1584.218	8130.919	4258.972	2937.116	2169.987	1834.392	1326.011	2750.976	2075.18	1439.276
GRB10_E85_R	GRB10	RSS, IRBP, MEG1, GRB-IR, KIAA0207	127.568	100.9669	586.3767	492.9031	517.4362	1003.402	392.8603	489.7607	266.3327	245.9649	263.7828	228.5836	247.7126	235.9081	317.627	101.0427	144.9746	556.5031	554.5516	301.3755	284.7182	262.3642	203.4674	237.9818	308.356	343.5729	470.9311	293.2644	357.9276	3665.347	900.4352	658.6386	670.4537	649.1862	473.946	757.0823	337.3969	13155.54	19731.62	14309.4	15641.43	13913.19	14803.97	6177.104	712.8303	10490.16	11216.84
GRB10_P260_F	GRB10	RSS, IRBP, MEG1, GRB-IR, KIAA0207	105.0509	125.2068	151.9422	153.1308	168.4715	561.7363	170.2544	156.8467	236.7629	192.0285	261.7308	210.2933	205.7139	187.1428	302.4797	102.4943	102.4936	195.8893	158.2494	264.4858	257.263	220.8578	199.6911	197.0607	355.1085	229.4812	324.0466	225.197	222.4609	4491.807	482.6853	273.3732	251.8798	233.2282	297.0765	174.1747	168.0896	13756.85	23851.36	17160.77	17372.4	16178.22	13414.34	4716.02	235.0893	8485.598	11595.65
GRB10_P496_R	GRB10	RSS, IRBP, MEG1, GRB-IR, KIAA0207	1385.125	996.6675	3211.205	2297.884	1324.953	3496.685	2179.448	2237.692	2242.034	2621.124	1377.219	1314.678	1093.807	1141.214	1709.256	783.0274	1112	3953.304	3641.323	2717.33	2369.883	2135.046	2275.271	2516.104	2089.058	1790.07	1791.719	1408.066	1099.539	8353.785	4869.394	5047.22	1940.643	4716.264	8938.391	5345.192	5564.048	3452.388	12680.45	9924.438	4148.381	7779.243	14953.44	8262.607	9777.174	8823.752	15800.26
GRB7_E71_R	GRB7	.	1527.038	1613.896	5799.762	3486.65	1543.212	3807.199	3958.576	3332.677	6397.342	5704.321	5254.094	5483.728	5594.277	3475.828	4911.624	237.6865	1900.55	1465.649	2268.297	8471.57	6573.397	7267.772	6363.975	5704.439	3709.453	3247.954	2973.598	1815.742	1677.583	8615.922	3695.586	1799.405	1596.762	3147.457	1530.02	375.6887	2585.8	3522.315	670.7791	1942.048	3371.979	1155.72	2993.676	8700.931	1699.822	8164.464	8238.578
GRB7_P160_R	GRB7	.	2227.617	1694.086	6972.101	5013.576	3598.428	5007.423	4614.378	4108.374	4041.493	4015.454	3900.721	3765.021	4097.043	3182.587	3405.426	1182.443	2280.825	2129.526	2906.269	6178.02	4816.638	4542.47	3996.386	4046.989	2137.345	1907.311	1244.829	840.617	737.2585	2966.347	1603.364	1575.488	1262.128	7076.076	1293.022	1778.437	2115.512	2424.054	980.3705	1609.71	907.5681	1233.368	985.7064	6606.857	1532.965	6553.471	547.6774
GSTM1_P266_F	GSTM1	MU, H-B, GST1, GTH4, GTM1, MU-1, GSTM1-1, MGC26563, GSTM1a-1a, GSTM1b-1b	607.7778	2410.134	3700.637	3961.385	4856.372	1109.729	8180.281	825.3254	6066.751	1829.595	8775.159	1853.203	2165.235	3941.088	5654.083	455.145	872.9705	4087.27	1803.462	9089.13	3735.682	2822.872	5517.564	6330.3	6454.134	2799.023	2443.334	5126.246	4046.702	7061.626	14545.51	6991.35	9338.259	16763.62	7188.833	8166.577	8607.945	15709.67	989.9637	7819.347	8970.484	13108.79	12954.92	6997.516	1308.155	10051.93	9376.636
GSTM1_P363_F	GSTM1	MU, H-B, GST1, GTH4, GTM1, MU-1, GSTM1-1, MGC26563, GSTM1a-1a, GSTM1b-1b	4444.709	4628.089	13910.36	15408.95	11795.71	9732.078	14655.19	7906.121	8147.552	9297.012	9268.273	9657.616	9233.202	7594.737	7418.078	2606.709	4255.801	9681.376	7472.188	10532.04	12296.36	10975.46	7642.221	8175.241	7667.658	8008.475	7736.526	5592.161	4931.182	13383.94	15470.62	13600.39	17802.36	21555.95	18138.48	11095.51	13273.46	15336.42	16507.86	15240.6	13638.31	14948.45	13875.05	18825	15935.03	13097.4	11548.35
GSTM2_E153_F	GSTM2	GST4, GSTM, GTHMUS, GSTM2-2	465.0544	250.0525	1197.652	612.2813	577.0266	991.1828	507.2841	465.7674	195.0717	317.5003	480.58	691.2415	2837.318	593.9313	516.4509	133.6773	634.6272	513.1776	511.0466	1875.462	674.3125	778.9041	364.1454	408.3268	411.871	336.6472	420.7773	1136.554	265.2034	1619.801	676.6375	585.4127	583.3024	460.0498	440.4028	3816.278	504.6334	319.3702	315.794	307.764	378.2836	554.2954	428.7886	719.8226	761.5267	679.5198	386.6665
GSTM2_P109_R	GSTM2	GST4, GSTM, GTHMUS, GSTM2-2	497.8975	347.6278	796.7611	356.7944	635.2008	971.1686	512.3859	446.7369	280.5722	304.1831	434.8905	536.6339	738.1883	413.2653	483.8015	99.59784	511.285	402.3204	510.6244	1036.927	790.6051	648.2294	304.5589	791.4492	460.2284	297.0383	444.4652	313.8238	231.671	1778.532	874.7975	577.3381	599.8582	581.2103	343.8566	337.7972	250.5749	276.3201	449.741	375.1682	678.0537	247.7995	308.7679	826.6243	779.6318	860.9332	315.6475
GSTM2_P453_R	GSTM2	GST4, GSTM, GTHMUS, GSTM2-2	4007.914	3223.365	7483.644	10727.64	6612.262	7486.074	6953.246	5639.609	6051.185	5034.023	5665.392	5514.521	4318.904	4530.537	5381.294	1402.96	2743.369	4783.616	6586.9	7718.988	6825.31	5360.003	5017.262	5778.297	4520.207	4598.973	4121.552	3917.234	3352.256	10071.65	8984.459	11738.52	9937.001	4030.454	7556.106	8202.05	8434.695	3327.434	1407.637	1482.025	2383.539	1367.002	7876.398	7831.076	5678.145	6041.394	546.8276
GSTP1_E322_R	GSTP1	PI, DFN7, GST3, FAEES3	306.4	202.991	233.1868	248.229	156.8857	382.1838	405.388	419.0731	383.3164	419.007	382.7484	308.4581	310.4918	320.6284	297.5421	95.91018	180.7037	164.1656	462.4476	330.968	488.1103	392.6929	664.2629	204.6559	298.5931	263.1609	397.1706	299.5482	292.7588	1521.156	448.9028	199.4446	195.7793	168.3608	174.7392	120.7477	156.8873	186.2063	130.279	188.1932	131.6224	145.0285	128.9743	837.6503	231.6301	988.3853	158.8845
GSTP1_P74_F	GSTP1	PI, DFN7, GST3, FAEES3	228.0314	174.3302	449.7328	608.9021	612.2587	972.1131	600.693	489.2423	429.1991	399.321	421.7315	336.5568	410.9903	355.473	493.8329	137.5422	161.9027	723.8508	764.9874	544.2153	475.24	464.6033	440.3619	479.7414	408.8032	346.5919	545.6086	426.761	334.7689	1179.427	628.9005	575.6382	778.0157	636.2171	572.4076	467.3804	361.8454	508.9532	342.709	716.2375	611.8585	434.3204	655.0474	554.0015	499.5382	705.6565	552.7178
GSTP1_seq_38_S153_R	GSTP1	PI, DFN7, GST3, FAEES3	126.8779	124.8766	330.6174	241.0274	510.8468	971.9955	391.0268	381.3588	249.08	203.5508	292.7565	209.0209	230.1366	186.0678	323.3262	105.2983	87.19907	542.7581	355.8945	312.9273	269.7553	240.5173	213.6526	246.367	213.0055	171.2974	270.4489	212.7973	154.5083	497.5349	461.0367	488.2765	473.9446	465.9528	498.4427	256.4827	208.1579	235.6913	208.6818	226.6137	167.2539	190.1944	226.6066	174.5485	330.4338	413.4749	295.7547
GUCY2D_E419_R	GUCY2D	LCA, CYGD, LCA1, CORD6, GUC2D, retGC, GUC1A4, RETGC-1, ROS-GC1	198.3351	166.8647	253.2428	343.185	330.1239	716.8299	349.9117	328.9965	160.9846	179.7724	213.759	192.7352	175.8294	227.4542	249.9086	110.5963	160.8857	339.7943	382.3237	242.2471	229.5898	156.6198	177.8309	171.1494	256.8781	195.9439	524.9756	218.4169	166.1842	3660.125	871.8501	411.417	422.1428	363.8116	484.5542	207.5389	249.8814	957.6364	911.6086	13731.01	8437.906	2918.817	1023.064	2522.723	317.2768	897.7338	9773.301
GUCY2D_P48_R	GUCY2D	LCA, CYGD, LCA1, CORD6, GUC2D, retGC, GUC1A4, RETGC-1, ROS-GC1	601.6639	542.3599	765.9576	456.7644	984.5822	1164.152	642.3726	768.5231	2205.124	1914.464	2024.434	2097.928	1917.498	1526.182	1735.274	366.1831	326.009	872.4755	848.0182	2121.607	1965.022	1520.299	1385.657	1736.473	1913.028	1484.363	1309.125	1350.352	1089.384	1342.956	1250.272	925.3398	1089.273	1271.095	989.0871	785.3273	914.378	763.7677	1605.219	713.925	841.4132	728.7017	940.6301	535.653	1096.685	1114.33	826.7153
H19_P1411_R	H19	ASM, BWS, ASM1, MGC4485, PRO2605, D11S813E	8167.064	7527.773	18579.7	15029.34	15623.06	13606.9	15208.84	14056.22	13104.24	11863.94	14022.34	10336.96	10591.23	9777.76	9827.781	5918.502	6618.145	14769.3	16986.13	14469.72	13647.42	13211.91	7996.874	10489.36	9308.914	9936.729	10953	10568.94	7623.939	17950.44	16469.12	13675.03	14787.36	19508.29	15681.58	13578.2	14867.81	10284.16	16488.9	10057.69	10782.56	13027.95	9973.656	16500.77	3908.912	20392.78	11417.59
H19_P541_F	H19	ASM, BWS, ASM1, MGC4485, PRO2605, D11S813E	3571.947	2847.636	1334.386	1281.338	10201.58	10518.06	827.1465	1027.629	5455.45	5497.398	262.0536	190.1932	173.46	237.1601	320.6062	126.2385	261.1782	1000.752	10513.27	237.1423	370.924	283.0597	217.7222	142.4527	205.0276	154.4892	202.5049	214.1787	243.6607	11752.94	11396.1	10022.82	9520.547	13727.46	1521.472	1427.79	1385.172	454.3279	11852.03	656.8562	573.0864	549.7504	1028.648	1244.29	2565.481	18330.73	8362.804
HBEGF_P32_R	HBEGF	DTR, DTS, HEGFL	157.7451	129.3536	247.1027	190.3527	341.7784	740.7952	220.8741	253.5239	214.5611	261.7923	220.0307	188.6563	195.4578	199.7566	259.5254	94.01227	87.9555	340.0421	216.2092	269.6119	246.8566	206.3987	203.9565	233.3869	197.8193	183.0905	269.2613	209.9667	173.3061	408.3625	282.4163	318.433	384.919	315.2442	254.3831	210.5359	218.6515	186.1717	223.6035	233.4117	216.8099	201.6411	287.1408	362.928	333.7218	276.3949	240.2309
HBII-13_E48_F	HBII-13	.	3335.414	3832.277	12551.09	16253.02	10791.84	10855.14	9580.735	9266.273	4555.05	5400.303	4679.968	5056.806	4750.963	4550.067	4909.81	3756.207	3336.482	9583.479	12312.35	5445.205	5006.721	3571.546	4012.638	5216.463	5011.85	3525.264	4397.195	4811.575	4140.047	10173.39	10644.59	10600.96	9413.348	13215.58	10764.4	8501.027	7024.135	5570.063	5512.022	6402.861	2815.434	6696.35	4619.617	6328.725	4721.441	7886.847	9129.505
HBII-13_P991_R	HBII-13	.	6278.838	5940.573	17439.4	19771.2	15628.47	15031.59	16070.63	13360.79	11158.93	8966.097	11655.6	12139.21	10012.32	8962.291	8440.684	4332.875	4240.964	14691.95	18384.77	12707.06	14069.88	9106.263	8773.281	10820.12	10095.69	9764.483	10351.99	11759.05	8474.294	15922.39	16910.81	14471.78	15035.99	16937.96	17379.43	11271.03	12330.49	14657.16	8115.707	10398.59	8042.601	8619.834	8544.73	13800.97	4751.009	10060.68	14404
HBII-52_E142_F	HBII-52	RNHBII52	3762.01	2687.001	8812.167	6403.337	6018.005	8130.008	4769.642	8132.628	2598.469	3375.057	2588.835	4570.242	3525.038	5287.284	4199.119	1970.894	2636.743	7481.152	5787.455	5431.941	6113.89	3928.02	3651.828	2439.837	4417.849	4416.877	3548.927	4397.756	3591.768	6759.01	4956.69	2334.035	4211.139	1803.935	2073.889	1379.231	2405.226	1858.093	962.9256	7067.754	3013.205	838.4999	4629.616	2718.308	1591.657	3879.563	6466.747
HBII-52_P563_F	HBII-52	RNHBII52	6920.129	7227.558	17525.38	16469.74	15283.18	15875.83	13930.91	14165.04	8837.31	8933.857	10072.14	9210.456	8470.487	8651.597	8976.707	5598.208	5787.492	14769.08	18138.53	10253.12	10494.7	7989.734	7932.145	7151.247	9099.49	9317.226	9421.509	11782.21	7079.465	13417.21	14065.9	12563.84	13600.34	18261.75	16271.83	13872.45	12647.74	13988.21	10709.08	12383.99	12774.58	6604.12	6462.071	14598.19	11721.27	13662.23	15321.39
HBII-52_P659_F	HBII-52	RNHBII52	4200.618	4467.84	14064.25	15181.08	14481.64	14944.86	12603.92	13916.03	7558.551	7177.897	7076.829	6204.862	5279.532	6633.93	6971.584	3315.137	3885.667	13295.66	15945.12	8409.876	9105.749	6805.363	5878.354	5054.274	6378.456	7758.102	6454.446	6871.633	4190.872	13869.71	12531.26	13632	11820.12	16961.72	14744.91	11526.05	10990.63	10221.88	10220.44	10670.22	6447.591	10865.51	9787.578	12718.14	3860.116	10496.21	10160.67
HCK_P46_R	HCK	JTK9	112.4084	101.9957	426.4009	417.5197	458.6063	731.6183	320.4583	339.2546	266.4253	247.667	295.341	241.2525	275.1778	255.3195	304.3154	89.93243	143.1391	538.9741	237.688	358.8071	313.4181	300.11	250.1353	275.9038	242.7103	219.8206	292.4566	276.5009	238.7516	529.7001	582.8216	461.348	445.9704	388.3035	429.2521	266.446	301.4482	165.5055	179.6653	228.8214	246.303	173.3379	236.478	473.7534	334.0047	604.0006	257.3269
HCK_P858_F	HCK	JTK9	238.5993	191.1941	357.834	344.7271	294.4904	602.9109	486.3841	396.8288	642.7182	441.7629	462.1795	463.3742	426.3913	416.0881	486.3469	98.5174	171.8647	369.2959	771.4196	643.1118	566.0734	479.9704	450.0499	505.0449	590.4874	342.8837	313.9434	522.1779	350.2289	434.0912	389.4574	337.4566	619.1415	250.5103	355.8073	606.0468	519.0935	212.3208	206.4331	201.4635	243.2883	140.0104	156.7682	556.9929	335.2427	749.3875	231.1743
HDAC1_P414_R	HDAC1	HD1, RPD3, GON-10, RPD3L1, DKFZp686H12203	1102.024	1181.243	2184.08	3537.596	3574.596	2966.556	2027.889	1100.049	2215.881	2188.175	1905.421	922.7142	1367.887	1552.488	1893.678	2244.726	919.1804	5040.135	3636.812	1265.853	1418.824	714.7789	857.2642	1012.247	2175.065	1559.376	2122.244	2679.455	2063.263	581.7935	509.6525	542.9894	308.4972	7760.357	1083.226	223.1801	767.462	484.036	219.3982	633.7776	597.5498	370.9291	460.6344	1269.805	768.4666	2528.901	194.63
HDAC11_P556_F	HDAC11	FLJ22237	190.114	180.7103	264.8618	247.4821	408.3622	716.5825	340.2493	295.3235	170.2001	152.2699	172.5568	131.7746	155.8955	148.3434	184.1003	114.6531	116.4379	364.0713	296.873	192.2403	175.1745	191.5005	134.6995	175.9118	145.4872	135.2004	173.3219	157.6029	123.8025	502.3689	525.3743	459.6247	409.191	352.5303	406.6824	215.3941	218.3033	212.9379	276.1644	233.8252	256.4756	243.3974	232.585	221.8158	254.7823	465.4047	281.0024
HDAC5_E298_F	HDAC5	HD5, NY-CO-9	756.3693	583.376	6421.985	7326.217	2731.256	2574.717	3696.922	2576.429	907.3511	1229.977	741.3168	837.6792	577.2179	1379.644	1278.231	370.3322	787.5307	3065.485	4438.602	1178.187	1411.446	720.9885	835.9567	707.19	1300.252	626.6078	1114.252	671.2213	801.2262	8412.107	6381.221	4787.971	6796.806	6342.075	6033.117	6249.858	6109.298	3824.102	3932.233	2830.968	3922.301	2753.243	3835.373	3115.601	4690.3	6465.434	6560.658
HDAC7A_P344_F	HDAC7A	HDAC7, DKFZP586J0917	9713.098	7504.806	24612.94	23771.47	23663.83	18099.84	20491.7	18156.36	11953.45	11795.21	13840.04	9778.368	10306.82	8244.728	10009.29	6565.04	7123.667	19832.41	25343.9	13504.86	11915.93	11305.81	8941.431	11147.91	10883.22	10550.85	11562.1	10774.19	7248.136	18663.7	18316.16	9156.21	15474.53	13940.57	11462.22	4442.062	9738.755	15763.57	1308.123	4309.662	3345.3	9726.649	5775.021	16681.85	7225.107	14695.88	2502.638
HDAC9_E38_F	HDAC9	HD7, HDAC, HDRP, MITR, HDAC7, HDAC7B, HDAC9B, HDAC9FL, KIAA0744, DKFZp779K1053	465.5356	394.5988	869.4167	793.6365	596.4681	968.3071	520.5253	705.9485	364.541	1003.997	545.2548	549.8772	739.4083	513.5204	761.7959	268.0344	481.0242	402.257	493.7547	1029.892	1114.628	526.757	615.0366	916.7645	320.9007	336.1514	232.8369	198.6011	187.2547	822.3318	793.6003	574.9569	552.6944	431.5319	513.4885	451.2498	362.5096	593.1602	197.9631	498.7776	686.1241	606.9936	365.0559	929.4913	520.3553	1237.858	398.5749
HDAC9_P137_R	HDAC9	HD7, HDAC, HDRP, MITR, HDAC7, HDAC7B, HDAC9B, HDAC9FL, KIAA0744, DKFZp779K1053	787.9166	1005.875	1828.556	1798.252	1138.495	2060.491	1152.922	1621.306	1581.268	1540.808	903.6951	1096.579	1349.545	831.2666	1032.501	413.0985	929.4918	1212.619	1126.359	2810.867	2415.399	1325.959	1615.849	1421.27	1047.577	1167.86	274.0077	424.0179	257.8784	806.2189	932.3775	818.436	661.6895	674.3284	588.0117	541.3959	576.0401	670.4558	404.3872	628.7177	686.9161	557.8203	527.4387	1276.315	671.1848	1894.141	313.9903
HFE_E273_R	HFE	HH, HFE1, HLA-H, MGC103790, dJ221C16.10.1	168.6173	164.0771	174.5737	248.1639	302.8696	568.9304	223.623	223.5186	195.9716	187.3423	229.7985	175.4214	204.2448	177.421	194.3721	142.7488	134.9873	218.7499	281.4489	218.5076	197.0075	192.2912	166.2145	179.0856	171.714	166.2885	184.7119	175.5436	143.3339	372.1954	360.1902	335.5175	298.5947	302.379	274.9382	204.7665	216.1028	274.3163	125.6424	194.2476	231.9041	259.4569	173.8247	348.5877	281.462	412.2413	240.5018
HGF_E102_R	HGF	SF, HGFB, HPTA, F-TCF	2211.773	2489.558	3343.419	3510.873	2172.052	6033.791	5386.088	3952.422	6052.626	6865.921	7192.764	5849.574	5857.121	4394.841	5204.899	3865.657	1892.041	9416.036	9405.25	7925.06	10574.83	6204.183	6435.193	4372.999	6541.951	7748.54	8786.468	7063.614	4016.699	13720.71	9624.136	3300.802	10340.34	12786.42	9131.113	3485.35	8097.139	3254.08	4138.681	8271.625	16492.61	6106.136	10971.65	5991.347	776.8912	6132.192	19130.44
HGF_P1293_R	HGF	SF, HGFB, HPTA, F-TCF	6475.04	6911.55	22594.03	26559.85	19332.32	19222.54	15984.74	16718.84	9564.188	10650.8	11027.36	8750.505	8036.978	8312.955	9465.447	6008.039	5589.417	20415.63	22663.99	11073.5	12959.14	8119.423	10138.82	9703.687	9154.216	9342.324	10905.89	10851	8120.527	14827.32	17633.88	12502.47	11150.45	21409.04	18698.91	9865.121	14769.97	6516.667	1132.985	11667.73	4564.198	4186.782	6360.168	9474.757	4216.071	12742.53	6031.172
HHIP_E94_F	HHIP	HIP, FLJ20992, FLJ90230	141.4905	121.754	483.3884	340.6231	567.3984	876.9185	650.4658	315.862	300.0934	279.0073	272.1664	294.1139	336.0773	261.325	329.8823	96.16714	113.9557	410.1378	531.2794	309.8233	293.1473	340.699	242.8485	270.5911	274.7583	273.5586	282.694	253.065	248.1789	2212.068	567.7288	522.7928	454.5141	2701.778	394.6162	317.0548	360.0411	10946.75	7657.225	12066.33	7532.607	345.9961	10128.11	4454.469	164.3333	962.4332	12346.19
HHIP_P307_R	HHIP	HIP, FLJ20992, FLJ90230	993.0159	982.5953	1072.568	552.6391	583.1008	649.5627	502.7617	412.146	1418.305	1503.336	1618.759	1444.201	1619.712	1282.027	1453.742	933.7881	1114.332	749.1394	837.6042	2491.544	2922.904	1582.45	1503.52	1464.445	1385.358	2449.47	1407.865	1489.739	1140.88	2198.876	1565.98	935.2278	1272.869	1040.454	588.8254	1493.815	568.0363	10782.93	9950.452	11985.09	4081.44	337.0254	11648.57	7208.726	778.5959	10762.59	15944.38
HHIP_P578_R	HHIP	HIP, FLJ20992, FLJ90230	2699.568	2566.604	3919.51	4750.379	2086.907	2822.446	3328.644	1797.378	2553.168	3269.415	3503.589	1317.23	2169.981	2346.131	2237.409	2158.751	2340.186	2913.169	2751.82	3423.62	4507.177	1983.639	3121.036	2294.272	1746.634	3135.767	1950.241	1911.168	1300.164	1983.626	3343.256	2845.958	3285.287	1955.259	1686.844	513.8436	2234.021	1180.24	810.6309	4572.021	2326.808	357.2139	6447.941	2088.021	1067.345	2025.618	538.8963
HIC1_E151_F	HIC1	hic-1, ZBTB29	138.1638	89.06528	262.7741	482.22	213.5053	340.5612	276.6672	213.3333	96.88162	95.77393	196.2656	100.3893	98.81879	98.4677	133.8838	100.5685	90.44635	192.1221	187.4295	112.2293	147.8848	130.7101	112.2185	101.7667	108.0748	98.13634	100.4878	99.63125	109.3086	404.1643	444.5643	249.2923	279.0333	285.7939	242.1824	305.558	148.8369	195.2149	335.2739	263.5113	328.6197	283.3089	285.2231	236.6346	346.9308	450.686	283.2812
HIC1_P565_R	HIC1	hic-1, ZBTB29	183.2788	149.1893	269.1582	409.5723	247.4401	414.5528	322.3018	289.4143	274.9343	264.4252	308.5733	173.2537	259.7338	278.0824	244.7727	187.1292	114.6864	288.8025	445.8628	398.1097	240.9392	258.8805	240.7034	216.137	215.0708	205.6008	255.3205	212.8307	216.0854	406.8125	343.0618	246.8709	315.4055	241.715	245.4218	164.4422	201.672	187.3827	156.9785	209.0766	156.8936	172.6534	231.7725	305.247	219.3265	455.4682	207.478
HIC-1_seq_48_S103_R	HIC1	hic-1, ZBTB29	499.183	259.4903	5450.711	994.5862	1013.146	1718.465	2130.275	1320.566	1618.971	1390.579	1751.767	1325.686	3450.461	1316.392	1080.209	174.5022	748.7377	1059.985	1160.257	2835.943	2202.663	2253.139	1412.985	499.3911	1035.802	1006.539	1405.09	489.2018	251.0635	4395.41	730.7687	5303.692	2888.558	831.2625	609.7837	226.4138	474.3195	14946.17	11965.66	6470.766	15499.74	6477.914	7376.152	9268.975	10517.07	6453.885	495.131
HIC2_P498_F	HIC2	HRG22, ZBTB30, KIAA1020	444.9915	372.447	470.9907	407.6855	435.3687	693.1805	389.1018	438.1511	264.302	215.5385	278.457	206.4392	233.1973	296.9501	361.17	258.8119	296.4892	422.4529	576.0598	453.0013	288.6129	280.3405	223.0848	252.8945	281.9972	279.0582	497.4583	387.1652	308.3474	3669.608	1660.518	643.6703	780.2968	588.2947	476.6321	383.7479	474.0584	6436.927	3037.347	7700.966	6123.34	7604.636	6184.317	2622.229	405.1833	5474.575	9378.129
HIC2_P528_R	HIC2	HRG22, ZBTB30, KIAA1020	291.5024	229.2829	276.6104	257.5961	315.5098	869.3178	291.6418	277.5006	314.1056	263.4926	356.6074	270.9583	295.3709	250.1173	268.4452	189.6832	195.8802	347.4701	348.5503	404.2085	277.311	312.5934	221.9314	244.3956	294.1341	252.57	329.3137	249.2218	204.4225	1153.615	608.0779	468.0215	481.1393	348.2873	311.1538	265.5945	256.095	1247.068	419.05	4694.151	919.1808	645.288	401.4866	373.8459	197.6527	846.2335	1078.378
HIF1A_P488_F	HIF1A	MOP1, PASD8, HIF-1alpha, HIF1-ALPHA	99.57825	116.418	410.4308	378.4194	288.7102	629.9122	297.5342	190.3577	276.0355	175.3714	187.9674	223.7268	153.5623	230.1545	185.4632	79.56812	79.51954	347.8212	406.7559	187.9496	208.1026	192.4335	173.1331	132.3409	122.9297	225.1198	146.0143	120.6289	184.7482	352.4971	477.3525	389.8647	398.5641	468.39	386.243	399.1767	307.3718	161.1964	553.6257	266.0242	378.6572	278.416	265.1135	393.857	252.7318	304.6655	195.9049
HLA-DOA_P191_R	HLA-DOA	HLADZ, HLA-DNA, HLA-DZA	629.027	555.0935	1779.019	2358.07	1370.252	2329.817	2450.124	2148.782	651.3391	629.3598	714.8504	571.2121	491.5023	617.789	629.585	365.4345	296.0737	1701.92	2251.876	789.6257	706.8918	474.0859	677.5065	1131.483	590.124	336.3871	360.0598	323.7226	249.0452	1485.91	1617.823	1247.383	1297.992	673.0596	822.3082	1345.475	1281.398	775.5763	558.6661	1376.677	580.2012	809.1595	1077.268	629.2573	871.8973	1881.089	523.5864
HLA-DOA_P594_F	HLA-DOA	HLADZ, HLA-DNA, HLA-DZA	5047.29	3805.158	10106.88	11892.68	9593.119	11115.92	8798.114	9277.681	7420.503	7406.87	6834.303	6153.809	5124.574	5135.35	6389.729	2704.481	3629.761	7737.605	10728.53	8011.043	7400.557	6265.022	7717.792	6529.578	5813.112	4773.422	4967.375	6310.575	4318.145	8476.529	12300.75	12712.83	11364.14	11603.31	11016.59	10125.52	7892.983	3955.36	5544.432	5293.231	2387.785	7731.316	8258.521	5950.323	7336.945	13192.37	10436.75
HLA-DOB_E432_R	HLA-DOB	DOB	4458.591	4231.641	12801.92	16853.42	13470.76	11843.01	11250.37	10908.48	8600.406	9419.348	9298.016	8600.862	8148.03	7348.858	7387.269	3418.313	4139.176	13083.75	11384.08	10613	10655.75	7764.313	8747.537	9212.312	6443.387	6262	2746.18	5099.829	2198.002	606.8535	544.9707	374.5223	432.3653	443.4189	307.0549	354.0012	2738.601	4728.365	1496.91	2281.94	3059.704	1740.072	1489.114	5622.007	2496.354	6407.74	944.0142
HLA-DOB_P1114_R	HLA-DOB	DOB	5944.522	6093.797	17497.4	17727.59	14259.18	15959.59	14328.17	15067.37	1535.028	6173.831	5970.076	6016.271	7103.339	7112.965	4598.972	1189.604	2067.884	17977.34	21362.3	4865.117	10274.78	7708.128	9097.307	4117.257	3619.223	7586.963	8277.72	8224.191	1638.93	13219.08	14976.2	17419.99	18750.09	21956.32	19062.73	18865	16420.52	12802.11	9674.406	13039.88	14498.75	13373.7	13056.37	13615.77	29879.25	12145.42	16198.55
HLA-DOB_P357_R	HLA-DOB	DOB	3380.006	2782.146	13269.32	17206.94	14191.69	11575.87	12635.94	10425.71	5053.383	6075.579	4170.735	6021.112	3435.774	5388.81	7515.879	1948.007	2599.735	13366.68	10788.46	8362.506	8741.303	5822.505	5711.843	6813.804	4942.175	3829.416	3384.962	2860.48	2568.989	2235.447	799.8654	896.8789	2267.675	5683.712	9078.84	2984.158	10488.4	6036.2	1926.419	3826.248	3961.125	7101.303	6683.342	7682.404	13015.71	9227.059	966.0428
HLA-DPA1_E35_R	HLA-DPA1	HLADP, HLASB, HLA-DP1A	2422.69	2919.275	6010.483	5549.157	4946.244	7325.379	5954.845	5285.055	5328.704	5341.579	4498.297	4338.826	4265.935	3838.743	5200.122	870.5879	2125.558	4551.318	5803.517	6350.075	5703.655	4433.855	6083.154	5718.849	3136.766	2963.038	1590.98	2018.256	1354.977	2705.604	3091.403	3275.899	2463.649	3695.54	2492.154	2368.216	1686.159	2743.884	1779.747	4267.514	3114.814	2072.323	3031.736	4028.629	5144.55	5738.453	2699.808
HLA-DPA1_P205_R	HLA-DPA1	HLADP, HLASB, HLA-DP1A	697.9009	621.8929	640.3925	590.3069	476.0194	1389.121	839.9586	1035.263	1295.235	1299.085	1186.246	1018.506	932.1187	888.437	1006.166	329.3448	301.7917	769.612	1187.326	1368.756	1330.482	1116.705	2071.527	1513.546	818.8278	936.4775	475.3813	538.993	351.308	646.4176	544.9448	477.4875	440.6807	510.6717	336.0188	216.2097	211.9113	248.6432	527.155	611.3068	415.0074	305.436	465.5338	297.1357	503.269	974.4	445.2357
HLA-DPA1_P28_R	HLA-DPA1	HLADP, HLASB, HLA-DP1A	408.0479	360.8802	588.2423	655.1283	651.1444	1470.546	995.4878	597.2472	985.313	1292.736	975.484	554.0753	481.0439	699.8027	1065.164	119.0557	315.5377	596.2264	857.5804	1019.526	815.9731	616.941	1575.569	1162.797	679.1915	510.3637	269.2963	257.062	166.5355	430.4268	386.1166	496.2745	368.2392	599.2585	360.9262	310.6492	414.3792	330.2296	534.4285	453.1906	175.5316	188.4911	185.6115	847.522	384.0128	1003.657	205.2826
HLA-DPB1_E2_R	HLA-DPB1	DPB1, HLA-DP1B, MHC DPB1	262.3027	237.8789	623.2649	615.8391	835.2646	912.2805	574.3305	516.0814	598.4457	745.1701	516.6669	537.8983	461.9831	398.5036	585.5876	183.6337	141.084	841.8367	757.6568	714.5837	603.0793	628.112	540.4941	622.2681	404.5413	333.2508	346.0453	1165.574	321.7762	801.855	919.0089	750.4312	646.1598	712.6771	697.0865	460.6488	418.8848	717.9426	433.5799	453.0837	484.4736	383.161	551.4631	163.5052	706.1833	1059.679	366.0584
HLA-DPB1_P540_F	HLA-DPB1	DPB1, HLA-DP1B, MHC DPB1	7054.776	6675.908	18868.86	23752.5	18230.45	17536.63	16616.72	14033.16	11319.87	13252.65	12875.06	11287.92	10226.24	10326.88	10246.57	5695.284	6467.009	16172.62	19620.36	14794.58	15778.3	10629.14	11488.21	10638.89	11459.46	10026.67	8640.312	9457.878	5395.278	3307.882	4909.477	11458.89	4854.513	3079.452	4784.771	4938.295	7278.972	6325.802	2418.065	4622.618	3957.716	3215.456	2899.605	9131.259	4079.991	11459.1	1949.614
HLA-DQA2_E93_F	HLA-DQA2	HLA-DXA, DQ alpha	3067.766	3169.348	14304.95	17459.68	12217.45	12948.13	12217.51	11795.68	3964.575	5477.281	3211.683	3913.216	2206.82	3823.173	5203.714	3506.965	2701.686	14858.44	15534.73	5591.394	6849.123	3479.876	5342.63	4604.515	5695.948	3902.1	3695.914	2888.157	2450.64	12499.68	15690.74	12608.87	13297.24	16851.68	15607.24	10496.11	10357.58	8962.72	6037.256	6262.031	6241.839	6880.69	3485.203	7347.357	11229.92	11169.74	10246.65
HLA-DQA2_P282_R	HLA-DQA2	HLA-DXA, DQ alpha	1069.523	589.8447	6816.755	7601.486	6438.889	6558.742	4908.156	4397.165	1944.13	1792.429	1601.72	1096.376	1395.985	1033.806	2149.162	741.1822	908.5328	4320.358	5134.203	3023.68	1839.189	1602.558	1596.773	2321.658	1783.41	987.9515	1555.936	1563.107	1141.668	6828.525	8134.566	9800.263	7749.992	11093.17	8730.976	9362.066	6307.919	8225.109	8526.586	5079.913	4606.934	5880.345	5130.405	5883.851	9564.887	5720.68	5865.432
HLA-DRA_P132_R	HLA-DRA	HLA-DRA1	191.9291	228.6363	338.8234	522.5094	326.0431	699.2924	366.2116	618.2853	427.5297	340.288	294.1169	510.5786	346.8233	313.1752	351.9922	140.5263	184.7385	414.3076	292.2959	557.5741	598.6405	474.3581	560.9297	431.1649	293.7288	182.2787	151.7539	218.8108	107.6513	331.7999	179.3244	286.7258	336.4727	258.651	251.9978	150.1476	205.7577	194.0832	250.0339	323.3424	102.04	149.4083	136.8817	403.465	157.2179	534.1285	160.703
HLA-DRA_P77_R	HLA-DRA	HLA-DRA1	342.261	260.7188	472.6005	828.4333	675.1245	707.6874	424.8468	411.984	562.9033	420.8313	503.5657	369.5952	473.0184	412.3231	501.3655	201.4742	258.0947	569.6545	536.8697	655.8493	544.226	467.2727	485.3893	433.6136	410.778	370.9954	400.1575	366.7672	331.185	902.7878	729.7655	625.3383	604.1725	401.2626	472.2039	450.3217	385.0975	681.6561	547.3741	806.348	496.0574	579.5763	566.7073	550.8273	599.2858	1012.058	581.9328
HLA-F_E402_F	HLA-F	HLAF, HLA-5.4, HLA-CDA12	114.4887	86.52247	125.929	126.7325	146.825	339.2438	154.0175	148.1568	146.4463	128.7678	220.1671	109.8143	142.5601	126.3968	169.143	79.29941	72.75155	137.8532	131.022	182.7612	141.0466	123.8283	122.5958	124.9242	152.565	143.0177	163.5465	159.1451	137.3299	251.2777	209.6574	167.8718	184.7974	150.8114	183.2581	118.0214	109.1634	131.8338	206.9951	117.3936	164.6534	126.917	147.5203	124.224	122.1209	279.109	155.9016
HLF_E192_F	HLF	.	277.5752	212.9617	413.1131	409.4059	260.248	676.0805	209.6726	255.7038	670.8223	575.0651	661.9345	543.3793	619.648	523.9767	544.7854	166.6552	260.0961	260.1418	232.725	718.8467	646.3336	686.8925	581.5814	776.7075	537.6631	542.8768	717.4856	752.0022	443.2457	1272.563	524.6656	346.3658	382.7821	329.7521	951.4629	4165.592	754.0745	316.0997	226.2059	16133.38	275.6561	14992.45	8487.787	6154.844	10439.86	893.9979	20872.76
HOXA11_E35_F	HOXA11	HOX1, HOX1I	459.4745	445.8155	856.9699	511.373	558.7495	1077.213	550.7615	551.2006	472.3594	397.8828	657.0207	416.728	531.4882	607.6332	504.1216	267.3704	484.8487	612.0155	550.8684	630.3931	508.0578	499.6799	432.4149	598.2199	878.579	629.3314	1718.162	1316.243	754.6419	6859.256	2392.608	974.5162	749.1379	3015.479	3198.027	1118.548	1138.251	1392.949	8507.313	719.9354	8613.429	9656.221	11838.73	4469.958	797.6761	16422.84	20510.03
HOXA11_P698_F	HOXA11	HOX1, HOX1I	283.7916	420.147	711.2249	1177.04	389.8888	525.4448	568.071	273.1865	649.8206	469.2688	649.2995	623.3721	618.3398	461.4516	619.7543	147.1578	401.3381	505.0605	1271.407	742.2308	621.4276	809.0061	512.5458	333.7583	1046.586	660.2083	1834.032	917.5694	643.2196	9066.098	3526.653	1296.197	4150.658	2347.967	873.8167	201.306	509.1586	14109.65	17884.77	14182.67	11077.63	15055.55	16553.75	4999.399	570.957	16624.5	19613.73
HOXA11_P92_R	HOXA11	HOX1, HOX1I	190.5669	153.2492	405.9642	487.9875	271.5847	477.9716	355.1835	354.5696	434.0606	424.3714	521.625	461.2067	403.7507	364.391	384.0693	167.7584	146.8342	309.1712	279.0869	537.7136	406.7726	344.7321	331.4516	284.8956	452.5873	386.7198	637.652	668.1837	372.5627	2242.825	1087.29	495.4442	612.8038	888.9435	1234.743	397.8831	1543.313	382.9843	606.9681	403.4884	426.8438	4049.575	4376.778	2148.377	420.7835	4675.758	388.3646
HOXA5_E187_F	HOXA5	HOX1, HOX1C, HOX1.3, MGC9376	7283.287	6342.362	14111.17	21421.3	20118.87	20492.79	16092.4	20157.79	12075.04	9484.913	11489.42	12111.02	10326.94	10633.34	8624.265	7261.532	7134.961	12309.26	24799.42	11412.14	13966.84	10658.45	9884.023	10546.32	9616.245	10108.07	9295.119	10503.25	8751.127	17829.73	17060.49	18650.62	16515.1	25774.28	18415.89	24462.3	19293.15	21711.87	1674.435	21411.16	16241.56	20303.89	12185.46	17848.96	32251.42	23420.57	22343.04
HOXA5_P1324_F	HOXA5	HOX1, HOX1C, HOX1.3, MGC9376	1061.235	937.2802	2587.685	3977.275	5235.909	6192.627	4426.071	4800.875	2480.434	1942.446	1950.398	2007.921	1772.683	1158.925	1458.8	744.3456	865.2393	2504.216	5036.59	2186.57	2490.858	1896.685	1739.781	1775.39	1315.564	1894.844	1418.53	1507.119	1202.764	6306.276	8823.375	5352.561	5009.08	5091.482	3938.564	6980.451	4438.384	9195.992	1748.952	6798.078	4773.198	6722.656	7088.609	8408.152	9258.201	11695.58	4137.708
HOXA5_P479_F	HOXA5	HOX1, HOX1C, HOX1.3, MGC9376	5218.527	4744.254	10435.3	17148.57	14240.05	15482.39	9517.14	12762.78	8417.636	8726.721	5163.214	9577.722	6004.181	7018.975	7251.558	3664.396	4012.382	10330.13	17575.05	9778.876	10677.32	9056.301	6681.39	7753.907	7652.573	7640.092	7431.509	6247.781	6235.236	12462.16	12933.97	8785.801	10293.57	9591.558	12412.49	5503.508	6327.061	13351.38	1981.336	9124.17	10116.84	3516.536	8989.122	10884.1	8606.41	14620.31	13953.61
HOXA9_E252_R	HOXA9	HOX1, ABD-B, HOX1G, HOX1.7, MGC1934	390.2777	338.976	634.9933	660.8654	656.4787	880.8146	466.6201	502.0093	288.2764	262.619	386.0317	272.0316	431.6777	273.8398	283.725	196.4961	269.015	577.1321	495.1411	440.4329	444.4175	331.5797	282.6276	251.1038	406.6434	541.5948	1233.425	839.22	506.3072	8452	2016.234	1411.688	990.4933	1041.853	880.0093	528.4446	577.5431	14285.83	21268.46	14382.93	9191.52	13361.26	14231.45	7366.06	8213.24	11606.03	15270.66
HOXA9_P1141_R	HOXA9	HOX1, ABD-B, HOX1G, HOX1.7, MGC1934	656.8047	491.0052	1455.36	1781.329	559.8561	723.0051	799.4637	560.9929	859.5751	692.7549	1214.691	672.0816	1085.573	816.4376	1004.428	167.0013	504.6989	456.5665	1585.134	1091.331	932.6164	846.5933	734.9942	1088.375	1581.293	1010.965	3760.705	1814.169	1553.259	12161.14	3962.663	1528.726	1133.789	3125.802	2203.964	3440.031	1437.077	22001.29	31696.98	21408.31	18623.16	13938.21	23208.79	10729	32017	5160.902	16737.01
HOXA9_P303_F	HOXA9	HOX1, ABD-B, HOX1G, HOX1.7, MGC1934	216.5198	163.9428	405.4969	719.5138	204.7259	348.6253	299.0437	209.5957	419.1227	161.702	342.5966	243.2239	411.4518	197.3805	325.6992	108.8662	182.4781	195.8298	662.166	589.8394	436.8242	293.2596	282.8702	210.7138	572.3377	422.5943	872.1979	568.2974	474.2164	3779.966	1432.317	604.2803	486.0909	2416.468	911.2325	480.9611	879.7679	5390.565	7066.683	5214.897	3330.275	4985.477	7141.728	3066.335	14871.86	2733.004	7918.664
HOXB13_E21_F	HOXB13	.	296.3302	183.0945	478.539	521.6339	470.2216	729.7215	413.9727	501.5272	257.8422	320.0801	302.1272	349.4402	260.8439	346.4402	346.8076	172.0392	241.9951	428.9355	694.702	348.4988	316.0165	263.8373	233.9933	180.4722	388.0847	263.3939	625.9758	328.6883	408.6425	4910.981	1429.973	896.2105	10169.05	450.4039	514.4006	916.6099	1131.044	9953.223	13677.77	12101.26	11397.88	12276.64	12974.21	1967.578	787.179	1068.246	10307.57
HOXB13_P17_R	HOXB13	.	199.2537	168.2548	706.0606	594.3917	590.7329	1089.024	510.3463	383.735	244.2625	512.3876	278.2322	356.6982	456.3475	184.9697	498.2419	91.45784	185.4618	578.9794	586.1857	295.3574	381.6406	329.45	432.5351	218.6568	362.6892	425.4182	854.5347	338.1205	493.0964	4946.519	1177.036	2248.286	7959.552	4395.887	2326.639	887.0195	1220.531	14964.09	16290.36	10822.38	11890.95	12999.59	14571.37	5903.578	1329.273	1765.503	11526.16
HOXB2_P488_R	HOXB2	K8, HOX2, HOX2H, Hox-2.8	5891.421	6108.475	15683.9	16680.16	13972.16	14005.33	13084.04	13942.48	11370.78	11002.71	11276.44	9713.339	9888.01	7824.823	8950.128	3639.412	4777.474	12123.63	15347.5	12356.85	12419.9	9463.813	8839.832	11580.04	9278.59	8948.114	12861.35	7238.505	7235.365	18760.48	18783.09	19019.73	14464.29	27891.28	24578.02	21131.4	16675.39	15650.07	10725.85	17950.01	17807.85	13613.73	16811.8	15677.5	17150.39	16860.57	21849.34
HOXB2_P99_F	HOXB2	K8, HOX2, HOX2H, Hox-2.8	2365.838	2084.695	6520.928	7237.629	3126.685	6016.354	5372.066	4670.747	5021.938	5557.574	4829.016	3989.427	4792.659	4003.235	4552.619	397.7534	1690.005	3591.088	5364.336	6847.725	6713.157	5587.712	5574.207	5821.187	4338.845	3980.717	3523.597	3174.456	2253.06	9517.022	7468.641	5721.793	4540.443	9377.769	4705.679	10657.38	5284.049	9265.773	13619.68	5849.372	8222.544	5033.215	8385.232	10671.08	14305.15	10366.96	7647.661
HOXC6_P456_R	HOXC6	CP25, HOX3, HOX3C, HHO.C8	1532.5	1148.903	1725.847	1467.889	1396.548	1947.18	1867.123	1446.832	1215.98	1421.633	1616.497	1092.288	1282.27	1183.923	1310.087	772.235	1141.765	1152.209	1209.333	1160.88	1694.298	1082.365	1403.275	1283.278	1451.73	1318.611	1545.437	1466.617	1598.655	5000.666	3791.187	1648.479	1700.815	1161.335	966.2719	2601.632	1282.477	1098.773	773.0128	13454.77	8083.764	13937.47	3799.783	2199.49	11383.3	7054.59	916.9525
HOXC6_P585_R	HOXC6	CP25, HOX3, HOX3C, HHO.C8	1744.34	1808.854	3522.59	3273.053	2240.119	2459.657	1797.972	2429.23	1576.537	1690.65	1794.974	2025.354	1960.802	1788.844	1681.404	921.8446	1291.108	2240.693	2105.582	1863.759	1702.643	1496.02	1510.016	1526.732	906.2748	1191.397	1712.782	1882.311	1256.51	3190.602	3126.409	1249.741	1036.409	1436.974	2819.122	598.9512	1484.742	1302.042	767.5455	9876.654	3468.018	761.697	761.8251	1337.902	2925.55	6735.244	689.793
HPN_P374_R	HPN	TMPRSS1	625.4824	434.5818	1352.034	514.3065	633.8894	727.1075	1249.674	848.2873	1180.355	555.5225	1195.663	1107.526	1267.112	1128.751	1436.06	199.7212	407.326	575.6643	386.0685	1981.078	1420.301	2100.901	1547.796	1473.529	901.2877	586.141	977.382	1143.708	562.8984	2449.69	1045.9	844.193	412.3003	277.5023	720.3746	441.5713	964.2617	537.9916	338.6258	750.8697	894.6406	1061.288	528.1003	1535.187	518.8416	2320.201	246.9854
HPN_P823_F	HPN	TMPRSS1	2995.358	3030.03	10320.77	4647.734	6450.145	4196.279	8182.071	6044.493	5543.464	3027.353	6165.859	5074.015	5535.788	4936.747	4703.159	1591.829	2459.222	5176.893	6919.085	5946.991	4916.494	6020.368	5879.84	5218.763	4201.177	3181.021	6621.196	3641.948	4686.093	15481.55	10252.52	9057.3	3630.742	2209.282	12901.64	9020.751	3973.806	2553.916	787.2124	2941.463	1704.611	2905.513	1333.465	4348.852	1575.645	8463.484	15696.28
HPSE_P29_F	HPSE	HPA, HPR1, HSE1, HPSE1	167.8829	152.2126	189.1859	166.5511	299.5898	630.6109	302.5599	287.5758	473.9613	358.2205	451.4124	373.1344	422.3279	371.2415	526.0695	135.8154	113.7077	199.0509	170.5116	489.2906	448.8934	409.3854	359.8219	537.1857	385.3537	323.0089	442.6142	360.5143	336.3606	546.8157	473.4835	256.902	249.4592	275.2863	355.8875	293.8311	244.0674	222.2682	460.0551	378.6159	267.5679	217.5141	438.5978	373.8121	202.4485	343.4604	332.9203
HPSE_P93_F	HPSE	HPA, HPR1, HSE1, HPSE1	173.2832	158.4103	245.3098	297.1192	307.1765	563.4592	369.183	234.6821	410.7976	246.0314	389.2123	253.6751	262.6341	278.4795	308.0636	129.8124	126.8544	248.896	424.9468	433.3298	401.8802	285.9149	301.5187	306.2967	276.136	360.5623	500.1829	282.0892	204.1303	948.1797	651.1759	313.316	424.1738	291.8427	235.967	372.3782	682.1186	228.9083	205.3158	5533.133	413.2351	615.3434	5019.152	718.528	386.1894	477.162	210.8324
HRASLS_E72_R	HRASLS	A-C1, HSD28, HRASLS1, H-REV107	195.985	143.4714	344.2748	490.2499	552.6562	895.5125	621.8201	567.6742	148.5827	153.8371	191.0932	143.475	156.3393	124.9519	182.7743	104.0269	118.0787	551.253	621.7978	194.7714	178.6138	149.1259	142.8012	161.3631	161.8331	139.8471	173.7784	148.7232	142.6482	1351.348	480.1824	533.5667	644.2805	510.5789	621.1741	621.2617	420.9727	3408.272	8091.713	3287.264	3714.442	2586.027	8493.337	1394.719	781.6589	8689.994	6393.543
HRASLS_P353_R	HRASLS	A-C1, HSD28, HRASLS1, H-REV107	2510.656	2649.406	9579.668	7959.993	7473.668	8755.291	4785.038	4338.243	4936.556	5623.231	3197.886	3049.226	2663.677	3135.893	3997.805	1371.342	2407.73	7656.554	7351.769	9714.345	7357.325	4415.515	4181.988	2887.935	7975.675	4917.705	4288.524	2901.677	3064.277	11148.54	7607.694	8981.142	11208.34	7531.515	5380.089	12839.14	8037.356	11023.33	10498.15	15026.67	3683.705	12500.42	12609.08	11483.01	6164.542	9628.824	18573.64
HS3ST2_E145_R	HS3ST2	30ST2, 3OST2	624.7346	779.3426	2443.827	1279.549	622.6035	1404.393	1290.051	985.0884	1190.839	1452.18	1131.104	1181.577	2162.764	1521.02	1428.803	476.7133	1219.122	834.7926	1801.396	2154.238	1810.106	1833.597	1300.48	1414.288	1490.001	1635.622	2760.478	1958.679	1201.254	10323.55	3334.313	965.1465	8903.008	1499.859	3866.353	2463.653	4254.81	20776.18	21714.62	15956.73	18635.27	18809.6	17947.95	11145.32	14153.97	18254.67	21219.78
HS3ST2_P171_F	HS3ST2	30ST2, 3OST2	342.857	185.3986	842.8874	904.5313	789.4886	1243.576	718.0415	519.1012	558.3992	513.3918	650.5724	435.6829	502.3154	433.6829	631.0779	130.5365	277.2992	661.0717	845.5012	709.9057	587.8265	514.441	395.1911	412.7126	658.6902	514.3527	984.042	484.8286	666.6288	5386.354	2016.435	1680.596	4409.128	931.5447	1879.278	879.3278	823.288	17187.05	19624.21	13368.38	14489.67	15235.78	14183.26	7491.138	13516.88	9579.264	15386
HS3ST2_P546_F	HS3ST2	30ST2, 3OST2	238.9106	224.0059	1567.95	880.0447	1413.829	1687.079	1200.469	1318.413	573.1913	516.7939	438.6275	359.0989	443.8755	226.9707	483.2257	149.954	227.5658	1282.976	1266.967	793.6281	623.2014	616.741	359.1528	349.3499	455.4177	457.4634	929.7195	856.5278	375.0754	3064.469	1813.179	1859.435	3068.258	874.3518	2355.771	2320.372	654.3153	6303.174	7090.565	5392.604	4542.974	5133.854	5775.183	2578.34	10560.4	4329.213	6305.931
HSD17B12_E145_R	HSD17B12	KAR	223.4827	194.5219	214.0693	204.0353	199.1898	530.7191	193.6369	214.3612	506.5481	441.4983	416.5547	410.2024	404.8503	360.333	498.3223	149.0548	134.0411	224.1015	172.5365	629.2058	532.3845	424.3197	533.6403	503.9092	435.507	415.3369	448.7471	443.0367	364.7966	326.5681	270.8348	222.6404	249.1218	219.2491	206.7945	179.5912	152.2855	213.6579	296.1539	184.4799	192.4231	176.5404	212.5865	188.8663	219.3896	329.3112	167.41
HSD17B12_P97_F	HSD17B12	KAR	260.8275	257.955	253.1427	221.2737	222.076	296.8591	239.4544	221.2883	473.136	372.5501	481.4327	372.0291	414.5094	359.0741	461.3018	157.1946	137.0084	224.5148	220.1046	467.1899	466.7148	395.4364	368.5826	418.0903	353.6281	320.6281	472.0561	417.2661	366.5079	402.0925	319.0923	232.1499	347.4108	225.414	286.8674	270.2094	164.0294	251.0698	172.7876	254.8107	275.7987	256.2247	233.7852	273.8674	282.7889	629.3928	225.1935
HSPA2_P162_R	HSPA2	.	8214.375	7909.69	29228.7	34093.19	24441.7	21571.64	20951.25	22450.05	10649.42	11414.98	11871.25	11529.57	9638.486	12720.7	10933.93	8083.918	6648.958	24822.75	26409.43	13193.88	15948.46	9746.723	11628.45	11021.85	9906.862	10881.1	11607.08	12984.5	9983.539	23933.14	23743.14	27156.58	26599.48	34235.32	30907.1	26002.09	25563.68	14460.17	2254.652	16389.28	15122.08	21038.51	17397.19	15572.37	17011.31	21748.35	26872.43
HTR1B_E232_R	HTR1B	S12, 5-HT1B, HTR1D2, HTR1DB, 5-HT1DB	743.6729	823.4829	1700.955	1518.658	858.6373	1853.407	1043.941	1180.502	1385.957	1766.331	1166.29	932.9366	1865.185	809.0878	1507.303	212.0423	1066.508	1012.248	2269.553	2641.664	2398.04	2218.861	1180.53	1236.511	2098.134	2938.053	4034.036	3566.142	1939.397	14020.24	6988.657	5338.531	3826.948	15079.58	5432.929	1634.261	4624.743	8620.092	11721.18	9089.273	15304.45	14306.71	12267.26	6305.07	10888.06	13866.73	18409.68
HTR1B_P107_F	HTR1B	S12, 5-HT1B, HTR1D2, HTR1DB, 5-HT1DB	174.4602	145.1981	487.1446	550.8874	508.8076	335.3553	304.3777	432.4641	1286.797	1319.468	1180.385	1205.104	1103.699	1104.088	1404	90.90007	149.3617	248.1386	240.1024	1499.851	1554.092	1104.427	1310.207	1247.889	1177.566	1075.271	1335.334	1196.413	1057.469	3650.437	1228.428	509.9141	741.0608	439.993	782.9354	536.2913	458.4689	4740.712	806.3591	5019.489	9388.158	6610.931	6772.398	2764.145	4175.494	1565.327	9383.672
HTR1B_P222_F	HTR1B	S12, 5-HT1B, HTR1D2, HTR1DB, 5-HT1DB	301.101	226.0035	626.87	508.8064	237.7601	847.2208	376.857	343.232	628.2417	640.1431	506.6886	608.9918	982.5765	305.9704	536.172	96.1458	530.56	192.9543	532.0289	887.1692	635.0416	572.8641	449.2443	235.1536	1190.816	695.0168	2994.539	598.3116	926.4814	9487.43	2499.737	3140.455	5076.153	283.8698	2434.65	4190.196	614.1782	15804.13	14886.16	13173.72	18455.17	18942.64	16369.51	10274.23	6119.385	1957.68	23756.8
HTR2A_E10_R	HTR2A	HTR2, 5-HT2A	8182.688	7895.786	26985.73	32386.61	24611.99	25128.98	22336.54	22214.94	10563.71	9510.829	12112.85	11584.43	9488.933	9878.54	9721.744	7172.711	9818.964	23787.63	28052.82	12528.94	13917.98	10364.02	10074.65	10851.18	12935.18	10553.43	10481.11	12442.82	9505.155	20508.61	20669.39	23556	24683.94	35366.8	30566.63	23671.52	21118.55	14896.65	12486.48	14708.11	13677.74	17703.81	17797.5	18970.47	14175.23	14956.64	22466.99
HTR2A_P853_F	HTR2A	HTR2, 5-HT2A	225.8784	436.8994	238.9716	1167.316	520.7424	685.9969	372.5801	346.8162	837.1232	412.8679	412.9798	381.9101	330.5946	271.2895	281.6662	147.9954	305.4486	586.98	858.2343	854.6165	369.4776	410.1768	453.7814	534.774	894.6976	330.7762	742.5547	477.231	324.4872	3443.798	1157.113	198.8707	238.0625	826.9783	484.0103	197.2575	1019.497	221.5811	191.1741	10009.87	192.7114	296.9272	225.6898	568.7349	131.8542	1224.072	230.9835
IAPP_E280_F	IAPP	DAP, IAP, AMYLIN	4787.003	4443.096	19382.75	24788.1	14874.58	16141.77	15492.58	15401.86	6472.306	6717.138	6278.334	5523.721	5280.91	5452.828	7545.359	5494.474	5051.507	18920.82	20764.9	6735.901	7747.612	4632.268	7244.063	6635.006	6224.055	6477.378	5179.514	6660.778	5171.379	4792.362	6824.807	6897.771	1091.241	2421.204	2523.466	544.14	4517.861	6195.248	2022.016	7358.362	4892.563	2932.458	4300.104	8059.845	5858.374	7668.134	2160.085
ICA1_P61_F	ICA1	ICA69, ICAp69	91.95461	83.44214	161.3495	233.6807	147.5033	254.4279	121.3498	144.1625	128.9296	114.8657	128.6568	92.83122	112.6783	90.19408	115.3389	94.92575	80.1571	131.8687	160.3015	129.1383	160.119	106.8901	116.9131	140.1757	154.6136	101.459	112.5697	89.80131	96.27671	486.8076	258.4446	179.0334	294.3691	180.9265	146.8406	392.5815	128.053	1250.74	115.7732	2774.004	929.3079	116.5183	1844.085	260.0793	113.0548	195.5618	183.6696
ICA1_P72_R	ICA1	ICA69, ICAp69	256.5158	369.6983	670.0529	844.2792	591.7194	1044.223	668.6052	563.4659	784.7659	544.7719	795.9526	542.4444	685.9631	474.3385	853.3357	172.496	371.6641	606.6666	585.5988	1373.821	1064.606	732.4695	731.3079	680.2713	704.621	794.6063	870.4101	316.6672	534.5665	2881.958	1385.052	6524.426	2685.483	8210.138	1456.951	3947.274	440.2212	7221.736	429.8481	12511.36	7337.843	442.9624	8240.732	814.4147	320.601	944.3063	471.3178
ICAM1_E242_F	ICAM1	BB2, CD54, P3.58	273.2007	238.5843	545.8484	789.5209	335.3144	615.774	473.7625	306.734	515.9155	502.9639	531.6779	538.9279	514.3131	579.2928	600.6855	127.6162	150.3912	419.4953	398.3159	566.2637	672.8763	405.0957	448.8593	352.3276	392.1439	383.1529	452.4264	347.0414	336.3126	694.3378	581.3126	520.973	632.7496	558.875	464.3124	426.8799	506.8594	309.2869	252.0783	206.1264	216.1619	273.6967	246.8171	262.2214	253.8776	472.4622	439.0352
ICAM1_P119_R	ICAM1	BB2, CD54, P3.58	125.7347	110.166	196.5653	247.1191	209.1866	610.1907	169.9624	238.6236	163.9973	173.1372	176.898	156.5365	206.126	234.0385	212.1326	95.15737	78.99148	256.5867	209.1266	248.4072	212.8505	181.8626	160.3474	182.041	161.9501	135.4789	201.2142	160.4822	143.8881	313.2845	363.7286	279.1249	317.0866	227.9541	274.4995	272.1418	210.168	146.5565	202.2831	295.9866	176.6219	134.3412	217.312	141.6593	247.6049	300.3904	191.6062
ICAM1_P386_R	ICAM1	BB2, CD54, P3.58	166.8168	142.3033	163.39	282.4233	274.0759	450.4313	207.9148	265.6078	330.2485	280.5107	230.3259	149.2785	157.5655	198.6254	221.642	141.2294	108.9095	232.6207	331.8392	331.7886	242.9223	178.591	203.6044	158.4241	181.5392	198.8005	210.2464	195.8528	146.0166	281.3363	303.866	180.7516	223.2365	171.1351	177.9078	154.7988	140.2386	160.6769	140.2144	192.1515	164.5444	148.1817	175.4578	134.9221	227.6338	300.7831	174.9543
ID1_P659_R	ID1	ID	390.8884	386.7967	771.8078	478.204	658.2222	1021.34	520.2057	593.5837	634.7769	457.5359	581.5474	551.4385	807.6856	440.5982	538.2975	187.6174	322.2439	540.8697	484.4937	1300.826	755.4976	614.5635	614.2023	399.7722	460.5574	456.6788	476.0504	431.7725	339.4528	1195.141	1129.946	3215.099	3835.879	4732.873	364.6503	321.5775	380.3761	362.3927	147.8016	287.4565	236.0003	191.2784	281.5246	594.766	424.7988	1020.119	306.0657
ID1_P880_F	ID1	ID	221.1881	156.3082	1501.595	919.5706	1275.94	1482.631	884.6105	1004.035	317.6885	345.142	235.341	207.7518	201.9247	348.2761	363.6528	116.9837	299.0665	1126.879	1194.249	457.6179	433.7542	222.881	250.916	308.2079	195.7748	244.5436	299.6348	198.6772	250.091	2356.924	1926.571	1524.801	1643.643	1612.172	1502.473	1542.805	1103.332	1153.769	1097.984	541.5654	579.9343	621.5406	699.8297	1115.598	1363.529	2032.253	1178.013
IFNG_E293_F	IFNG	IFG, IFI	2733.728	2597.897	6564.607	10066.68	8692.304	7917.321	5733.806	5590.488	3219.927	4138.428	3709.199	3737.954	2092.098	2823.067	3871.003	2517.627	2322.677	8574.844	9478.105	3868.413	4401.111	1904.079	3945.169	3177.626	3860.277	3718.062	3776.044	5265.304	3204.573	7713.877	7984.087	9559.415	8920.013	9766.414	8679.024	6556.445	7740.067	1571.259	944.5716	3728.427	1128.71	2346.122	2780.913	1722.906	1471.704	5139.02	8421.115
IFNG_P188_F	IFNG	IFG, IFI	3667.304	3614.6	11199.14	14150.61	13476.37	12425.18	10684.86	9922.961	5014.784	6156.455	5068.281	5524.387	3902.904	4638.218	5905.291	3648.712	3161.312	12278.55	14501.07	5490.857	7066.913	3723.585	5184.61	5807.269	6138.381	5599.035	4920.911	6004.735	4874.056	6047.117	7025.11	7544.338	3419.185	11826.9	4715.19	7480.155	5341.591	2679.75	506.2067	2159.854	1719.993	866.9545	1579.416	3377.473	4404.036	5889.995	481.1953
IFNG_P459_R	IFNG	IFG, IFI	3821.333	4109.302	10727.77	14068.33	14551.4	11594.21	11204.64	10317.18	7161.753	7532.841	7128.975	6924.208	5105.822	5149.731	7116.76	3697.062	3465.496	13605.83	14850.09	6776.117	7795.197	6210.299	6143.2	7051.051	6717.479	6458.455	4822.668	7613.241	5063.548	3875.404	5647.61	6461.519	2283.106	8201.732	2721.004	3855.213	4066.427	1899.01	781.7146	1595.211	1287.586	624.1511	1012.217	3742.308	2286.128	4862.024	487.8243
IFNGR1_P307_F	IFNGR1	CD119, IFNGR	691.214	492.8873	779.0007	491.5867	544.2817	664.5507	550.8714	472.0052	611.6091	431.1586	499.1658	399.2115	307.2444	397.6664	375.7016	573.98	418.978	594.3087	499.9711	560.376	395.2522	325.1165	320.24	261.5112	390.0267	254.962	432.2725	371.0345	270.801	1016.171	852.1003	561.9905	660.5479	802.0045	456.1759	372.415	478.2156	389.756	301.2813	330.8643	368.5215	274.2377	285.1995	493.376	705.9645	1148.377	267.2359
IFNGR2_E164_F	IFNGR2	AF-1, IFGR2, IFNGT1	521.5064	640.4407	531.6705	449.7454	418.3208	630.9325	461.5443	329.5283	2070.499	1469.226	1839.072	1540.5	1858.583	1483.841	1524.024	300.104	229.8804	426.5588	634.0905	1999.269	1735.542	1518.364	1315.41	1562.189	1398.487	1249.48	1589.707	1680.305	1449.171	947.5759	924.8468	577.7953	638.7571	450.7021	527.2917	453.0739	322.6988	360.1778	365.296	470.8758	340.9944	277.1956	419.1147	746.209	448.7591	1303.738	341.969
IFNGR2_P377_R	IFNGR2	AF-1, IFGR2, IFNGT1	1144.531	2096.956	4051.163	3204.82	1604.964	3752.158	3048.439	1978.485	3655.371	3863.078	2836.395	2632.569	3079.65	2798.633	4669.494	1465.416	1241.332	4350.726	3481.965	6076.485	4955.029	4915.488	5189.226	4596.242	2145.567	2417.489	2023.664	843.6461	1545.672	1719.335	1525.195	3534.796	2735.429	7534.491	9995.664	984.7839	2537.456	1800.336	930.0139	1767.731	1232.934	1593.167	1308.056	7114.41	1267.659	5072.865	469.3715
IGF1_E394_F	IGF1	IGFI	3807.052	3861.556	10129.45	13552.18	9798.318	10824.74	8326.862	7934.988	6349.018	7210.438	6235.332	6202.871	6136.55	4711.906	5505.512	4122.758	3327.062	10013.8	10514.44	7395.831	8265.572	5674.344	5207.376	6424.501	6594.386	7130.865	5295.839	6023.024	4307.754	6941.072	7663.442	9035.851	11067.57	9272.049	8302.536	8555.764	7829.554	2878.13	722.197	2099.405	1929.192	1238.624	1108.19	5035.427	1622.517	5263.293	626.9243
IGF1_P933_F	IGF1	IGFI	2523.216	2353.541	6672.305	8370.274	6358.194	5759.143	5225.438	4071.447	4296.465	4645.282	4131.327	4019.424	3311.5	2773.37	3946.507	2045.338	1978.067	7243.208	5318.311	5003.62	4891.007	3242.491	3267.061	5505.521	4631.642	4498.882	2306.897	3730.374	2480.356	1521.626	2421.488	3123.873	2942.49	1989.492	1491.454	1070.448	2765.463	1304.102	215.548	849.9898	377.202	427.054	369.9771	2029.553	689.3574	2310.783	217.6143
IGF1R_E186_R	IGF1R	CD221, JTK13	247.3214	231.4352	429.3091	299.1686	416.8267	823.9933	387.1072	344.6484	204.3028	228.2485	239.7123	184.2077	171.9371	189.5976	228.9028	181.7462	220.7172	448.4565	312.5458	226.1625	233.5373	179.0218	184.5417	219.4134	255.4507	219.36	524.7601	617.2931	285.5888	3187.334	612.4462	714.8655	668.0994	394.1826	367.6119	264.5926	231.5381	3552.877	275.1457	12267.22	5630.426	13644.48	12187.35	5179.149	246.4866	670.7212	16735.36
IGF1R_P325_R	IGF1R	CD221, JTK13	170.2275	148.996	164.1624	151.048	184.1988	334.2718	186.8646	210.2537	497.5036	446.485	449.0484	404.0834	375.0965	346.1239	386.2157	105.6916	97.21735	191.5553	154.6533	465.3463	396.3786	363.0189	348.5046	380.8625	368.5959	305.5912	356.6364	320.4153	330.9461	233.3139	276.1851	262.8369	216.7025	203.4117	170.1903	162.6236	132.668	144.5652	113.5816	152.8716	7765.082	15083.72	13385.85	438.2803	148.8338	307.2085	18718.07
IGF2_E134_R	IGF2	FLJ44734	217.3532	128.407	514.5508	362.3876	699.4406	447.7383	557.5718	444.4617	296.2673	145.1164	232.4291	196.0044	177.53	227.4189	380.9004	100.679	274.3708	380.5852	769.3749	176.4325	212.9064	285.5215	118.4323	593.275	470.7001	524.3433	1071.005	245.6782	393.6763	6551.205	1919.963	555.5377	11194.17	316.0427	289.6398	437.9738	560.15	17542.79	15405.95	20446.46	17112.07	16310.73	16114.41	8081.328	242.8662	1432.565	19180.77
IGF2_P1036_R	IGF2	FLJ44734	327.7427	297.1032	411.9966	516.6332	494.5964	970.1028	470.6718	446.5293	757.48	761.334	867.8633	677.8181	744.7347	660.3625	785.8848	218.5399	182.126	481.8897	508.0619	902.1368	798.6736	703.1293	618.2243	654.9612	646.5646	748.2135	846.1393	629.9874	631.3184	2882.953	1184.037	770.9055	1706.248	999.3052	672.4087	778.0605	553.4049	7931.651	11037.7	6812.299	4895.447	7222.191	6933.678	1186.161	499.8431	1315.072	9476.408
IGF2_P36_R	IGF2	FLJ44734	353.7561	220.2839	751.3224	680.6353	705.5661	645.1672	393.0021	273.3566	249.4745	247.2003	517.676	213.1499	205.2135	453.506	721.4238	110.2082	269.46	594.2374	367.0545	472.4792	546.6129	249.671	407.3688	234.5129	214.2165	413.309	309.2968	232.3636	202.5687	3316.517	1013.637	680.0338	2867.53	521.4033	939.6621	507.7057	730.4188	4557.449	8988.5	5985.257	3190.768	4481.383	5924.322	2510.368	414.4368	1279.163	8260.764
IGF2AS_E4_F	IGF2AS	PEG8	455.6636	384.2073	3848.737	4967.034	4074.374	2893.645	3266.084	3366.561	829.9589	630.3822	666.0728	677.7609	599.4504	660.6481	612.585	241.1065	405.6137	3454.119	4767.392	792.9526	776.2306	622.8297	603.8828	640.6862	651.5337	553.4659	778.2083	666.8056	555.7125	5519.104	3631.222	2861.147	3205.733	5179.751	2953.905	3454.11	4769.522	13954.94	20187.73	13227.22	12849.77	12869.18	13286.24	8839.075	2803.391	3953.175	15477.87
IGF2AS_P203_F	IGF2AS	PEG8	437.2556	748.5739	1405.489	2216.238	1221.764	1199.333	3112.512	728.1671	553.8331	675.7794	1410.936	364.4074	539.2631	593.517	590.5788	225.3557	359.9514	1314.026	2042.966	1104.861	642.2073	676.4258	714.4805	315.2833	760.2604	505.9203	1149.857	688.5503	593.7443	7401.786	3237.87	601.1288	7294.281	1351.844	1648.975	1209.033	1188.251	11478.93	12983.97	12321.9	10641.26	9449.076	9560.795	6117.437	6084.92	4341.44	10566.41
IGF2R_P396_R	IGF2R	MPRI, CD222, CIMPR, M6P-R	435.5597	461.7083	444.541	382.9439	496.0457	909.1588	437.6297	400.7707	2367.966	2306.79	1929.677	1909.47	1946.03	2167.022	2422.363	202.9561	289.1326	539.572	411.4241	2413.944	2408.665	2335.194	2149.372	2483.971	2216.295	1966.693	1724.932	1922.806	1516.991	970.1639	1250.831	544.7255	932.8816	414.7811	1203.94	395.7419	478.3231	451.7615	276.9864	549.4961	373.0375	424.6305	463.9146	685.6585	477.2489	1389.728	395.5025
IGFBP1_E48_R	IGFBP1	AFBP, IBP1, PP12, IGF-BP25, hIGFBP-1	2087.795	2060.999	5183.947	6783.971	4192.157	4475.593	3786.13	2598.35	3692.932	3170.422	3539.705	2318.091	4256.765	2487.288	3111.123	930.9457	1713.303	2792.096	5156.576	4006.73	3423.153	3657.559	3301.334	3332.702	3535.232	3460.444	4546.181	3007.481	2897.696	9046.049	6033.146	6740.921	1682.63	2406.323	9536.505	6590.656	10138.04	10264.32	6031.94	18085.93	7915.579	20360.53	7296.281	13539.32	2300.243	8416.701	17030.6
IGFBP1_P12_R	IGFBP1	AFBP, IBP1, PP12, IGF-BP25, hIGFBP-1	1978.934	2097.677	7701.833	5135.179	4452.158	5218.039	6107.983	3111.901	2783.823	3110.928	3711.142	2500.548	2838.317	2803.266	2816.479	1735.704	2024.219	3757.808	3858.933	3323.124	2539.416	3247.167	3192.372	2645.924	2479.229	1849.405	4065.328	3014.941	2367.269	8579.307	6773.489	9356.467	1069.667	9281.701	2487.458	17255.12	7241.986	2979.027	4307.727	16956.12	5089.23	12134.23	2418.801	8631.777	1370.734	6176.496	649.2522
IGFBP2_P306_F	IGFBP2	IBP2, IGF-BP53	205.414	138.6409	494.1822	437.7028	162.212	264.1265	220.5864	218.279	317.9041	465.9629	364.4512	229.5511	536.0941	221.6142	451.3194	94.90979	276.5214	217.9859	546.1782	411.9547	328.7684	321.5343	325.2327	287.3959	647.2928	415.7301	1780.348	1469.034	627.746	4890.486	2531.079	735.1517	1154.277	1087.842	1743.714	398.4756	1036.669	8699.145	13699.9	9805.371	8206.404	9600.097	8039.056	4503.816	130.7072	2611.515	12678.92
IGFBP2_P353_R	IGFBP2	IBP2, IGF-BP53	677.5342	598.3239	1286.037	798.5674	721.6093	1001.138	1042.879	1013.279	1152.206	766.0446	657.3195	772.7713	938.4819	776.7	840.8875	385.4699	658.5396	783.5018	1175.585	1312.26	1030.868	1298.92	1107.459	1353.661	1450.449	1182.673	1561.016	1846.662	923.1682	4658.744	2924.116	7261.144	1270.666	2145.126	8300.872	1130.714	2231.739	8994.017	13089.41	9530.477	9199.496	9501.433	7901.515	4231.942	756.4266	2834.17	15124.98
IGFBP3_E65_R	IGFBP3	IBP3, BP-53	677.9252	530.3508	726.1956	829.0027	823.4092	1232.342	822.4387	655.3108	501.3084	509.2865	440.4315	374.4087	447.2008	362.8847	498.0394	355.0002	577.1591	821.6992	929.9175	527.3222	575.512	390.8737	444.9141	581.5903	416.9782	395.0933	846.654	505.8586	477.0247	4644.899	2386.62	3196.153	1194.938	973.8962	991.5491	742.9557	1095.346	10963.21	13028.81	10353	12484.21	12639.62	12843.39	5632.688	10616.33	7757.817	9293.986
IGFBP3_P1035_F	IGFBP3	IBP3, BP-53	138.5117	114.2861	400.0218	119.9619	143.7724	208.7562	213.5838	153.7238	245.1008	198.6331	253.674	195.4924	257.9832	178.6071	302.4225	82.12364	152.677	146.7889	218.9811	361.0087	294.6904	263.8551	267.5207	445.4359	318.1229	240.1957	382.6734	432.885	314.9465	1966.468	371.0622	301.9431	303.7318	410.9051	245.407	308.7263	285.4386	5194.376	12966.03	7092.233	5673.702	5137.375	8764.619	1458.614	178.205	1037.703	5169.888
IGFBP3_P423_R	IGFBP3	IBP3, BP-53	374.5452	325.8142	817.5608	890.0818	575.5508	982.6277	466.5402	362.5318	730.8229	737.2586	766.9039	567.6558	824.9089	570.248	976.5287	153.4835	622.1857	497.4781	1045.218	1075.739	949.6427	730.046	583.8486	1120.617	1150.548	1513.408	2248.103	1017.155	1628.89	11028.11	4335.18	1087.694	12235.01	833.026	13091.05	13328.61	2416.375	20307.52	30748.94	21410.44	23536.62	26845.01	26488.04	8943.224	22156.24	16833.1	29135.7
IGFBP5_E144_F	IGFBP5	IBP5	331.4899	244.0874	623.4935	1201.667	599.6767	727.2399	459.3329	500.8547	614.4814	570.8953	645.4598	614.4734	475.5928	406.7105	501.751	242.9737	270.1159	445.4655	629.3887	740.2816	709.5359	675.0314	467.9655	540.7623	574.9951	613.4772	503.7946	391.6313	351.8889	1946.591	1327.309	748.375	1588.265	1198.563	886.3513	604.5956	981.441	1395.23	2672.063	856.0325	1531.493	963.2117	1137.246	717.4753	297.6374	1541.346	1463.971
IGFBP5_P9_R	IGFBP5	IBP5	1016.168	540.4124	2390.135	1443.55	570.1901	2341.589	1881.453	1234.772	2462.801	2981.827	1537.258	2136.746	1960.329	1794.012	2202.853	155.3218	809.1	739.9683	1077.237	4327.26	3231.196	2902.115	4079.18	2919.504	1479.764	1723.511	1247.957	1156.394	579.002	4302.75	1482.639	649.5754	618.4774	583.2325	561.1462	2574.459	1971.662	1630.022	337.431	11705.88	616.9186	13750.63	1008.807	2991.586	712.5267	2293.377	8006.022
IGFBP6_E47_F	IGFBP6	IBP6	1113.463	1119.109	2958.514	3094.474	2830.429	2533.029	2683.261	3024.396	4171.438	3290.429	3678.819	3083.497	2823.756	1833.893	2127.996	897.0215	980.0591	2662.12	3679.099	3981.179	3757.471	3463.458	2872.355	3168.027	2532.456	2561.229	2192.671	2538.852	1716.325	4474.209	4507.494	5284.198	3958.062	2732.613	2341.13	9526.541	2192.173	1436.095	1154.552	968.5473	1587.7	971.0252	912.103	2989.448	1922.892	3576.477	1671.005
IGFBP6_P328_R	IGFBP6	IBP6	372.8168	398.7676	874.5278	734.3607	245.2241	984.6874	731.7738	695.2172	1257.47	1308.206	822.7057	1192.244	974.4985	864.7518	1224.605	100.1577	469.3141	302.5463	330.7621	2052.403	1522.257	1394.846	1457.217	942.5334	529.154	783.7311	312.7537	291.6765	239.3228	344.2775	448.6119	232.0172	469.0988	508.196	216.139	241.9836	366.8106	771.864	222.6026	295.7552	542.2941	370.9189	260.6081	1211.772	446.0582	1521.512	394.8268
IGFBP7_P297_F	IGFBP7	PSF, FSTL2, MAC25, IGFBP-7	457.0651	473.6926	1810.931	2763.12	2868.632	2238.718	1952.19	1986.949	325.457	289.442	320.9736	391.9087	331.7691	299.4889	304.5188	224.9346	369.3164	2166.717	2936.739	409.3336	366.3917	329.1104	301.8697	334.3028	295.3844	308.2027	460.481	344.1074	373.8955	4924.249	3259.48	2598.502	3546.746	2692.631	3601.841	3444.313	3676.796	14034.52	2866.659	16275.2	15482.55	16853.45	17529.91	9489.24	4792.362	2684.041	20389.36
IGFBP7_P371_F	IGFBP7	PSF, FSTL2, MAC25, IGFBP-7	190.603	169.6719	177.4211	222.9089	237.7222	455.2852	184.4015	200.5516	228.928	231.9418	274.4168	207.882	234.3098	219.8644	248.4752	120.6992	144.9849	199.5386	238.7917	296.3505	286.0268	203.1337	247.8085	222.5499	282.7726	275.7114	311.0372	226.5496	189.6965	1600.041	415.3101	356.2178	336.0399	357.005	297.2883	186.9737	199.8173	358.1425	189.6927	10544.5	4078.181	752.7416	18862.84	5169.595	183.8828	389.755	3676.963
IGSF4_P454_F	IGSF4	BL2, ST17, NECL2, TSLC1, IGSF4A, SYNCAM, sTSLC-1, synCAM1, DKFZp686F1789	166.2738	156.5853	276.3481	221.8282	287.1596	767.9128	314.8916	232.8795	307.1399	262.4278	315.1795	227.9448	300.6196	214.3154	297.5962	101.5614	147.1629	333.7504	306.2645	364.6886	328.3459	244.3346	327.7404	386.5168	348.8158	289.4872	542.7087	420.4432	330.1708	2070.164	1143.76	639.8688	3565.392	1333.618	1036.268	2616.887	751.5856	264.9088	4232.812	9781.455	6785.335	6787.271	9370.545	2793.227	209.7464	10786.82	8301.849
IGSF4_P86_R	IGSF4	BL2, ST17, NECL2, TSLC1, IGSF4A, SYNCAM, sTSLC-1, synCAM1, DKFZp686F1789	355.8722	281.4042	358.733	423.4001	362.8798	1107.474	566.6004	395.131	467.2995	455.0067	611.95	478.4275	473.7114	486.5844	520.9419	150.5401	376.8743	436.8925	989.9423	549.6344	587.4047	703.1801	548.4277	397.9726	901.7142	824.5444	1598.048	691.1521	1009.266	6706.693	2525.35	699.794	693.941	1098.764	2264.061	1825.294	682.6688	1822.895	24660.95	23563.4	21575.63	21413.06	22808.84	13179.43	252.9951	26139.04	19447.71
IGSF4C_P533_R	IGSF4C	TSLL2, synCAM4	305.5841	292.5979	876.7043	712.5929	670.4403	1143.915	563.7572	544.8173	306.5121	378.0506	516.9549	301.6041	335.7216	279.3051	418.3858	241.0375	224.187	711.1045	683.095	399.5292	336.3998	384.2693	269.3095	427.3253	340.5405	356.7561	677.9536	638.0253	425.0033	2394.041	1163.92	651.687	941.9042	583.6368	533.1272	398.4371	608.7723	755.9012	344.9199	392.6374	1206.763	17151.9	3546.788	2991.683	685.1572	2017.387	1684.431
IHH_E186_F	IHH	BDA1, HHG2	192.8826	181.7286	337.0736	238.3486	258.34	523.9161	151.7072	369.446	437.119	367.1684	313.8558	228.8624	528.8306	294.4623	346.3162	107.6795	309.6461	275.812	560.551	431.0725	437.4539	450.1222	419.2999	214.6502	409.6641	875.9204	845.3608	372.9127	598.9557	5003.423	1816.51	485.6982	817.1658	543.8892	865.4205	370.4735	1355.076	14713.22	11354.26	13108.39	10329.74	13235.74	11080.4	8262.012	574.3675	1493.405	9690.749
IHH_P246_R	IHH	BDA1, HHG2	172.0561	177.9404	857.0682	1411.771	589.8538	862.579	467.1094	464.9494	305.7586	306.0727	315.1553	261.1037	335.9199	275.812	434.2411	105.1157	157.8719	678.8842	334.648	328.2492	347.7606	212.8641	241.6144	253.8266	528.4094	210.3846	223.719	419.834	482.6511	3299.787	1327.351	914.8952	877.688	786.1554	1435.368	2725.736	1660.317	10103.78	10054.15	12733.79	10470.33	9641.488	7932.851	4573.761	659.345	1699.119	9957.441
IHH_P529_F	IHH	BDA1, HHG2	149.8044	175.5155	326.8911	574.0205	564.6423	840.0037	602.7825	584.8859	339.4299	372.2838	472.1755	393.2605	289.2911	301.0515	372.256	138.7489	165.3735	636.5097	774.334	326.9376	338.7591	406.5248	329.207	439.5687	471.9273	324.7173	636.8783	409.0844	451.5678	2856.447	1085.411	917.1455	1053.369	581.0289	514.8478	640.0314	521.8025	4221.478	4914.151	10339.15	9081.754	10241.87	8091.189	2538.62	269.1889	924.6545	11389.71
IL10_P348_F	IL10	CSIF, TGIF, IL-10, IL10A, MGC126450, MGC126451	4911.362	4638.37	13006.12	9586.786	5139.02	11735.04	10989.6	9272.526	9287.712	7390.034	7428.741	8401.647	7911.236	6508.274	7532.916	4135.219	3403.124	8382.824	10491.84	11528.09	12900.82	9868.463	9402.178	11288.66	5965.78	6123.58	5094.577	3127.659	2514.131	2094.273	1079.51	988.1676	6848.42	14668.23	14580.7	15944.21	8367.664	5381.95	1369.383	5003.381	5194.264	7182.843	2468.105	14151.16	7892.158	10099.03	1094.051
IL10_P85_F	IL10	CSIF, TGIF, IL-10, IL10A, MGC126450, MGC126451	1344.003	1627.566	3319.082	2953.839	1213.712	3355.4	2548.709	3000.262	4664.434	4956.211	4510.446	4075.12	5290.731	3487.451	4568.719	2264.747	1221.326	2917.109	3267.89	6537.533	7912.922	7430.83	5891.84	6485.402	2297.064	3118.87	3470.494	3359.907	1506.423	1318.798	1057.117	559.3782	5105.755	3474.068	2556.344	6322.513	2593.738	1007.435	337.2435	1206.388	1898.206	1374.133	800.4808	2860.957	1691.147	4992.323	525.9894
IL11_E232_F	IL11	AGIF, IL-11	147.7716	153.9498	303.9199	300.887	255.5913	429.6179	244.0417	247.7415	318.2441	280.2153	308.7864	290.6262	294.9538	255.1506	370.688	102.397	116.8367	278.6432	265.6642	347.6785	372.32	277.0983	306.356	277.8984	284.2102	246.3954	255.0757	286.3139	208.9915	620.0741	352.5968	310.1519	288.8792	238.8607	347.5897	218.5101	188.5307	1070.305	424.6104	2040.091	1684.657	613.9497	944.743	1000.407	269.1585	577.4655	2341.959
IL11_P11_R	IL11	AGIF, IL-11	170.6904	178.7854	400.4816	213.5261	627.3199	978.2975	554.4885	410.2948	527.4306	483.7068	608.8712	406.7963	411.1252	413.0164	449.1699	178.2831	145.8919	559.554	439.6177	682.5569	465.252	506.9733	368.4377	375.8954	439.6887	347.6771	496.0327	431.1196	373.7906	870.8652	492.9162	381.8264	368.2803	383.6749	368.4236	194.6573	300.2331	1462.555	217.2045	250.5592	1350.051	1480.948	211.361	173.5431	362.3527	426.4017	4834.139
IL12A_E287_R	IL12A	CLMF, NFSK, NKSF1, IL-12A	307.7756	268.5024	403.6259	221.9804	335.5962	817.7081	427.7106	354.3918	709.5731	944.4718	610.6983	615.1171	599.151	530.7272	681.4388	127.739	308.8028	343.8434	290.8341	1082.645	888.3915	793.839	893.8547	503.4109	672.5373	562.8422	352.9207	594.8047	330.649	499.1867	458.3084	358.0351	383.8218	273.7007	338.8379	218.9676	208.2429	280.6028	213.5857	334.9563	275.1033	256.347	272.575	495.7107	254.8903	962.418	257.5988
IL12B_E25_F	IL12B	CLMF, NKSF, CLMF2, NKSF2, IL-12B	4768.71	4051.592	14565.76	16088.44	14842.53	14246.78	13226.21	13084.96	8497.505	9505.021	6618.842	6851.145	5382.083	5953.466	6957.298	3510.996	4129.403	17273.7	19378.71	9587.403	10513.53	8450.08	7507.564	9439.055	8730.132	7530.63	5844.32	6135.987	4953.898	7097.526	8712.769	14342.7	15374.17	19932.33	16262.36	8274.275	12929.8	7941.007	1861.546	5632.805	4466.627	3687.694	4164.713	11223.06	5135	10802.42	1316.46
IL12B_P1453_F	IL12B	CLMF, NKSF, CLMF2, NKSF2, IL-12B	6394.565	6335.035	18107.46	18362.2	17498.41	17496.52	14701.76	16258.8	9925.197	9669.95	9781.145	9162.356	8282.354	8303.62	8684.045	6073.32	5858.967	20064.22	20764.75	11268.78	11397.64	9591.702	8380.248	9355.392	8299.499	8143.084	5762.962	7580.803	5880.884	2508.844	2263.954	1394.371	3373.613	5009.234	10051.33	1009.388	5984.337	6305.594	3204.516	4354.002	3195.095	2577.518	3210.562	10459.26	4125.954	8040.84	1996.527
IL12B_P392_R	IL12B	CLMF, NKSF, CLMF2, NKSF2, IL-12B	4651.572	3546.042	9437.779	11821.29	10423.85	11812.11	9993.673	8436.657	5178.562	5569.07	4530.455	5845.351	4671.573	3823.966	5353.202	4512.773	3652.357	12455.04	11939.43	6939.007	6359.95	3896.396	4569.311	4637.554	5297.608	4708.779	4221.607	3998.101	4069.841	7164.246	9625.821	10254.23	11977.7	12960.06	12920.74	7723.032	6513.681	5238.542	673.5129	1774.299	2028.599	1816.761	1861.007	6657.199	1664.203	9238.59	10574.33
IL13_E75_R	IL13	ALRH, P600, IL-13, MGC116786, MGC116788, MGC116789	7736.502	8267.721	22810.63	26223.46	25243.96	22607.5	23633.82	23161.42	14242.26	13275.47	13841.61	12168.15	10159.24	10659.15	10066.87	7275.692	8458.15	23741.2	29610.66	15902.13	15725.58	12108.56	11306.88	11050.04	13253.06	14516.72	15204.88	14812.71	9459.926	24207.48	21990.96	25771.37	24452.12	33414.53	28747.12	23692.68	21977.56	16674.67	25270.12	16632.12	8285.291	20890.28	14373.7	21055.67	29522.54	24396.61	22918.24
IL16_P226_F	IL16	LCF, IL-16, prIL-16, FLJ44234, HsT19289	365.0088	260.0109	983.4458	1664.407	612.3148	1047.26	618.4719	805.3867	741.9561	823.3521	620.7597	526.6658	659.1686	389.0031	511.4118	177.7681	315.6937	1805.95	1061.831	819.1837	781.6424	624.3845	570.9235	418.3075	568.3417	541.4243	915.9778	547.0818	588.457	3162.525	3644.203	1377.453	1452.201	313.3757	785.3231	1020.804	2081.266	449.2784	267.2988	2857.645	1857.055	576.6787	1871.229	1328.734	384.8667	5259.432	3733.505
IL16_P93_R	IL16	LCF, IL-16, prIL-16, FLJ44234, HsT19289	3376.334	2656.962	5241.099	12320.05	5431.441	6821.726	6925.669	6692.1	3521.111	3446.011	5156.864	5280.054	4196.196	2825.627	4151.33	1740.049	2033.278	11114.47	7944.042	6800.156	5437.975	4188.271	3870.561	5428.959	4408.759	4331.978	5312.7	4434.592	3484.916	9194.583	11753.33	4361.907	2631.3	8087.302	4310.113	6126.663	5409.114	2176.809	732.7249	6033.662	1173.789	1359.501	1149.79	4822.75	1261.279	4341.17	12328.15
IL17RB_E164_R	IL17RB	CRL4, EVI27, IL17BR, IL17RH1, MGC5245	449.729	313.9944	1646.146	1621.331	651.5937	1130.702	529.9789	717.6799	746.9847	782.9394	865.4705	594.8306	1113.3	591.8831	923.1392	120.673	438.1622	986.6679	1158.939	1316.242	1002.623	1420.397	869.4474	767.3785	660.6088	977.1011	1576.286	1977.594	620.2187	4484.025	2215.169	1867.816	1936.428	1074.354	3920.305	260.4895	1034.791	1310.11	299.558	202.1438	317.3893	697.1296	327.0388	1490.782	763.2483	2058.645	666.1951
IL17RB_P788_R	IL17RB	CRL4, EVI27, IL17BR, IL17RH1, MGC5245	183.0042	111.0621	147.7281	272.6804	258.8786	516.7119	188.8881	178.9828	225.5432	130.6124	248.3479	154.173	206.0646	144.0257	168.8012	89.87859	154.3735	211.9614	178.4453	401.339	201.2867	402.5094	384.5926	175.3038	221.0728	139.8623	152.4075	146.1395	145.1261	473.9977	310.0803	230.3732	438.108	346.169	272.324	127.2056	134.889	183.329	205.361	246.3023	256.7367	181.8536	204.0852	471.9926	206.1004	337.3085	165.0014
IL18BP_E285_F	IL18BP	IL18BPa	5804.754	5612.468	14659.23	15636.95	16017.5	16300.52	14844.45	14168.5	9707.3	9214.97	10665.72	8961.956	7922.047	7098.905	7922.945	5000.495	5334.579	16772.13	19432.49	9077.2	9219.886	7612.52	6889.14	8566.049	6597.054	7269.869	6599.774	7648.147	5405.5	6688.451	8469.498	12358.11	8308.276	1778.891	4926.072	1450.702	3997.809	8260.242	847.6663	1870.856	2419.436	1008.233	1786.844	6521.282	2252.998	8028.141	581.1984
IL18BP_P51_R	IL18BP	IL18BPa	429.8374	444.485	308.7861	377.6879	313.7207	325.5015	265.1655	260.3734	872.012	731.3786	906.1046	704.8566	647.4095	587.1563	475.7362	491.7661	181.2902	456.2818	566.8947	799.4388	719.1328	689.3569	567.9292	630.0626	563.7122	544.0834	555.08	828.9625	544.0431	681.8001	778.967	709.5606	825.3135	508.7452	541.3013	551.4015	439.2547	486.3439	354.6352	348.5762	338.2778	403.3589	466.9179	594.6061	513.7551	1205.935	273.3021
IL1A_E113_R	IL1A	IL1, IL-1A, IL1F1, IL1-ALPHA	8626.169	7218.399	22229.36	24472.71	21190.29	21041.9	19447.55	20545.19	15467.19	15708.1	16125.65	16066.47	13704.37	12660.44	11824.55	9455.118	8096.869	19670.9	24980.99	17954.41	17756.04	13653.61	11644.85	14963.14	14897.56	14232.83	15802.55	16007.42	10616.13	23803.29	20906.15	22774.74	22261.06	26387.62	27314.84	21158.96	20581.1	23060.69	19623.86	19613.33	18488.6	17423.63	17053.16	18920.38	19786.02	18957.89	20859.6
IL1B_P582_R	IL1B	IL-1, IL1F2, IL1-BETA	6882.122	5779.433	16783.41	18609.37	18582.72	17644.81	19256.58	17801.8	11417.83	10792.03	9441.782	8663.935	8406.015	9357.048	8626.472	4965.824	5666.309	18834.56	20749.5	11195.05	14010.45	10005.3	7634.254	11904.09	10576.71	9734.805	9971.186	10943.72	6341.348	19519.1	18823.31	20384.98	21385.31	27230.12	26253.49	22650.81	19753.23	12713.11	7397.156	4948.782	4172.508	8680.355	5295.99	15494.38	14865.25	12778.66	3882.695
IL1B_P829_F	IL1B	IL-1, IL1F2, IL1-BETA	2375.661	2522.373	6753.989	6516.744	5633.915	5743.802	4593.601	4724.303	3274.322	3326.847	2372.339	2105.862	1838.895	1759.609	3035.672	2288.665	1716.019	5343.978	7757.468	3879.821	3462.628	3070.261	2616.956	2757.133	2564.439	2515.429	2128.911	2841.632	1896.906	2867.046	2921.33	4179.61	5089.595	6206.563	5661.9	4117.363	3603.535	1835.664	612.1465	800.4136	890.8342	537.5045	909.8947	2673.99	1544.442	2625.185	711.8961
IL1RN_E42_F	IL1RN	IRAP, IL1F3, IL1RA, IL-1ra3, ICIL-1RA, MGC10430	10012.7	7473.419	19460.65	21153.85	22686.44	17082.71	16148.32	14698.02	15610.19	12398.49	13845.88	12219.84	11579.14	9464.607	9112.492	6508.25	6233.144	20981.74	17680.98	10831.07	13642.35	9891.561	9656.871	9823.784	9222.538	11594.46	12070.34	11881.81	8464.728	22491.43	18883.53	19599.44	18517.37	24713.96	25040.26	17308.83	18953.33	13057.2	15665.34	3663.791	3408.564	11644.27	10122.26	16438.06	6964.934	15119.68	7393.646
IL1RN_P93_R	IL1RN	IRAP, IL1F3, IL1RA, IL-1ra3, ICIL-1RA, MGC10430	5756.34	6446.061	15395.67	17403.69	17558.25	14516.95	13640.45	12496.37	9525.417	8369.632	9616.278	9090.049	8236.751	9079.681	8714.661	2697.006	5049.155	14035.94	15232.85	10298.68	10742.1	8189.903	8006.247	9312.119	9449.845	8996.792	9673.481	9826.386	7757.448	15670.72	13555.22	16682.48	15700.52	21564.27	19520.06	14768.23	12463.89	8402.09	8514.28	6558.3	2433.072	5887.455	6289.706	12911.05	11439.18	14644.38	6727.822
IL2_P607_R	IL2	IL-2, TCGF, lymphokine	3805.366	3709.884	12874.93	16793.13	13587.37	12263.69	10421.35	11794.96	5087.132	6355.572	3896.449	4486.188	3449.537	5596.011	5923.82	1686.482	3555.705	13026.96	14776.58	6264.367	6937.116	3256.201	4843.86	5717.049	5245.44	5285.666	4513.325	5207.468	4679.23	8970.31	9713.338	9963.665	8269.509	14956.52	13250.31	9327.407	9727.037	3222.314	5201.298	7468.553	2143.482	4864.981	1275.923	7229.039	6303.166	4591.126	6403.877
IL3_P556_F	IL3	IL-3, MCGF, MGC79398, MGC79399, MULTI-CSF	7378.202	6601.473	22225.52	22387.77	18690.27	18793.2	18122.85	17185.86	10881.99	10326.09	11296.82	10073.04	9112.657	9492.897	8889.297	6667.509	6358.084	19679.23	23357.44	11100.27	11123.43	9497.817	8737.404	9486.353	9307.727	9928.257	10494.49	9368.793	7171.964	16946.14	16387.01	17609	17549.48	23724.84	22102.78	14625.7	16932.65	17355.41	20782.6	16050.22	13485.52	16338.68	14364.89	21211.27	21789.56	19383.09	18539.42
IL4_P262_R	IL4	BSF1, IL-4, MGC79402	5440.273	5312.121	14360.15	15326.18	16277.06	14653.59	13818.78	12707.99	10044.42	8683.504	8690.519	6890.252	7245.762	6966.4	7617.792	5294.176	6370.85	15339.64	18494.76	9144.368	10097.96	8333.355	7439.721	10062.6	8340.496	8040.332	8041.895	8578.776	6483.246	10764.87	11580.02	10391.42	13499.78	16065.43	16420.56	11632.76	10236.64	6689.133	1401.872	3542.133	1790.411	3529.967	3560.538	7617.012	7674.828	7770.236	1501.647
IL6_E168_F	IL6	HGF, HSF, BSF2, IL-6, IFNB2	567.2819	532.1501	1306.775	1151.084	950.2198	1644.876	1094.231	961.0268	1287.723	1029.676	929.479	1187.744	1504.954	1048.602	1145.487	254.187	804.0884	1023.058	993.511	1825.821	1475.853	1460.623	1417.648	1824.019	1188.532	1162.574	1262.235	927.9316	946.3378	1874.718	2180.236	1000.218	1569.969	1415.274	4278.858	800.4675	1223.389	612.7389	802.9892	1010.66	533.9249	538.8231	588.8999	1132.241	1664.772	2106.78	692.1675
IL6_P213_R	IL6	HGF, HSF, BSF2, IL-6, IFNB2	237.0325	242.3269	510.4668	354.6286	221.0787	794.4072	291.1359	463.4135	791.1393	889.6797	466.6232	768.7704	703.4019	578.111	618.226	94.87562	470.5243	242.4897	280.0944	1259.714	765.8898	761.2754	766.4822	460.7508	570.665	406.0144	389.786	292.4402	311.027	285.808	219.6928	226.6226	328.3368	253.5556	428.6853	166.2564	136.7308	381.0971	288.4994	392.3076	364.1301	253.1084	296.4315	694.9424	987.2032	519.1373	224.2968
IL6_P611_F	IL6	HGF, HSF, BSF2, IL-6, IFNB2	259.1831	212.6768	301.8826	275.2032	265.8051	418.8692	371.0747	224.735	258.3094	334.5324	303.7612	309.4749	209.7544	253.3335	365.6193	283.2167	247.3227	214.0977	195.8176	466.6052	336.7824	259.9898	257.901	233.5425	218.4212	297.7252	211.8629	252.6761	159.0676	393.9734	363.3264	297.787	279.5244	297.879	275.6324	189.4888	149.4553	222.6454	227.2243	200.0224	207.6899	320.6066	314.2794	914.5751	322.4522	850.197	228.1377
IL8_E118_R	IL8	K60, NAF, GCP1, IL-8, LECT, LUCT, NAP1, 3-10C, CXCL8, GCP-1, LYNAP, MDNCF, MONAP, NAP-1, SCYB8, TSG-1, AMCF-I, b-ENAP	559.9973	441.2506	492.8969	701.8293	469.4004	879.3014	512.8522	792.721	520.3525	863.9205	958.7189	814.9236	457.0168	662.2264	720.1335	246.2744	376.0921	571.2826	522.3415	1220.469	1235.937	583.8174	1063.922	656.8326	644.0411	630.2234	416.8374	462.8903	386.2975	993.5576	1114.825	821.801	1277.313	1118.035	1069.793	770.053	1046.284	419.4165	534.1873	217.7522	621.0193	491.2153	384.7361	634.3301	725.2233	995.3115	2708.486
IL8_P83_F	IL8	K60, NAF, GCP1, IL-8, LECT, LUCT, NAP1, 3-10C, CXCL8, GCP-1, LYNAP, MDNCF, MONAP, NAP-1, SCYB8, TSG-1, AMCF-I, b-ENAP	403.8718	269.5176	657.9432	931.0731	608.1431	1365.094	717.4855	720.7069	778.3724	543.7415	368.9367	622.3171	262.4199	516.9019	780.014	128.8088	236.8841	646.3685	1320.676	951.8286	925.0444	522.8391	895.688	807.3865	588.8914	527.4741	354.3223	573.8957	170.3154	1176.859	1023.693	2682.677	1081.811	1707.194	6286.775	1113.88	1128.691	730.1282	7169.94	668.6317	596.363	337.8971	2441.409	1862.99	657.9978	955.8427	585.5952
IMPACT_P186_F	IMPACT	MGC33718	114.3023	97.61815	144.9144	121.5182	149.5269	283.3611	120.2452	122.246	73.93117	95.56917	102.6432	98.06562	89.47224	87.69752	91.61424	64.53805	73.76299	138.9771	134.0296	98.41955	115.0212	74.56105	83.03679	87.6819	75.60136	71.11966	104.6309	132.0521	83.43274	496.7411	183.1935	173.6468	153.4938	147.0154	158.6468	125.8111	107.6517	5792.798	152.571	9426.297	3110.003	8176.692	408.0816	2087.716	128.7214	163.0734	108.4989
IMPACT_P234_R	IMPACT	MGC33718	222.2469	176.7805	313.2834	486.6479	347.6932	606.6097	347.574	299.1127	343.5222	247.9265	253.8904	325.4334	286.6944	139.532	243.0269	100.186	177.8478	317.4099	565.7635	351.2893	311.7557	154.2405	251.5334	221.7598	345.8492	305.3341	976.1973	897.3078	527.5501	5146.706	1118.621	419.1156	7675.229	311.3591	832.2966	254.7732	775.9446	15438.78	6287.998	12211.12	11536.7	17109.5	11235.9	5930.323	286.5961	6258.942	317.7708
INHA_P1144_R	INHA	.	179.2691	158.408	395.6479	288.0856	538.5261	911.6456	609.6025	387.2877	433.4022	364.142	444.0519	395.5575	459.4329	409.7703	567.6807	143.0924	173.9722	457.4799	572.5807	487.0007	541.8578	549.0861	484.0959	457.8783	479.2046	583.073	1101.977	501.9185	631.5309	5694.327	852.6731	526.4208	513.8263	600.0286	424.4062	1258.805	312.9033	16652.25	26971.62	14879.98	17561.96	17371.28	16868.91	9085.597	369.4	1344.901	17123.43
INHA_P1189_F	INHA	.	286.3815	287.3033	743.5663	1131.171	973.4063	1261.076	1119.039	904.5594	651.7581	634.4019	742.7859	637.5137	642.9811	646.1255	732.1805	170.1583	236.8321	842.9216	1282.43	774.4446	872.5842	619.5871	621.8403	548.8439	644.5648	654.7601	1526.391	643.2675	641.2474	5402.435	1640.27	1411.261	1269.226	1188.406	1067.329	3294.263	1419.196	12812.86	19042.17	12506	12955.82	13889.42	11186.49	7039.463	2319.18	3059.498	13244.54
INS_P248_F	INS	.	4179.136	3842.055	9922.77	10473.57	14524.57	13084.26	10277.05	13544.09	5450.229	4911.951	3926.706	5186.527	3970.761	4034.792	4939.8	2384.791	2741.241	12840.94	13365.67	5507.735	4608.838	4980.208	4005.469	5127.972	4080.084	3347.207	3012.023	3676.905	2558.046	8023.539	9042.443	12860.44	11546.92	10501.47	7796.712	9607.691	8379.943	3681.462	3667.099	2357.478	2220.01	5084.438	6517.338	10119.62	1991.573	9908.507	7816.319
INS_P804_R	INS	.	6004.969	5055.798	16516.04	17893.47	17934.65	16266.83	15783.01	14105.62	6536.741	7006.053	5175.778	6124.159	2805.1	5660.431	6242.697	2932.221	4089.647	16484.17	20223.54	8135.634	8409.414	7063.74	5830.83	7409.206	6166.527	5273.118	4514.121	5107.93	3303.296	14102.06	12575.01	12583.03	12941.51	17326.37	15936.69	9770.697	12110.68	5168.924	7746.393	14119.02	6778.876	9830.005	8238.263	16180.96	3974.22	12515.71	11927.05
INSR_E97_F	INSR	CD220	408.2944	287.6984	541.9624	584.7938	785.5713	1136.323	696.981	749.7947	1245.627	1139.51	1273.083	1204.252	1058.991	938.9472	1040.149	207.3785	176.8743	836.2714	638.3837	1332.981	1196.24	908.6509	894.7726	1108.272	1151.702	1027.939	801.1904	957.5185	756.6067	3270.021	1043.921	729.0071	564.5411	714.4771	755.6085	470.5201	506.6242	9623.708	15346.66	10959.12	9667.336	10480.2	9477.279	3812.856	230.5157	7958.546	11714.74
INSR_P1063_R	INSR	CD220	236.5262	189.5113	680.649	824.5354	524.2854	449.0087	292.8993	331.8232	416.9436	274.5795	405.6813	423.7575	537.0988	380.5393	254.6183	173.7959	359.0968	298.0984	301.1525	643.0002	490.8061	406.9355	290.1208	476.5767	255.0601	253.2932	436.3295	304.8566	316.202	2276.912	1325.523	312.9454	395.9049	1013.577	328.8339	1021.914	512.4359	10641.61	13396.43	7597.749	2245.961	10035.81	8315.873	3402.331	336.2507	1893.432	3754.201
IPF1_P234_F	IPF1	IUF1, PDX1, IDX-1, MODY4, PDX-1, STF-1	1180.067	945.9498	3884.165	2816.657	1330.42	2036.508	1565.208	1570.052	1768.587	1349.512	1589.169	1284.101	1951.77	1816.37	1432.214	425.0078	1133.375	1455.19	2187.538	2775.695	1661.07	1573.668	1695.358	2006.84	2384.975	2201.092	2861.34	1794.018	1717.532	10390.28	4706.863	1976.671	3329.264	2802.487	5541.155	11568.32	3468.579	16593.18	13550.34	16241.55	16431.7	18683.82	13556.94	8353.452	1766.619	5485.901	9677.673
IPF1_P750_F	IPF1	IUF1, PDX1, IDX-1, MODY4, PDX-1, STF-1	2758.148	1343.505	3330.066	6187.656	3400.088	2863.585	2731.062	2628.916	2548.345	2750.37	3177.515	2994.376	3338.091	2421.594	3060.517	786.7614	1643.995	2381.665	3851.157	4046.203	3256.84	2364.582	2915.104	1877.906	2940.427	3751.041	3969.323	3384.016	3548.286	10472.39	6659.954	5554.453	3271.595	4625.613	1849.274	15758.26	4686.332	14928.8	1862.99	16851.05	17006.75	20066.05	16684.49	9561.764	2596.549	12876.52	13533.04
IRAK3_E130_F	IRAK3	IRAK-M	160.7547	120.8161	284.9609	305.4871	499.0766	754.4829	344.7149	432.5527	258.8824	241.7438	277.4127	244.9556	243.6098	226.567	314.2657	100.8524	125.1	433.7801	280.1583	321.5352	290.2674	258.9482	239.4612	266.4319	252.9874	283.0923	571.7845	274.2033	265.0831	2196.281	450.0678	397.346	468.5903	480.2577	418.5784	289.3046	231.6575	6934.492	203.8856	176.5686	198.8149	190.2327	10351.43	183.9352	291.4692	568.0398	7194.196
IRAK3_P13_F	IRAK3	IRAK-M	175.0133	173.2235	244.6607	331.804	371.8284	693.8013	254.0565	239.1995	253.1992	244.2518	311.0298	277.0263	409.5269	245.3395	318.9297	124.5605	131.6045	304.2827	279.0981	335.2452	314.8237	283.0547	250.3544	258.3394	274.0603	244.7617	357.2856	490.6064	293.0804	2499.925	347.4443	340.4674	369.6913	324.909	332.8283	214.3046	171.8678	9384.738	124.1577	154.1038	145.8668	156.725	1529.862	308.1276	155.8407	324.8849	8841.812
IRAK3_P185_F	IRAK3	IRAK-M	194.3927	203.2466	1904.86	1974.392	787.0918	1046.833	599.475	1082.856	897.2012	866.1237	770.9731	678.6048	825.9001	612.1578	662.9031	128.5186	176.0043	916.1713	1366.943	1120.261	904.1398	757.8653	676.9058	843.5196	664.5903	512.1187	864.153	671.3992	699.9171	5912.915	1360.182	863.5392	4962.515	1458.634	1140.469	2284.484	2372.16	9075.371	1539.693	748.4501	715.2776	2078.027	16295.92	1789.857	4446.308	1407.307	7050.37
IRF5_E101_F	IRF5	.	589.7106	520.5579	1399.425	2255.696	795.2883	988.7129	938.9453	537.9221	1063.037	714.3065	1241.063	761.9215	819.1551	1138.43	1080.954	524.6894	948.4631	891.0776	1317.218	1877.202	1058.822	1334.286	1214.471	699.0919	1132.667	1091.008	1890.223	794.0415	841.2275	5212.71	1286.846	2205.903	4437.682	3624.938	3010.367	1984.862	1692.104	2845.068	1433.093	3205.091	2399.754	1543.967	2060.784	2591.248	420.3091	4835.768	1950.435
IRF5_P123_F	IRF5	.	650.5768	570.059	1123.444	1119.292	1436.992	1634.535	1076.976	1267.873	449.4181	378.3282	355.1169	363.3931	386.7838	452.1574	580.2306	539.4293	657.6953	1469.571	1278.699	482.0535	444.4174	436.6679	362.3965	337.4059	441.8755	473.8337	436.0427	330.0522	283.2924	2365.617	2406.772	1615.626	1742.607	1651.654	1314.085	1301.521	1211.964	814.8962	951.2355	932.9518	824.6572	1085.618	1245.739	995.0952	1434.326	3078.149	1137.992
IRF7_E236_R	IRF7	IRF7A, IRF-7H	139.6394	146.9066	2334.02	1697.72	1203.267	1632.866	1160.71	1212.672	332.6795	426.4044	347.8665	359.3335	316.9277	371.3568	438.5425	90.24812	139.8014	1647.755	1349.105	422.3895	417.2967	328.9053	315.3908	323.5336	294.8701	254.1676	275.9434	286.3983	258.4547	2311.377	2401.533	2070.691	1857.724	2199.217	1922.64	2745.138	1989.74	795.1986	1408.816	992.8983	757.2043	618.0178	802.2602	1639.062	1175.631	2622.958	565.998
IRF7_P277_R	IRF7	IRF7A, IRF-7H	247.8892	199.484	342.0132	247.1786	340.3975	562.4963	232.2945	262.1943	500.5629	457.5701	476.7374	405.2112	443.2404	396.0708	472.7629	170.7309	134.9564	331.511	359.2292	506.9315	440.7844	411.3415	440.2144	456.5509	488.8904	336.6193	433.4298	423.7874	363.9854	564.6066	609.4977	320.5071	393.7522	262.2504	281.4272	205.8833	266.4545	182.8495	315.6056	203.1575	214.0542	179.4111	267.963	206.2887	412.2982	506.4897	276.0233
ISL1_E87_R	ISL1	Isl-1	216.0069	127.7426	787.152	544.7054	673.2032	768.4366	562.1453	694.6891	367.8514	348.2226	325.0238	296.1374	253.2455	360.5583	519.6743	90.8501	202.2157	546.4767	573.2639	476.7263	465.7119	387.3296	300.5237	232.4347	593.2408	498.8397	1438.198	400.1215	687.7946	8878.553	1950.132	1096.709	673.6183	723.5017	660.8211	380.5185	527.8611	15993.47	17784.88	15509.61	21891.63	2921.109	14136.87	8282.803	1581.893	6656.85	16803.53
ISL1_P379_F	ISL1	Isl-1	262.4115	226.4017	1056.243	633.6777	844.0213	1000.493	961.709	776.4042	466.1073	396.2705	772.2979	417.5845	760.3578	385.0242	752.697	150.582	423.6374	606.5564	1308.714	828.8657	509.8247	449.6176	363.0973	471.7008	1347.245	1479.975	4010.772	1336.948	1414.313	18354.71	6147.063	2233.101	5656.804	792.976	1403.62	8147.928	2226.665	12012.73	19064.55	16244.99	23885.87	17239.13	13821.72	7123.212	27426.39	11564.32	20537.15
ISL1_P554_F	ISL1	Isl-1	201.9674	180.2863	652.0922	380.2866	444.4936	470.2988	587.4484	340.8661	250.6152	234.9041	351.085	292.0995	361.9846	276.6822	226.0313	108.8253	333.2685	408.6645	392.824	449.4667	412.9371	224.2558	366.8602	260.2603	253.8525	409.3705	659.7967	291.8071	473.0648	4547.705	1566.451	334.2307	446.3891	1827.266	402.2992	273.1136	621.7434	4595.971	12862.05	11224.58	14233.26	6812.847	5121.646	2541.635	4412.143	1829.817	8519.754
ITGA2_E120_F	ITGA2	BR, GPIa, CD49B, VLA-2, VLAA2	170.267	154.0004	235.5401	168.7213	347.7426	644.2051	272.4742	303.3176	356.3892	303.2105	460.448	397.3879	315.0634	293.0603	463.5007	130.0582	126.6525	430.1846	226.9699	358.5637	370.0262	399.3183	322.3765	310.9484	517.4524	364.7474	842.3724	865.4929	392.0651	1972.065	584.3408	409.1797	438.305	805.6847	349.0041	361.1074	269.9377	162.9098	122.142	172.4948	211.3668	188.3766	205.9942	175.6638	218.8412	596.623	216.6611
ITGA2_P26_R	ITGA2	BR, GPIa, CD49B, VLA-2, VLAA2	148.6248	177.1407	340.9676	315.3506	262.5863	585.6351	270.0502	288.6128	199.6176	154.7377	224.3708	160.5199	129.2077	139.9302	190.4181	129.9886	79.06092	296.8205	481.686	166.7714	174.9223	133.4254	143.3176	148.8423	171.0236	192.4167	244.4487	184.8891	156.5924	712.9321	640.2485	323.5742	427.6477	412.1873	412.6169	278.1725	337.9138	254.5819	122.6568	128.7828	119.8756	247.9917	217.0425	136.3637	222.8819	299.5568	236.4435
ITGA6_P298_R	ITGA6	CD49f	135.6013	104.2993	458.7337	171.1337	766.4562	763.1202	549.1057	454.3646	122.2471	180.814	150.8287	155.3614	136.9087	130.1894	169.9825	92.16907	110.3949	598.5969	733.5728	154.7174	145.6663	125.4223	112.5468	129.2106	122.3879	103.7426	137.0516	157.883	129.108	782.7194	524.9278	612.2141	967.2773	575.1808	528.0631	1382.553	1037.407	492.1714	1229.997	278.5441	240.7068	254.361	1202.024	497.4857	884.2765	428.0516	729.9857
ITGA6_P718_R	ITGA6	CD49f	8528.025	8217.718	21997.85	24784.11	20354.76	18107.41	18917.99	19754.27	11954.61	12762.86	14589.43	11984.77	12439.57	11423.57	10960.77	6644.819	6274.279	20495.42	24871.52	15233.05	15623.91	12844.81	9462.968	10202.51	12257.65	11351.51	12300.53	12801.94	10548.12	20390.48	20394.38	20858.49	20210.61	28074.84	23787.73	18973.28	17488.19	13617.21	3195.4	17754.38	17868.02	15622.1	12110.79	18444.46	22300.2	21243.98	17371.34
ITGB1_P451_F	ITGB1	CD29, FNRB, MDF2, VLAB, GPIIA, MSK12	151.3999	178.6402	1222.654	2352.112	904.813	1623.737	1586.883	1034.991	344.0751	305.5414	369.5209	315.7909	293.917	390.7253	349.1662	127.3113	86.71461	1908.738	1949.049	411.3503	312.16	315.0718	338.1364	340.4762	270.1496	285.1354	294.8088	282.1772	238.4736	1342.184	1284.055	1369.244	1750.401	1549.686	1477.781	1738.797	1441.55	712.1046	679.963	339.309	412.3369	256.545	1181.006	835.8081	1122.363	769.7628	907.9899
ITGB4_E144_F	ITGB4	CD104	201.103	194.9705	260.2477	285.2128	331.5842	961.0686	338.1391	303.4554	356.4349	296.0787	374.4243	447.0877	293.1155	300.8973	337.879	155.5525	119.8305	376.8909	306.4963	444.9671	441.5112	482.3592	385.3859	537.1405	288.3579	385.609	345.7824	353.6705	236.2255	535.1887	487.0721	479.7171	415.1198	387.0732	362.1939	323.1557	286.6612	320.6493	239.5758	237.5667	219.1189	249.8512	291.7379	418.0099	260.9077	508.925	229.0078
ITGB4_P517_F	ITGB4	CD104	585.9454	791.9357	1262.443	1529.517	1309.36	1979.888	1493.008	967.9879	1117.399	1122.063	1185.324	845.5877	1012.978	607.6686	599.9352	617.1752	606.2368	964.0914	1571.622	874.1445	1079.587	996.7538	553.1056	400.0561	814.1056	538.4869	785.2803	664.1501	433.3372	2666.348	1932.691	7960.628	858.3051	6013.902	643.7012	730.9611	1541.263	546.1461	325.3179	542.2246	479.9368	434.5731	439.9697	772.4165	729.1022	2897.154	382.8059
ITK_E166_R	ITK	EMT, LYK, PSCTK2, MGC126257, MGC126258	6064.502	6659.173	16596.67	20576.84	18260.64	13119.29	12862.41	14101.87	5726.3	4107.771	5977.643	5474.301	4179.155	4671.787	4037.131	6412.472	6272.087	17540.09	23099.07	246.8635	269.8745	380.667	718.8124	1028.377	8632.897	6804.187	11024.57	9121.635	9322.55	16790.85	17430.66	21710	20688.41	27904.8	24623.86	19190.16	19048.47	13400.38	17130.15	15329.01	17085.75	9424.499	12271.49	9266.914	17267.63	14039.56	16360.59
ITK_P114_F	ITK	EMT, LYK, PSCTK2, MGC126257, MGC126258	5015.336	4593.502	12691.99	20027.63	15920.45	11648.74	11654.67	9745.63	4482.795	4286.264	5415.795	5354.487	4076.961	3510.736	3301.15	5909.313	4227.774	14627.76	18328.88	438.1945	297.3683	427.7171	744.1063	526.2444	6397.965	5758.613	9934.662	8928.79	7448.19	15484.45	15970.87	15999	16185.17	19994.18	19380.47	9868.598	12549.99	7008.751	1178.677	1906.739	4801.099	4512.679	8664.374	5721.061	11310.62	10063.31	16917.01
ITPR2_P804_F	ITPR2	IP3R2	332.9626	299.4385	508.6235	391.554	403.2338	570.8121	287.6328	472.5987	622.681	573.3495	683.0777	520.9497	530.5331	491.8604	609.0229	227.1779	271.6864	335.271	471.6248	667.2835	692.712	557.9095	475.4836	552.1108	395.3983	387.6385	398.7624	432.3101	359.6758	769.4009	882.8907	424.3953	522.8614	369.3606	419.1279	359.373	332.1865	227.9221	487.736	259.1916	187.9721	208.6819	346.9696	243.1182	271.0746	783.0806	221.7846
ITPR3_E86_R	ITPR3	IP3R3	178.3727	155.2733	228.2811	185.33	225.033	611.778	220.0297	211.2505	127.3027	132.1555	190.6158	151.0441	147.2026	131.3781	137.6403	115.6417	126.4123	234.7678	195.9263	216.6116	147.7057	127.4478	128.2441	158.782	125.7904	125.5055	163.5893	161.804	117.3508	677.7772	473.6273	385.4568	338.4246	300.2953	312.3062	166.3414	184.586	223.6011	174.8572	204.2635	216.9451	294.2371	277.1234	310.658	188.4716	626.8522	387.9449
ITPR3_P1112_F	ITPR3	IP3R3	152.3284	141.8532	192.3801	234.7738	229.5012	537.3301	225.1808	191.221	139.6806	142.7328	191.8201	163.8	176.8216	160.2056	187.5427	109.7674	109.2608	228.4533	250.3174	180.447	182.8359	166.6916	115.6095	175.0713	156.6877	143.2233	192.0016	170.8555	134.5273	482.8216	412.8659	248.8229	321.458	215.0231	207.004	128.6299	149.6222	199.9222	192.2137	265.3818	188.0548	214.4279	206.9393	201.6268	183.7567	412.4269	138.0493
JAG1_P66_F	JAG1	AGS, AHD, AWS, HJ1, CD339, JAGL1, MGC104644	157.1284	112.3822	451.7725	855.5615	656.0788	1027.069	698.2419	859.2545	172.9778	178.6885	210.8121	243.8982	247.7124	237.3296	245.6969	102.0999	114.1676	904.3242	831.9818	375.1028	259.4377	229.8238	187.5734	168.2606	195.8323	323.1559	336.4104	319.9892	176.6221	799.0774	911.322	625.3077	857.9536	659.9383	640.6049	668.3275	899.0619	299.9995	14046.91	351.1299	530.3253	379.2079	12116.14	551.6254	973.8427	1090.728	658.3356
JAG2_E54_F	JAG2	HJ2	209.7767	145.1632	286.1241	307.4358	498.505	894.291	371.9098	380.2996	288.3556	244.1624	315.0694	248.1986	311.6141	205.1474	292.3465	125.8398	114.13	575.7007	359.3365	340.061	265.5206	288.209	226.4898	269.9237	279.4187	215.3688	301.2643	571.0892	231.938	652.6439	591.3119	528.8881	564.4493	501.1241	478.7833	349.0558	389.1287	250.1815	275.4232	227.0789	234.7188	214.2373	346.6205	307.0748	322.8611	580.5994	334.8296
JAG2_P264_F	JAG2	HJ2	179.8338	151.5832	347.3093	247.4336	435.376	891.131	352.0715	380.2734	547.3849	494.5462	484.8596	447.964	373.4744	345.5556	490.8087	96.40051	118.4511	458.7919	333.8527	538.9259	543.5311	407.1106	399.1618	419.2137	431.341	434.2776	378.7938	416.7202	380.0088	590.387	527.3961	464.1701	485.7429	414.2217	458.5139	265.9911	223.4914	233.6408	150.4104	208.2025	212.6309	199.7766	216.1519	201.6499	334.4832	414.7604	280.1455
JAK2_P772_R	JAK2	.	147.9808	124.5486	331.3585	417.4344	679.5473	966.9173	409.6218	323.1677	291.1849	276.2016	344.0868	255.3717	258.6122	260.5355	363.7362	86.95485	66.88675	503.5305	297.5686	354.7657	305.3884	269.5485	234.9941	320.8289	255.199	226.8583	264.0816	272.0525	238.3747	511.4218	519.0342	474.4095	412.6007	633.8066	428.0146	350.1004	233.8996	200.3154	553.588	327.1762	169.9324	185.0394	416.1245	172.1538	240.8826	362.9878	515.7148
JAK3_E64_F	JAK3	JAKL, LJAK, JAK-3, L-JAK, JAK3_HUMAN	162.6942	133.3715	491.8212	269.3774	499.8723	699.12	491.1936	446.8607	272.8908	262.0634	292.9389	268.8474	279.1934	275.8983	289.6231	106.3649	101.0466	393.8851	299.1165	345.0108	333.9375	267.982	225.3013	290.655	261.9222	246.3352	320.0412	288.4707	227.2523	511.0153	568.1025	414.8475	504.2751	451.5743	452.9778	308.4345	264.3935	257.0638	337.1868	343.6339	200.0133	285.821	329.8495	378.3787	525.6948	597.1141	367.2725
JAK3_P1075_R	JAK3	JAKL, LJAK, JAK-3, L-JAK, JAK3_HUMAN	6479.262	5943.809	14610.48	19293.88	10227.64	14854.03	15235.93	13956.55	10852.44	10137.61	11240.34	8650.187	7682.042	8751.614	8657.408	4616.549	5445.228	15265.97	21818.39	13043.29	12956.71	10466.13	8809.237	11162.24	9267.011	8783.374	9929.799	8663.594	5640.658	16322.17	15332.51	15593.44	16451.09	24102.27	26208.29	4832.852	18479.1	8259.965	1516.046	2153.851	3519.473	8769.801	7001.744	11127.89	13392.04	11402.32	695.2327
JAK3_P156_R	JAK3	JAKL, LJAK, JAK-3, L-JAK, JAK3_HUMAN	213.6311	181.3672	262.4566	199.7669	413.2162	827.439	337.8888	268.3689	466.6107	432.469	458.3513	396.231	426.5	446.575	453.6974	138.6633	128.9806	457.1338	328.4616	501.1682	504.7351	455.2156	374.7274	466.5858	382.6558	434.3372	457.8348	405.0869	313.8289	546.1182	473.1717	568.2084	505.0252	524.8906	421.0964	299.1102	267.4266	267.1559	201.3281	319.4377	201.2299	177.7291	333.1803	363.6623	236.7557	386.4439	296.608
JUNB_P1149_R	JUNB	.	603.6611	595.2244	741.3674	627.0953	745.7847	1024.123	563.7335	507.6837	3823.631	3505.648	3652.522	2852.197	2956.445	2391.648	2097.094	319.2566	363.7501	661.6955	757.6475	3136.385	3069.744	2654.95	2607.138	3235.636	2663.314	2431.722	2339.88	2265.344	1964.239	1002.681	1332.456	898.2217	1560.41	541.2549	509.6248	547.3426	476.7366	771.3772	514.7729	792.2679	718.7157	763.7886	718.0313	624.8492	512.8547	1301.582	648.7756
KCNK4_E3_F	KCNK4	TRAAK, DKFZP566E164	2485.197	2004.877	6781.243	3685.26	2651.544	3929.154	3830.898	3499.77	5417.76	4692	6335.251	5464.433	5818.641	3750.407	4109.689	1491.12	2461.307	2626.111	4143.985	6679.66	5413.482	6807.667	4469.123	3908.76	3484.528	4585.762	6687.489	4514.418	2939.54	11388.18	6956.671	8068.852	5392.641	3330.064	6870.076	2922.479	4898.516	4260.872	734.7532	1799.014	3169.006	6448.928	9367.438	14461.14	1986.357	10472.54	15864.22
KCNK4_P171_R	KCNK4	TRAAK, DKFZP566E164	1712.965	1470.133	5793.425	5569.823	3885.669	4653.936	3988.744	4165.949	2559.001	2864.399	2567.173	1391.504	1228.877	1849.145	1938.512	778.0776	1240.732	4558.274	5976.479	2429.112	2589.444	2443.691	3292.371	2636.652	1677.494	1371.227	1488.856	515.1987	1132.264	3612.492	2572.203	5450.571	3065.677	2907.858	5410.537	3030.477	4061.816	2020.687	1171.936	1222.365	884.4349	1733.523	1453.535	4948.443	1901.773	4291.447	758.3604
KCNQ1_E349_R	KCNQ1	LQT, RWS, WRS, LQT1, ATFB1, KCNA8, KCNA9, Kv1.9, Kv7.1, KVLQT1	381.702	283.1463	490.3378	374.6208	592.4872	879.6668	540.264	351.5874	408.3386	432.4951	526.5335	407.347	401.6837	446.0721	404.6512	269.4027	183.1865	505.6338	449.6889	475.8816	453.0748	370.4655	303.7035	379.2896	357.4385	322.2905	362.5593	392.87	280.8316	743.3469	692.8982	605.7141	1112.771	479.3212	552.4377	664.5289	677.6642	6177.446	274.4185	18056.55	11824.17	11337.64	386.689	476.5056	547.9214	728.939	7707.386
KCNQ1_P546_R	KCNQ1	LQT, RWS, WRS, LQT1, ATFB1, KCNA8, KCNA9, Kv1.9, Kv7.1, KVLQT1	669.3983	594.4074	744.2941	531.1545	698.2375	828.1881	678.0864	493.0935	697.527	481.4156	548.5029	584.7277	456.6468	437.3024	437.9852	398.9634	413.6682	598.5754	651.2628	457.7122	445.2217	493.7194	380.6236	432.7675	322.1822	323.3012	386.9287	421.2765	362.2729	1669.513	1842.677	966.9131	945.7085	724.9332	742.2319	778.6888	517.8041	832.0636	429.8082	6468.453	4034.293	4670.507	500.4145	520.3053	610.2001	1671.041	644.3714
KDR_E79_F	KDR	FLK1, CD309, VEGFR, VEGFR2	425.9522	405.7794	447.4394	401.8017	655.4016	1182.988	528.1298	500.549	547.5809	514.4276	639.0768	524.6874	502.123	414.6442	516.3678	203.3447	406.0035	686.0734	867.2938	582.3555	625.3245	542.1756	475.995	512.7468	664.827	734.2018	1061.642	720.6131	494.7274	6353.068	2018.042	882.5993	811.2287	993.3926	845.4713	575.4875	551.6417	10748.89	16475.87	11744.93	13437.53	12938.19	14202.34	4598.144	3540.459	5089.743	19328.7
KDR_P445_R	KDR	FLK1, CD309, VEGFR, VEGFR2	160.0995	147.6313	338.3647	454.7333	328.4757	608.4677	237.9415	248.0339	390.0447	276.0614	344.2315	248.9636	349.5937	178.0925	320.2671	125.7965	198.1701	236.809	369.6055	444.7437	349.5094	328.7798	204.6614	184.4202	512.2065	562.8751	860.6967	470.0386	369.6491	4722.27	1272.941	233.9311	2139.173	245.0678	280.3029	176.1292	360.3747	8613.345	6053.863	10106.93	10078.42	10385.66	11249.33	1741.34	269.8882	2954.706	10033.58
KIAA0125_E29_F	KIAA0125	.	7839.677	6605.539	20388.75	21621.1	21096.97	17753.45	18709.81	17337.62	10609.93	10986.39	13518.92	12629.1	8774.314	9457.326	10039.84	6080.989	6929.343	19846.88	22641.47	14369.74	13506.73	10918.54	8871.223	11355.41	7747.25	7881.116	6829.087	7465.393	5491.921	10009.5	11307.48	9668.774	14583.56	19215.77	16384.6	15919.87	10515.91	12039.05	18055.34	13769.73	12296.37	4742.954	4626.002	15749.03	15884.63	13315.06	3212.206
KIAA1804_P689_R	KIAA1804	MLK4, dJ862P8.3	364.3906	261.4297	824.3424	399.6075	341.637	696.7104	559.0499	250.2402	782.0772	701.3649	674.849	611.9919	637.5981	434.7691	451.8748	281.239	376.3035	435.5359	273.6514	987.9406	787.038	629.0798	643.8033	323.9555	624.5306	443.1616	493.9683	1325.588	446.4309	935.6182	780.8368	834.0443	487.1814	539.4521	383.4877	306.7039	348.7928	368.1535	164.7034	306.8474	426.0999	342.4454	712.4612	545.007	417.334	876.2243	247.7762
KIT_P367_R	KIT	PBT, SCFR, C-Kit, CD117	273.652	249.2771	451.536	455.4236	420.2403	848.9394	521.2417	342.4613	610.2182	516.2299	510.8241	360.0591	543.3687	468.1457	422.6216	240.6016	178.36	466.4087	406.1046	669.2901	749.8632	458.1898	494.3446	437.3128	423.82	443.5265	687.65	640.3723	409.9681	2475.525	790.8105	1217.62	475.269	1490.457	1896.594	303.5908	795.2848	10129.32	13312.19	8439.889	11679.46	12905.34	11982.98	4391.084	320.3409	939.4302	17393.02
KIT_P405_F	KIT	PBT, SCFR, C-Kit, CD117	204.5765	170.2312	864.7548	973.6487	773.5771	1355.163	577.3638	642.5719	329.7873	313.9905	348.8014	279.6728	324.7478	359.8369	431.3901	124.6512	237.8268	805.4308	473.5599	477.9759	441.953	361.2284	332.4536	342.0646	404.7998	363.708	411.5107	428.8898	387.2917	3019.245	1216.611	919.3492	932.4926	1338.868	1864.842	845.0002	850.4133	9041.75	16190.84	12250.05	11060.29	15895.12	9538.771	5295.059	1694.867	1411.649	11886.31
KLF5_E190_R	KLF5	CKLF, IKLF, BTEB2	184.0858	171.5795	567.8119	769.6638	677.7154	925.3929	539.7631	623.9171	289.2841	197.8112	254.621	283.4094	257.4083	319.7885	318.2723	99.2522	134.3913	684.8401	466.1478	273.6357	324.8764	285.9849	271.0964	222.0633	281.6802	187.7714	314.2276	283.6364	184.5986	1229.131	1189.995	862.0045	1102.368	887.5579	810.7224	1056.448	869.6064	529.1223	829.0483	386.299	390.7444	561.0016	11663.54	841.2919	1087.677	1098.816	839.1396
KLF5_P13_F	KLF5	CKLF, IKLF, BTEB2	289.7007	224.9314	542.579	652.4375	639.6841	853.272	522.9605	430.6022	231.8915	215.8053	264.0242	234.5404	202.6078	221.4066	236.3551	176.9005	163.4974	551.571	603.1532	348.8967	267.5932	204.8077	222.9355	194.1327	232.0554	168.8471	232.2611	220.8865	175.8033	1054.906	900.769	744.8539	810.2379	810.4834	587.143	572.8362	731.6704	459.404	651.5193	376.1844	598.2223	304.1457	2657.12	640.6411	639.4161	1020.91	650.9745
KLK10_P268_R	KLK10	NES1, PRSSL1	547.177	669.7365	893.3527	632.4702	1027.279	1796.553	822.3406	906.298	1739.658	1712.875	1485.236	1359.997	1301.007	1177.344	1264.752	511.3596	370.6489	1423.983	1677.832	1616.915	1460.509	1280.709	1267.105	1455.99	1090.04	1162.518	1150.736	1112.917	853.6344	1139.905	1060.785	880.7816	715.356	727.016	768.1259	428.8405	497.9705	457.9705	273.3033	399.0147	389.5239	327.255	393.1816	497.0312	488.1904	1244.761	443.8867
KLK11_P103_R	KLK11	TLSP, PRSS20, MGC33060	4991.304	4086.898	11898.42	14785.07	11771.12	11309.69	9408.51	10498.83	6639.857	5860.514	5917.837	5737.378	5100.716	5305.276	5303.001	4222.344	3960.867	12407.76	13303.05	6442.532	6409.454	5478.55	5125.465	6320.786	5418.943	4886.795	4771.85	5118.513	4611.999	6312.725	7007.039	1974.147	2167.762	1635.488	1726.469	632.1271	2260.569	1741.906	366.491	2089.827	1464.756	1120.9	1269.465	4708.509	1695.069	6152.112	4772.105
KLK11_P1290_F	KLK11	TLSP, PRSS20, MGC33060	5436.464	5705.505	16618.68	18020	16771.17	16828.42	14542.56	15462.06	8105.783	8327.222	7992.334	7316.715	6910.658	6693.82	8068.456	4711.032	4012.857	16405.78	19477.89	8284.643	8828.887	7638.313	7336.813	7587.842	7390.14	7103.954	7075.396	6444.073	5703.443	13205.69	12786.39	12007.2	12788.13	9165.889	15445.98	6714.377	10482.71	4452.62	8972.652	9435.188	6735.41	2272.688	10707.96	12671.65	6875.337	10098.47	14640.25
KRAS_E82_F	KRAS	KRAS1, KRAS2, RASK2, KI-RAS, C-K-RAS, K-RAS2A, K-RAS2B, K-RAS4A, K-RAS4B	3122.381	2189.206	12242.54	15742.14	7760.646	7599.078	5680.362	7332.452	3982.605	5092.373	3763.446	3333.403	4911.981	6969.818	6700.534	185.2072	294.8392	7678.104	10554.93	6003.262	11599.98	5120.159	9360.058	8253.732	4403.286	7724.944	7654.466	6207.876	6057.679	14516.82	13086.23	10761.01	10963.12	11163.81	12743.63	7309.784	5789.562	6835.035	5467.547	4644.165	7206.613	6471.011	5159.112	4926.9	10293.19	7748.469	7054.147
KRAS_P651_F	KRAS	KRAS1, KRAS2, RASK2, KI-RAS, C-K-RAS, K-RAS2A, K-RAS2B, K-RAS4A, K-RAS4B	533.9982	475.2808	326.0551	247.6594	415.8256	1091.526	355.2414	500.4631	4312.144	4253.274	3313.42	3509.878	3130.664	2789.181	3458.885	186.2636	310.5464	328.3356	335.4038	3895.818	3476.136	2816.377	2963.869	2867.902	2656.193	2373.545	2182.332	2272.966	2109.12	679.671	635.7587	400.4088	520.2582	271.2226	302.3159	226.7863	285.5781	372.8772	290.8952	290.909	353.7373	243.2951	284.0307	458.6622	436.1933	1303.921	266.4492
KRT1_P798_R	KRT1	K1, CK1, EHK1, KRT1A	4950.576	3804.584	13892.97	19597.6	13801.32	12017.87	11536.44	10006.5	4753.521	3901.043	5232.245	5818.183	4113.104	4036.325	3729.79	4164.477	3405.707	15112.73	18483.89	3413.069	3193.68	2643.625	2513.392	2707.814	4886.908	3854.382	3840.121	4806.446	3731.144	5032.53	7340.242	1097.369	1807.609	1575.417	1805.047	805.5833	1841.901	3785.672	1554.167	3307.777	2204.673	1875.317	1980.615	7322.387	2301.945	6730.928	1397.53
KRT13_P341_R	KRT13	K13, CK13, MGC3781	7664.771	8674.621	22390.77	23126.23	21534.84	19125.41	16788.63	17872.86	12949.77	12924.28	15605.73	13293.95	10436.9	10664.53	11515.69	7108.605	5160.256	18467.26	24160.72	14892.36	16156.26	14050.29	9965.532	12995.81	10831.7	11341.55	12558.27	11087.68	7710.021	19780.44	17395.28	18862.03	19167.63	24380.23	21041.63	16900.13	16360.73	9035.838	1872.086	4459.177	3819.826	2414.663	2671.937	20423.71	3500.502	18014.09	16022.63
KRT13_P676_F	KRT13	K13, CK13, MGC3781	3087.465	3164.41	8938.952	12031.07	9462.929	7921.11	8019.369	7564.021	5625.485	5778.163	4475.867	4093.167	4534.989	3693.822	4572	3570.551	2963.465	10554.58	11258.11	6882.044	6823.143	6431.556	5073.776	5844.836	3605.221	3377.061	2464.667	2514.44	1956.993	2284.479	3362.45	9304.376	3068.588	9214.456	11315.89	3102.523	3686.028	3058.797	1068.854	2217.021	1905.355	1335.917	1096.609	6232.534	1680.629	5358.885	549.8202
KRT5_E196_R	KRT5	K5, CK5, DDD, EBS2, KRT5A	9198.831	7366.317	19309.64	20385.59	19635.62	18633.26	18175.87	16976.27	10693.32	10551.09	11938.84	10588.65	8919.636	9794.476	8498.534	6024.866	7749.002	19541.68	20944.25	11950.69	13162.65	11310.45	9862.293	11247.14	10430.76	9473.163	10645.96	10147.98	8436.168	19900.04	17445.39	14395.47	12572.31	19730.38	17948.04	13025.37	14305.2	7063.541	1855.111	10980.1	10193.71	9318.228	10830.76	14786.53	8820.496	14974.31	16111.9
KRT5_P308_F	KRT5	K5, CK5, DDD, EBS2, KRT5A	3927.234	3704.576	14348.44	18292.66	12889.5	12817.28	12579.07	10980.24	7003.496	7074.102	7107.279	5877.875	4464.157	5579.125	5781.87	3314.737	3315.17	12776.61	14456.92	7534.873	7935.711	6117.354	5401.674	7638.913	6831.461	5666.243	4855.457	5690.589	4097.224	9374.703	9954.809	4862.277	7203.168	9366.258	12426.84	5471.58	8207.125	5658.874	2003.131	4519.887	3200.296	3597.521	4419.276	8603.348	3743.596	8441.169	7097.973
LAMB1_E144_R	LAMB1	CLM	317.2301	262.8664	771.4376	1675.458	930.6008	1224.477	942.5648	919.5522	783.499	705.4261	900.8438	762.024	773.6335	981.265	941.8547	234.7666	158.9179	1092.487	961.0008	782.1149	965.6531	672.2244	643.3376	622.6647	818.1352	670.861	810.8591	714.2853	591.2453	2257.728	1284.572	1067.608	1302.83	860.5911	1102.926	975.1876	1070.709	3527.637	1192.231	6085.157	5891.175	4187.287	2619.389	1350.528	1106.875	1637.184	1203.763
LAMC1_E466_R	LAMC1	LAMB2, MGC87297	126.5952	118.4592	174.7539	136.9085	160.1501	423.6932	170.7538	141.4624	175.1803	196.5338	205.7194	187.7061	209.5088	165.0979	206.3908	96.08171	86.22215	152.1243	126.9043	216.9254	212.4548	185.635	178.289	185.4735	167.2418	171.5542	233.7862	199.4822	152.343	249.2854	218.924	192.3105	193.8332	185.1199	191.3005	160.6821	125.9196	135.8401	117.1916	131.1615	135.5638	128.7257	148.2791	140.4803	215.478	423.4283	152.2739
LAMC1_P808_F	LAMC1	LAMB2, MGC87297	219.9603	192.5213	252.6237	174.7383	528.2261	595.6969	323.74	182.8303	467.2906	375.9553	524.7023	344.0593	388.9458	345.1141	418.0922	108.8144	137.8263	343.8724	229.2644	527.6865	456.0535	394.6461	406.8364	407.8288	329.5277	288.0501	333.5219	286.226	272.3732	350.5287	438.3237	314.011	337.7958	467.9285	432.0644	371.0733	285.6795	191.4388	268.0236	143.281	295.0963	290.042	256.1299	360.6709	297.2749	587.485	274.8258
LAT_E46_F	LAT	LAT1, pp36	369.9597	330.0466	282.7552	273.5132	451.5908	897.6152	368.8156	347.7219	897.1284	749.7716	899.7139	729.0735	632.3729	672.2092	647.3177	219.144	200.553	525.8383	546.8392	835.654	643.2087	565.6877	538.5201	605.0477	605.7495	904.0824	879.4814	962.0887	609.4873	2209.921	1872.211	1073.152	858.384	773.6515	1399.407	534.8796	307.2229	782.7962	658.0302	684.5306	376.9248	552.848	781.1721	1525.833	3358.31	2810.817	879.0188
LCK_E28_F	LCK	.	5685.645	5944.665	17385.13	19381.03	19581.95	13676.93	14507.23	14171.97	4920.158	2980.864	6121.941	4673.747	4648.777	4817.287	3665.195	7579.502	6105.957	17026.97	19154.99	929.0632	840.7692	542.836	552.9263	351.9215	743.487	800.7822	951.1696	5107.872	1222.927	4938.889	3029.161	5762.526	4139.347	8495.844	7135.482	7794.576	7979.121	4542.457	2141.242	2482.008	3483.768	4328.937	2607.643	7462.128	4644.095	10890.86	4522.737
LCN2_P141_R	LCN2	NGAL	6525.885	6483.756	16720.25	13597	9728.146	16011.2	17085.02	16609.35	15145.55	13665.71	16799.23	14264.86	12472.94	11788.82	10284.14	8606.808	7218.263	21848.84	26123.98	13674.9	15674.31	13031.22	11397.08	13789.33	10622.71	10162.45	13852.48	10004.15	9121.736	22842.87	18776.8	14366.13	18597.45	24205.41	22018.17	6897.94	16344.74	13006.18	3194.196	7507.255	4549.948	12672.13	11785.24	22291.27	14555.49	18890.78	10765.76
LCN2_P86_R	LCN2	NGAL	3698.041	4130.719	11957.43	8485.931	5619.699	11536.5	12685.93	12191.59	11411.39	11339.04	12505.35	10333.35	11520.52	8655.856	9479.399	6146.029	5214.553	19485.42	21220.97	12468.59	12008.9	10454.54	9642.587	9423.88	8658.242	9033.141	11229.07	9061.872	8142.25	21051.01	18567.88	18977.19	18652.84	24649.22	22963.72	18201.7	16374.51	8473.868	1392.943	16803.51	3116.372	15159.75	11910.88	18394.43	13152.41	18027.31	13460.79
LEFTY2_P719_F	LEFTY2	EBAF, LEFTA, TGFB4, LEFTYA, MGC46222	5651.362	4894.337	18171.78	16661.71	16045.42	16133.15	14479.13	15453.16	10923.18	10062.78	11993.43	9907.763	8336.49	8313.1	8790.769	5740.756	5459.322	13861.77	19780.42	11132	11207.84	9923.621	8548.677	10294.26	8861.936	8660.008	9685.692	8819.168	6501.314	13103.15	13521.67	15705.54	12763.84	21219.27	14351.41	15670.63	12696.25	8431.673	1895.448	4127.072	2647.3	2461.919	3233.362	11743.23	6233.357	11733.84	5525.893
LIF_E208_F	LIF	CDF, HILDA, D-FACTOR	186.6374	170.5189	197.759	330.6633	339.4997	737.5772	247.1157	257.3485	442.7225	366.4878	387.3556	406.2376	376.8728	368.9371	440.5556	118.3112	126.3742	283.7254	355.6587	483.5221	449.4395	399.118	385.1665	407.367	348.0781	317.1372	383.6354	387.3334	303.7363	538.2474	402.2587	393.3262	324.805	269.1089	292.9053	184.0702	200.3257	239.9838	142.6248	280.7327	291.0994	222.2907	271.1377	229.1954	208.5874	499.6186	295.8173
LIF_P383_R	LIF	CDF, HILDA, D-FACTOR	1440.384	1212.355	2667.301	2502.998	3759.987	3725.544	2867.134	2904.297	2335.582	1743.049	1508.433	1810.606	763.9909	1930.369	2207.015	714.0161	1230.984	3249.075	3472.923	2354.643	2204.297	2264.276	1646.126	983.9315	1831.406	1071.236	1824.909	762.9659	894.5064	2402.281	3088.19	2287.418	3198.043	5118.927	3142.795	431.3274	2518.929	1001.848	756.6846	799.8279	390.0906	780.4584	391.8376	1603.285	1637.481	1980.797	445.4136
LIG3_P622_R	LIG3	.	5043.248	5674.055	15663.06	17050.85	15710.42	14833.73	13745.97	14562.46	9892.885	8230.021	8682.76	8472.916	7295.5	6526.057	7105.022	5458.389	4970.834	14701.07	15758.67	10915.19	11119.41	8308.872	8380.944	7642.827	8004.028	7682.236	8116.156	6862.986	5522.322	11233.88	12196.49	19060.17	13019.16	18649.93	19414.18	15142.93	9560.129	4993.216	857.8802	8785.736	2252.924	7001.945	3903.567	7392.239	3906.84	8139.37	676.1968
LIG4_P194_F	LIG4	.	154.0927	130.316	147.0448	139.125	211.2125	621.4702	196.7213	215.237	279.8145	291.3201	317.8761	237.4376	251.295	242.9582	306.806	122.2775	87.17071	247.9493	180.0229	290.1053	309.6939	253.3224	234.5853	278.6182	223.0549	227.3894	269.4529	302.402	222.9714	271.429	255.7564	254.8635	256.84	246.2032	216.0402	166.0577	128.555	144.7256	235.0785	131.9477	130.2393	130.168	134.2284	135.0076	143.7984	292.2711	154.4469
LIMK1_P709_R	LIMK1	LIMK	7994.32	6828.743	20678.68	19984.66	19562.38	19418.39	16603.83	17025.38	13786.94	12041.98	10133.29	9824.253	8379.807	8432.34	8916.881	5954.429	6244.241	17546.23	24227.9	12248.1	13265.56	11753.12	9320.382	10860.66	9155.271	9072.576	8591.637	8719.061	6564.975	17270.02	20343.84	19902.51	19610.59	27002.09	22332.05	19702.79	16784.75	5169.54	11408.24	8124.822	3311.632	14535.9	9589.135	12776.26	21664.85	17596.98	15307.54
LMO1_E265_R	LMO1	TTG1, RBTN1, RHOM1	301.6939	136.0651	913.9487	529.7084	474.8029	669.6373	546.3793	432.4358	591.6282	706.0326	609.6564	191.6244	474.5424	447.3057	287.4503	76.3439	100.3167	349.2247	454.8012	333.5796	422.4262	641.943	612.6851	143.9686	136.8231	294.9155	599.6462	170.1221	180.2331	2897.806	1333.801	262.0437	422.2955	247.5265	280.6116	284.4514	222.55	10565.69	185.4063	9354.162	7660.47	254.2302	430.9714	1341.005	315.228	1127.821	205.0537
LMO1_P169_F	LMO1	TTG1, RBTN1, RHOM1	190.1216	179.1917	207.0615	304.934	221.7492	355.3327	223.3316	184.852	279.6361	268.4798	378.8852	263.0804	267.2914	222.6217	316.4854	133.5177	135.0603	188.9108	247.836	370.4655	323.5154	275.2651	248.504	291.0028	273.1974	245.8417	275.9714	309.6649	246.2762	371.5153	386.9082	248.1562	277.8112	236.7018	199.4025	170.6168	161.8263	179.9156	155.5024	211.3174	162.9855	152.7514	183.9307	192.4824	221.7224	350.1004	146.1267
LMO2_E148_F	LMO2	TTG2, RBTN2, RHOM2, RBTNL1	3414.504	3428.233	9031.158	7281.41	1558.566	6843.795	6939.604	5383.5	11165.45	11868.71	10398.67	9208.633	11153.91	8520.027	9481.527	208.5451	4354.456	2633.439	3898.746	15787.19	14512.02	13008.28	11137.79	10360.78	7971.971	8584.104	9623.329	7393.539	6218.315	11260.35	2732.271	1359.734	5248.288	22351.81	13089.11	3561.979	18245.09	13914.81	14943.92	10395.01	4678.33	4741.807	9257.958	15421.49	21771.7	8251.041	1040.24
LMO2_P794_R	LMO2	TTG2, RBTN2, RHOM2, RBTNL1	3117.563	2635.833	7885.339	6462.459	1257.06	4904.124	5027.306	3914.587	5998.959	6784.198	5386.479	4753.357	5164.106	4513.929	6009.513	637.1387	2331.726	3158.651	5731.881	10364.85	8811.556	8025.633	6754.796	7433.766	6744.263	6241.741	7019.174	5507.269	4511.405	11611.13	3416.08	9295.683	14364.7	10370.16	8476.977	23591.75	14804.13	20171.46	1154.59	2392.198	1462.81	2234.653	18380.25	8607.762	15656.36	7109.336	735.6572
LMTK2_P1034_F	LMTK2	KPI2, LMR2, cprk, KPI-2, KIAA1079	4175.609	4095.501	9599.223	11730.09	7951.835	8653.196	6469.783	6994.642	5326.964	6027.523	6255.908	5069.853	5048.069	5374.069	4681.939	3544.625	3680.331	8514.32	9416.487	6628.819	6863.828	5006.316	5230.396	4841.692	4806.903	4632.86	4756.227	5637.094	4205.495	10873.99	10709.61	8955.437	7768.61	9429.448	7684.963	6400.64	5398.641	2630.068	4080.272	6624.582	3722.317	2370.399	3461.658	5113.792	7921.352	8116.403	6319.894
LOX_P313_R	LOX	MGC105112	353.5273	308.0692	1386.6	568.5743	248.5371	544.4642	361.0245	549.5619	708.7852	838.5193	613.9539	572.5979	353.4881	411.0259	686.063	119.2226	500.3663	301.239	514.6963	1279.327	734.1902	762.801	612.7401	893.202	775.319	617.8917	968.3163	426.1277	652.6524	6126.453	1914.697	2284.302	754.2698	4160.49	552.5551	890.6099	1568.468	12963.19	11012.85	15254.77	17661.05	16089.85	6102.237	4536.416	321.17	5593.247	12134.7
LOX_P71_F	LOX	MGC105112	242.4092	229.1957	400.7173	405.1736	278.153	525.1284	292.4803	322.1808	170.6805	260.8944	267.1192	233.4835	456.2316	224.2466	343.0797	132.8169	168.0496	305.8854	454.477	320.0227	288.8018	287.7066	255.8285	183.7958	352.2219	253.1637	742.8569	208.6176	351.3137	3679.922	750.5765	370.0878	1801.707	255.6003	709.6975	247.4007	645.8535	13332.58	8361.186	12800.64	16670.69	14089.47	2296.444	2513.601	211.6446	967.9276	322.0377
LRP2_E20_F	LRP2	gp330	559.7101	386.1022	408.3961	376.4725	373.5554	707.0785	367.5441	337.9636	1553.596	1217.191	1364.235	1235.181	1270.814	1092.993	1126.45	235.9254	253.7969	353.0583	326.04	1374.834	1249.49	1232.293	937.7956	1207.37	1064.75	830.4847	1262.771	1062.628	976.2576	951.5138	971.8161	501.9457	615.1895	364.3088	428.1134	331.1122	334.9597	3486.773	380.5718	3967.758	11166.94	9218.957	9092.995	1582.219	375.8765	4944.845	2973.326
LRRC32_E157_F	LRRC32	GARP, D11S833E	6249.974	5532.723	20599.57	21777.47	20231.51	18657.06	18439.01	19461.93	10578.19	10753.1	11404.47	10040.41	10116.09	8943.483	9192.347	6201.663	5737.086	18463.12	18667.6	10184.46	8825.462	10813.36	8541.321	11165.38	8069.812	6987.062	8234.14	8702.767	6471.247	5069.899	4358.112	11704.32	1197.371	15243.63	6115.111	4972.021	7930.415	10787.67	4139.02	6409.221	6503.464	8241.35	3609.336	11966.09	13939.54	12342.92	1716.153
LRRC32_P865_R	LRRC32	GARP, D11S833E	148.6294	145.2172	279.1423	209.1855	352.1805	702.4949	324.7454	298.6687	288.8098	236.5033	252.5102	260.6887	287.2795	250.2903	279.0775	106.7043	106.3378	296.4303	254.9815	313.0813	305.6321	268.1003	251.5464	272.8046	270.4007	236.8435	280.8247	307.8448	200.4863	606.3657	479.3727	375.8266	386.3966	358.8769	286.2001	265.4484	177.8583	482.2476	640.2477	412.3513	567.9507	408.1659	450.3411	313.0448	346.8831	540.4334	451.6815
LRRK1_P39_F	LRRK1	FLJ23119, KIAA1790	5136.253	4741.013	14911.91	15263.06	14284.23	12241.29	11434.75	10799.48	8909.416	8774.262	10195.49	8904.074	7461.446	7431.668	7549.249	4541.704	3975.628	13695.06	15514.65	9616.88	10239.26	8711.906	7346.885	7510.324	8251.955	7948.46	8389.42	8504.959	6079.19	14982.77	14285.83	15366.32	14087.28	17521.96	17167.95	13107.85	10031.76	13335.77	14051.1	12493.13	15146.82	11430.39	9563.283	14197.91	16353.94	16446.51	12172.02
LRRK1_P834_F	LRRK1	FLJ23119, KIAA1790	1506.503	1225.293	7171.563	7955.367	6940.074	6786.395	6056.447	6661.795	3185.99	3321.906	2917.82	2385.705	1734.846	2772.544	3024.617	807.5798	1398.987	7686.752	9040.85	3083.651	3851.242	2541.947	2792.792	2971.265	2802.969	3697.982	2892.424	3221.855	2855.707	7366.648	8188.587	9535.582	9171.79	11200.71	9949.418	6076.889	6850.347	1793.47	1648.275	8090.929	1074.965	1981.123	2420.194	3881.177	1227.027	5984.284	6899.803
LTA_E28_R	LTA	LT, TNFB, TNFSF1	6935.327	3762.025	9356.323	10792.82	15743.44	5419.065	3073.137	7557.411	3690.958	779.8728	423.6922	2858.214	3159.632	575.3955	772.2084	4034.369	3167.525	11492.63	4851.842	596.3978	675.6982	609.2343	267.2389	282.2831	343.5208	655.9805	575.1816	1448.843	263.7903	440.5238	374.2777	425.4067	456.5732	412.5576	465.6138	259.2573	202.5934	2252.582	557.2157	548.8054	489.1026	515.9417	271.9403	2055.099	1299.392	916.5529	631.5937
LTA_P214_R	LTA	LT, TNFB, TNFSF1	5462.717	5247.565	12136.05	13444.7	17730.34	9781.701	9399.865	9558.759	5560.15	2461.839	5810.736	4329.025	3638.901	3449.034	2655.168	6061.619	4621.518	10465.06	12358.06	542.8502	989.4466	427.4329	281.5117	427.8092	518.3347	866.8178	618.1581	3624.91	430.9653	528.1123	368.5504	391.0924	405.2673	309.9937	401.5037	264.6845	265.507	2930.382	1232.921	788.9957	1612.263	1299.88	925.1646	4895.802	1464.343	4303.75	1048.416
LTB4R_E64_R	LTB4R	BLT1, BLTR, P2Y7, GPR16, LTBR1, P2RY7, CMKRL1, LTB4R1	767.64	535.4368	1389.857	1509.751	1037.595	1138.889	1232.207	984.4805	1420.779	1657.622	1149.352	765.3107	1033.175	966.4744	990.9362	412.9299	503.1042	1085.733	2015.597	1926.518	1121.876	1036.678	746.2067	886.3226	1142.48	1266.19	2366.055	1236.903	1328.646	6847.877	4370.207	1151.63	2740.676	1732.134	1338.605	1290.115	1106.6	1623.027	1286.616	1499.338	1523.046	6202.636	3059.366	2908.909	7663.757	4173.809	908.0901
LTB4R_P163_F	LTB4R	BLT1, BLTR, P2Y7, GPR16, LTBR1, P2RY7, CMKRL1, LTB4R1	2124.735	1834.797	2363.19	2340.988	1815	5623.389	4589.388	3491.88	5182.442	5731.926	5049.403	3599.85	3486.781	2645.547	5019.845	683.4042	1399.284	2480.143	5870.948	6421.339	6322.054	5597.174	4301.142	5235.114	4293.357	4141.806	5827.954	4105.304	3726.121	14745.67	10950.54	851.9412	5286.643	9900.188	5454.642	10718.08	4077.52	5482.517	1502.106	2205.237	1394.227	12122.43	10343.99	10352.4	19275.72	8811.255	793.3867
LY6G6E_P45_R	LY6G6E	G6e, C6orf22	6838.212	6335.523	20929.26	24360.05	25059.98	20105.1	17964.81	21454.2	10892.54	11306.61	13215.32	11518.59	10222.71	10244.53	9868.368	7646.777	6807.46	21684.56	27340.22	13022.63	13896.21	12032.53	9442.129	11155.19	9977.272	8809.48	12311.4	12832.31	8706.826	18082.03	18115.76	17876.97	18097.24	23622.19	21718.86	10143.93	15543.45	8420.541	20796.88	2784.05	4881.912	15809.05	10782.01	15515.28	18770.61	18350.81	18858.7
LYN_E353_F	LYN	JTK8	158.6469	148.871	427.2604	441.3673	773.4662	1034.08	601.8163	658.9276	183.138	149.2811	199.4122	152.1082	170.7243	176.0804	232.8488	126.7706	123.2156	901.8906	487.3447	198.7238	175.1189	171.696	138.473	150.5634	214.37	199.7655	151.7572	138.0369	143.6893	980.4581	991.8368	663.6467	671.6697	760.5269	740.9541	775.4965	592.6078	590.4407	538.1135	292.1316	485.3354	299.8484	328.1526	348.0122	835.6093	707.1232	529.3617
LYN_P241_F	LYN	JTK8	469.3608	515.3004	428.343	385.2925	482.1332	941.9852	296.8002	305.0914	1615.811	1566.136	1692.668	1613.026	1609.886	1377.265	1418.592	238.064	208.1277	425.9146	425.7053	1776.835	1550.725	1381.369	1427.402	1313.271	1354.725	1159.726	1280.61	1213.058	1188.363	1360.931	704.3976	485.9384	499.6913	332.5164	422.2887	349.2415	318.3567	1474.861	1313.927	1858.217	1683.687	1402.127	1694.555	1021.35	325.0313	1121.113	1176.536
MAD2L1_E93_F	MAD2L1	MAD2, HSMAD2	7517.42	7094.884	23159.31	26270.22	17885.77	17235.24	14976.86	16479.72	8650.789	8739.025	8079.881	8143.427	9129.783	9199.626	8760.026	7914.368	7757.984	17734.96	21833.85	11185.87	14111.51	7834.984	10031.29	9151.107	9341.858	9270.135	11820.05	11579.53	8034.941	20894.08	23432.86	21559.85	21319.18	28065.49	28375.43	21011.3	19368.63	12507.92	15354.23	17382.91	20529.59	15935.89	13815.84	10673.73	22916.07	22538.39	19183.06
MAF_E77_R	MAF	MGC71685	282.5923	287.2705	231.5376	549.5004	172.8803	517.1173	360.2878	685.1371	811.4402	667.9138	884.9606	695.7129	671.1252	608.1575	615.8882	180.8709	111.3298	224.4999	364.87	667.8947	676.6901	566.8243	495.0108	509.3574	450.1289	468.6117	502.9715	491.8373	433.3014	465.7582	473.2615	360.3853	525.2704	366.9386	413.3835	369.4054	311.9488	2741.582	160.0253	2368.181	1360.684	1810.648	536.1792	918.4102	367.4363	351.6135	411.9782
MAF_P826_R	MAF	MGC71685	97.116	95.23575	207.2188	264.6437	309.682	519.4544	191.0572	179.2136	108.5027	123.4407	153.2521	134.9939	151.8195	149.7315	154.1641	73.51414	72.10732	149.0991	349.0065	140.201	141.492	120.7355	123.6452	120.9077	264.2684	274.7148	401.2668	298.7169	450.8102	4445.181	1032.593	3502.366	515.7075	5495.771	296.6125	12120.67	216.3811	20693.41	14057.38	15969.9	15537.21	15375.1	15664.22	7302.441	562.9575	901.9478	2254.487
MAGEL2_E166_R	MAGEL2	nM15, NDNL1	4033.583	3784.017	8601.011	7811.341	8955.525	9656.21	9179.795	8829.342	6448.597	6763.709	6116.397	4992.066	5088.663	4508.151	4932.018	2428.336	3613.445	9080.66	10000.75	6807.088	7078.647	5994.09	5858.553	3878.32	6364.786	6945.127	5025.251	5649.352	4277.414	10280.66	9769.553	10775.32	8738.458	10882.11	9644.322	7330.654	6106.221	6859.744	5406.207	6760.051	6320.289	5559.243	5411.156	7528.72	10704.48	11027.2	5049.484
MAGEL2_P170_R	MAGEL2	nM15, NDNL1	2007.588	1955.673	9382.809	6979.848	9563.835	9211.097	8802.847	8484.864	2894.832	3622.412	3444.393	2934.346	2642.888	2597.534	3366.657	973.0648	2110.689	9518.422	10304.66	4153.824	4366.97	3593.104	3186.088	2733.91	2906.683	3683.651	2598.8	3618.266	3088.71	9096.578	8391.304	9585.412	7958.314	10169.93	8594.214	4040.129	6070.804	6553.587	6695.392	5929.911	5240.827	6678.673	5378.817	5627.51	8791.432	8566.041	6640.002
MALT1_P406_R	MALT1	MLT, MLT1, DKFZp434L132	117.2904	128.176	586.8837	836.1566	606.4064	1038.618	730.4859	457.9277	187.2754	179.9416	202.4657	203.9923	175.1825	178.0354	248.1143	116.6245	94.21104	577.6474	449.773	229.6925	212.4131	185.5553	304.2153	187.7659	240.4566	192.7838	234.1381	207.0215	162.9433	559.5927	541.9084	529.2877	542.4871	513.1	535.2048	361.8802	478.9133	179.5356	158.9094	177.8407	246.4004	145.6092	265.4757	152.4368	240.9816	540.5078	300.0961
MAP2K6_E297_F	MAP2K6	MEK6, MKK6, MAPKK6, PRKMK6, SAPKK3	113.3723	128.5259	396.2158	360.4695	277.6972	572.5933	197.1519	189.911	152.1313	152.9413	185.049	164.4819	142.6171	161.6715	213.9947	99.20564	96.03902	234.5979	272.5959	194.2317	176.4668	136.7409	182.0541	163.2815	143.4363	182.6345	167.9369	173.741	160.208	1056.762	522.4448	254.6704	276.2416	356.3609	341.1735	166.6704	327.2309	151.2787	314.5784	395.542	165.5902	242.7836	485.2713	338.1181	187.1051	335.3568	340.6353
MAP2K6_P297_R	MAP2K6	MEK6, MKK6, MAPKK6, PRKMK6, SAPKK3	1286.208	1175.052	2968.419	3363.899	2891.037	2691.117	1716.212	1922.215	2934.851	2636.683	2307.315	2428.911	2242.507	1794.779	1812.41	991.9846	1106.371	2557.164	3232.484	2735.767	2265.72	2171.533	1514.883	1738.96	2746.998	2304.264	3478.941	2667.732	2566.153	3829.789	4587.035	3327.038	16414.35	10157.26	6045.563	9543.949	5463.39	1204.324	503.6471	732.2279	880.1697	1010.41	1016.479	1351.78	884.8107	1948.146	736.4587
MAP3K1_E81_F	MAP3K1	.	145.1533	103.0247	792.6481	1792.082	683.1183	598.6438	841.5237	574.5451	109.3371	112.4543	158.2597	102.599	146.209	215.9293	197.8204	83.41526	119.7283	661.0173	831.7726	235.5857	216.5809	174.2114	161.8495	104.3755	154.7426	138.0125	204.6358	192.8022	133.9999	1017.95	1481.723	971.5343	953.6647	921.9447	622.9232	853.8881	1067.009	942.7628	1176.419	583.8636	484.0479	630.0199	1024.872	744.4758	738.0066	1514.839	654.5243
MAP3K1_P7_F	MAP3K1	.	224.0683	224.1773	377.7817	394.5604	398.3026	760.8317	475.7208	278.7126	1094.597	825.8069	958.7581	777.9258	864.5284	696.6259	879.0728	148.6695	219.4295	373.8307	477.3422	1284.635	873.6625	761.285	862.7743	1033.797	773.1083	716.2289	676.5262	598.5565	502.4584	723.0828	711.7856	525.0906	526.7943	363.3169	406.7615	327.0335	293.4625	518.2507	260.2118	587.4993	400.9495	294.1162	431.935	315.3945	252.6038	647.3074	303.3961
MAP3K8_P1036_F	MAP3K8	COT, EST, ESTF, TPL2, Tpl-2, c-COT, FLJ10486	4945.311	4931.271	14772.55	13137.22	7446.206	11874.89	14060.15	12002.01	8278.911	7774.104	10245.14	7374.712	7608.61	8081.329	7535.611	5128.058	4990.575	18478.15	17840.24	11771.32	10908.32	8396.938	8847.417	8335.405	8057.963	8574.787	7523.018	7650.419	5541.236	10418.23	11238.54	18430.53	14973.77	12957.61	13015.66	12572.79	12358.14	5456.127	1206.45	3829.686	1741.366	3958.218	1968.739	12984.74	3351.639	12306.48	8782.503
MAP3K9_E17_R	MAP3K9	MLK1, PRKE1	218.6674	183.1304	369.2937	320.4169	392.5531	635.4558	290.6404	275.2549	248.5091	224.8558	293.5558	232.3868	239.701	277.2162	272.6128	98.27301	92.83372	239.9725	287.0967	282.863	290.3857	311.9563	247.5805	263.6457	348.8687	205.2146	254.53	343.3555	198.5141	364.4118	389.9285	315.7728	475.635	256.3364	360.3704	230.4491	221.7061	165.9435	146.2516	143.8652	128.5751	360.3446	339.843	220.2462	779.2799	290.7438	207.3845
MAPK10_E26_F	MAPK10	JNK3, JNK3A, PRKM10, p493F12, FLJ12099, MGC50974, p54bSAPK	7065.424	7086.898	18736.98	19856.72	15403.49	15278.11	14643.21	14037.89	8576.988	9668.873	8837.615	8180.244	7390.229	7843.339	9054.193	5518.271	6702.546	16126.01	16042.75	10537.29	10196.56	7106.502	8360.116	8514.429	8423.232	9670.033	9686.402	9770.818	7370.728	14187.27	14720.79	17244.56	16279.25	22432.78	21270.48	19436.54	16911.87	13509.5	10185.25	13156.38	15139.13	12046	13264.03	13094.91	18884.76	14058.3	16903
MAPK12_E165_R	MAPK12	ERK3, ERK6, SAPK3, PRKM12, SAPK-3, P38GAMMA	174.2106	166.7627	447.9038	421.8704	392.9218	848.1953	427.2973	324.1595	366.7525	361.9819	352.1977	294.158	297.3213	284.6986	341.366	105.4998	130.5576	315.2252	262.2327	431.2847	391.6726	370.775	254.4655	314.4574	298.9248	326.8268	384.8487	383.7373	225.8159	1463.507	992.0724	496.3422	686.6755	1786.626	1365.65	690.195	763.6931	778.3784	984.3994	387.0911	864.7811	992.8263	907.3666	346.6546	1255.357	1312.337	786.3523
MAPK12_P416_F	MAPK12	ERK3, ERK6, SAPK3, PRKM12, SAPK-3, P38GAMMA	295.6719	305.5142	592.5411	252.3905	182.5533	800.4009	249.2978	408.2832	782.3442	514.213	607.6212	582.9828	509.4438	426.8752	482.8373	213.8111	246.9455	353.379	425.0255	716.7312	705.8362	873.5213	446.9566	614.371	472.4732	439.1504	278.0827	375.7951	205.6313	527.9181	361.5106	327.2722	389.8812	691.7678	345.287	212.4877	553.5112	221.3149	171.7016	132.0143	162.897	128.7704	181.3149	381.5774	313.7451	978.4298	167.1007
MAPK14_P327_R	MAPK14	RK, p38, EXIP, Mxi2, CSBP1, CSBP2, CSPB1, PRKM14, PRKM15, SAPK2A, p38ALPHA	264.4237	181.1957	853.7566	1307.555	544.7466	589.3719	728.136	300.5147	466.1774	387.0186	431.9347	277.2954	260.2919	397.3552	389.2775	207.2414	229.4431	732.4697	1069.219	607.6973	407.752	463.9063	311.4515	512.9346	413.6134	374.0097	447.2522	432.0561	570.408	855.9031	1139.978	2278.542	2354.764	2083.029	3279.398	1854.897	2059.088	440.6382	487.2094	748.0556	192.528	326.7172	313.1	988.5863	536.1216	828.0003	613.0604
MAPK4_E273_R	MAPK4	ERK3, Erk4, PRKM4, p63MAPK	5136.468	3609.117	10940.71	13597.18	11852.35	10228.91	9990.411	10861.87	8729.942	8200.719	7024.26	6601.785	5795.774	6860.539	6655.379	3506.665	3601.708	11129.8	13197.56	8735.449	9354.901	6848.07	6777.332	7886.185	6613.251	6345.778	5930.674	6580.07	4496.674	8534.664	8551.105	4902.121	7256.194	8907.332	6576.09	5470.75	5160.556	3168.837	3141.559	7781.898	3707.157	3344.939	3413.444	5793.861	3201.822	5916.562	3590.278
MAPK9_P1175_F	MAPK9	JNK2, JNK2A, JNK2B, PRKM9, JNK-55, JNK2BETA, p54aSAPK, JNK2ALPHA	5254.069	4451.076	12842.27	16177.61	14587.11	11977.06	12013.22	11664.58	7835.55	8415.769	7292.619	7542.59	6519.305	7341.485	7475.683	3435.27	3900.272	12230.06	14143.59	9267.746	10441.58	6931.175	6864.277	7064.812	8171.328	8028.496	9033.259	7919.04	6110.326	15132.56	14989.85	14115.77	13296.31	17427.82	12880.96	12022.07	10953.07	11325.89	6261.743	11468.69	6719.786	9044.916	7981.245	11713.12	11071.81	15822.63	12362.83
MAS1_P469_R	MAS1	MAS	7158.902	6779.863	20048.89	22024.74	17547.99	16550.63	16397.22	16270.96	8423.49	8243.857	8564.415	7953.391	7347.558	8290.612	7863.921	4320.401	5629.805	18804.56	21071.44	9764.612	10781.63	7872.47	7750.281	7681.372	7791.299	7591.697	7879.084	7787.334	7072.491	16691.66	16226.32	17061.11	18933.4	22649.21	21922.47	16408.25	14050.7	9162.968	1988.208	4696.652	3834.558	8482.254	9934.945	15778.61	14583	12345.1	9303.059
MAS1_P657_R	MAS1	MAS	6978.451	6555.451	26127.32	25918.2	23042.73	21747.26	22260.37	20035.23	11576.89	10506.08	11637.4	10335.39	8763.385	9685.355	9479.496	8639.524	7367.12	20135.22	26801.28	11771.21	13730.04	11393.39	10283.23	10246.5	10487.86	10410.08	11013.59	12419.04	7841.415	20385.53	18791.87	21428.28	22561.1	32352.77	28920.35	23055.32	21181.85	13984.74	17659.06	7048.583	14430.88	13716.52	16600.62	22441.56	17100.43	15217.91	21449.5
MATK_P190_R	MATK	CHK, CTK, HYL, Lsk, HYLTK, HHYLTK, MGC1708, MGC2101, DKFZp434N1212	734.8578	481.2299	2068.293	1534.823	756.1651	1469.591	1101.53	1646.847	1102.197	1650.792	927.6815	1322.873	881.8094	1125.904	1521.357	210.7678	651.7736	805.9442	1056.094	1999.495	2324.686	1513.011	1476.595	291.5633	793.8245	485.6133	398.327	254.7402	551.97	1526.242	1219.252	496.269	672.1057	339.1216	452.251	580.6191	671.2263	1697.902	747.573	2296.413	504.3284	1193.876	5844.401	5223.244	1784.827	1862.172	638.9041
MATK_P64_F	MATK	CHK, CTK, HYL, Lsk, HYLTK, HHYLTK, MGC1708, MGC2101, DKFZp434N1212	320.1902	269.8826	774.1763	447.9076	300.786	581.4861	231.7625	468.4537	628.0605	450.0309	688.676	589.5485	765.1739	529.0446	711.4012	141.5826	342.91	206.8086	281.5742	1543.197	931.5051	862.0552	687.9446	607.9775	539.4452	426.036	580.3737	563.334	421.5412	1747.538	710.6173	214.5124	406.5673	188.8306	284.0562	131.5171	179.821	741.8705	520.2059	14480.18	399.8481	4613.995	11397.65	1306.967	687.3807	890.0088	160.9026
MBD2_P233_F	MBD2	DMTase, NY-CO-41, DKFZp586O0821	1570.155	1779.447	6730.482	9207.332	7380.767	7503.831	6104.374	6237.4	3063.329	2803.541	2096.142	2152.219	1299.921	1667.456	2781.127	1121.317	1686.771	7390.783	7376.663	3708.379	3422.878	2791.66	2918.542	4035.994	2255.864	1852.679	1320.914	1821.063	1487.88	3205.463	4359.906	9132.086	9539.56	3032.603	4426.674	553.4659	4590.814	1459.754	930.3479	1290.536	1596.221	1100.419	1275.112	3139.464	4471.238	4518.953	653.7094
MC2R_E455_F	MC2R	ACTHR, MGC125798	8216.418	6107.459	20799.2	21645.64	17805.93	17874.72	16391.14	16686.01	12756.36	11428.8	10841.7	9218.544	9291.792	8628.008	9948.655	7444.135	6649.861	18304.19	21468.39	12502.95	13587.34	10332.37	8930.21	11457.31	11046.41	10923.72	9935.137	10466.39	7733.909	20709.04	18754.59	20831.84	20733.21	24013.21	23489.82	16679.71	16658.82	6898.523	14910.73	23997.69	11422.4	16201.39	15393.32	19376.64	10969.88	15655.05	2638.015
MC2R_P1025_F	MC2R	ACTHR, MGC125798	1724.426	2064.698	3874.16	7743.132	3144.036	5743.43	5405.905	4832.361	2170.053	2861.398	2916.721	3122.3	2563.855	2416.395	2847.666	1142.227	1350.207	5518.14	6082.923	3692.237	3474.983	3366.574	2594.877	2935.618	3172.748	3643.925	3306.399	2745.647	2467.845	5661.707	5732.601	3664.371	4025.198	5437.434	4828.188	4005.169	4181.49	7166.106	5622.397	8628.007	1212.484	3869.856	5045.632	4620.398	6499.097	6743.582	1801.739
MCAM_P169_R	MCAM	CD146, MUC18	213.1076	181.2167	682.7916	471.5657	470.1915	883.1294	605.6761	424.4271	486.1202	504.3357	433.9495	414.7018	601.312	363.1609	477.7768	109.6949	242.1338	496.4139	456.2983	591.8227	529.8759	549.3147	335.1874	281.9659	319.9781	222.3054	372.2679	332.3384	239.0641	652.186	578.2625	449.1091	519.8358	8890.186	388.1519	386.9368	595.465	230.0099	358.2335	232.2527	306.2457	364.0693	310.1597	537.2687	405.8412	594.8129	366.4014
MCAM_P265_R	MCAM	CD146, MUC18	495.7479	463.6684	2032.946	2285.965	1435.969	1825.325	1462.885	1009.127	1259.585	1030.874	1078.077	1101.483	1053.142	969.9943	986.681	202.9542	361.4822	1139.093	1383.296	1760.632	1172.987	877.9558	940.7346	1176.433	538.6444	710.1984	748.2766	656.3541	453.3809	1740.099	2232.207	1552.569	1680.672	1762.288	1551.858	1511.76	1616.123	825.5812	1068.969	739.5206	661.5773	1110.767	1120.144	1219.224	1216.03	1672.822	897.5291
MCC_E23_R	MCC	FLJ46755	192.9408	147.175	681.1758	518.3155	925.6248	1030.969	1006.179	922.1808	201.8775	153.0107	307.4411	221.3095	221.7662	216.4819	339.5488	83.84612	85.65852	997.8491	807.3935	243.7193	247.9808	225.1448	187.7201	211.1406	236.1984	264.0396	225.5229	241.6873	193.7114	1226.936	1133.208	849.1684	1032.516	887.9797	748.9493	1147.408	1331.544	492.7565	718.5764	2264.612	477.3283	1936.889	770.0565	555.3131	725.4281	556.5974	4469.64
MCC_P196_R	MCC	FLJ46755	219.6839	200.8413	380.6829	315.4013	331.641	498.3434	316.1885	274.8862	145.0598	135.8017	198.0443	134.1282	146.4934	101.0557	146.085	157.9638	193.1236	287.7318	315.0922	164.7542	136.9734	108.3864	115.1872	167.5508	118.3882	97.97682	127.4646	124.5111	115.6719	646.7198	690.1447	360.702	399.896	289.7082	349.3102	218.3243	226.0173	227.007	121.0756	5050.326	211.8929	3489.698	258.9611	216.4379	245.1008	558.3671	1053.066
MCM2_P241_R	MCM2	BM28, CCNL1, CDCL1, cdc19, D3S3194, MITOTIN, KIAA0030, MGC10606	276.384	271.2701	399.6772	396.4985	432.522	771.7117	413.7733	375.9348	298.4404	245.3477	310.1153	256.4859	296.8687	305.7629	334.1103	138.0488	211.9551	461.7783	361.9432	329.6516	358.8695	292.3185	265.6704	358.2205	269.5056	290.3322	324.8471	306.209	257.3249	708.2351	734.6472	452.8388	625.3802	369.2548	400.7521	552.7742	533.7267	271.5008	408.3087	268.73	187.4676	329.1306	330.2603	282.9594	327.2177	805.2793	330.454
MCM2_P260_F	MCM2	BM28, CCNL1, CDCL1, cdc19, D3S3194, MITOTIN, KIAA0030, MGC10606	215.0955	212.9277	1193.193	1533.824	1184.194	1658.884	1542.259	1712.379	342.7448	256.6472	333.6914	310.1961	330.7624	377.7901	415.5081	123.5292	146.3331	1317.811	1587.586	393.1051	481.9585	355.1121	355.6691	299.3784	376.3191	282.5967	399.7764	325.8412	259.2124	2127.469	2419.802	1181.551	1498.835	2685.637	1643.361	3182.31	2242.116	400.7354	1473.371	1002.352	768.5013	913.9189	936.7497	1083.482	1329.399	1473.286	1376.125
MCM6_E136_F	MCM6	Mis5, P105MCM, MCG40308	347.7482	194.0462	559.1744	699.1686	392.4591	819.7218	355.2226	370.3951	627.3037	518.8611	523.17	424.8053	427.9313	331.7846	354.4244	164.7407	145.4356	511.856	306.7917	597.424	501.7601	432.0268	423.811	608.3511	480.1914	383.5321	349.0217	502.1455	322.6822	689.0281	778.1723	555.8469	605.9313	685.4611	776.5571	508.1152	489.9562	527.8408	616.2706	277.5244	302.3864	472.3705	456.0004	260.3248	645.0155	892.2354	470.6837
MDR1_seq_42_S300_R	ABCB1	CLCS, MDR1, P-gp, PGY1, ABC20, CD243, GP170	123.2997	86.86646	220.8018	135.785	202.2155	232.7246	144.2413	162.9879	249.1621	298.1766	239.7702	233.3952	206.1775	231.8864	299.0202	83.83096	64.89631	133.2071	133.6143	332.0834	249.1951	216.3061	235.5208	242.3102	224.8621	217.8531	234.2578	220.2783	207.8443	430.1125	219.0744	190.5491	204.2612	162.512	165.0289	103.026	138.7935	8245.773	100.6837	14056.04	265.7469	144.4052	8462.421	4000.41	165.4505	294.6663	11505.97
MDS1_E45_F	MDS1	PRDM3, MDS1-EVI1	353.4656	353.8729	717.4094	737.7944	528.8436	831.6613	469.3961	524.9763	329.0409	200.1523	285.854	320.1759	286.6998	264.4379	288.0255	254.6966	303.4428	512.8831	699.8901	449.419	476.7997	318.7522	259.117	242.7806	241.8224	310.9695	184.0611	220.7273	183.1122	1753.129	1327.689	952.8686	469.4478	635.8582	691.0082	515.6227	611.4717	810.2537	532.4579	7198.746	4354.964	2459.427	7477.146	786.5107	301.5398	3084.938	4038.61
MEG3_E91_F	MEG3	.	1352.964	1333.471	3439.322	4063.153	3544.785	3775.857	3158.022	3026.974	2145.63	2021.674	1393.995	1352.629	1597.277	1177.621	1524.696	1468.017	1098.052	3277.517	4336.606	2005.797	1716.536	1614.777	1633.818	1382.531	1753.057	1345.606	1509.432	1446.442	1032.599	3967.496	3932.474	4911.755	3127.093	4564.875	4176.914	3485.761	2589.37	5983.629	2941.338	5092.142	8485.598	5175.712	8733.638	4142.565	847.3819	5826.47	3452.564
MEG3_P235_F	MEG3	.	8170.202	6620.502	16660.74	18702.44	19976.13	17639.66	16581.3	16752.27	13288.16	10718.78	14270.11	11629.23	9393.747	8219.958	8677.186	6477.364	7681.873	17343.07	20684.33	14050.21	12312.29	11838.53	11145.1	10992.83	10354.64	10590.81	11870.53	10375.99	8056.648	20156.88	18535.7	19095.24	15360.14	22217.01	21116.45	19296.86	15183.3	26479.95	14525.71	23318.46	28646.76	23498.93	21785.87	20301.46	5202.809	25349.04	2842.114
MEST_E150_F	MEST	PEG1, MGC8703, MGC111102, DKFZp686L18234	338.555	373.9995	808.3347	729.0776	263.3627	702.2905	525.0875	359.202	391.6894	760.3665	618.8848	512.8558	574.8521	538.0321	429.6389	201.2375	292.1311	590.6964	798.1467	960.4332	907.1435	535.1259	681.364	350.034	646.1001	878.301	786.3734	1026.922	414.3919	1553.499	1338.203	830.2896	799.2343	1338.068	759.4624	427.415	492.9418	2516.805	4947.234	2893.651	3761.759	568.7861	445.2667	1062.88	530.3881	1415.61	357.9879
MEST_P4_F	MEST	PEG1, MGC8703, MGC111102, DKFZp686L18234	331.9527	326.2946	769.3882	585.6574	242.187	706.3218	729.1498	264.8261	362.5178	234.2794	889.7377	314.8141	436.2662	370.2796	315.1281	152.478	234.4007	468.8364	1243.565	688.9222	678.8456	568.942	464.781	291.2204	290.4887	719.5223	584.6589	611.6494	318.8307	1146.833	2378.673	1655.513	421.5645	713.5543	969.829	201.0863	197.522	9615.101	14070.31	11933.55	10972.96	611.7692	511.3914	1135.036	961.7257	974.5396	291.4032
MEST_P62_R	MEST	PEG1, MGC8703, MGC111102, DKFZp686L18234	278.7643	418.038	1061.882	685.9337	406.3988	758.1513	576.3203	525.7068	471.6881	474.1972	728.0321	510.2242	756.0696	473.3475	604.2668	157.2299	235.3652	601.3801	1006.378	1411.028	1462.263	793.4756	637.9269	656.6786	736.1919	1107.362	751.2252	1203.812	387.4174	1168.01	1362.426	770.5242	983.7766	1621.545	661.2365	205.6338	972.2182	5725.769	8225.956	5595.84	6806.987	306.5104	687.4706	1482.995	1002.076	1705.151	220.7231
MET_E333_F	MET	HGFR, RCCP2	2886.995	2025.768	9525.993	9185.31	5421.588	4111.331	6166.971	3419.72	2875.752	2458.878	4092.264	2125.883	3106.681	3175.864	2665.786	1008.043	1204.65	6229.904	5335.037	4366.586	3432.188	3101.591	3193.7	1688.43	3013.839	2639.433	2138.105	3276.33	1833.123	1067.11	1154.381	5499.027	1733.658	473.7766	571.2732	3223.289	2000.899	1272.096	287.6621	514.1008	775.0188	772.1743	454.2354	4120.762	817.6547	2442.388	191.2688
MFAP4_P10_R	MFAP4	.	948.4556	850.6418	2480.434	3808.242	1770.241	1950.364	1985.326	1469.149	1938.086	2129.89	1537.466	1861.261	3201.313	1477.248	2143.525	944.6821	1175.889	1572.438	1452.604	3432.136	1976.312	2432.368	1962.741	1731.073	1785.691	1271.075	3287.594	1771.687	1742.383	7091.153	4268.228	2349.446	13002.72	2308.119	5227.442	3046.011	2652.768	5639.937	8718.605	6440.176	10013.85	8885.031	1651.474	4493.468	3487.724	4073.065	7203.34
MFAP4_P197_F	MFAP4	.	1491.87	1425.354	3974.574	2095.852	1078.735	3249.409	2597.832	2580.221	4091.727	4083.496	4481.621	3177.114	4449.521	3320.198	3602.78	999.2507	1584.597	1172.387	1802.164	6076.062	5317.359	6039.812	4639.308	4085.376	2265.55	3072.521	2406.228	1865.59	1496.779	7427.631	2856.205	3209.003	2564.144	1203.081	2082.61	17980.1	786.4084	2197.461	529.2079	4856.194	9184.052	4981.755	9153.371	8746.379	8505.395	5468.261	441.7612
MGMT_P272_R	MGMT	.	145.4891	151.2336	315.5923	184.2863	535.369	779.8214	469.9718	337.3204	219.1646	202.0446	277.6601	190.5159	187.3741	207.1412	208.0896	105.9021	84.48753	427.5544	321.3012	247.6507	236.5286	179.6552	174.8233	221.0731	201.3066	194.2791	237.4856	191.8651	179.6071	456.5408	402.6248	422.2797	440.5842	352.2909	490.4195	244.5552	313.34	204.8186	136.3012	582.8395	2203.068	2047.566	189.6234	1328.917	578.6611	448.4782	334.0538
MGMT_P281_F	MGMT	.	182.5946	193.37	605.0364	707.6146	863.6417	1248.855	750.2174	690.6541	377.0044	323.4649	397.3947	344.7862	338.3984	297.1048	360.7147	129.2952	125.2197	759.5038	984.903	447.8567	413.3986	393.932	315.5598	374.4229	329.1185	301.18	399.912	338.7899	290.9026	810.9024	802.4357	877.8542	917.6258	726.0186	1583.685	1309.325	921.1121	565.933	600.7593	7637.51	17810.58	16394.02	505.9797	5888.878	526.1688	893.058	613.9396
MKRN3_E144_F	MKRN3	D15S9, RNF63, ZFP127, ZNF127, MGC88288	7820.839	7091.04	24091.27	25858.11	19675.85	19646.87	16310.07	16128.68	10382	10583.47	10871.55	8136.363	9010.689	10354.74	8925.708	7157.177	6748.881	20204.67	23024.55	12180.19	14996.14	7418.266	10429.08	7954.159	9560.959	11083.83	10885.86	12804.67	7692.146	18741.6	20148.73	18592.59	13952.32	26000.63	21677.5	14591.36	14757.39	12580.25	10838.76	11843.16	16995.29	9461.203	15282.38	13841.39	13512.84	16920.63	20275.77
MKRN3_P108_F	MKRN3	D15S9, RNF63, ZFP127, ZNF127, MGC88288	3826.835	3529.354	14992.08	17662.65	12977.88	13395.31	10566.43	8731.946	2630.223	4030.288	2504.591	2137.238	1949.567	3427.116	3385.313	2574.636	3999.26	12665.06	14789.58	4197.279	5892.415	2230.379	4297.052	2579.639	3358.769	3428.383	3986.362	3413.762	2481.412	10149.16	10285.41	13210.12	8622.809	15622.8	16645.27	12366.05	10068.07	9179.08	9138.018	7836.783	10789.22	8407.936	10702.71	7890.628	10594.39	7978.085	13563.38
MLF1_E243_F	MLF1	.	460.0892	344.4176	2531.784	2696.628	1756.014	1383.931	2023.286	1568.35	344.7724	391.3482	447.2592	519.5191	545.138	610.7479	472.0836	366.0885	390.7266	1268.665	2862.281	633.8434	718.9078	427.4026	600.6622	457.6469	865.512	566.6082	1437.77	504.9462	785.3798	9146.518	2904.947	2108.819	1865.867	1683.804	1503.608	2249.883	2161.25	18403.14	19634.41	20648.66	17968.09	17612.15	21204.47	6686.643	1635.014	2581.898	36768.09
MLF1_P97_F	MLF1	.	138.8227	131.3068	547.8254	726.0989	1030.627	1239.31	660.9304	755.7561	212.3582	217.0861	275.7503	195.0246	218.8698	242.3363	322.8449	105.7934	113.678	921.4749	990.1105	309.6035	248.4622	167.8192	222.8769	225.2658	261.5009	323.0505	277.4197	257.7541	291.8031	1420.65	855.2432	705.7681	1167.65	751.2055	697.4132	1017.751	958.5293	5195.459	4481.508	8508.57	4941.798	5645.821	7797.253	1993.106	1494.749	400.8042	6077.304
MLH1_P381_F	MLH1	FCC2, COCA2, HNPCC, hMLH1, HNPCC2, MGC5172	128.8548	119.9042	184.3891	215.3722	146.6804	267.5793	171.4102	140.8649	269.8492	253.2491	338.117	222.3067	227.6924	203.4556	288.1047	105.29	90.57129	155.6192	128.5984	303.0817	295.602	273.9414	262.3031	259.5682	274.6001	218.6113	237.1679	222.8277	201.2005	243.8191	231.9194	186.743	195.4904	261.2294	165.5863	144.6332	222.333	127.5098	367.2498	123.2788	209.3853	118.9583	154.8349	133.8649	167.1479	222.7881	151.5218
MLH3_E72_F	MLH3	HNPCC, HNPCC7, S240II117	262.7435	214.901	257.3698	372.7706	376.6204	449.6457	314.8592	253.2222	245.2886	231.2648	267.5585	217.5625	193.6507	192.7114	265.8517	193.7588	189.1617	273.6569	407.495	261.5828	262.106	224.6876	193.3405	216.8107	191.9693	177.4436	229.11	191.8241	163.3488	826.2166	758.9058	291.6689	422.7225	338.8273	309.5396	232.987	317.981	310.3252	272.5377	419.3295	270.0788	447.4237	376.3358	359.7629	544.3602	626.1656	336.7881
MLH3_P25_F	MLH3	HNPCC, HNPCC7, S240II117	129.0512	118.5783	611.3279	681.5731	846.8876	1033.574	699.1412	755.307	210.9847	181.9253	193.4247	199.3433	184.6729	273.4993	191.4645	104.4613	119.3957	747.9893	727.562	273.1829	204.5979	198.1478	197.3607	371.0986	231.4189	182.3851	228.7323	210.5465	157.0788	1196.264	1066.168	656.9971	846.2602	654.0118	742.0151	1134.142	1006.866	445.5676	1521.977	770.6686	394.9968	439.0451	620.6274	1030.381	899.666	894.2703	580.0402
MLLT3_E93_R	MLLT3	AF9, YEATS3, FLJ2035	108.9371	108.1774	150.7637	155.4944	190.2256	455.6909	190.8546	171.6004	168.6386	149.807	222.6066	162.2149	165.0078	160.4002	214.043	96.72573	85.41685	184.0219	178.3537	187.3902	221.0146	175.4275	158.9142	185.8837	182.4637	163.1344	199.9822	226.3638	148.2791	277.7101	283.8244	217.3118	206.0954	208.2789	199.866	120.5372	130.488	156.3637	203.3502	184.7571	181.521	150.8297	176.8495	137.6838	172.3433	268.7646	154.2431
MLLT4_P1400_F	MLLT4	AF6, AF-6, AFADIN, FLJ34371, RP3-431P23.3	357.8958	354.5126	561.8751	278.4466	412.6391	742.235	348.6077	409.9108	768.274	582.077	651.1559	704.9856	1009.275	516.9455	593.7926	236.2669	179.4441	302.9073	334.1322	671.7313	712.1285	578.2402	567.0829	865.9128	567.8521	636.8871	660.8939	1956.628	653.7632	2803.468	884.285	390.504	3387.229	390.037	1190.656	247.5272	267.8167	12973.26	160.9065	385.4654	12175.04	12353.42	245.5236	4262.19	2284.145	1138.998	250.8344
MLLT6_P957_F	MLLT6	AF17, FLJ23480	200.7124	144.9669	248.0178	246.8934	311.0777	653.3637	187.7191	245.0494	243.6183	200.8305	185.477	219.5195	292.47	294.2935	290.0848	142.6712	117.934	393.9523	315.5704	209.1089	228.5358	184.8263	203.1877	172.0828	232.1174	177.213	315.8918	169.6369	141.7253	443.5795	523.6001	739.8679	411.017	379.6578	356.2716	290.1216	226.3938	180.9909	268.524	123.8321	197.1423	151.7195	237.4383	136.3149	216.16	380.7422	269.8776
MME_E29_F	MME	NEP, CD10, CALLA, MGC126681, MGC126707	602.1104	562.6923	981.1615	975.9166	1000.37	1290.75	783.5391	591.0518	254.0681	189.1636	296.4998	191.582	285.3548	314.4023	341.5929	370.3889	945.1841	843.381	844.1866	417.9872	369.0804	232.9127	206.5874	819.3386	382.6457	270.2642	274.5593	374.4672	322.0729	1707.88	1505.067	923.8868	904.553	1169.77	820.963	628.6971	717.0175	751.892	16852.96	22425.95	593.0492	16220.66	4456.889	12431.01	688.7979	1675.571	9288.745
MME_P388_F	MME	NEP, CD10, CALLA, MGC126681, MGC126707	96.50568	102.6567	269.7884	266.9701	239.9668	218.4055	169.224	118.304	114.1122	120.6244	128.0513	129.0497	156.5905	155.9681	168.2982	82.13223	94.49552	176.0512	471.9453	259.9988	171.0364	116.432	124.6058	105.1513	94.72898	172.2469	110.8018	159.5926	117.0625	464.4859	227.5018	173.4712	171.4542	302.3776	161.7948	104.4137	176.5497	125.7572	297.8942	877.3759	3561.592	1814.337	135.0054	854.5494	346.4303	516.8584	3458.8
MMP1_P397_R	MMP1	CLG, CLGN	8050.031	6512.504	22138.45	24478.38	20100.69	17621.19	18711.82	16207.48	14599.33	13947.95	13654.28	13068.36	12940.42	11468.74	10364.48	7718.977	7981.007	18159.85	22454.91	14888.33	16738.46	11938.17	11456.29	10457.89	12388.39	12940.85	12536.64	14308.87	10100.65	20755.7	18935.02	19737.94	19835.11	26590.98	24754.39	16682.48	17404.61	18443.76	19188.34	21416.2	16990.94	14846.28	18703.34	18856.68	15321.13	18782.88	16471.28
MMP1_P460_F	MMP1	CLG, CLGN	8694.997	9846.438	27070.17	31576.53	25063.92	26136.04	21503.53	24855.52	19052.82	13297.66	15259.27	14002.14	11575.89	12033.76	11373.3	8906.71	9691.455	25606.72	32494.76	17254.45	21185.42	14688.61	12376.97	16418.83	17658.35	15015.8	15654.68	14633.19	11998.19	26446.29	27729.31	26388.15	22787.3	33750.77	33363.54	23088.4	27224.46	17383.76	25008.2	28148.21	23564.8	20245.85	26319.48	22831.99	13263.26	23357.57	25603.6
MMP10_E136_R	MMP10	SL-2, STMY2	3091.829	3713.943	7197.142	10643.71	9293.055	7423.138	8222.939	7290.777	5445.047	6066.456	5977.725	5487.779	5099.19	4060.386	4946.593	3180.483	3123.554	7308.969	9377.421	5542.75	6190.805	3749.752	4539.844	3919.904	4485.181	5121.531	5108.182	4120.817	4298.903	7123.607	6437.264	3267.042	5037.241	4269.039	6594.519	5654.225	5420.003	1458.029	711.1537	1284.116	3211.637	879.9775	5620.487	4035.173	1853.037	2618.281	556.5956
MMP14_P13_F	MMP14	MMP-X1, MTMMP1, MT1-MMP	3137.029	3118.448	8495.121	8513.412	2860.651	7763.275	6389.203	6286.103	9276.577	9287.071	7735.49	8117.342	7871.02	5641.999	7252.263	1629.492	3428.603	5105.47	6345.66	11556.73	10622.25	10041.29	8547.81	8466.246	5690.017	6947.937	8059.816	5161.102	3698.377	18186.24	10443.01	7569.61	17512.56	7925.16	14926.98	15182.13	7591.052	14305.12	1050.002	3312.938	11777.67	15680.27	7810.592	16725.98	4947.154	15754.27	12191.79
MMP14_P208_R	MMP14	MMP-X1, MTMMP1, MT1-MMP	1784.598	1273.466	3462.376	2388.809	2068.893	2849.341	2436.739	2686.674	4188.029	3083.449	2377.653	2385.105	2592.7	1859.801	2907.973	489.9891	1647.556	2172.88	3626.14	5723.846	4401.61	4269.094	3225.735	3167.776	2913.784	2716.175	2910.093	1883.026	1939.827	7801.5	6978.552	4991.821	6854.311	3683.846	6421.619	3982.244	4069.376	2430.818	501.2775	3369.628	6503.075	6085.259	1836.721	7231.429	1197.411	8420.238	10601.92
MMP19_E274_R	MMP19	.	8285.521	7062.103	25092.12	25085.71	24685.57	22591.38	22410.91	19957.77	13800.5	12953.9	16488.9	13083.58	12595.26	11689.3	11259.37	7722.242	7043.931	25213.4	26739.78	14180.43	15906.22	11019.46	11178.45	12943.68	10586.94	11967.98	13456.42	12408.98	8470.408	17668.75	16200.89	13142.85	15035.15	19731.04	16551.15	7536.896	12633.54	11323.01	16379.52	19514.48	4296.061	6145.89	12822.23	16480.64	4555.782	15044.46	24502.27
MMP19_P306_F	MMP19	.	5388.094	4515.527	16434.16	19798.57	17534.89	16091.72	14326.24	14844.78	8691.394	8995.686	8732.134	8327.872	7887.128	6533.223	7218.377	5388.716	4145.242	16901.49	18529.56	8834.027	9304.459	7472.204	7277.352	7491.203	6868.728	6962.51	7481.042	7468.705	5566.922	9155.44	10899.3	13466.77	8869.781	17245.1	10184.79	12695.03	10952.85	3776.032	1825.906	2761.737	2800.448	2067.523	3170.144	7170.425	6558.318	7012.249	982.9656
MMP2_E21_R	MMP2	CLG4, MONA, CLG4A, TBE-1, MMP-II	208.389	216.1741	233.8744	382.7252	305.7389	597.8926	342.1906	291.078	379.4505	314.7524	300.1894	247.5883	445.6147	230.5966	376.5355	151.0531	239.4005	280.9921	482.8881	431.3046	427.9218	295.4695	265.2004	210.6486	422.637	350.6706	703.9722	392.6299	363.8951	3092.728	1068.619	450.3249	520.3709	419.0838	520.2121	417.7117	372.4386	8560.244	6398.854	8145.936	7376.6	5338.346	4670.639	3439.283	346.3896	6125.613	510.1958
MMP2_P197_F	MMP2	CLG4, MONA, CLG4A, TBE-1, MMP-II	247.9252	232.4486	541.9991	342.1869	275.7181	684.0433	433.261	326.361	413.5472	567.7771	570.2328	429.0165	562.6208	378.5305	584.6408	157.8324	177.9048	311.1571	365.2765	650.5255	664.0898	564.2694	412.3212	311.7615	589.1818	338.0667	846.0667	474.2305	384.7041	2200.074	1035.321	376.1931	823.9601	392.4542	552.2485	376.1807	285.607	2367.342	358.9915	2914.761	982.3276	496.4227	2335.054	313.7429	356.3539	915.6592	2999.948
MMP2_P303_R	MMP2	CLG4, MONA, CLG4A, TBE-1, MMP-II	229.1565	205.5237	318.2879	251.9667	471.1578	897.9114	284.8636	306.8102	493.317	541.9078	450.3073	429.4881	516.5721	377.8417	433.6533	173.1757	146.218	340.2168	352.0864	700.5071	558.5043	443.3564	488.5786	388.2101	469.2452	373.5682	951.8843	461.6283	530.598	3332.057	819.1505	1758.734	440.6555	849.969	333.9534	155.5873	408.0859	6395.124	11367.11	12207.04	13793.85	7980.697	11743.78	2073.938	356.9502	840.7422	260.0959
MMP3_P16_R	MMP3	SL-1, STMY, STR1, STMY1, MGC126102, MGC126103, MGC126104	4062.791	4049.611	14512.89	17552.85	12997.26	13337.7	10813.07	10221.8	7069.841	8685.458	5290.13	6248.02	4404.827	6371.859	7020.643	2760.143	4311.183	13700.38	15258.53	8511.178	9874.714	5290.105	8334.916	7368.628	7724.806	7845.222	6381.684	6672.732	4990.346	16086.53	15604.94	11262.44	9344.231	14871.86	13534.57	10159.85	11963.7	3543.724	1145.337	13945.98	5140.901	1501.327	9928.246	9394.328	3211.638	8021.319	12605.27
MMP3_P55_F	MMP3	SL-1, STMY, STR1, STMY1, MGC126102, MGC126103, MGC126104	5716.374	4852.384	17421.99	19693.89	18440.39	16530.62	14626.04	14677.85	7401.664	7962.497	6550.374	5729.094	5453.176	6208.123	7626.516	3904.02	4814.439	16974.22	18130.47	8213.006	9022.894	6481.467	7689.904	8208.244	7404.348	7004.154	6746.396	7146.545	5518.098	15072.96	13958.93	10953.24	13705.45	19691.67	14301.96	10419.18	11864.34	6692.09	991.9669	15635.39	9000.092	3536.706	10274.79	9804.792	4610.267	8786.889	1457.84
MMP7_E59_F	MMP7	MMP-7, MPSL1, PUMP-1	474.489	383.5141	1509.832	2184.646	1939.094	2274.2	1101.689	763.0529	1145.466	1403.521	891.213	990.1645	958.2834	712.8013	1108.808	230.3592	377.9577	901.3379	883.7629	2023.486	1479.831	802.1621	932.4266	865.3715	884.1683	895.274	809.4361	855.8289	782.021	4516.688	2761.693	983.703	1308.748	3072.583	3212.994	489.0145	1582.263	794.7393	262.2134	605.6105	699.7196	1701.496	384.5992	835.7115	1657.519	2288.684	4440.08
MMP7_P613_F	MMP7	MMP-7, MPSL1, PUMP-1	6885.452	6242.45	18890.44	21582.39	18974.39	19258.39	16217.17	15555.08	10385.29	9930.299	10278.31	9983.14	8810.665	8345.639	10278.75	5309.126	5809.743	17137.17	19300.89	11110.86	11210.9	8504.234	9345.854	10219.96	9088.557	8721.063	9889.415	9606.663	7297.993	15230.82	13167.19	12823.12	16924.42	21763.22	18355.78	12070	12713.77	6227.362	1486.819	8012.215	8276.565	4841.951	4627.23	7982.369	8826.059	9657.281	9494.045
MMP8_E89_R	MMP8	HNC, CLG1, PMNL-CL	2322.011	1692.458	5845.662	7355.078	4367.749	7769.768	7722.097	7568.546	5313.044	5552.829	4727.44	4557.064	3640.494	3576.26	4980.179	3622.024	3278.251	11382.36	11216.16	5696.169	6407.19	4047.862	4450.41	5862.452	4689.526	4729.865	3337.712	3114.777	3269.527	6547.462	7644.607	2381.142	1281.543	3678.692	1284.841	535.6401	2405.91	3092.833	1210.87	2421.826	1944.072	1360.779	1708.842	4413.642	2423.907	5413.68	1997.563
MMP9_E88_R	MMP9	GELB, CLG4B	4170.689	5311.237	13761.46	13709.96	12226.38	13869.66	11135.38	11259.91	8420.704	8165.816	8909.507	7823.241	7581.979	6782.541	6604.963	4796.118	4084.509	12193.1	13738.91	6097.138	8622.271	7940.375	7001.308	8138.225	3501.046	6253.163	5752.804	6161.121	4032.793	5353.961	6193.944	4128.196	1260.352	4997.868	11980.93	4369.722	6135.768	4234.104	1097.976	2803.949	3406.13	2015.719	1048.087	9796.975	8494.791	9663.221	672.3556
MMP9_P189_F	MMP9	GELB, CLG4B	1818.517	1795.462	4314.282	3912.934	1417.394	5154.023	2925.604	3716.367	6882.728	6384.842	4405.841	5655.317	5086.45	3471.587	4803.857	289.8331	2048.512	2072.851	1941.118	8824.705	7201.562	9367.983	6490.867	7753.69	2421.695	2336.797	1243.189	1132.544	909.6945	1744.357	1231.464	1165.508	1099.321	2165.483	3312.267	846.4117	954.4114	2745.912	1189.891	2538.875	1265.631	1518.683	1047.52	8585.487	3522.96	6534.079	574.9607
MMP9_P237_R	MMP9	GELB, CLG4B	365.1841	360.1962	755.9178	383.152	407.3169	838.0672	401.6846	416.9426	738.1802	673.3176	416.0811	508.9409	504.9701	372.2374	466.6751	219.6359	321.9845	431.7423	464.0282	744.6904	607.6839	520.3452	663.0963	351.144	367.5529	352.4302	304.687	357.3581	261.0312	531.8116	449.3714	269.4587	345.2426	282.5674	317.2148	160.1744	286.9116	311.0988	168.8237	277.3416	231.1479	178.3461	214.821	778.2455	204.6848	759.019	217.6811
MOS_E60_R	MOS	MSV, MGC119962, MGC119963	532.5585	378.4775	1182.093	710.6441	1264.911	1065.188	639.0078	797.8517	998.7901	456.8076	579.9644	501.5886	605.0667	578.4803	824.8034	111.0879	547.7903	732.5832	1137.157	828.9829	902.6454	724.4622	812.4988	754.0808	1056.288	1062.132	2271.803	629.7025	1019.153	10272.57	4298.885	1707.289	4845.641	8198.101	7783.557	11436.55	899.6667	15663.32	15451.4	17518.39	16613.82	12823.63	7044.825	7304.908	989.2004	9627.037	10770.87
MOS_P27_R	MOS	MSV, MGC119962, MGC119963	267.679	193.0058	440.5673	556.5802	474.6431	466.3881	529.4399	272.7404	294.6875	266.567	434.1953	237.4115	267.2848	280.6207	358.7384	154.9897	144.4188	377.2201	315.5325	343.1909	367.9278	206.4896	247.7505	476.3126	262.133	208.4586	274.2574	319.0556	236.409	696.7358	821.7469	1411.491	517.8695	536.8266	1001.108	176.0612	218.6035	500.3445	1728.936	1969.521	1331.737	1156.788	405.6311	215.7369	164.7503	647.5867	172.9877
MOS_P746_F	MOS	MSV, MGC119962, MGC119963	2087.074	2281.819	8066.548	9400.499	7957.827	6449.867	7230.431	6321.412	4649.447	4921.37	4404.229	4061.46	4492.64	3901.692	5001.464	1927.925	2208.092	6885.997	7340.088	5401.018	4848.129	3335.451	3829.206	5047.307	4578.487	3481.902	4135.146	3017.755	3531.397	8355.393	7785.727	5479.931	7927.296	8039.535	8844.486	4971.21	5123.432	4645.427	5264.694	6615.129	5325.025	4435.738	4157.333	2030.297	4686.595	4810.528	7074.758
MPL_P62_F	MPL	MPLV, TPOR, C-MPL, CD110	1235.261	1022.476	2528.043	2395.754	1786.71	4985.428	3910.987	2359.622	4568.671	5247.435	3381.866	2936.993	2108.469	2528.691	3792.125	441.135	862.9318	2549.847	3986.261	5689.68	6330.823	4580.273	4699.067	4732.503	3019.433	2619.587	1940.341	1943.004	1688.278	2530.613	2148.936	1649.468	6308.407	1499.007	1364.168	1509.707	2087.584	1540.127	683.1646	1366.849	1376.235	1329.01	1867.043	4687.645	7479.132	5403.976	631.9161
MPL_P657_F	MPL	MPLV, TPOR, C-MPL, CD110	1951.254	1866.636	4227.051	6552.642	4172.285	4800.477	4406.308	4396.248	2541.786	2127.168	2380.637	2292.523	1854.017	2077.736	2466.421	1783.521	1423.072	4929.062	4441.901	3029.24	2711.51	2165.235	2625.295	2761.594	2315.578	1585.107	1154.535	2402.822	1179.06	834.5413	1377.794	1375.039	341.6947	1442.219	507.334	250.9856	1357.282	1017.449	206.0662	471.825	425.0937	340.3701	647.5654	1455.182	1143.061	1710.66	1811.626
MPO_E302_R	MPO	.	4380.67	5584.889	13505.29	13001.49	10925.66	15587.19	11065.1	12138.21	13902.45	14009.77	14977.33	11068.3	12288.68	11043.61	10327.36	9593.319	5104.765	20786.84	22945.35	15179.79	15886.62	12450.63	11400.44	12386.04	11999.25	11357.24	11532.88	13275.53	9492.137	9206.854	8614.287	2936.183	1760.251	5785.424	8088.596	2152.179	5233.813	7428.88	2243.974	9144.238	2665.04	1261.177	6844.844	10279.97	21686.58	11282.02	6165.688
MPO_P883_R	MPO	.	377.752	351.6052	821.1348	803.0118	524.9617	1068.363	723.046	536.0648	1635.304	1526.856	998.4909	1181.796	1239.738	867.0435	1419.89	351.7587	325.6599	751.3478	546.5854	1985.104	1975.328	1535.817	1385.482	2244.201	785.0207	776.9235	414.5771	478.9878	327.1531	565.2709	495.1161	509.4703	641.1635	649.0549	631.6072	547.4269	617.348	420.595	393.5136	235.0817	220.1809	245.0099	725.3463	676.374	555.8302	652.1349	289.0214
MSH2_P1008_F	MSH2	FCC1, COCA1, HNPCC, HNPCC1	6319.01	4824.494	18418.07	19854.29	15071.62	13602.85	12888.07	10147.26	10418.87	7517.577	9829.938	7191.197	7667.105	7365.512	8620.379	4060.92	5209.708	12787.63	14128.75	11373.53	10009.26	7608.016	7318.105	8081.213	7727.57	7626.493	8433.627	8663.54	6401.193	16227.06	14921.25	16933.67	16698.22	14911.24	12656.3	9385.626	13656	13398.5	6797.538	12943.3	11108.62	12530.11	9851.459	11214.69	10717.13	19139.44	15978.85
MSH3_E3_F	MSH3	.	5729.093	4683.18	8493.713	15563.33	7580.457	7780.087	11553.71	8217.861	6491.896	6699.497	9547.26	5039.803	8166.813	6996.192	8169.617	4284.517	5264.497	13280.6	16130.79	11541.13	12028.48	8192.019	9055.428	9872.017	6912.884	8533.261	8480.352	8409.862	6172.821	16474.35	11844.53	16118.65	15454.05	18444.5	15922.74	13137.79	12069.77	15184.52	9778.91	11256.4	5902.675	14615.31	8045.014	4616.384	12079.62	18309.39	20775.01
MSH3_P13_R	MSH3	.	5733.763	7149.461	9990.655	23184.27	9394.105	10133.11	17303.66	11177.43	8885.8	10551.13	14958.12	9258.08	12308.13	12710.72	11617.98	7490.916	8456.908	17685.58	22337.35	17608.3	19186.69	12730.89	11133.65	12278.96	12517.61	12616.02	15061.17	15613.44	10834.1	20464.38	12376.23	19516.98	19339.18	25254.95	24918.74	20415.19	18411.58	21733.33	14821.92	14252.49	8418.937	21033.36	13542.7	6439.176	19712.88	22005.48	26780.6
MST1R_E42_R	MST1R	RON, PTK8, CDw136	4449.854	4700.863	12487.83	11040.71	11736.29	13583.46	12216.16	10999.93	7186.939	6059.5	7357.803	6686.39	6551.063	5432.076	5811.594	3938.629	3810.866	12661.81	15204.85	8377.809	7494.096	7461.885	5787.021	7161.218	7371.867	5887.087	9138.823	7513.372	6171.717	16414.9	16013.41	19876.04	6274.81	15156.1	21999.38	16940.12	13151.53	4011.2	758.3074	2728.477	11454.88	9970.29	3945.584	13859.9	2221.143	14687.36	17523.92
[truncated: 548 more rows]
[truncated: 357 more columns]
