# Supplementary material for: A Comprehensive Microarray-Based DNA Methylation Study of 367 Hematological Neoplasms
Source: PLoS One. 2009 Sep 11;4(9):e6986. doi: 10.1371/journal.pone.0006986 (PMC2737286; doi:10.1371/journal.pone.0006986)
Supplement: Table S4 — Hypermethylated genes per entity. This table summarizes genes becoming hypermethylated in hematological neoplasms. (0.06 MB XLS) [file pone.0006986.s007.xls]

## Sheet: Hypermethylated CpGs-genes
DLBCL			INT			mBL			FL			MCL			MM			B-CLL			MALT			B-ALL			T-ALL			ALCL			PTCL			T-PLL			AML			CML		MDS-MPS
TargetID (n=251)	Gene (n=151)		TargetID (n=222)	Gene (n=136)		TargetID (n=87)	Gene (n=66)		TargetID (n=124)	Gene (n=85)		TargetID (n=32)	Gene (n=26)		TargetID (n=42)	Gene (n=38)		TargetID (n=3)	Gene (n=3)		TargetID (n=3)	Gene (n=3)		TargetID (n=76)	Gene (n=58)		TargetID (n=156)	Gene (n=103)		TargetID (n=6)	Gene (n=5)		TargetID (n=1)	Gene (n=1)		TargetID (n=6)	Gene (n=6)		TargetID (n=11)	Gene (n=9)		No hypermethylation		No hypermethylation
ABO_E110_F	ABO		ABO_E110_F	ABO		ADAMTS12_E52_R	ADAMTS12		ABO_E110_F	ABO		ADAMTS12_E52_R	ADAMTS12		ADAMTS12_E52_R	ADAMTS12		DBC1_P351_R	DBC1		BMP4_P199_R	BMP4		AGTR1_P41_F	AGTR1		ADAMTS12_E52_R	ADAMTS12		CALCA_E174_R	CALCA		RUNX3_P393_R	RUNX3		DBC1_E204_F	DBC1		ALOX12_E85_R	ALOX12
ABO_P312_F	ADAMTS12		ADAMTS12_E52_R	ADAMTS12		ADCYAP1_P398_F	ADCYAP1		ABO_P312_F	ADCYAP1		ALK_E183_R	ALK		ASCL2_P360_F	ASCL2		IGSF4_P86_R	IGSF4		LMO2_E148_F	LMO2		AIM2_E208_F	AIM2		ADCYAP1_P398_F	ADCYAP1		CTLA4_E176_R	CTLA4					DKFZP564O0823_E45_F	DKFZP564O0823		ALOX12_P223_R	CDKN2B
ADAMTS12_E52_R	ADCYAP1		ADCYAP1_P398_F	ADCYAP1		ASCL2_E76_R	ASCL2		ADCYAP1_P398_F	AGTR1		CHGA_E52_F	CHGA		BLK_P668_R	BLK		MME_E29_F	MME		SFTPB_P689_R	SFTPB		AIM2_P624_F	CCL3		AGTR1_P154_F	AGTR1		ITK_E166_R	ITK					FAT_P279_R	FAT		CDKN2B_seq_50_S294_F	DBC1
ADCYAP1_P398_F	AGTR1		ADCYAP1_P455_R	AGTR1		CCKBR_P480_F	CCKBR		AGTR1_P154_F	ASCL2		CTSL_P81_F	CTSL		BMP2_E48_R	BMP2								CCL3_P543_R	CFTR		AGTR1_P41_F	ASCL1		ITK_P114_F	LCK					HS3ST2_E145_R	HS3ST2		DBC1_E204_F	DIO3
ADCYAP1_P455_R	ALK		AGTR1_P41_F	ALK		CCNA1_E7_F	CCNA1		AGTR1_P41_F	ATP10A		DAPK1_E46_R	DAPK1		CALCA_E174_R	CALCA								CFTR_P115_F	CHGA		ASCL1_P747_F	ASCL2		LCK_E28_F	PDGFRA					ISL1_P379_F	ISL1		DBC1_P351_R	FZD9
AGTR1_P154_F	ALOX12		ALK_E183_R	ASCL1		CCND2_P898_R	CCND2		ASCL2_E76_R	BLK		DAPK1_P10_F	DBC1		CDH1_P52_R	CDH1								CHGA_E52_F	CLDN4		ASCL2_E76_R	BCAM		PDGFRA_P1429_F						MYOD1_E156_F	MYOD1		DIO3_P674_F	HIC-1
AGTR1_P41_F	APBA1		ALK_P28_F	ASCL2		CDH11_P203_R	CDH11		ASCL2_P360_F	CALCA		DBC1_E204_F	DKFZP564O0823		CHGA_E52_F	CHGA								CLDN4_P1120_R	COL4A3		ASCL2_P360_F	BMP6											FZD9_E458_F	HS3ST2
ALK_E183_R	ASCL1		ASCL1_E24_F	ATP10A		CDH11_P354_R	CDH13		ASCL2_P609_R	CDH1		DBC1_P351_R	DLK1		COL18A1_P365_R	COL18A1								COL4A3_P545_F	CPA4		ASCL2_P609_R	CALCA											HIC-1_seq_48_S103_R	MOS
ALK_P28_F	ASCL2		ASCL1_P747_F	BCAM		CDH13_E102_F	CFTR		ATP10A_P147_F	CDH11		DKFZP564O0823_E45_F	EYA4		DIO3_P674_F	DIO3								CPA4_E20_F	CYP1B1		BCAM_P205_F	CCKBR											HS3ST2_E145_R	MYOD1
ALOX12_P223_R	ATP10A		ASCL2_E76_R	BDNF		CFTR_P372_R	CHGA		BLK_P668_R	CDH13		DLK1_E227_R	FAT		DLL1_P832_F	DLL1								CYP1B1_E83_R	DBC1		BMP6_P163_F	CCNA1											MOS_E60_R
APBA1_E99_R	BCAM		ASCL2_P360_F	BMP2		CHGA_E52_F	CSF1		CALCA_E174_R	CFTR		EYA4_P794_F	FGF2		ETV1_P235_F	ETV1								DBC1_E204_F	DCC		CALCA_E174_R	CCND1											MYOD1_E156_F
ASCL1_E24_F	BDNF		ASCL2_P609_R	CALCA		CSF1_P217_F	CTSL		CDH1_P45_F	CHGA		FAT_P279_R	FGFR2		EVI1_E47_R	EVI1								DBC1_P351_R	DHCR24		CALCA_P75_F	CD40
ASCL1_P747_F	BMP2		ATP10A_P147_F	CCNA1		CSF1_P339_F	DAPK1		CDH1_P52_R	CTSL		FGF2_P153_F	FZD9		FZD9_E458_F	FZD9								DCC_P177_F	DKFZP564O0823		CCKBR_P480_F	CDH1
ASCL2_E76_R	CALCA		BCAM_P205_F	CDH1		CTSL_P81_F	DBC1		CDH11_E102_R	DAPK1		FGF2_P229_F	HS3ST2		GRB10_E85_R	GRB10								DHCR24_P406_R	DLK1		CCNA1_E7_F	CDH11
ASCL2_P360_F	CCKBR		BDNF_P259_R	CDH11		DAPK1_E46_R	DES		CDH11_P203_R	DBC1		FGFR2_P266_R	IGSF4		HIC-1_seq_48_S103_R	HIC1								DKFZP564O0823_E45_F	DST		CCND1_E280_R	CDH13
ASCL2_P609_R	CCNA1		BMP2_E48_R	CDH13		DAPK1_P10_F	DIO3		CDH11_P354_R	DCC		FGFR2_P460_R	ISL1		HIC2_P498_F	HIC2								DLK1_E227_R	EGFR		CD40_P372_R	CFTR
ATP10A_P147_F	CDH1		CALCA_P75_F	CDH3		DBC1_E204_F	DLK1		CDH13_E102_F	DIO3		FZD9_E458_F	MLF1		HOXA11_P698_F	HOXA11								DST_E31_F	EPHX1		CDH1_P45_F	CHGA
BCAM_P205_F	CDH11		CCNA1_E7_F	CEBPA		DBC1_P351_R	DLL1		CDH13_P88_F	DLK1		HS3ST2_E145_R	MME		HOXA9_E252_R	HOXA9								EGFR_E295_R	ETV1		CDH1_P52_R	COL18A1
BDNF_E19_R	CDH13		CCNA1_P216_F	CFTR		DES_E228_R	DSC2		CFTR_P372_R	DSC2		HS3ST2_P171_F	MYOD1		HOXB13_P17_R	HOXB13								EPHX1_P1358_R	EYA4		CDH11_E102_R	CTGF
BDNF_P259_R	CDH3		CDH1_P45_F	CHGA		DIO3_P674_F	EGFR		CHGA_E52_F	EGFR		IGSF4_P86_R	NTRK2		IGFBP2_P306_F	IGFBP2								ETV1_P515_F	FGFR2		CDH11_P203_R	CTSL
BMP2_E48_R	CEBPA		CDH1_P52_R	COL18A1		DLK1_E227_R	EPHA5		CTSL_P81_F	EPHA7		ISL1_P379_F	PAX6		IL10_P348_F	IL10								EYA4_E277_F	FZD9		CDH11_P354_R	CYP1B1
BMP2_P1201_F	CFTR		CDH11_E102_R	COL1A2		DLL1_P832_F	EPHA7		DAPK1_E46_R	ERBB4		MLF1_E243_F	PRSS1		IRAK3_E130_F	IRAK3								EYA4_P794_F	GABRB3		CDH13_E102_F	DBC1
CALCA_E174_R	CHFR		CDH11_P203_R	CTSL		DSC2_E90_F	ETV1		DAPK1_P10_F	ETV1		MME_E29_F	PTGS2		IRAK3_P13_F	KDR								FGFR2_P266_R	GALR1		CDH13_P88_F	DCC
CALCA_P75_F	CHGA		CDH11_P354_R	CYP1B1		EGFR_E295_R	EYA4		DAPK1_P345_R	EYA4		MYOD1_E156_F	PTPRG		IRAK3_P185_F	LCK								FZD9_E458_F	HLA-DOB		CFTR_P115_F	DES
CCKBR_P480_F	COL18A1		CDH13_E102_F	DAB2		EGFR_P260_R	F2R		DBC1_E204_F	FAT		NTRK2_P395_R	RAB32		KDR_E79_F	LTA								GABRB3_E42_F	HRASLS		CFTR_P372_R	DIO3
CCNA1_E7_F	CSPG2		CDH13_P88_F	DAPK1		EPHA5_E158_R	FAT		DBC1_P351_R	FGF3		PAX6_P50_R	TWIST1		LCK_E28_F	MYOD1								GALR1_E52_F	HS3ST2		CHGA_E52_F	DKFZP564O0823
CCNA1_P216_F	CTGF		CDH3_E100_R	DBC1		EPHA7_E6_F	FRZB		DCC_P471_R	FGFR2		PRSS1_E45_R			LTA_P214_R	NOTCH3								HLA-DOB_E432_R	HTR1B		COL18A1_P365_R	DLK1
CDH1_P45_F	CTSL		CEBPA_P706_F	DCC		EPHA7_P205_R	GABRB3		DIO3_P674_F	FLT4		PTGS2_P308_F			MYOD1_E156_F	NPR2								HRASLS_E72_R	IFNG		COL18A1_P494_R	DSC2
CDH1_P52_R	CYP1B1		CFTR_P372_R	DES		ETV1_P235_F	GALR1		DLK1_E227_R	GABRB3		PTPRG_E40_R			NOTCH3_P198_R	NPY								HS3ST2_E145_R	IGSF4		CTGF_E156_F	EPHA7
CDH11_E102_R	DAB2		CHGA_E52_F	DIO3		EYA4_P794_F	GJB2		DSC2_E90_F	GALR1		RAB32_P493_R			NPR2_P618_F	CDKN2A								HS3ST2_P171_F	IL17RB		CTSL_P81_F	EPO
CDH11_P203_R	DAPK1		COL18A1_P365_R	DLK1		F2R_P839_F	GUCY2D		EGFR_E295_R	GAS7		TWIST1_P355_R			NPY_P295_F	PTCH2								HS3ST2_P546_F	ISL1		CYP1B1_E83_R	EPS8
CDH13_E102_F	DBC1		COL18A1_P494_R	DSC2		FAT_P279_R	HIC2		EPHA7_E6_F	GATA6		TWIST1_P44_R			p16_seq_47_S188_R	RBP1								HTR1B_E232_R	KDR		DBC1_E204_F	ESR1
CDH13_P88_F	DCC		COL1A2_P48_R	EGFR		FAT_P973_R	HOXA9		ERBB4_P541_F	GRB10					PTCH2_P37_F	RET								HTR1B_P222_F	MPO		DBC1_P351_R	ETV1
CDH3_E100_R	DES		CTSL_P264_R	EPHA5		FRZB_E186_R	HS3ST2		ETV1_P235_F	HHIP					PTCH2_P568_R	RUNX3								IFNG_P459_R	MYOD1		DCC_E53_R	EVI1
CEBPA_P1163_R	DIO3		CTSL_P81_F	EPHA7		GABRB3_E42_F	HTR1B		EYA4_E277_F	HIC1					RBP1_E158_F	SFRP1								IGSF4_P454_F	NEFL		DCC_P177_F	EYA4
CEBPA_P706_F	DLK1		CYP1B1_E83_R	EPHA8		GALR1_E52_F	IGF2		EYA4_P794_F	HOXA9					RBP1_P426_R	SFTPB								IGSF4_P86_R	NGFB		DCC_P471_R	FGF2
CFTR_P372_R	DSC2		DAB2_P35_F	EPO		GJB2_E43_F	IGFBP3		FAT_P279_R	HS3ST2					RET_seq_54_S260_F	SLIT2								IL17RB_E164_R	NTRK2		DES_E228_R	FGF3
CHFR_P501_F	DST		DAB2_P468_F	ERBB4		GUCY2D_E419_R	IGFBP7		FAT_P973_R	HTR1B					RUNX3_P393_R	TGFBI								ISL1_E87_R	PALM2-AKAP2		DIO3_P674_F	FGFR2
CHGA_E52_F	EGFR		DAPK1_E46_R	ERG		HIC2_P498_F	ISL1		FGF3_E198_R	IGF1R					SFRP1_E398_R									ISL1_P379_F	PENK		DIO3_P90_F	FRZB
COL18A1_P365_R	EPHA3		DAPK1_P10_F	ESR1		HOXA9_P1141_R	ITGA2		FGF3_P171_R	IGF2					SFTPB_P689_R									ISL1_P554_F	PI3		DKFZP564O0823_E45_F	FZD9
COL18A1_P494_R	EPHA5		DAPK1_P345_R	ETV1		HS3ST2_E145_R	KDR		FGFR2_P266_R	IGF2AS					SLIT2_P208_F									KDR_E79_F	PRSS1		DLK1_E227_R	GABRB3
CSPG2_E38_F	EPHA7		DBC1_E204_F	EVI1		HS3ST2_P546_F	MYOD1		FGFR2_P460_R	IGFBP1					TGFBI_P173_F									KDR_P445_R	PTGS2		DSC2_E90_F	GALR1
CTGF_E156_F	EPHB3		DBC1_P351_R	EYA4		HTR1B_E232_R	NEFL		FLT4_P180_R	IGFBP5														MPO_E302_R	PTHR1		EPHA7_E6_F	GATA6
CTSL_P81_F	EPHB4		DCC_P177_F	F2R		HTR1B_P222_F	NRG1		GABRB3_E42_F	IGSF4														MYOD1_E156_F	PTK6		EPO_E244_R	GNMT
CYP1B1_E83_R	EPO		DCC_P471_R	FAT		IGF2_E134_R	NTRK2		GABRB3_P92_F	IHH														NEFL_E23_R	RAB32		EPS8_P437_F	HLA-F
DAB2_P35_F	ERBB4		DES_E228_R	FGF3		IGFBP3_P423_R	OPCML		GALR1_E52_F	IMPACT														NEFL_P209_R	RAP1A		ER_seq_a1_S60_F	HOXA11
DAB2_P468_F	ERG		DIO3_P674_F	FGFR2		IGFBP7_P297_F	PALM2-AKAP2		GAS7_E148_F	INHA														NGFB_E353_F	RBP1		ETV1_P235_F	HOXB13
DAPK1_E46_R	ESR1		DIO3_P90_F	FLT1		ISL1_E87_R	PAX6		GAS7_P622_R	IPF1														NGFB_P13_F	RUNX3		ETV1_P515_F	HRASLS
DAPK1_P10_F	ETV1		DLK1_E227_R	FLT3		ISL1_P379_F	PDGFRA		GATA6_P726_F	ISL1														NTRK2_P10_F	SEMA3C		EVI1_E47_R	HS3ST2
DAPK1_P345_R	EVI1		DSC2_E90_F	FLT4		ISL1_P554_F	PENK		GRB10_E85_R	KDR														PALM2-AKAP2_P183_R	SFRP1		EVI1_P30_R	HTR1B
DBC1_E204_F	EYA4		EGFR_E295_R	FRZB		ITGA2_E120_F	PROK2		GRB10_P260_F	MAF														PALM2-AKAP2_P420_R	SLC22A3		EYA4_E277_F	IGF2
DBC1_P351_R	FAT		EGFR_P260_R	FZD9		ITGA2_P26_R	PTGS2		HHIP_E94_F	MLF1														PENK_E26_F	SOX17		EYA4_P508_F	IGF2AS
DCC_E53_R	FGF3		EPHA5_E158_R	GABRB3		KDR_E79_F	RAB32		HIC-1_seq_48_S103_R	MMP2														PI3_P1394_R	TES		EYA4_P794_F	IGFBP3
DCC_P177_F	FGF5		EPHA7_E6_F	GALR1		MYOD1_E156_F	RASGRF1		HOXA9_E252_R	MOS														PRSS1_E45_R	TJP1		FGF2_P153_F	IGSF4
DCC_P471_R	FGFR2		EPHA7_P205_R	GAS7		NEFL_E23_R	RBP1		HOXA9_P1141_R	MT1A														PTGS2_P308_F	TMEFF2		FGF2_P229_F	IHH
DES_E228_R	FLT1		EPHA8_P256_F	GATA6		NEFL_P209_R	SCGB3A1		HS3ST2_E145_R	MYOD1														PTHR1_P258_F	WNT2		FGF3_E198_R	IL17RB
DIO3_P674_F	FLT3		EPO_E244_R	GDF10		NRG1_E74_F	SEMA3C		HS3ST2_P171_F	NEFL														PTK6_E50_F	WNT8B		FGF3_P171_R	IMPACT
DIO3_P90_F	FLT4		EPO_P162_R	GRB10		NTRK2_P10_F	SFRP1		HTR1B_P107_F	NGFB														RAB32_P493_R	ZNF215		FGFR2_P460_R	IRAK3
DLK1_E227_R	FRZB		ERBB4_P255_F	GUCY2D		OPCML_E219_R	SLC22A3		HTR1B_P222_F	NOTCH3														RAP1A_P285_R			FRZB_E186_R	ISL1
DSC2_E90_F	FZD7		ERBB4_P541_F	HIC2		PALM2-AKAP2_P420_R	SLC5A8		IGF1R_E186_R	NPR2														RBP1_E158_F			FZD9_E458_F	KDR
DST_E31_F	FZD9		ERG_E28_F	HOXA11		PAX6_E129_F	SOX1		IGF2_E134_R	NTSR1														RUNX3_E27_R			FZD9_P175_F	LTA
EGFR_E295_R	GABRB3		ESR1_P151_R	HOXA5		PAX6_P50_R	SOX17		IGF2AS_E4_F	ONECUT2														RUNX3_P247_F			GABRB3_E42_F	MEST
EGFR_P260_R	GALR1		ETV1_P235_F	HOXA9		PDGFRA_P1429_F	TIMP3		IGF2AS_P203_F	PALM2-AKAP2														RUNX3_P393_R			GABRB3_P92_F	MET
EPHA3_E156_R	GAS7		EVI1_E47_R	HOXB13		PENK_E26_F	TJP1		IGFBP1_E48_R	PENK														SEMA3C_E49_R			GALR1_E52_F	MLF1
EPHA3_P106_R	GATA6		EYA4_E277_F	HRASLS		PENK_P447_R	TUSC3		IGFBP5_P9_R	PITX2														SFRP1_E398_R			GALR1_P80_F	MLLT4
EPHA5_E158_R	GDF10		EYA4_P508_F	HS3ST2		PROK2_P390_F	WNT2		IGSF4_P86_R	PLXDC2														SFRP1_P157_F			GATA6_P726_F	MOS
EPHA7_E6_F	GLI3		EYA4_P794_F	HTR1B		PTGS2_P308_F			IHH_E186_F	PROK2														SLC22A3_E122_R			GNMT_E126_F	MT1A
EPHA7_P205_R	GRB10		F2R_P839_F	IGF2		RAB32_P493_R			IHH_P246_R	PTGS2														SOX17_P303_F			GNMT_P197_F	MYOD1
EPHB3_E0_F	GUCY2D		FAT_P279_R	IGF2AS		RASGRF1_E16_F			IMPACT_P234_R	RAB32														TES_P182_F			HLA-F_E402_F	NEFL
EPHB4_P313_R	HHIP		FAT_P973_R	IGFBP2		RBP1_E158_F			INHA_P1144_R	SCGB3A1														TJP1_P326_R			HOXA11_E35_F	NGFB
EPO_E244_R	HIC1		FGF3_E198_R	IGFBP3		RBP1_P426_R			IPF1_P234_F	SEMA3C														TMEFF2_P152_R			HOXB13_E21_F	NRG1
ERBB4_P255_F	HIC2		FGF3_P171_R	IGFBP7		SCGB3A1_E55_R			ISL1_E87_R	SFRP1														WNT2_E109_R			HOXB13_P17_R	NTRK2
ERBB4_P541_F	HOXA11		FGFR2_P266_R	IGSF4		SEMA3C_E49_R			ISL1_P379_F	SLC22A3														WNT2_P217_F			HRASLS_E72_R	PALM2-AKAP2
ERG_E28_F	HOXA9		FGFR2_P460_R	IGSF4C		SFRP1_E398_R			ISL1_P554_F	SLC5A8														WNT8B_E487_F			HS3ST2_E145_R	PDGFRA
ESR1_P151_R	HOXB13		FLT1_E444_F	IHH		SFRP1_P157_F			KDR_E79_F	SLIT2														ZNF215_P129_R			HS3ST2_P171_F	PENK
ETV1_P235_F	HRASLS		FLT3_E326_R	IMPACT		SLC22A3_E122_R			KDR_P445_R	SOX1														ZNF215_P71_R			HS3ST2_P546_F	PGF
ETV1_P515_F	HS3ST2		FLT4_P180_R	INHA		SLC5A8_E60_R			MAF_P826_R	SOX17																	HTR1B_E232_R	PITX2
EVI1_E47_R	HTR1B		FRZB_E186_R	IPF1		SOX1_P1018_R			MLF1_E243_F	SPI1																	HTR1B_P222_F	PRKCDBP
EVI1_P30_R	IGF1R		FZD9_E458_F	IRAK3		SOX1_P294_F			MMP2_E21_R	TFAP2C																	IGF2_E134_R	RARRES1
EYA4_E277_F	IGF2		GABRB3_E42_F	ISL1		SOX17_P287_R			MOS_E60_R	TIMP3																	IGF2AS_E4_F	RASGRF1
EYA4_P508_F	IGF2AS		GALR1_E52_F	KDR		SOX17_P303_F			MT1A_P600_F	TJP1																	IGF2AS_P203_F	RBP1
EYA4_P794_F	IGFBP2		GALR1_P80_F	LOX		TIMP3_seq_7_S38_F			MYOD1_E156_F	TMEFF2																	IGFBP3_E65_R	RET
FAT_P279_R	IGFBP3		GAS7_E148_F	MATK		TJP1_P326_R			MYOD1_P50_F	TNK1																	IGFBP3_P423_R	SFRP1
FAT_P973_R	IGFBP7		GAS7_P622_R	MLF1		TUSC3_E29_R			NEFL_E23_R	TUSC3																	IGSF4_P86_R	SHH
FGF3_E198_R	IGSF4		GATA6_P726_F	MMP2		TUSC3_P85_R			NEFL_P209_R	WT1																	IHH_E186_F	SLC22A3
FGF3_P171_R	IHH		GDF10_P95_R	MOS		WNT2_E109_R			NGFB_E353_F																		IHH_P246_R	SLC5A8
FGF5_E16_F	IMPACT		GRB10_E85_R	MT1A		WNT2_P217_F			NGFB_P13_F																		IL17RB_E164_R	SLIT2
FGF5_P238_R	INHA		GRB10_P260_F	MYLK					NOTCH3_P198_R																		IMPACT_P186_F	SOX1
FGFR2_P266_R	INSR		GRB10_P496_R	MYOD1					NPR2_P618_F																		IMPACT_P234_R	SOX17
FGFR2_P460_R	IPF1		GUCY2D_E419_R	NEFL					NTSR1_P318_F																		IRAK3_P185_F	SOX2
FLT1_E444_F	IRAK3		HIC2_P498_F	NGFB					ONECUT2_E96_F																		ISL1_E87_R	TAL1
FLT1_P302_F	ISL1		HOXA11_E35_F	NOTCH3					ONECUT2_P315_R																		ISL1_P379_F	TBX1
FLT1_P615_R	KCNQ1		HOXA11_P698_F	NPR2					PALM2-AKAP2_P420_R																		ISL1_P554_F	TERT
FLT3_E326_R	KDR		HOXA5_P1324_F	NPY					PENK_E26_F																		KDR_E79_F	TFAP2C
FLT4_P180_R	KIT		HOXA9_E252_R	NRG1					PENK_P447_R																		KDR_P445_R	TFPI2
FRZB_E186_R	LOX		HOXA9_P1141_R	NTRK2					PITX2_E24_R																		LTA_P214_R	TGFBI
FRZB_P406_F	MAF		HOXA9_P303_F	NTSR1					PLXDC2_E337_F																		MEST_E150_F	TIMP3
FZD7_E296_F	MLF1		HOXB13_E21_F	ONECUT2					PLXDC2_P914_R																		MEST_P4_F	TJP1
FZD9_E458_F	MME		HOXB13_P17_R	CDKN2A					PROK2_P390_F																		MEST_P62_R	TNC
GABRB3_E42_F	MMP2		HRASLS_E72_R	PALM2-AKAP2					PTGS2_P308_F																		MET_E333_F	TNK1
GABRB3_P92_F	MOS		HS3ST2_E145_R	PAX6					RAB32_E314_R																		MLF1_E243_F	TP73
GALR1_E52_F	MT1A		HS3ST2_P171_F	PDGFRA					SCGB3A1_E55_R																		MLLT4_P1400_F	TMEFF2
GALR1_P80_F	MYLK		HS3ST2_P546_F	PENK					SCGB3A1_P103_R																		MOS_E60_R	WNT2
GAS7_E148_F	MYOD1		HTR1B_E232_R	PHLDA2					SEMA3C_E49_R																		MT1A_E13_R
GAS7_P622_R	NEFL		HTR1B_P107_F	PITX2					SFRP1_E398_R																		MT1A_P49_R
GATA6_P21_R	NGFB		HTR1B_P222_F	PLXDC2					SFRP1_P157_F																		MYOD1_E156_F
GATA6_P726_F	NOTCH3		IGF2_E134_R	PRKCDBP					SLC22A3_E122_R																		NEFL_P209_R
GDF10_P95_R	NPR2		IGF2_P36_R	PTGS2					SLC5A8_E60_R																		NGFB_E353_F
GLI3_P453_R	NPY		IGF2AS_E4_F	RAB32					SLC5A8_P38_R																		NRG1_E74_F
GRB10_E85_R	NRG1		IGF2AS_P203_F	RBP1					SLIT2_P208_F																		NTRK2_P10_F
GRB10_P260_F	NTRK2		IGFBP2_P306_F	RET					SOX1_P1018_R																		NTRK2_P395_R
GUCY2D_E419_R	NTSR1		IGFBP2_P353_R	ROR2					SOX1_P294_F																		PALM2-AKAP2_P183_R
HHIP_E94_F	ONECUT2		IGFBP3_E65_R	SCGB3A1					SOX17_P287_R																		PALM2-AKAP2_P420_R
HIC-1_seq_48_S103_R	OPCML		IGFBP3_P1035_F	SEMA3C					SOX17_P303_F																		PDGFRA_E125_F
HIC2_P498_F	PALM2-AKAP2		IGFBP3_P423_R	SFRP1					SPI1_P48_F																		PENK_E26_F
HOXA11_E35_F	PAX6		IGFBP7_P297_F	SLC22A3					TFAP2C_E260_F																		PENK_P447_R
HOXA11_P698_F	PDGFRA		IGSF4_P86_R	SLC5A8					TIMP3_seq_7_S38_F																		PGF_P320_F
HOXA9_E252_R	PENK		IGSF4C_P533_R	SLIT2					TJP1_P326_R																		PITX2_E24_R
HOXA9_P1141_R	PLXDC2		IHH_E186_F	SOX1					TJP1_P390_F																		PRKCDBP_E206_F
HOXA9_P303_F	PRKCDBP		IHH_P246_R	SOX17					TMEFF2_P152_R																		RARRES1_E235_F
HOXB13_E21_F	PROK2		IMPACT_P186_F	SOX2					TNK1_P41_R																		RASGRF1_E16_F
HOXB13_P17_R	PTGS2		IMPACT_P234_R	TAL1					TPEF_seq_44_S88_R																		RBP1_E158_F
HRASLS_E72_R	RAB32		INHA_P1144_R	TEK					TUSC3_E29_R																		RET_seq_54_S260_F
HS3ST2_E145_R	RARRES1		INHA_P1189_F	TFAP2C					WT1_E32_F																		SFRP1_E398_R
HS3ST2_P171_F	RASGRF1		IPF1_P234_F	TGFBI																							SFRP1_P157_F
HTR1B_P107_F	RBP1		IPF1_P750_F	THBS1																							SHH_E328_F
HTR1B_P222_F	RET		IRAK3_P185_F	TIMP3																							SLC22A3_E122_R
IGF1R_E186_R	RIPK4		ISL1_E87_R	TJP1																							SLC5A8_E60_R
IGF2_E134_R	ROR2		ISL1_P379_F	TMEFF2																							SLC5A8_P38_R
IGF2_P36_R	SCGB3A1		ISL1_P554_F	TNFRSF10C																							SLIT2_E111_R
IGF2AS_E4_F	SEMA3C		KDR_E79_F	TNK1																							SLIT2_P208_F
IGF2AS_P203_F	SFRP1		KDR_P445_R	TMEFF2																							SOX1_P1018_R
IGFBP2_P306_F	SLC22A3		LOX_P313_R	TUSC3																							SOX1_P294_F
IGFBP2_P353_R	SLC5A8		LOX_P71_F	TWIST1																							SOX17_P287_R
IGFBP3_E65_R	SLIT2		MATK_P190_R	WNT2																							SOX17_P303_F
IGFBP3_P1035_F	SOX1		MLF1_E243_F	WT1																							SOX2_P546_F
IGFBP3_P423_R	SOX17		MMP2_E21_R																								TAL1_P594_F
IGFBP7_P297_F	SOX2		MMP2_P303_R																								TAL1_P817_F
IGFBP7_P371_F	TAL1		MOS_E60_R																								TBX1_P885_R
IGSF4_P454_F	TBX1		MT1A_P49_R																								TERT_P360_R
IGSF4_P86_R	TFAP2C		MT1A_P600_F																								TFAP2C_E260_F
IHH_E186_F	TFPI2		MYLK_E132_R																								TFAP2C_P765_F
IHH_P246_R	THBS1		MYOD1_E156_F																								TFPI2_E141_F
IHH_P529_F	TIMP3		MYOD1_P50_F																								TFPI2_P152_R
IMPACT_P186_F	TJP1		NEFL_E23_R																								TFPI2_P9_F
IMPACT_P234_R	TMEFF2		NEFL_P209_R																								TGFBI_P173_F
INHA_P1144_R	TNK1		NGFB_E353_F																								TGFBI_P31_R
INHA_P1189_F	TUSC3		NGFB_P13_F																								TIMP3_seq_7_S38_F
INSR_E97_F	TWIST1		NOTCH3_E403_F																								TJP1_P326_R
INSR_P1063_R	WNT2		NOTCH3_P198_R																								TJP1_P390_F
IPF1_P234_F	WT1		NPR2_P618_F																								TNC_P57_F
IRAK3_P185_F			NPY_E31_R																								TNK1_P41_R
ISL1_E87_R			NRG1_E74_F																								TP73_P945_F
ISL1_P379_F			NTRK2_P10_F																								TPEF_seq_44_S88_R
ISL1_P554_F			NTRK2_P395_R																								WNT2_E109_R
KCNQ1_E349_R			NTSR1_P318_F																								WNT2_P217_F
KDR_E79_F			ONECUT2_E96_F
KDR_P445_R			ONECUT2_P315_R
KIT_P367_R			p16_seq_47_S188_R
KIT_P405_F			PALM2-AKAP2_P183_R
LOX_P313_R			PALM2-AKAP2_P420_R
LOX_P71_F			PAX6_P50_R
MAF_P826_R			PDGFRA_P1429_F
MLF1_E243_F			PENK_E26_F
MME_E29_F			PENK_P447_R
MMP2_E21_R			PHLDA2_E159_R
MMP2_P303_R			PITX2_E24_R
MOS_E60_R			PLXDC2_E337_F
MT1A_P49_R			PLXDC2_P914_R
MT1A_P600_F			PRKCDBP_E206_F
MYLK_E132_R			PTGS2_P308_F
MYOD1_E156_F			PTGS2_P524_R
MYOD1_P50_F			RAB32_E314_R
NEFL_E23_R			RAB32_P493_R
NEFL_P209_R			RBP1_E158_F
NGFB_E353_F			RBP1_P150_F
NGFB_P13_F			RBP1_P426_R
NOTCH3_E403_F			RET_seq_53_S374_F
NOTCH3_P198_R			RET_seq_54_S260_F
NPR2_P618_F			ROR2_E112_F
NPY_E31_R			SCGB3A1_E55_R
NPY_P295_F			SCGB3A1_P103_R
NRG1_E74_F			SEMA3C_E49_R
NRG1_P558_R			SFRP1_E398_R
NTRK2_P10_F			SFRP1_P157_F
NTRK2_P395_R			SLC22A3_E122_R
NTSR1_E109_F			SLC22A3_P528_F
NTSR1_P318_F			SLC5A8_E60_R
ONECUT2_E96_F			SLC5A8_P38_R
ONECUT2_P315_R			SLIT2_E111_R
OPCML_E219_R			SLIT2_P208_F
PALM2-AKAP2_P420_R			SOX1_P1018_R
PAX6_P50_R			SOX1_P294_F
PDGFRA_P1429_F			SOX17_P287_R
PENK_E26_F			SOX17_P303_F
PENK_P447_R			SOX2_P546_F
PLXDC2_E337_F			TAL1_E122_F
PLXDC2_P914_R			TAL1_P594_F
PRKCDBP_E206_F			TAL1_P817_F
PROK2_P390_F			TEK_E75_F
PTGS2_P308_F			TFAP2C_E260_F
PTGS2_P524_R			TFAP2C_P765_F
RAB32_E314_R			TGFBI_P31_R
RAB32_P493_R			THBS1_E207_R
RARRES1_E235_F			TIMP3_seq_7_S38_F
RASGRF1_E16_F			TJP1_P326_R
RBP1_E158_F			TJP1_P390_F
RBP1_P150_F			TMEFF2_E94_R
RBP1_P426_R			TMEFF2_P152_R
RET_seq_53_S374_F			TMEFF2_P210_R
RET_seq_54_S260_F			TNFRSF10C_P7_F
RIPK4_P172_F			TNK1_P41_R
ROR2_E112_F			TPEF_seq_44_S88_R
SCGB3A1_E55_R			TUSC3_E29_R
SCGB3A1_P103_R			TUSC3_P85_R
SEMA3C_E49_R			TWIST1_E117_R
SFRP1_E398_R			TWIST1_P355_R
SFRP1_P157_F			TWIST1_P44_R
SLC22A3_E122_R			WNT2_E109_R
SLC5A8_E60_R			WNT2_P217_F
SLC5A8_P38_R			WT1_E32_F
SLIT2_E111_R			WT1_P853_F
SLIT2_P208_F
SOX1_P1018_R
SOX1_P294_F
SOX17_P287_R
SOX17_P303_F
SOX2_P546_F
TAL1_P594_F
TAL1_P817_F
TBX1_P885_R
TFAP2C_E260_F
TFAP2C_P765_F
TFPI2_P152_R
THBS1_E207_R
TIMP3_seq_7_S38_F
TJP1_P326_R
TJP1_P390_F
TMEFF2_E94_R
TMEFF2_P152_R
TNK1_P41_R
TPEF_seq_44_S88_R
TUSC3_E29_R
TUSC3_P85_R
TWIST1_E117_R
TWIST1_P355_R
TWIST1_P44_R
WNT2_E109_R
WNT2_P217_F
WT1_E32_F
WT1_P853_F
