# Supplementary material for: A Comprehensive Microarray-Based DNA Methylation Study of 367 Hematological Neoplasms
Source: PLoS One. 2009 Sep 11;4(9):e6986. doi: 10.1371/journal.pone.0006986 (PMC2737286; doi:10.1371/journal.pone.0006986)
Supplement: Table S5 — Hypomethylated genes per entity. This table summarizes genes becoming hypomethylated in hematological neoplasms. (0.04 MB XLS) [file pone.0006986.s008.xls]

## Sheet: Hypomethylated CpGs-genes
DLBCL			INT			mBL			FL			MCL			MM			B-CLL			MALT		B-ALL			T-ALL			ALCL			PTCL		T-PLL			AML			CML			MDS-MPS
TargetID (n=56)	Gene (n=49)		TargetID (n=52)	Gene (n=51)		TargetID (n=26)	Gene (n=25)		TargetID (n=2)	Gene (n=2)		TargetID (n=26)	Gene (n=23)		TargetID (n=12)	Gene (n=12)		TargetID (n=18)	Gene (n=15)		No hypomethylation		TargetID (n=18)	Gene (n=16)		TargetID (n=17)	Gene (n=15)		TargetID (n=9)	Gene (n=8)		No hypomethylation		TargetID (n=44)	Gene (n=39)		TargetID (n=3)	Gene (n=3)		TargetID (n=1)	Gene (n=1)		TargetID (n=2)	Gene (n=1)
AATK_E63_R	AATK		AATK_E63_R	AATK		AATK_E63_R	AATK		CSF3_P309_R	CSF3		BCR_P422_F	BCR		APOA1_P261_F	APOA1		CARD15_P302_R	CARD15				CSF1R_E26_F	CSF1R		AOC3_P890_R	AOC3		AIM2_P624_F	AIM2				APBA2_P227_F	APBA2		CCL3_E53_R	CCL3		BCR_P346_F	BCR		BCR_P346_F	BCR
ABCB4_P892_F	ABCB4		ABCB4_P892_F	ABCB4		ABCB4_P892_F	ABCB4		SMARCB1_P220_R	SMARCB1		CHI3L2_E10_F	CHI3L2		EMR3_P1297_R	EMR3		CARD15_P665_F	CHI3L2				CSF3_E242_R	CSF3		CD1A_P6_F	CD1A		CARD15_P302_R	CARD15				AXIN1_P995_R	AXIN1		IL10_P348_F	IL10					BCR_P422_F
ACTG2_E98_R	ACTG2		AGXT_P180_F	AGXT		ASB4_P391_F	ASB4					CHI3L2_P226_F	CSF3		FRK_P36_F	FRK		CHI3L2_E10_F	CTLA4				CSF3R_P472_F	CSF3R		CD82_P557_R	CD82		CD82_P557_R	CD82				CARD15_P302_R	CARD15		KRT13_P676_F	KRT13
ACTG2_P346_F	AOC3		APOA1_P75_F	APOA1		CSF2_E248_R	CSF2					CSF3_P309_R	CTSD		GFAP_P56_R	GFAP		CHI3L2_P226_F	CTSD				CTGF_P693_R	CTGF		GFI1_P208_R	GFI1		GFI1_P208_R	GFI1				CD1A_P6_F	CD1A
AOC3_P890_R	APBA2		ASB4_P391_F	ASB4		CSF3_E242_R	CSF3					CTSD_P726_F	DDIT3		HGF_E102_R	HGF		CTLA4_E176_R	IGF1				EPHA2_P203_F	EPHA2		IFNGR2_P377_R	IFNGR2		MMP9_P189_F	MMP9				CD82_P557_R	CD82
APBA2_P227_F	APOA1		CSF2_E248_R	CSF2		CSF3_P309_R	CXCL9					DDIT3_P1313_R	DNAJC15		IGF1_E394_F	IGF1		CTSD_P726_F	IL12B				GNG7_P903_F	GNG7		IL10_P348_F	IL10		NOS3_P38_F	NOS3				CHI3L2_P226_F	CHI3L2
APOA1_P261_F	ASB4		CSF3_E242_R	CSF3		CXCL9_E268_R	DDIT3					DNAJC15_P65_F	FGR		ITK_P114_F	ITK		IGF1_E394_F	IL18BP				GSTM1_P363_F	GSTM1		IL10_P85_F	IL16		S100A2_E36_R	S100A2				CRIP1_P874_R	CRIP1
ASB4_P391_F	BCR		CSF3_P309_R	CTSD		DDIT3_P1313_R	EDNRB					FGR_P39_F	IGF1		LIG3_P622_R	LIG3		IL12B_E25_F	KRT13				LMO2_E148_F	LMO2		IL16_P93_R	LMO2		S100A2_P1186_F	SEPT9.				CSF3_E242_R	CSF3
BCR_P346_F	CHI3L2		CTSD_P726_F	DDIT3		EDNRB_P709_R	EGF					IGF1_E394_F	KRT13		NBL1_P24_F	NBL1		IL18BP_E285_F	LMO2				LMO2_P794_R	LTB4R		LMO2_E148_F	MBD2		SEPT9_P374_F					CSF3R_P8_F	CSF3R
BCR_P422_F	CSF3		DDIT3_P1313_R	DDR2		EGF_P413_F	FGR					KRT13_P341_R	LEFTY2		NID1_P677_F	NID1		KRT13_P341_R	MMP14				LTB4R_P163_F	MMP14		MBD2_P233_F	MFAP4							DDR1_P332_R	DDR1
CHI3L2_E10_F	CTSD		DDR2_P743_R	DNAJC15		FGR_P39_F	IL12B					KRT13_P676_F	LTB4R		PLAT_E158_F	PLAT		LMO2_P794_R	MUC1				MMP14_P13_F	PECAM1		MFAP4_P197_F	MMP9							ERCC1_P440_R	ERCC1
CHI3L2_P226_F	DDIT3		DNAJC15_P65_F	DSG1		IL12B_E25_F	IL4					LEFTY2_P719_F	MMP14		SNCG_E119_F	SNCG		MMP14_P13_F	PECAM1				PECAM1_E32_R	RARA		MMP9_E88_R	SPARC							ERN1_P809_R	ERN1
CSF3_P309_R	DMP1		DSG1_P159_R	EDNRB		IL4_P262_R	LEFTY2					LTB4R_P163_F	MUC1					MUC1_E18_R	STAT5A				PECAM1_P135_F	SLC22A18		MMP9_P189_F	STAT5A							GFI1_P208_R	GFI1
CTSD_P726_F	DSG1		EDNRB_P709_R	EGF		LEFTY2_P719_F	MBD2					MMP14_P13_F	PECAM1					PECAM1_E32_R	TM7SF3				RARA_P1076_R	THPO		SPARC_P195_F	THPO							GRB7_E71_R	GRB7
DDIT3_P1313_R	EGF		EGF_P413_F	FGFR4		MBD2_P233_F	MMP19					MUC1_E18_R	PGF					PECAM1_P135_F	ZAP70				SLC22A18_P216_R	TNFRSF1A		STAT5A_P704_R	TM7SF3							GRB7_P160_R	GSTM2
DMP1_P134_F	EMR3		FGFR4_P610_F	GFAP		MMP19_P306_F	NOS2A					PECAM1_E32_R	PRDM2					STAT5A_P704_R					THPO_E483_F	ZAP70		THPO_E483_F								GSTM2_P453_R	HOXB2
DSG1_P159_R	FGFR4		GFAP_P1214_F	HDAC7A		NOS2A_E117_R	PLA2G2A					PECAM1_P135_F	PTHR1					TM7SF3_P1068_R					TNFRSF1A_P678_F			TM7SF3_P1068_R								HOXB2_P99_F	IFNGR2
EGF_P413_F	FRK		HDAC7A_P344_F	HGF		PLA2G2A_E268_F	PROM1					PGF_P320_F	SEPT9_					ZAP70_P220_R					ZAP70_P220_R											IFNGR2_P377_R	IL10
EMR3_P1297_R	IFNG		HGF_P1293_R	IFNG		PROM1_P44_R	RHOH					PRDM2_P1340_R	SFTPA1																					IL10_P348_F	IL1RN
FGFR4_P610_F	IGF1		IFNG_P188_F	IGF1		RHOH_P953_R	RIPK1					PTHR1_E36_R	SLC22A18																					IL10_P85_F	JAK3
FRK_P258_F	IL1B		IGF1_E394_F	IL12B		RIPK1_P868_F	SLC22A18					SEPT9_P58_R	SMARCB1																					IL1RN_P93_R	LMO2
FRK_P36_F	IL1RN		IL12B_E25_F	IL2		SLC22A18_P472_R	SMARCB1					SFTPA1_P421_F	TMPRSS4																					JAK3_P1075_R	LTB4R
IFNG_E293_F	IL4		IL2_P607_R	IL4		SMARCB1_P220_R	TMPRSS4					SLC22A18_P216_R	ZAP70																					LMO2_E148_F	MBD2
IFNG_P188_F	JAK3		IL4_P262_R	LEFTY2		TMPRSS4_P552_F	WEE1					SMARCB1_P220_R																						LMO2_P794_R	MMP9
IGF1_E394_F	KRT13		LEFTY2_P719_F	LIG3		WEE1_P924_R	ZAP70					TMPRSS4_P552_F																						LTB4R_P163_F	MPL
IL1B_P582_R	LEFTY2		LIG3_P622_R	LRRK1		ZAP70_P220_R						ZAP70_P220_R																						MBD2_P233_F	MST1R
IL1B_P829_F	LIG3		LRRK1_P834_F	LY6G6E																														MMP9_P189_F	NOTCH4
IL1RN_P93_R	LRRK1		LY6G6E_P45_R	MAP3K8																														MPL_P62_F	OGG1
IL4_P262_R	MAP3K8		MAP3K8_P1036_F	MBD2																														MST1R_E42_R	PDGFB
JAK3_P1075_R	MMP19		MBD2_P233_F	MUC1																														NOTCH4_E4_F	PECAM1
KRT13_P341_R	MUC1		MUC1_E18_R	NBL1																														OGG1_E400_F	PTHR1
LEFTY2_P719_F	NBL1		NBL1_P24_F	NOS2A																														PDGFB_P719_F	RARA
LIG3_P622_R	NOS3		NOS2A_E117_R	NOS3																														PECAM1_E32_R	S100A2
LRRK1_P834_F	PADI4		NOS3_P38_F	PADI4																														PECAM1_P135_F	SEPT9_
MAP3K8_P1036_F	PARP1		PADI4_P1158_R	PARP1																														PTHR1_P258_F	SPI1
MMP19_P306_F	PDGFB		PARP1_P610_R	PDGFB																														RARA_P1076_R	STAT5A
MUC1_E18_R	PGR		PDGFB_P719_F	PI3																														S100A2_E36_R	TIE1
NBL1_P24_F	PLA2G2A		PI3_E107_F	PLA2G2A																														SEPT9_P374_F	TNFRSF1A
NOS3_P38_F	SIN3B		PLA2G2A_E268_F	PROM1																														SPI1_E205_F	VAMP8
PADI4_P1158_R	SLC22A18		PROM1_P44_R	PRSS1																														SPI1_P48_F
PARP1_P610_R	SMARCB1		PRSS1_P1249_R	PTHR1																														STAT5A_P704_R
PDGFB_P719_F	SNCG		PTHR1_E36_R	RARA																														TIE1_E66_R
PGR_P790_F	SPDEF		RARA_P1076_R	RIPK1																														TNFRSF1A_P678_F
PLA2G2A_E268_F	TFF2		RIPK1_P868_F	SLC22A18																														VAMP8_P241_F
SIN3B_P607_F	THPO		SLC22A18_P472_R	SMARCB1
SLC22A18_P472_R	TRIM29		SMARCB1_P220_R	STAT5A
SMARCB1_P220_R	TRPM5		STAT5A_P704_R	TMPRSS4
SNCG_E119_F	WEE1		TMPRSS4_P552_F	TNFRSF10C
SPDEF_P6_R	ZAP70		TNFRSF10C_P612_R	TRPM5
TFF2_P178_F			TRPM5_P979_F	WEE1
THPO_E483_F			WEE1_P924_R	ZAP70
TRIM29_P261_F			ZAP70_P220_R
TRPM5_E87_F
TRPM5_P979_F
WEE1_P924_R
ZAP70_P220_R
